# Supplementary material for: Coarse-grained modelling to predict the packing of porous organic cages
Source: Chem Sci. 2022 Oct 25;13(45):13588–99. doi: 10.1039/d2sc04511g (PMC9683088; doi:10.1039/d2sc04511g)
Supplement: SC-013-D2SC04511G-s001 [file SC-013-D2SC04511G-s001.cif]

data_hoomd_3d 
_audit_creation_method         "generated by CrystalMaker 9.2.8" 
_cell_length_a                      272.0000000 
_cell_length_b                     272.0000000 
_cell_length_c                      272.0000000 
_cell_angle_alpha               90.0000(0)
_cell_angle_beta                90.0000(0)
_cell_angle_gamma               90.0000(0)
_symmetry_space_group_name_H-M     "P 1"
_symmetry_Int_Tables_number         1
loop_
_symmetry_equiv_pos_as_xyz
+x,+y,+z
loop_
_atom_site_label
_atom_site_type_symbol
_atom_site_occupancy
_atom_site_fract_x
_atom_site_fract_y
_atom_site_fract_z
C0 C 1.0  0.6587224  0.7033258  0.3824172
C0 C 1.0  0.6300104  0.6753596  0.3965235
C0 C 1.0  0.6606366  0.6629022  0.4210294
C0 C 1.0  0.6500229  0.7026441  0.4199414
C0 C 1.0  0.6775147  0.6837157  0.3956952
C0 C 1.0  0.6508747  0.6641889  0.4108362
C0 C 1.0  0.6567737  0.6902812  0.4215054
C0 C 1.0  0.6356705  0.6870673  0.4021582
C0 C 1.0  0.6846662  0.6860601  0.4017673
C0 C 1.0  0.6552151  0.6604962  0.4186488
C0 C 1.0  0.6524747  0.6985234  0.4241674
C0 C 1.0  0.6287363  0.6808869  0.3994696
C0 C 1.0  0.6662859  0.6808357  0.3852069
C0 C 1.0  0.6531149  0.6651574  0.3953107
C0 C 1.0  0.6699822  0.6854672  0.4144797
C0 C 1.0  0.6459633  0.6969901  0.3956324
C0 C 1.0  0.6641371  0.6861552  0.3844263
C0 C 1.0  0.6481576  0.6677293  0.3937484
C0 C 1.0  0.6693597  0.6797264  0.4150162
C0 C 1.0  0.6482184  0.6993725  0.4004143
C0 C 1.0  0.6662685  0.6907434  0.3872610
C0 C 1.0  0.6441141  0.6691494  0.3976415
C0 C 1.0  0.6647355  0.6774026  0.4176137
C0 C 1.0  0.6464565  0.6978137  0.4057051
C0 C 1.0  0.6706403  0.6899014  0.3909632
C0 C 1.0  0.6451276  0.6679571  0.4032259
C0 C 1.0  0.6606583  0.6809678  0.4196860
C0 C 1.0  0.6423454  0.6937480  0.4061530
C0 C 1.0  0.6729007  0.6846357  0.3918541
C0 C 1.0  0.6500263  0.6653921  0.4049433
C0 C 1.0  0.6611353  0.6867201  0.4192282
C0 C 1.0  0.6399960  0.6912762  0.4014735
C0 C 1.0  0.6706635  0.6801545  0.3889486
C0 C 1.0  0.6539793  0.6640320  0.4009244
C0 C 1.0  0.6658253  0.6888947  0.4166000
C0 C 1.0  0.6418670  0.6929444  0.3962441
C0 C 1.0  0.6639395  0.6761695  0.3821060
C0 C 1.0  0.6573633  0.6636123  0.3912545
C0 C 1.0  0.6748374  0.6879470  0.4118017
C0 C 1.0  0.6477525  0.6986275  0.3900635
C0 C 1.0  0.6632208  0.6671003  0.3788293
C0 C 1.0  0.6612747  0.6622552  0.3825158
C0 C 1.0  0.6835822  0.6882217  0.4076838
C0 C 1.0  0.6524181  0.7038003  0.3833569
C0 C 1.0  0.6640727  0.6963464  0.3864385
C0 C 1.0  0.6389705  0.6717981  0.3957923
C0 C 1.0  0.6642948  0.6713654  0.4181127
C0 C 1.0  0.6489160  0.7004624  0.4105861
H0 H 1.0  0.6608623  0.7061348  0.3852572
H0 H 1.0  0.6596911  0.7048792  0.3782919
H0 H 1.0  0.6303009  0.6760891  0.3920608
H0 H 1.0  0.6264724  0.6726033  0.3970257
H0 H 1.0  0.6641607  0.6610261  0.4188861
H0 H 1.0  0.6610449  0.6615763  0.4253244
H0 H 1.0  0.6532884  0.7054608  0.4185486
H0 H 1.0  0.6470343  0.7052812  0.4220582
H0 H 1.0  0.6785161  0.6793869  0.3964102
H0 H 1.0  0.6477536  0.6659342  0.4135678
H0 H 1.0  0.6531239  0.6880766  0.4229447
H0 H 1.0  0.6349851  0.6857673  0.4064114
H0 H 1.0  0.6855165  0.6816127  0.4019446
H0 H 1.0  0.6884806  0.6879154  0.4002252
H0 H 1.0  0.6517022  0.6621689  0.4209723
H0 H 1.0  0.6551300  0.6560548  0.4194458
H0 H 1.0  0.6491557  0.6958811  0.4257615
H0 H 1.0  0.6539481  0.7008339  0.4277536
H0 H 1.0  0.6281789  0.6801135  0.4038999
H0 H 1.0  0.6247327  0.6824000  0.3980381
H0 H 1.0  0.6607582  0.6867824  0.3815537
H0 H 1.0  0.6474644  0.6686058  0.3894111
H0 H 1.0  0.6725643  0.6770548  0.4133876
H0 H 1.0  0.6513857  0.7025076  0.3999660
H0 H 1.0  0.6723570  0.6933836  0.3931962
H0 H 1.0  0.6420123  0.6690422  0.4062554
H0 H 1.0  0.6570747  0.6791938  0.4217031
H0 H 1.0  0.6409626  0.6925288  0.4102348
H0 H 1.0  0.6723449  0.6760494  0.3895659
H0 H 1.0  0.6577749  0.6620443  0.4022283
H0 H 1.0  0.6662182  0.6933416  0.4162375
H0 H 1.0  0.6400617  0.6910489  0.3926098
H0 H 1.0  0.6602285  0.6771612  0.3797617
H0 H 1.0  0.6612195  0.6621479  0.3930531
H0 H 1.0  0.6745568  0.6923945  0.4111750
H0 H 1.0  0.6460784  0.6960932  0.3867430
H0 H 1.0  0.6597110  0.6686175  0.3763969
H0 H 1.0  0.6661505  0.6655148  0.3757843
H0 H 1.0  0.6648379  0.6605636  0.3847471
H0 H 1.0  0.6598608  0.6588922  0.3798583
H0 H 1.0  0.6829991  0.6927135  0.4075394
H0 H 1.0  0.6873099  0.6876101  0.4101534
H0 H 1.0  0.6502668  0.7011945  0.3803376
H0 H 1.0  0.6511246  0.7080148  0.3823901
H0 H 1.0  0.6657170  0.6994322  0.3892711
H0 H 1.0  0.6389343  0.6729790  0.3914498
H0 H 1.0  0.6674480  0.6690694  0.4158682
H0 H 1.0  0.6524202  0.7031404  0.4096916
N0 N 1.0  0.6660220  0.6713222  0.3820986
N0 N 1.0  0.6566697  0.6639220  0.3860333
N0 N 1.0  0.6790800  0.6851890  0.4103090
N0 N 1.0  0.6509938  0.7026790  0.3891080
N0 N 1.0  0.6605336  0.6975826  0.3827262
N0 N 1.0  0.6549073  0.6613329  0.4126850
N0 N 1.0  0.6605588  0.6689308  0.4209322
N0 N 1.0  0.6471469  0.6997451  0.4155045
N0 N 1.0  0.6801894  0.6876135  0.3980383
N0 N 1.0  0.6348337  0.6726727  0.3989477
N0 N 1.0  0.6571539  0.6955341  0.4218164
N0 N 1.0  0.6328911  0.6850535  0.3981517
C1 C 1.0  0.3716786  0.5495329  0.6079653
C1 C 1.0  0.4002566  0.5312866  0.6335727
C1 C 1.0  0.3688178  0.5068752  0.6440299
C1 C 1.0  0.3787261  0.5118262  0.6044007
C1 C 1.0  0.3526883  0.5350019  0.6264642
C1 C 1.0  0.3789938  0.5167307  0.6436208
C1 C 1.0  0.3721448  0.5092130  0.6166771
C1 C 1.0  0.3941363  0.5271977  0.6214620
C1 C 1.0  0.3452337  0.5295245  0.6236472
C1 C 1.0  0.3743827  0.5087518  0.6465512
C1 C 1.0  0.3761677  0.5072841  0.6080985
C1 C 1.0  0.4012962  0.5289073  0.6277324
C1 C 1.0  0.3644202  0.5446369  0.6301939
C1 C 1.0  0.3774227  0.5323494  0.6443817
C1 C 1.0  0.3593512  0.5162205  0.6225258
C1 C 1.0  0.3839583  0.5351865  0.6125423
C1 C 1.0  0.3665017  0.5458998  0.6249408
C1 C 1.0  0.3823951  0.5339731  0.6418781
C1 C 1.0  0.3600563  0.5150385  0.6281592
C1 C 1.0  0.3814505  0.5307899  0.6097122
C1 C 1.0  0.3641622  0.5436716  0.6201252
C1 C 1.0  0.3862358  0.5300915  0.6399534
C1 C 1.0  0.3646039  0.5120131  0.6300814
C1 C 1.0  0.3830061  0.5252924  0.6106509
C1 C 1.0  0.3596480  0.5400859  0.6206654
C1 C 1.0  0.3849994  0.5244581  0.6405609
C1 C 1.0  0.3685185  0.5101715  0.6262200
C1 C 1.0  0.3871686  0.5242343  0.6145477
C1 C 1.0  0.3574492  0.5387239  0.6258557
C1 C 1.0  0.3800785  0.5226787  0.6430395
C1 C 1.0  0.3679551  0.5112705  0.6205632
C1 C 1.0  0.3897676  0.5285155  0.6174534
C1 C 1.0  0.3598954  0.5410297  0.6305702
C1 C 1.0  0.3763327  0.5266878  0.6449160
C1 C 1.0  0.3633458  0.5143129  0.6187942
C1 C 1.0  0.3880982  0.5339685  0.6164019
C1 C 1.0  0.3669876  0.5471121  0.6351106
C1 C 1.0  0.3733869  0.5363879  0.6464530
C1 C 1.0  0.3545734  0.5193524  0.6204626
C1 C 1.0  0.3823862  0.5409701  0.6115560
C1 C 1.0  0.3680189  0.5493520  0.6444604
C1 C 1.0  0.3698907  0.5450832  0.6488337
C1 C 1.0  0.3460153  0.5238376  0.6208367
C1 C 1.0  0.3779253  0.5483876  0.6072456
C1 C 1.0  0.3662873  0.5450049  0.6145939
C1 C 1.0  0.3914055  0.5320007  0.6374001
C1 C 1.0  0.3651346  0.5108437  0.6360178
C1 C 1.0  0.3802849  0.5208348  0.6075503
H1 H 1.0  0.3693636  0.5471065  0.6049175
H1 H 1.0  0.3708639  0.5538392  0.6068880
H1 H 1.0  0.4001495  0.5358102  0.6333348
H1 H 1.0  0.4038197  0.5303407  0.6361756
H1 H 1.0  0.3654273  0.5089476  0.6462075
H1 H 1.0  0.3682453  0.5024826  0.6448950
H1 H 1.0  0.3754733  0.5136519  0.6018273
H1 H 1.0  0.3815688  0.5098852  0.6014822
H1 H 1.0  0.3517373  0.5338638  0.6307130
H1 H 1.0  0.3819582  0.5140768  0.6415194
H1 H 1.0  0.3757680  0.5073917  0.6186281
H1 H 1.0  0.3946577  0.5228036  0.6222802
H1 H 1.0  0.3444595  0.5289012  0.6280682
H1 H 1.0  0.3414572  0.5314170  0.6220582
H1 H 1.0  0.3777580  0.5064789  0.6445567
H1 H 1.0  0.3745155  0.5074746  0.6508776
H1 H 1.0  0.3794618  0.5052754  0.6104756
H1 H 1.0  0.3744948  0.5040348  0.6054505
H1 H 1.0  0.4016720  0.5243998  0.6280111
H1 H 1.0  0.4053301  0.5303259  0.6262892
H1 H 1.0  0.3699916  0.5486797  0.6245479
H1 H 1.0  0.3832624  0.5383470  0.6414577
H1 H 1.0  0.3569770  0.5164999  0.6310646
H1 H 1.0  0.3782482  0.5317079  0.6067184
H1 H 1.0  0.3577700  0.5383179  0.6170042
H1 H 1.0  0.3879573  0.5214368  0.6390837
H1 H 1.0  0.3720421  0.5078257  0.6276825
H1 H 1.0  0.3883924  0.5199901  0.6152878
H1 H 1.0  0.3582653  0.5400413  0.6346229
H1 H 1.0  0.3725211  0.5253357  0.6468398
H1 H 1.0  0.3628865  0.5151721  0.6144226
H1 H 1.0  0.3900970  0.5372969  0.6186349
H1 H 1.0  0.3707791  0.5493930  0.6342908
H1 H 1.0  0.3694832  0.5346037  0.6478047
H1 H 1.0  0.3547985  0.5204459  0.6161033
H1 H 1.0  0.3842520  0.5439228  0.6143932
H1 H 1.0  0.3716036  0.5517858  0.6431324
H1 H 1.0  0.3652565  0.5523266  0.6464323
H1 H 1.0  0.3662647  0.5428325  0.6503579
H1 H 1.0  0.3714827  0.5472986  0.6524292
H1 H 1.0  0.3465203  0.5244442  0.6163743
H1 H 1.0  0.3421945  0.5214743  0.6212656
H1 H 1.0  0.3802557  0.5510135  0.6101103
H1 H 1.0  0.3791813  0.5497512  0.6031307
H1 H 1.0  0.3644626  0.5425952  0.6112603
H1 H 1.0  0.3916111  0.5364403  0.6366930
H1 H 1.0  0.3621269  0.5129555  0.6386148
H1 H 1.0  0.3767743  0.5221604  0.6050666
N1 N 1.0  0.3649982  0.5466803  0.6399777
N1 N 1.0  0.3743041  0.5415781  0.6466910
N1 N 1.0  0.3504531  0.5207129  0.6234633
N1 N 1.0  0.3791152  0.5424943  0.6077077
N1 N 1.0  0.3699630  0.5486782  0.6136823
N1 N 1.0  0.3749375  0.5147530  0.6463543
N1 N 1.0  0.3687874  0.5076229  0.6380468
N1 N 1.0  0.3818485  0.5157980  0.6076925
N1 N 1.0  0.3498408  0.5332097  0.6224004
N1 N 1.0  0.3953821  0.5287887  0.6360947
N1 N 1.0  0.3716534  0.5094903  0.6114316
N1 N 1.0  0.3971267  0.5308421  0.6238299
C2 C 1.0  0.4452882  0.2135252  0.2195882
C2 C 1.0  0.4091923  0.2227825  0.2400047
C2 C 1.0  0.4339264  0.2442448  0.2649289
C2 C 1.0  0.4352903  0.2504347  0.2242716
C2 C 1.0  0.4570796  0.2228215  0.2458278
C2 C 1.0  0.4253615  0.2345798  0.2590915
C2 C 1.0  0.4381171  0.2496680  0.2381380
C2 C 1.0  0.4177647  0.2303454  0.2316284
C2 C 1.0  0.4643582  0.2291179  0.2467684
C2 C 1.0  0.4281395  0.2415454  0.2651967
C2 C 1.0  0.4362794  0.2538208  0.2296013
C2 C 1.0  0.4094531  0.2266876  0.2349517
C2 C 1.0  0.4459202  0.2121399  0.2434305
C2 C 1.0  0.4283961  0.2194500  0.2561125
C2 C 1.0  0.4496393  0.2417159  0.2452792
C2 C 1.0  0.4307328  0.2255634  0.2241486
C2 C 1.0  0.4454312  0.2123537  0.2376653
C2 C 1.0  0.4244581  0.2184407  0.2519770
C2 C 1.0  0.4473653  0.2412241  0.2505912
C2 C 1.0  0.4333893  0.2306638  0.2234021
C2 C 1.0  0.4486831  0.2159350  0.2344671
C2 C 1.0  0.4208467  0.2225795  0.2501466
C2 C 1.0  0.4421685  0.2434258  0.2518859
C2 C 1.0  0.4310453  0.2356131  0.2252823
C2 C 1.0  0.4524761  0.2193671  0.2371801
C2 C 1.0  0.4212519  0.2278459  0.2525413
C2 C 1.0  0.4392159  0.2461579  0.2477092
C2 C 1.0  0.4259212  0.2353813  0.2279880
C2 C 1.0  0.4530829  0.2192700  0.2429465
C2 C 1.0  0.4251297  0.2290097  0.2566804
C2 C 1.0  0.4413510  0.2467312  0.2423578
C2 C 1.0  0.4231446  0.2303670  0.2288090
C2 C 1.0  0.4497636  0.2156396  0.2460009
C2 C 1.0  0.4286768  0.2247592  0.2584061
C2 C 1.0  0.4465688  0.2444717  0.2412172
C2 C 1.0  0.4256222  0.2254962  0.2268684
C2 C 1.0  0.4424507  0.2082856  0.2465928
C2 C 1.0  0.4321739  0.2151256  0.2580916
C2 C 1.0  0.4551053  0.2394598  0.2438910
C2 C 1.0  0.4331366  0.2203541  0.2221536
C2 C 1.0  0.4392740  0.2034479  0.2543391
C2 C 1.0  0.4358681  0.2062332  0.2589754
C2 C 1.0  0.4637121  0.2353399  0.2454564
C2 C 1.0  0.4393575  0.2146198  0.2174716
C2 C 1.0  0.4482327  0.2161590  0.2284143
C2 C 1.0  0.4167640  0.2213042  0.2458343
C2 C 1.0  0.4399843  0.2428415  0.2575231
C2 C 1.0  0.4339704  0.2408558  0.2243622
H2 H 1.0  0.4480342  0.2167931  0.2180668
H2 H 1.0  0.4468259  0.2097321  0.2176865
H2 H 1.0  0.4098567  0.2185191  0.2386213
H2 H 1.0  0.4049922  0.2228308  0.2416553
H2 H 1.0  0.4368404  0.2417527  0.2673437
H2 H 1.0  0.4337649  0.2482270  0.2670473
H2 H 1.0  0.4392822  0.2495246  0.2223290
H2 H 1.0  0.4331094  0.2530297  0.2212925
H2 H 1.0  0.4567596  0.2227361  0.2503158
H2 H 1.0  0.4227722  0.2376217  0.2570202
H2 H 1.0  0.4339325  0.2507385  0.2394012
H2 H 1.0  0.4165661  0.2343060  0.2333967
H2 H 1.0  0.4638806  0.2284844  0.2512297
H2 H 1.0  0.4686035  0.2278815  0.2458635
H2 H 1.0  0.4251704  0.2441781  0.2630081
H2 H 1.0  0.4267443  0.2415353  0.2694887
H2 H 1.0  0.4322788  0.2549607  0.2313995
H2 H 1.0  0.4382146  0.2577424  0.2284854
H2 H 1.0  0.4085220  0.2309150  0.2362930
H2 H 1.0  0.4061166  0.2256046  0.2321124
H2 H 1.0  0.4424933  0.2096858  0.2355886
H2 H 1.0  0.4242190  0.2143403  0.2501910
H2 H 1.0  0.4497237  0.2391002  0.2537513
H2 H 1.0  0.4373420  0.2307413  0.2212969
H2 H 1.0  0.4550356  0.2221641  0.2347960
H2 H 1.0  0.4184657  0.2310625  0.2511448
H2 H 1.0  0.4351961  0.2478730  0.2486880
H2 H 1.0  0.4240856  0.2391971  0.2294473
H2 H 1.0  0.4501625  0.2154890  0.2504593
H2 H 1.0  0.4316824  0.2256346  0.2616088
H2 H 1.0  0.4482428  0.2449061  0.2370857
H2 H 1.0  0.4234913  0.2216060  0.2274889
H2 H 1.0  0.4392795  0.2062072  0.2441692
H2 H 1.0  0.4353690  0.2165806  0.2609064
H2 H 1.0  0.4561456  0.2396436  0.2395166
H2 H 1.0  0.4309344  0.2166566  0.2234681
H2 H 1.0  0.4364505  0.2013743  0.2514644
H2 H 1.0  0.4417388  0.2001289  0.2561496
H2 H 1.0  0.4387003  0.2080770  0.2619945
H2 H 1.0  0.4336495  0.2030358  0.2612611
H2 H 1.0  0.4644569  0.2360101  0.2410369
H2 H 1.0  0.4670041  0.2376094  0.2475494
H2 H 1.0  0.4366663  0.2112121  0.2187672
H2 H 1.0  0.4393750  0.2144409  0.2129620
H2 H 1.0  0.4505848  0.2194758  0.2264869
H2 H 1.0  0.4172415  0.2172443  0.2439523
H2 H 1.0  0.4424261  0.2401797  0.2602070
H2 H 1.0  0.4381309  0.2404080  0.2227068
N2 N 1.0  0.4430436  0.2073822  0.2517566
N2 N 1.0  0.4318056  0.2100543  0.2566836
N2 N 1.0  0.4584263  0.2374402  0.2474582
N2 N 1.0  0.4374446  0.2200959  0.2191192
N2 N 1.0  0.4453504  0.2127762  0.2255711
N2 N 1.0  0.4283217  0.2358326  0.2632752
N2 N 1.0  0.4355964  0.2452298  0.2592193
N2 N 1.0  0.4318771  0.2455897  0.2253836
N2 N 1.0  0.4606712  0.2257883  0.2433510
N2 N 1.0  0.4129349  0.2246209  0.2443605
N2 N 1.0  0.4399851  0.2509095  0.2333627
N2 N 1.0  0.4146825  0.2260812  0.2320114
C3 C 1.0  0.6367393  0.6885561  0.5081194
C3 C 1.0  0.6399940  0.6462716  0.5055025
C3 C 1.0  0.6517972  0.6539544  0.4668333
C3 C 1.0  0.6705122  0.6728933  0.4982068
C3 C 1.0  0.6369303  0.6857950  0.4780140
C3 C 1.0  0.6447077  0.6503066  0.4785500
C3 C 1.0  0.6653177  0.6691618  0.4855595
C3 C 1.0  0.6495938  0.6566727  0.5062173
C3 C 1.0  0.6424111  0.6909724  0.4719590
C3 C 1.0  0.6493047  0.6490802  0.4701313
C3 C 1.0  0.6720081  0.6709023  0.4923205
C3 C 1.0  0.6452907  0.6483047  0.5084459
C3 C 1.0  0.6278551  0.6784241  0.4883913
C3 C 1.0  0.6312272  0.6562729  0.4839972
C3 C 1.0  0.6552134  0.6770741  0.4764879
C3 C 1.0  0.6470898  0.6721165  0.5077018
C3 C 1.0  0.6298972  0.6805935  0.4933559
C3 C 1.0  0.6316838  0.6548179  0.4895921
C3 C 1.0  0.6531236  0.6727129  0.4732872
C3 C 1.0  0.6520924  0.6741442  0.5055827
C3 C 1.0  0.6342208  0.6844574  0.4934369
C3 C 1.0  0.6362825  0.6519414  0.4916171
C3 C 1.0  0.6549371  0.6672636  0.4740256
C3 C 1.0  0.6562506  0.6705895  0.5036861
C3 C 1.0  0.6365158  0.6861229  0.4883886
C3 C 1.0  0.6405063  0.6505333  0.4879008
C3 C 1.0  0.6589283  0.6662168  0.4781002
C3 C 1.0  0.6553079  0.6648723  0.5039248
C3 C 1.0  0.6345808  0.6840419  0.4833334
C3 C 1.0  0.6401966  0.6519138  0.4822863
C3 C 1.0  0.6611114  0.6704630  0.4813757
C3 C 1.0  0.6503665  0.6626938  0.5060136
C3 C 1.0  0.6302579  0.6801905  0.4834181
C3 C 1.0  0.6355268  0.6547957  0.4804114
C3 C 1.0  0.6591937  0.6758681  0.4805159
C3 C 1.0  0.6462983  0.6663837  0.5078744
C3 C 1.0  0.6232897  0.6744198  0.4885225
C3 C 1.0  0.6264010  0.6592518  0.4818239
C3 C 1.0  0.6533709  0.6828102  0.4757158
C3 C 1.0  0.6427198  0.6758094  0.5097412
C3 C 1.0  0.6163319  0.6687101  0.4849883
C3 C 1.0  0.6175930  0.6632407  0.4819308
C3 C 1.0  0.6487430  0.6902052  0.4715448
C3 C 1.0  0.6386033  0.6841566  0.5123645
C3 C 1.0  0.6363628  0.6867905  0.4986195
C3 C 1.0  0.6365468  0.6504735  0.4975049
C3 C 1.0  0.6526543  0.6628452  0.4705389
C3 C 1.0  0.6614362  0.6729146  0.5015431
H3 H 1.0  0.6402477  0.6912504  0.5071360
H3 H 1.0  0.6337053  0.6912626  0.5100785
H3 H 1.0  0.6363727  0.6480327  0.5075800
H3 H 1.0  0.6396270  0.6418135  0.5061006
H3 H 1.0  0.6485928  0.6557395  0.4641727
H3 H 1.0  0.6549057  0.6523372  0.4639886
H3 H 1.0  0.6701602  0.6774113  0.4982008
H3 H 1.0  0.6739737  0.6719979  0.5009604
H3 H 1.0  0.6354357  0.6834787  0.4744569
H3 H 1.0  0.6483159  0.6485806  0.4806115
H3 H 1.0  0.6660422  0.6647631  0.4861750
H3 H 1.0  0.6528200  0.6543043  0.5041602
H3 H 1.0  0.6404095  0.6885994  0.4686581
H3 H 1.0  0.6414143  0.6952824  0.4710651
H3 H 1.0  0.6525721  0.6471254  0.4725889
H3 H 1.0  0.6479717  0.6458965  0.4672235
H3 H 1.0  0.6726239  0.6664130  0.4923837
H3 H 1.0  0.6760290  0.6726139  0.4911926
H3 H 1.0  0.6488982  0.6463324  0.5065399
H3 H 1.0  0.6452509  0.6467982  0.5126998
H3 H 1.0  0.6281028  0.6792933  0.4972483
H3 H 1.0  0.6283683  0.6559458  0.4923842
H3 H 1.0  0.6500468  0.6736218  0.4701620
H3 H 1.0  0.6527293  0.6785755  0.5054431
H3 H 1.0  0.6398559  0.6891063  0.4883480
H3 H 1.0  0.6440715  0.6483039  0.4894432
H3 H 1.0  0.6603497  0.6620104  0.4786868
H3 H 1.0  0.6585116  0.6621022  0.5024679
H3 H 1.0  0.6286921  0.6785292  0.4795649
H3 H 1.0  0.6352632  0.6558715  0.4760720
H3 H 1.0  0.6608707  0.6791699  0.4830350
H3 H 1.0  0.6424691  0.6647216  0.5094976
H3 H 1.0  0.6221702  0.6729968  0.4926422
H3 H 1.0  0.6268048  0.6605973  0.4775489
H3 H 1.0  0.6549038  0.6856966  0.4788094
H3 H 1.0  0.6388553  0.6737436  0.5107648
H3 H 1.0  0.6153507  0.6677983  0.4893175
H3 H 1.0  0.6125469  0.6704807  0.4832833
H3 H 1.0  0.6183104  0.6641237  0.4775443
H3 H 1.0  0.6138954  0.6606537  0.4820087
H3 H 1.0  0.6507592  0.6927896  0.4746740
H3 H 1.0  0.6501452  0.6918608  0.4675875
H3 H 1.0  0.6350325  0.6816315  0.5135506
H3 H 1.0  0.6398621  0.6862502  0.5161595
H3 H 1.0  0.6400565  0.6893164  0.4981456
H3 H 1.0  0.6332813  0.6522712  0.5000263
H3 H 1.0  0.6492162  0.6641135  0.4679269
H3 H 1.0  0.6614271  0.6773912  0.5010840
N3 N 1.0  0.6207815  0.6727043  0.4842098
N3 N 1.0  0.6220485  0.6602178  0.4846452
N3 N 1.0  0.6502386  0.6843681  0.4717667
N3 N 1.0  0.6433234  0.6810202  0.5103044
N3 N 1.0  0.6341320  0.6859801  0.5033313
N3 N 1.0  0.6444923  0.6508472  0.4733062
N3 N 1.0  0.6544963  0.6579015  0.4705067
N3 N 1.0  0.6656558  0.6699997  0.5003051
N3 N 1.0  0.6404337  0.6897080  0.4775134
N3 N 1.0  0.6402588  0.6473480  0.4995753
N3 N 1.0  0.6679588  0.6728248  0.4882875
N3 N 1.0  0.6455102  0.6543287  0.5085965
C4 C 1.0  0.4764271  0.4069554  0.5410617
C4 C 1.0  0.5061710  0.4322746  0.5243376
C4 C 1.0  0.5319970  0.4095184  0.5468953
C4 C 1.0  0.5055002  0.3912454  0.5212584
C4 C 1.0  0.4987627  0.4014147  0.5606685
C4 C 1.0  0.5237170  0.4197690  0.5416782
C4 C 1.0  0.5145739  0.3943498  0.5316934
C4 C 1.0  0.5026257  0.4187395  0.5220828
C4 C 1.0  0.5016251  0.3926388  0.5635494
C4 C 1.0  0.5319192  0.4153234  0.5442225
C4 C 1.0  0.5113215  0.3901040  0.5236376
C4 C 1.0  0.5048233  0.4278954  0.5198812
C4 C 1.0  0.4930230  0.4152279  0.5561259
C4 C 1.0  0.5112774  0.4265895  0.5484410
C4 C 1.0  0.5120374  0.3939963  0.5471995
C4 C 1.0  0.4909188  0.4105456  0.5286248
C4 C 1.0  0.4890163  0.4135364  0.5523037
C4 C 1.0  0.5085529  0.4285872  0.5437276
C4 C 1.0  0.5162118  0.3976100  0.5489737
C4 C 1.0  0.4929167  0.4051580  0.5278434
C4 C 1.0  0.4881031  0.4079305  0.5511334
C4 C 1.0  0.5106825  0.4277574  0.5384079
C4 C 1.0  0.5198239  0.4001502  0.5452280
C4 C 1.0  0.4979865  0.4041470  0.5252356
C4 C 1.0  0.4913323  0.4039861  0.5538796
C4 C 1.0  0.5156577  0.4248284  0.5378582
C4 C 1.0  0.5191753  0.3990200  0.5395773
C4 C 1.0  0.5010964  0.4086868  0.5234051
C4 C 1.0  0.4953842  0.4055213  0.5577339
C4 C 1.0  0.5184966  0.4227723  0.5424667
C4 C 1.0  0.5150569  0.3954354  0.5376498
C4 C 1.0  0.4992371  0.4141248  0.5241113
C4 C 1.0  0.4961768  0.4111583  0.5587941
C4 C 1.0  0.5162353  0.4236846  0.5477280
C4 C 1.0  0.5115174  0.3929688  0.5415253
C4 C 1.0  0.4941392  0.4149734  0.5267421
C4 C 1.0  0.4937916  0.4211489  0.5572415
C4 C 1.0  0.5091005  0.4274753  0.5540416
C4 C 1.0  0.5082561  0.3912769  0.5510983
C4 C 1.0  0.4855864  0.4116477  0.5313166
C4 C 1.0  0.4972592  0.4290111  0.5616761
C4 C 1.0  0.5032680  0.4310396  0.5608813
C4 C 1.0  0.5047183  0.3885924  0.5596879
C4 C 1.0  0.4770033  0.4096035  0.5352731
C4 C 1.0  0.4838809  0.4061120  0.5471640
C4 C 1.0  0.5076959  0.4299697  0.5336039
C4 C 1.0  0.5241586  0.4038691  0.5472946
C4 C 1.0  0.4998797  0.3984261  0.5244760
H4 H 1.0  0.4766804  0.4024484  0.5406643
H4 H 1.0  0.4722645  0.4077562  0.5426111
H4 H 1.0  0.5023104  0.4341489  0.5257919
H4 H 1.0  0.5084505  0.4356545  0.5224019
H4 H 1.0  0.5315035  0.4099420  0.5513798
H4 H 1.0  0.5361010  0.4077243  0.5463391
H4 H 1.0  0.5025151  0.3884742  0.5232452
H4 H 1.0  0.5054614  0.3900689  0.5169017
H4 H 1.0  0.5021043  0.4031577  0.5631278
H4 H 1.0  0.5247297  0.4188773  0.5373855
H4 H 1.0  0.5172048  0.3969257  0.5291057
H4 H 1.0  0.5067117  0.4175539  0.5206167
H4 H 1.0  0.5046417  0.3948384  0.5661176
H4 H 1.0  0.4991401  0.3902469  0.5664603
H4 H 1.0  0.5326816  0.4149198  0.5397735
H4 H 1.0  0.5354266  0.4176882  0.5457953
H4 H 1.0  0.5143462  0.3926839  0.5214621
H4 H 1.0  0.5124835  0.3858576  0.5226438
H4 H 1.0  0.5086955  0.4262132  0.5182342
H4 H 1.0  0.5028631  0.4299541  0.5163760
H4 H 1.0  0.4865274  0.4166059  0.5501953
H4 H 1.0  0.5047184  0.4308411  0.5442544
H4 H 1.0  0.5166365  0.3984170  0.5533586
H4 H 1.0  0.4904409  0.4017163  0.5292877
H4 H 1.0  0.4906983  0.3996316  0.5530461
H4 H 1.0  0.5173270  0.4241781  0.5337532
H4 H 1.0  0.5219601  0.4009696  0.5366615
H4 H 1.0  0.5050194  0.4079300  0.5213807
H4 H 1.0  0.4992794  0.4124426  0.5617579
H4 H 1.0  0.5184149  0.4221066  0.5513080
H4 H 1.0  0.5083264  0.3901892  0.5400583
H4 H 1.0  0.4926788  0.4191711  0.5272963
H4 H 1.0  0.4914734  0.4238799  0.5545178
H4 H 1.0  0.5113107  0.4252626  0.5572771
H4 H 1.0  0.5048837  0.3890146  0.5491592
H4 H 1.0  0.4847772  0.4159955  0.5321486
H4 H 1.0  0.4945254  0.4313537  0.5589237
H4 H 1.0  0.4959103  0.4300835  0.5658474
H4 H 1.0  0.5059621  0.4288883  0.5638224
H4 H 1.0  0.5034945  0.4353902  0.5620614
H4 H 1.0  0.5016902  0.3862000  0.5573123
H4 H 1.0  0.5068825  0.3855461  0.5622187
H4 H 1.0  0.4764819  0.4140903  0.5356346
H4 H 1.0  0.4735540  0.4082327  0.5327054
H4 H 1.0  0.4839615  0.4017095  0.5462360
H4 H 1.0  0.5036404  0.4316759  0.5345495
H4 H 1.0  0.5238733  0.4048142  0.5516852
H4 H 1.0  0.4973556  0.3953322  0.5265514
N4 N 1.0  0.4968955  0.4230225  0.5610742
N4 N 1.0  0.5049678  0.4305746  0.5551149
N4 N 1.0  0.5088112  0.3914911  0.5563404
N4 N 1.0  0.4821261  0.4078781  0.5326008
N4 N 1.0  0.4803633  0.4093590  0.5449462
N4 N 1.0  0.5268696  0.4182968  0.5456444
N4 N 1.0  0.5279863  0.4058661  0.5442621
N4 N 1.0  0.5041182  0.3971034  0.5216263
N4 N 1.0  0.4979137  0.3962135  0.5604176
N4 N 1.0  0.5096265  0.4299417  0.5286940
N4 N 1.0  0.5113661  0.3907004  0.5296376
N4 N 1.0  0.5009882  0.4237538  0.5220022
C5 C 1.0  0.6475984  0.7535370  0.5949122
C5 C 1.0  0.6261107  0.7277597  0.5688489
C5 C 1.0  0.5931169  0.7426661  0.5884168
C5 C 1.0  0.6205845  0.7684284  0.5718311
C5 C 1.0  0.6213732  0.7526095  0.6099251
C5 C 1.0  0.6038025  0.7346558  0.5836727
C5 C 1.0  0.6103480  0.7623990  0.5795590
C5 C 1.0  0.6277392  0.7418297  0.5693388
C5 C 1.0  0.6166153  0.7603006  0.6133488
C5 C 1.0  0.5946504  0.7374702  0.5850256
C5 C 1.0  0.6143128  0.7683614  0.5730603
C5 C 1.0  0.6275325  0.7329802  0.5654461
C5 C 1.0  0.6300589  0.7406689  0.6047899
C5 C 1.0  0.6156989  0.7284824  0.5918805
C5 C 1.0  0.6098306  0.7604105  0.5951405
C5 C 1.0  0.6364957  0.7502532  0.5793068
C5 C 1.0  0.6343785  0.7435091  0.6021827
C5 C 1.0  0.6195520  0.7277051  0.5876167
C5 C 1.0  0.6060500  0.7560244  0.5954593
C5 C 1.0  0.6338212  0.7553819  0.5788918
C5 C 1.0  0.6345599  0.7493037  0.6020393
C5 C 1.0  0.6183535  0.7291487  0.5821392
C5 C 1.0  0.6036749  0.7537110  0.5907118
C5 C 1.0  0.6292360  0.7561458  0.5754394
C5 C 1.0  0.6302675  0.7522531  0.6045700
C5 C 1.0  0.6131572  0.7314430  0.5809689
C5 C 1.0  0.6051792  0.7558731  0.5855455
C5 C 1.0  0.6273163  0.7516174  0.5723669
C5 C 1.0  0.6258723  0.7495541  0.6072209
C5 C 1.0  0.6092035  0.7322804  0.5851153
C5 C 1.0  0.6089392  0.7602498  0.5850624
C5 C 1.0  0.6298791  0.7464341  0.5726726
C5 C 1.0  0.6258336  0.7437640  0.6072789
C5 C 1.0  0.6105541  0.7307837  0.5905525
C5 C 1.0  0.6112318  0.7624593  0.5899095
C5 C 1.0  0.6344604  0.7458284  0.5761761
C5 C 1.0  0.6300797  0.7345953  0.6048663
C5 C 1.0  0.6168997  0.7269421  0.5976317
C5 C 1.0  0.6123112  0.7628949  0.6000972
C5 C 1.0  0.6413343  0.7494206  0.5828832
C5 C 1.0  0.6271828  0.7256978  0.6073050
C5 C 1.0  0.6218480  0.7230582  0.6049758
C5 C 1.0  0.6136800  0.7645053  0.6095333
C5 C 1.0  0.6485647  0.7518724  0.5888173
C5 C 1.0  0.6390950  0.7523218  0.5993534
C5 C 1.0  0.6225126  0.7282121  0.5778129
C5 C 1.0  0.5997015  0.7491506  0.5912646
C5 C 1.0  0.6266040  0.7616100  0.5751150
H5 H 1.0  0.6466859  0.7579713  0.5951133
H5 H 1.0  0.6514695  0.7530402  0.5971787
H5 H 1.0  0.6298839  0.7261914  0.5708072
H5 H 1.0  0.6248239  0.7244916  0.5660149
H5 H 1.0  0.5928214  0.7415459  0.5927976
H5 H 1.0  0.5889523  0.7439693  0.5872639
H5 H 1.0  0.6226451  0.7711870  0.5747777
H5 H 1.0  0.6212474  0.7703321  0.5677933
H5 H 1.0  0.6179623  0.7500419  0.6113481
H5 H 1.0  0.6034822  0.7361311  0.5794337
H5 H 1.0  0.6087111  0.7599814  0.5761342
H5 H 1.0  0.6238633  0.7426979  0.5672236
H5 H 1.0  0.6135736  0.7573116  0.6148812
H5 H 1.0  0.6180804  0.7624635  0.6170291
H5 H 1.0  0.5946822  0.7385291  0.5806193
H5 H 1.0  0.5913479  0.7344263  0.5854681
H5 H 1.0  0.6122178  0.7658168  0.5699500
H5 H 1.0  0.6126754  0.7725235  0.5724553
H5 H 1.0  0.6238158  0.7343926  0.5632716
H5 H 1.0  0.6304284  0.7318340  0.5621800
H5 H 1.0  0.6376902  0.7412057  0.6002359
H5 H 1.0  0.6235368  0.7259224  0.5886188
H5 H 1.0  0.6049473  0.7544254  0.5994950
H5 H 1.0  0.6353803  0.7588209  0.5813010
H5 H 1.0  0.6303212  0.7567313  0.6045158
H5 H 1.0  0.6122056  0.7325634  0.5767380
H5 H 1.0  0.6033520  0.7541029  0.5818595
H5 H 1.0  0.6237739  0.7521848  0.5696855
H5 H 1.0  0.6224837  0.7415890  0.6093054
H5 H 1.0  0.6075108  0.7314187  0.5937763
H5 H 1.0  0.6141397  0.7658480  0.5895612
H5 H 1.0  0.6364614  0.7418291  0.5764262
H5 H 1.0  0.6332859  0.7327057  0.6023365
H5 H 1.0  0.6137870  0.7282519  0.6006059
H5 H 1.0  0.6155687  0.7658840  0.5992574
H5 H 1.0  0.6426771  0.7451406  0.5832426
H5 H 1.0  0.6307329  0.7242473  0.6048905
H5 H 1.0  0.6278812  0.7241116  0.6114722
H5 H 1.0  0.6183322  0.7242947  0.6075540
H5 H 1.0  0.6221230  0.7185783  0.6054520
H5 H 1.0  0.6166648  0.7676509  0.6082168
H5 H 1.0  0.6106072  0.7667563  0.6119539
H5 H 1.0  0.6497403  0.7474996  0.5886411
H5 H 1.0  0.6521617  0.7541097  0.5872595
H5 H 1.0  0.6384667  0.7567682  0.5990632
H5 H 1.0  0.6265426  0.7269213  0.5793446
H5 H 1.0  0.5993079  0.7475100  0.5954366
H5 H 1.0  0.6281484  0.7646073  0.5780953
N5 N 1.0  0.6266621  0.7316953  0.6076491
N5 N 1.0  0.6212097  0.7242796  0.5991056
N5 N 1.0  0.6108235  0.7617097  0.6050183
N5 N 1.0  0.6438228  0.7533378  0.5853925
N5 N 1.0  0.6434525  0.7500004  0.5974937
N5 N 1.0  0.5997620  0.7349922  0.5870488
N5 N 1.0  0.5968941  0.7472162  0.5872382
N5 N 1.0  0.6228179  0.7628301  0.5716491
N5 N 1.0  0.6213861  0.7578423  0.6105999
N5 N 1.0  0.6215618  0.7288289  0.5726601
N5 N 1.0  0.6132397  0.7667403  0.5787681
N5 N 1.0  0.6301653  0.7371660  0.5688968
C6 C 1.0  0.6310221  0.3408720  0.4620799
C6 C 1.0  0.6593928  0.3691905  0.4479864
C6 C 1.0  0.6866848  0.3444160  0.4662907
C6 C 1.0  0.6597285  0.3289667  0.4393107
C6 C 1.0  0.6542418  0.3334323  0.4799546
C6 C 1.0  0.6779316  0.3550091  0.4628239
C6 C 1.0  0.6691100  0.3309092  0.4497547
C6 C 1.0  0.6561354  0.3559825  0.4440125
C6 C 1.0  0.6574528  0.3244427  0.4814989
C6 C 1.0  0.6863447  0.3505261  0.4644472
C6 C 1.0  0.6656664  0.3277006  0.4413079
C6 C 1.0  0.6579946  0.3654198  0.4430185
C6 C 1.0  0.6479544  0.3475430  0.4775584
C6 C 1.0  0.6655801  0.3604344  0.4708866
C6 C 1.0  0.6671848  0.3283584  0.4651425
C6 C 1.0  0.6449189  0.3465961  0.4497636
C6 C 1.0  0.6438510  0.3462605  0.4736802
C6 C 1.0  0.6626219  0.3629678  0.4665900
C6 C 1.0  0.6713240  0.3318293  0.4672524
C6 C 1.0  0.6470321  0.3414335  0.4481792
C6 C 1.0  0.6430473  0.3408404  0.4717812
C6 C 1.0  0.6645664  0.3629421  0.4611364
C6 C 1.0  0.6747178  0.3349734  0.4637699
C6 C 1.0  0.6520232  0.3409534  0.4452837
C6 C 1.0  0.6464871  0.3366646  0.4738449
C6 C 1.0  0.6695951  0.3602787  0.4600173
C6 C 1.0  0.6738827  0.3346053  0.4580432
C6 C 1.0  0.6549345  0.3457992  0.4439898
C6 C 1.0  0.6506412  0.3377895  0.4777318
C6 C 1.0  0.6726652  0.3577055  0.4641980
C6 C 1.0  0.6697927  0.3311859  0.4557836
C6 C 1.0  0.6529555  0.3510264  0.4455019
C6 C 1.0  0.6513193  0.3432515  0.4795303
C6 C 1.0  0.6705846  0.3578165  0.4696096
C6 C 1.0  0.6664744  0.3280994  0.4594022
C6 C 1.0  0.6479416  0.3513418  0.4483987
C6 C 1.0  0.6486030  0.3532779  0.4794517
C6 C 1.0  0.6635977  0.3604755  0.4766274
C6 C 1.0  0.6636329  0.3250105  0.4687577
C6 C 1.0  0.6396663  0.3471465  0.4527639
C6 C 1.0  0.6520224  0.3605689  0.4848046
C6 C 1.0  0.6579382  0.3628809  0.4840899
C6 C 1.0  0.6605044  0.3210643  0.4770126
C6 C 1.0  0.6313015  0.3443034  0.4566948
C6 C 1.0  0.6387264  0.3394451  0.4677471
C6 C 1.0  0.6613370  0.3656919  0.4567888
C6 C 1.0  0.6790255  0.3385137  0.4661783
C6 C 1.0  0.6540417  0.3354544  0.4436786
H6 H 1.0  0.6313833  0.3364722  0.4610570
H6 H 1.0  0.6269021  0.3413181  0.4638674
H6 H 1.0  0.6555413  0.3707222  0.4498172
H6 H 1.0  0.6615023  0.3728754  0.4464572
H6 H 1.0  0.6863534  0.3442067  0.4708052
H6 H 1.0  0.6908119  0.3428488  0.4653516
H6 H 1.0  0.6568995  0.3258547  0.4409988
H6 H 1.0  0.6595538  0.3283959  0.4348375
H6 H 1.0  0.6576268  0.3349305  0.4825138
H6 H 1.0  0.6788019  0.3547456  0.4584169
H6 H 1.0  0.6715673  0.3338985  0.4474572
H6 H 1.0  0.6601927  0.3551416  0.4422571
H6 H 1.0  0.6605049  0.3263674  0.4842401
H6 H 1.0  0.6551486  0.3215962  0.4841366
H6 H 1.0  0.6869455  0.3507591  0.4599614
H6 H 1.0  0.6898442  0.3527664  0.4662088
H6 H 1.0  0.6685330  0.3306503  0.4394054
H6 H 1.0  0.6669051  0.3236697  0.4396993
H6 H 1.0  0.6618450  0.3641049  0.4410229
H6 H 1.0  0.6558447  0.3678734  0.4398999
H6 H 1.0  0.6411993  0.3495068  0.4721017
H6 H 1.0  0.6587503  0.3650030  0.4675541
H6 H 1.0  0.6718954  0.3320431  0.4716895
H6 H 1.0  0.6447091  0.3377482  0.4492203
H6 H 1.0  0.6459409  0.3324465  0.4724420
H6 H 1.0  0.6711218  0.3602498  0.4558067
H6 H 1.0  0.6764982  0.3370244  0.4553294
H6 H 1.0  0.6587956  0.3454537  0.4417463
H6 H 1.0  0.6544976  0.3442188  0.4825339
H6 H 1.0  0.6729433  0.3558358  0.4728609
H6 H 1.0  0.6633066  0.3254442  0.4576773
H6 H 1.0  0.6463891  0.3553747  0.4495757
H6 H 1.0  0.6461073  0.3562787  0.4772117
H6 H 1.0  0.6659910  0.3579145  0.4794493
H6 H 1.0  0.6602514  0.3229261  0.4666430
H6 H 1.0  0.6387709  0.3513113  0.4542141
H6 H 1.0  0.6491211  0.3631755  0.4824970
H6 H 1.0  0.6508067  0.3610169  0.4891278
H6 H 1.0  0.6608018  0.3604365  0.4866120
H6 H 1.0  0.6580907  0.3670344  0.4858495
H6 H 1.0  0.6574535  0.3189219  0.4744360
H6 H 1.0  0.6628473  0.3177727  0.4790235
H6 H 1.0  0.6306717  0.3486794  0.4576885
H6 H 1.0  0.6277945  0.3431850  0.4540833
H6 H 1.0  0.6388917  0.3352157  0.4662194
H6 H 1.0  0.6572758  0.3671204  0.4580997
H6 H 1.0  0.6788841  0.3388404  0.4706645
H6 H 1.0  0.6516855  0.3320256  0.4453939
N6 N 1.0  0.6518001  0.3547099  0.4833965
N6 N 1.0  0.6594261  0.3632634  0.4782593
N6 N 1.0  0.6643839  0.3245244  0.4739571
N6 N 1.0  0.6363627  0.3431264  0.4536352
N6 N 1.0  0.6350381  0.3428488  0.4661203
N6 N 1.0  0.6812742  0.3531120  0.4664384
N6 N 1.0  0.6826770  0.3410295  0.4633196
N6 N 1.0  0.6582017  0.3346716  0.4405295
N6 N 1.0  0.6535266  0.3282893  0.4790193
N6 N 1.0  0.6630766  0.3663977  0.4518582
N6 N 1.0  0.6659264  0.3274728  0.4473277
N6 N 1.0  0.6543592  0.3609050  0.4446799
C7 C 1.0  0.4256416  0.4626338  0.5991310
C7 C 1.0  0.3965553  0.4461631  0.5728984
C7 C 1.0  0.4290952  0.4283895  0.5550404
C7 C 1.0  0.4231033  0.4243592  0.5955506
C7 C 1.0  0.4439429  0.4544411  0.5765051
C7 C 1.0  0.4180285  0.4366145  0.5583153
C7 C 1.0  0.4285457  0.4250019  0.5824806
C7 C 1.0  0.4043645  0.4406378  0.5833550
C7 C 1.0  0.4522041  0.4495144  0.5775000
C7 C 1.0  0.4231193  0.4299944  0.5534401
C7 C 1.0  0.4257138  0.4209712  0.5908013
C7 C 1.0  0.3964207  0.4425965  0.5782007
C7 C 1.0  0.4309100  0.4630476  0.5758317
C7 C 1.0  0.4178258  0.4521606  0.5606120
C7 C 1.0  0.4397995  0.4345631  0.5771020
C7 C 1.0  0.4145422  0.4479928  0.5928051
C7 C 1.0  0.4292917  0.4630064  0.5813907
C7 C 1.0  0.4130116  0.4526314  0.5638106
C7 C 1.0  0.4386137  0.4344029  0.5714275
C7 C 1.0  0.4178003  0.4434890  0.5944570
C7 C 1.0  0.4323684  0.4602113  0.5854343
C7 C 1.0  0.4098419  0.4479983  0.5652288
C7 C 1.0  0.4342335  0.4312508  0.5693280
C7 C 1.0  0.4167490  0.4381212  0.5925578
C7 C 1.0  0.4371544  0.4573966  0.5837914
C7 C 1.0  0.4116005  0.4427884  0.5633855
C7 C 1.0  0.4309840  0.4282227  0.5730562
C7 C 1.0  0.4123231  0.4373110  0.5888991
C7 C 1.0  0.4389061  0.4573441  0.5782634
C7 C 1.0  0.4163832  0.4421548  0.5601840
C7 C 1.0  0.4320412  0.4282797  0.5787487
C7 C 1.0  0.4089788  0.4417054  0.5871579
C7 C 1.0  0.4357267  0.4601819  0.5743434
C7 C 1.0  0.4194507  0.4468907  0.5588469
C7 C 1.0  0.4364638  0.4314855  0.5806969
C7 C 1.0  0.4101596  0.4470226  0.5891483
C7 C 1.0  0.4275706  0.4660737  0.5717592
C7 C 1.0  0.4211555  0.4569992  0.5590660
C7 C 1.0  0.4444112  0.4378211  0.5793408
C7 C 1.0  0.4155843  0.4536319  0.5948074
C7 C 1.0  0.4252900  0.4699148  0.5631832
C7 C 1.0  0.4234195  0.4663611  0.5582108
C7 C 1.0  0.4523476  0.4433419  0.5791529
C7 C 1.0  0.4196696  0.4605901  0.6001362
C7 C 1.0  0.4307299  0.4601798  0.5912828
C7 C 1.0  0.4048076  0.4487125  0.5685508
C7 C 1.0  0.4331856  0.4311831  0.5633458
C7 C 1.0  0.4202542  0.4335332  0.5944428
H7 H 1.0  0.4285221  0.4599815  0.6014120
H7 H 1.0  0.4261033  0.4667217  0.6009868
H7 H 1.0  0.3962027  0.4505338  0.5740405
H7 H 1.0  0.3928509  0.4452900  0.5704731
H7 H 1.0  0.4319861  0.4312533  0.5530466
H7 H 1.0  0.4300367  0.4243526  0.5532550
H7 H 1.0  0.4264035  0.4260549  0.5981525
H7 H 1.0  0.4208208  0.4215508  0.5982468
H7 H 1.0  0.4445404  0.4542681  0.5720480
H7 H 1.0  0.4156126  0.4332534  0.5600801
H7 H 1.0  0.4249469  0.4231442  0.5805184
H7 H 1.0  0.4042304  0.4364519  0.5817088
H7 H 1.0  0.4525528  0.4498530  0.5729948
H7 H 1.0  0.4559072  0.4515300  0.5791104
H7 H 1.0  0.4202450  0.4269725  0.5552132
H7 H 1.0  0.4226522  0.4295635  0.5489720
H7 H 1.0  0.4224138  0.4190545  0.5883572
H7 H 1.0  0.4280043  0.4175131  0.5925804
H7 H 1.0  0.3965014  0.4382153  0.5770452
H7 H 1.0  0.3924401  0.4431898  0.5802428
H7 H 1.0  0.4255882  0.4651948  0.5826383
H7 H 1.0  0.4117321  0.4566980  0.5651838
H7 H 1.0  0.4411829  0.4367720  0.5686264
H7 H 1.0  0.4211938  0.4442142  0.5972889
H7 H 1.0  0.4395997  0.4552121  0.5868421
H7 H 1.0  0.4091623  0.4391902  0.5644662
H7 H 1.0  0.4275932  0.4257737  0.5714554
H7 H 1.0  0.4114871  0.4331670  0.5874198
H7 H 1.0  0.4370006  0.4602030  0.5700497
H7 H 1.0  0.4231521  0.4464261  0.5563686
H7 H 1.0  0.4373034  0.4315422  0.5850960
H7 H 1.0  0.4075840  0.4504369  0.5878181
H7 H 1.0  0.4236690  0.4676564  0.5733477
H7 H 1.0  0.4250566  0.4560161  0.5570500
H7 H 1.0  0.4445480  0.4380214  0.5838343
H7 H 1.0  0.4131144  0.4568131  0.5928002
H7 H 1.0  0.4216320  0.4715751  0.5652806
H7 H 1.0  0.4274861  0.4735376  0.5616272
H7 H 1.0  0.4270772  0.4649218  0.5559556
H7 H 1.0  0.4212162  0.4690047  0.5552905
H7 H 1.0  0.4522711  0.4430132  0.5836721
H7 H 1.0  0.4563296  0.4416078  0.5779264
H7 H 1.0  0.4167724  0.4633997  0.5980756
H7 H 1.0  0.4187319  0.4609697  0.6045347
H7 H 1.0  0.4331554  0.4574269  0.5938881
H7 H 1.0  0.4042063  0.4528719  0.5701603
H7 H 1.0  0.4356481  0.4341170  0.5609836
H7 H 1.0  0.4238530  0.4347920  0.5968335
N7 N 1.0  0.4290511  0.4668381  0.5667535
N7 N 1.0  0.4196673  0.4619801  0.5599672
N7 N 1.0  0.4480096  0.4402420  0.5763368
N7 N 1.0  0.4190741  0.4547921  0.5985901
N7 N 1.0  0.4268038  0.4631148  0.5932337
N7 N 1.0  0.4219501  0.4357272  0.5548991
N7 N 1.0  0.4296989  0.4279746  0.5610256
N7 N 1.0  0.4192328  0.4284603  0.5934148
N7 N 1.0  0.4473929  0.4522787  0.5798604
N7 N 1.0  0.4013643  0.4448326  0.5695126
N7 N 1.0  0.4295747  0.4243288  0.5876112
N7 N 1.0  0.4007605  0.4442599  0.5820425
C8 C 1.0  0.4682133  0.3835435  0.6007633
C8 C 1.0  0.4379486  0.4025868  0.5778100
C8 C 1.0  0.4696556  0.4220716  0.5602402
C8 C 1.0  0.4693661  0.3809772  0.5623405
C8 C 1.0  0.4842419  0.4070814  0.5906116
C8 C 1.0  0.4582796  0.4185080  0.5679044
C8 C 1.0  0.4729901  0.3946404  0.5613185
C8 C 1.0  0.4475803  0.3926513  0.5747488
C8 C 1.0  0.4930438  0.4065571  0.5866414
C8 C 1.0  0.4633864  0.4230204  0.5610435
C8 C 1.0  0.4716962  0.3854929  0.5584636
C8 C 1.0  0.4388779  0.3968481  0.5751535
C8 C 1.0  0.4703811  0.4071559  0.5978404
C8 C 1.0  0.4567030  0.4185493  0.5835413
C8 C 1.0  0.4823696  0.4029406  0.5708123
C8 C 1.0  0.4580339  0.3859599  0.5843890
C8 C 1.0  0.4695014  0.4014790  0.5985633
C8 C 1.0  0.4523152  0.4148003  0.5841090
C8 C 1.0  0.4804914  0.4082987  0.5696314
C8 C 1.0  0.4619417  0.3841391  0.5805105
C8 C 1.0  0.4733528  0.3975469  0.5967371
C8 C 1.0  0.4498696  0.4122679  0.5795123
C8 C 1.0  0.4762428  0.4092553  0.5658150
C8 C 1.0  0.4612390  0.3850465  0.5748353
C8 C 1.0  0.4781638  0.3994204  0.5941155
C8 C 1.0  0.4519275  0.4135467  0.5742431
C8 C 1.0  0.4738417  0.4046907  0.5631640
C8 C 1.0  0.4564941  0.3878713  0.5730639
C8 C 1.0  0.4791889  0.4050721  0.5933171
C8 C 1.0  0.4563012  0.4172698  0.5735122
C8 C 1.0  0.4756065  0.3992812  0.5642354
C8 C 1.0  0.4525016  0.3897508  0.5768129
C8 C 1.0  0.4752475  0.4088750  0.5951965
C8 C 1.0  0.4586455  0.4197235  0.5782144
C8 C 1.0  0.4798717  0.3984866  0.5680837
C8 C 1.0  0.4533491  0.3887652  0.5824644
C8 C 1.0  0.4662421  0.4111130  0.5998663
C8 C 1.0  0.4592679  0.4212603  0.5883331
C8 C 1.0  0.4868528  0.4018965  0.5747752
C8 C 1.0  0.4587116  0.3849908  0.5903469
C8 C 1.0  0.4624831  0.4197497  0.6020532
C8 C 1.0  0.4603844  0.4238169  0.5975917
C8 C 1.0  0.4940603  0.4040404  0.5808547
C8 C 1.0  0.4626736  0.3813997  0.5984036
C8 C 1.0  0.4724894  0.3915853  0.5975148
C8 C 1.0  0.4452544  0.4084028  0.5803204
C8 C 1.0  0.4744513  0.4149481  0.5646868
C8 C 1.0  0.4654293  0.3830205  0.5709332
H8 H 1.0  0.4716303  0.3813291  0.5987745
H8 H 1.0  0.4684667  0.3824032  0.6051228
H8 H 1.0  0.4372775  0.4020704  0.5822614
H8 H 1.0  0.4340798  0.4042988  0.5762391
H8 H 1.0  0.4719428  0.4248634  0.5629803
H8 H 1.0  0.4707892  0.4233515  0.5560631
H8 H 1.0  0.4727708  0.3791572  0.5647139
H8 H 1.0  0.4677626  0.3775937  0.5598212
H8 H 1.0  0.4842792  0.4115020  0.5897692
H8 H 1.0  0.4564849  0.4159342  0.5646791
H8 H 1.0  0.4693904  0.3957678  0.5588641
H8 H 1.0  0.4476872  0.3936187  0.5703553
H8 H 1.0  0.4927746  0.4110655  0.5862727
H8 H 1.0  0.4966843  0.4058125  0.5892029
H8 H 1.0  0.4611043  0.4204233  0.5581136
H8 H 1.0  0.4624003  0.4272608  0.5598543
H8 H 1.0  0.4683358  0.3871257  0.5558987
H8 H 1.0  0.4745539  0.3835649  0.5555505
H8 H 1.0  0.4392805  0.3973371  0.5706662
H8 H 1.0  0.4351509  0.3943683  0.5757256
H8 H 1.0  0.4657745  0.4000540  0.6005982
H8 H 1.0  0.4507924  0.4138796  0.5882193
H8 H 1.0  0.4824113  0.4117605  0.5717265
H8 H 1.0  0.4655720  0.3819627  0.5819754
H8 H 1.0  0.4812000  0.3964603  0.5926740
H8 H 1.0  0.4500485  0.4116036  0.5706718
H8 H 1.0  0.4705568  0.4054061  0.5602049
H8 H 1.0  0.4559259  0.3885811  0.5686782
H8 H 1.0  0.4759517  0.4132616  0.5946297
H8 H 1.0  0.4620275  0.4226093  0.5776739
H8 H 1.0  0.4812564  0.3943112  0.5689259
H8 H 1.0  0.4502726  0.3902067  0.5853829
H8 H 1.0  0.4624286  0.4092359  0.6013442
H8 H 1.0  0.4629618  0.4236451  0.5873752
H8 H 1.0  0.4875414  0.3975495  0.5757136
H8 H 1.0  0.4556775  0.3870750  0.5929355
H8 H 1.0  0.4589666  0.4174210  0.6037110
H8 H 1.0  0.4640598  0.4221267  0.6055508
H8 H 1.0  0.4638567  0.4263329  0.5961255
H8 H 1.0  0.4575541  0.4267525  0.5995264
H8 H 1.0  0.4945986  0.3995589  0.5812588
H8 H 1.0  0.4980157  0.4055524  0.5792937
H8 H 1.0  0.4592515  0.3834195  0.6005814
H8 H 1.0  0.4622713  0.3770185  0.5994102
H8 H 1.0  0.4755101  0.3889735  0.5954405
H8 H 1.0  0.4444206  0.4073620  0.5846185
H8 H 1.0  0.4762615  0.4180494  0.5673992
H8 H 1.0  0.4691482  0.3813847  0.5728685
N8 N 1.0  0.4669789  0.4163367  0.5999323
N8 N 1.0  0.4573806  0.4209078  0.5932475
N8 N 1.0  0.4897560  0.4057120  0.5769769
N8 N 1.0  0.4625117  0.3819628  0.5924021
N8 N 1.0  0.4685527  0.3895516  0.6003787
N8 N 1.0  0.4618042  0.4222799  0.5668150
N8 N 1.0  0.4710615  0.4162403  0.5608561
N8 N 1.0  0.4648359  0.3831237  0.5656918
N8 N 1.0  0.4883053  0.4039705  0.5893277
N8 N 1.0  0.4423996  0.4063901  0.5763663
N8 N 1.0  0.4747337  0.3896678  0.5615785
N8 N 1.0  0.4434696  0.3939590  0.5777858
C9 C 1.0  0.5575684  0.5381010  0.5367081
C9 C 1.0  0.5629842  0.5389708  0.4945730
C9 C 1.0  0.5567840  0.5794128  0.4990077
C9 C 1.0  0.5852591  0.5603426  0.5217832
C9 C 1.0  0.5453468  0.5651659  0.5310405
C9 C 1.0  0.5555988  0.5655754  0.4961844
C9 C 1.0  0.5755745  0.5692949  0.5165943
C9 C 1.0  0.5710822  0.5431149  0.5054404
C9 C 1.0  0.5473235  0.5733134  0.5358591
C9 C 1.0  0.5563262  0.5750449  0.4943645
C9 C 1.0  0.5843104  0.5661559  0.5193022
C9 C 1.0  0.5688345  0.5387047  0.4971335
C9 C 1.0  0.5421195  0.5514398  0.5242906
C9 C 1.0  0.5451953  0.5553329  0.5020028
C9 C 1.0  0.5619684  0.5737242  0.5230945
C9 C 1.0  0.5681371  0.5417608  0.5208184
C9 C 1.0  0.5458644  0.5479749  0.5270282
C9 C 1.0  0.5480777  0.5503784  0.5011231
C9 C 1.0  0.5591054  0.5754277  0.5183476
C9 C 1.0  0.5715986  0.5459384  0.5228665
C9 C 1.0  0.5494798  0.5500030  0.5310834
C9 C 1.0  0.5533265  0.5503105  0.4986802
C9 C 1.0  0.5615145  0.5751617  0.5130888
C9 C 1.0  0.5748618  0.5491765  0.5193463
C9 C 1.0  0.5492960  0.5556485  0.5323571
C9 C 1.0  0.5557043  0.5553648  0.4971199
C9 C 1.0  0.5669195  0.5731101  0.5126353
C9 C 1.0  0.5745927  0.5481714  0.5136411
C9 C 1.0  0.5456024  0.5592467  0.5297036
C9 C 1.0  0.5529528  0.5603944  0.4979307
C9 C 1.0  0.5699078  0.5713709  0.5172797
C9 C 1.0  0.5711866  0.5440369  0.5114431
C9 C 1.0  0.5420561  0.5570702  0.5256769
C9 C 1.0  0.5477023  0.5602970  0.5003902
C9 C 1.0  0.5673574  0.5716991  0.5224777
C9 C 1.0  0.5679783  0.5408786  0.5150984
C9 C 1.0  0.5383864  0.5491078  0.5201049
C9 C 1.0  0.5396700  0.5554448  0.5045224
C9 C 1.0  0.5594947  0.5740277  0.5286337
C9 C 1.0  0.5647308  0.5383132  0.5244797
C9 C 1.0  0.5310975  0.5489508  0.5137527
C9 C 1.0  0.5314169  0.5518745  0.5080780
C9 C 1.0  0.5529376  0.5763274  0.5353582
C9 C 1.0  0.5614054  0.5347629  0.5328368
C9 C 1.0  0.5533925  0.5463949  0.5340097
C9 C 1.0  0.5561590  0.5450090  0.4978069
C9 C 1.0  0.5583620  0.5770375  0.5082480
C9 C 1.0  0.5784534  0.5534737  0.5216965
H9 H 1.0  0.5600995  0.5406636  0.5394581
H9 H 1.0  0.5554193  0.5352268  0.5394447
H9 H 1.0  0.5604337  0.5356757  0.4963534
H9 H 1.0  0.5632799  0.5379717  0.4901820
H9 H 1.0  0.5526209  0.5805730  0.5003703
H9 H 1.0  0.5585370  0.5831921  0.4972713
H9 H 1.0  0.5845569  0.5605057  0.5262573
H9 H 1.0  0.5896184  0.5592683  0.5213265
H9 H 1.0  0.5426995  0.5675833  0.5283201
H9 H 1.0  0.5598705  0.5651317  0.4948414
H9 H 1.0  0.5768590  0.5687482  0.5123160
H9 H 1.0  0.5733354  0.5461823  0.5030395
H9 H 1.0  0.5443302  0.5752802  0.5330832
H9 H 1.0  0.5456835  0.5739895  0.5400091
H9 H 1.0  0.5604754  0.5740831  0.4928165
H9 H 1.0  0.5541707  0.5768860  0.4908528
H9 H 1.0  0.5852727  0.5660554  0.5148748
H9 H 1.0  0.5873270  0.5690000  0.5210856
H9 H 1.0  0.5714622  0.5418247  0.4951593
H9 H 1.0  0.5707101  0.5347460  0.4960483
H9 H 1.0  0.5459849  0.5436104  0.5260292
H9 H 1.0  0.5461568  0.5465253  0.5023581
H9 H 1.0  0.5549368  0.5770019  0.5188000
H9 H 1.0  0.5717414  0.5466366  0.5272884
H9 H 1.0  0.5520459  0.5573083  0.5354782
H9 H 1.0  0.5597620  0.5553371  0.4952240
H9 H 1.0  0.5688055  0.5728990  0.5085787
H9 H 1.0  0.5771113  0.5506601  0.5108982
H9 H 1.0  0.5391649  0.5597691  0.5235755
H9 H 1.0  0.5455530  0.5641746  0.5010246
H9 H 1.0  0.5696508  0.5703632  0.5260855
H9 H 1.0  0.5653387  0.5376723  0.5134215
H9 H 1.0  0.5392227  0.5448168  0.5190382
H9 H 1.0  0.5381282  0.5595664  0.5054629
H9 H 1.0  0.5619339  0.5720838  0.5318775
H9 H 1.0  0.5618418  0.5356056  0.5223414
H9 H 1.0  0.5321035  0.5445642  0.5132212
H9 H 1.0  0.5268116  0.5490006  0.5151663
H9 H 1.0  0.5301507  0.5561986  0.5085628
H9 H 1.0  0.5283260  0.5500560  0.5053374
H9 H 1.0  0.5558542  0.5745362  0.5383283
H9 H 1.0  0.5524053  0.5806079  0.5366855
H9 H 1.0  0.5588887  0.5320024  0.5302717
H9 H 1.0  0.5639581  0.5320154  0.5353477
H9 H 1.0  0.5563190  0.5485650  0.5366509
H9 H 1.0  0.5541132  0.5414671  0.4996838
H9 H 1.0  0.5540518  0.5780193  0.5090904
H9 H 1.0  0.5778745  0.5541887  0.5261015
N9 N 1.0  0.5344553  0.5518170  0.5178599
N9 N 1.0  0.5368378  0.5511136  0.5055498
N9 N 1.0  0.5548756  0.5763661  0.5296484
N9 N 1.0  0.5650725  0.5384160  0.5297434
N9 N 1.0  0.5534211  0.5411386  0.5335566
N9 N 1.0  0.5531589  0.5702534  0.4962007
N9 N 1.0  0.5604309  0.5775135  0.5034181
N9 N 1.0  0.5819942  0.5561870  0.5188794
N9 N 1.0  0.5479728  0.5673736  0.5350488
N9 N 1.0  0.5606465  0.5445061  0.4950785
N9 N 1.0  0.5787964  0.5682049  0.5206274
N9 N 1.0  0.5685872  0.5390718  0.5031471
C10 C 1.0  0.7985732  0.5825457  0.6002583
C10 C 1.0  0.7752968  0.5590325  0.5735978
C10 C 1.0  0.7435792  0.5788902  0.5907244
C10 C 1.0  0.7752032  0.6001511  0.5751964
C10 C 1.0  0.7716521  0.5856593  0.6136583
C10 C 1.0  0.7533268  0.5693607  0.5868488
C10 C 1.0  0.7638160  0.5958167  0.5824354
C10 C 1.0  0.7787968  0.5727637  0.5738267
C10 C 1.0  0.7677990  0.5940310  0.6165870
C10 C 1.0  0.7445814  0.5734244  0.5875672
C10 C 1.0  0.7689210  0.6009697  0.5760412
C10 C 1.0  0.7776087  0.5638969  0.5701561
C10 C 1.0  0.7789085  0.5724934  0.6093706
C10 C 1.0  0.7637826  0.5619227  0.5959234
C10 C 1.0  0.7621436  0.5944406  0.5980015
C10 C 1.0  0.7880359  0.5802627  0.5840927
C10 C 1.0  0.7837166  0.5746374  0.6069607
C10 C 1.0  0.7677309  0.5604912  0.5919244
C10 C 1.0  0.7577885  0.5906163  0.5982006
C10 C 1.0  0.7861134  0.5856876  0.5833841
C10 C 1.0  0.7846938  0.5803467  0.6066807
C10 C 1.0  0.7670551  0.5618980  0.5863489
C10 C 1.0  0.7553954  0.5884851  0.5933776
C10 C 1.0  0.7818798  0.5869449  0.5796395
C10 C 1.0  0.7807060  0.5839300  0.6088679
C10 C 1.0  0.7622954  0.5648298  0.5848049
C10 C 1.0  0.7574728  0.5902504  0.5882594
C10 C 1.0  0.7795395  0.5826153  0.5765721
C10 C 1.0  0.7758398  0.5819373  0.6113132
C10 C 1.0  0.7582624  0.5663302  0.5886790
C10 C 1.0  0.7618155  0.5940627  0.5878954
C10 C 1.0  0.7813504  0.5771477  0.5771663
C10 C 1.0  0.7750092  0.5762105  0.6115167
C10 C 1.0  0.7590837  0.5648491  0.5942250
C10 C 1.0  0.7641073  0.5961053  0.5928155
C10 C 1.0  0.7855988  0.5760493  0.5809576
C10 C 1.0  0.7780970  0.5664783  0.6096033
C10 C 1.0  0.7644318  0.5604290  0.6017746
C10 C 1.0  0.7646525  0.5967338  0.6030355
C10 C 1.0  0.7925037  0.5789075  0.5879781
C10 C 1.0  0.7738801  0.5581385  0.6120868
C10 C 1.0  0.7683772  0.5561638  0.6095041
C10 C 1.0  0.7656868  0.5984616  0.6124931
C10 C 1.0  0.7996501  0.5805624  0.5942784
C10 C 1.0  0.7897439  0.5826353  0.6042008
C10 C 1.0  0.7712880  0.5602657  0.5823104
C10 C 1.0  0.7508125  0.5845220  0.5938027
C10 C 1.0  0.7800398  0.5926993  0.5790152
H10 H 1.0  0.7982635  0.5870665  0.6002899
H10 H 1.0  0.8022046  0.5816091  0.6027691
H10 H 1.0  0.7787031  0.5570376  0.5758226
H10 H 1.0  0.7737406  0.5558739  0.5707750
H10 H 1.0  0.7428840  0.5779679  0.5951061
H10 H 1.0  0.7397037  0.5807023  0.5892862
H10 H 1.0  0.7774488  0.6027048  0.5781919
H10 H 1.0  0.7763488  0.6018115  0.5711595
H10 H 1.0  0.7678474  0.5836232  0.6149353
H10 H 1.0  0.7534531  0.5707224  0.5825619
H10 H 1.0  0.7620633  0.5935276  0.5789799
H10 H 1.0  0.7752026  0.5740738  0.5714570
H10 H 1.0  0.7642959  0.5915315  0.6180065
H10 H 1.0  0.7693326  0.5960996  0.6202935
H10 H 1.0  0.7450088  0.5743207  0.5831456
H10 H 1.0  0.7408750  0.5708691  0.5878847
H10 H 1.0  0.7666798  0.5986270  0.5728747
H10 H 1.0  0.7679033  0.6052914  0.5752311
H10 H 1.0  0.7742495  0.5657225  0.5677232
H10 H 1.0  0.7805032  0.5622624  0.5671036
H10 H 1.0  0.7867892  0.5718455  0.6052795
H10 H 1.0  0.7713718  0.5582235  0.5932135
H10 H 1.0  0.7562496  0.5893166  0.6022008
H10 H 1.0  0.7879865  0.5889646  0.5857953
H10 H 1.0  0.7813725  0.5883557  0.6087027
H10 H 1.0  0.7617485  0.5659252  0.5804966
H10 H 1.0  0.7556349  0.5886193  0.5845151
H10 H 1.0  0.7762664  0.5835636  0.5736656
H10 H 1.0  0.7712839  0.5745752  0.6133894
H10 H 1.0  0.7559762  0.5659957  0.5972394
H10 H 1.0  0.7674649  0.5990584  0.5925591
H10 H 1.0  0.7870185  0.5718280  0.5814316
H10 H 1.0  0.7811550  0.5640907  0.6073234
H10 H 1.0  0.7613620  0.5622447  0.6045184
H10 H 1.0  0.7683295  0.5992276  0.6023203
H10 H 1.0  0.7932281  0.5745004  0.5885283
H10 H 1.0  0.7773315  0.5561434  0.6099318
H10 H 1.0  0.7741167  0.5566138  0.6163280
H10 H 1.0  0.7649213  0.5579479  0.6118301
H10 H 1.0  0.7680115  0.5517063  0.6101106
H10 H 1.0  0.7691427  0.6011310  0.6112817
H10 H 1.0  0.7628163  0.6011855  0.6146630
H10 H 1.0  0.8002269  0.5760679  0.5942863
H10 H 1.0  0.8036014  0.5822418  0.5928869
H10 H 1.0  0.7897449  0.5871135  0.6037592
H10 H 1.0  0.7750104  0.5584968  0.5841180
H10 H 1.0  0.7499614  0.5830903  0.5979833
H10 H 1.0  0.7818056  0.5955600  0.5820068
N10 N 1.0  0.7741628  0.5641596  0.6122451
N10 N 1.0  0.7682475  0.5572620  0.6035767
N10 N 1.0  0.7627386  0.5959256  0.6078849
N10 N 1.0  0.7953555  0.5825364  0.5905340
N10 N 1.0  0.7938434  0.5796877  0.6026709
N10 N 1.0  0.7491836  0.5703508  0.5899618
N10 N 1.0  0.7480023  0.5828486  0.5896630
N10 N 1.0  0.7766595  0.5943005  0.5752944
N10 N 1.0  0.7723395  0.5908624  0.6141987
N10 N 1.0  0.7707259  0.5608313  0.5770952
N10 N 1.0  0.7673128  0.5997004  0.5817122
N10 N 1.0  0.7805861  0.5678040  0.5736531
C11 C 1.0  0.3881266  0.6381703  0.7043470
C11 C 1.0  0.3646040  0.6162218  0.6765910
C11 C 1.0  0.4008873  0.6009508  0.6645921
C11 C 1.0  0.3901523  0.5996982  0.7042962
C11 C 1.0  0.4099742  0.6302974  0.6849901
C11 C 1.0  0.3886791  0.6080640  0.6656923
C11 C 1.0  0.3971452  0.5998648  0.6919702
C11 C 1.0  0.3715327  0.6125625  0.6884001
C11 C 1.0  0.4185125  0.6264800  0.6874467
C11 C 1.0  0.3950333  0.6016993  0.6621390
C11 C 1.0  0.3937018  0.5962500  0.7002513
C11 C 1.0  0.3641621  0.6131275  0.6821662
C11 C 1.0  0.3962994  0.6372212  0.6819174
C11 C 1.0  0.3865308  0.6236166  0.6663980
C11 C 1.0  0.4079225  0.6101929  0.6870531
C11 C 1.0  0.3795594  0.6218404  0.6982225
C11 C 1.0  0.3939871  0.6374621  0.6872201
C11 C 1.0  0.3813197  0.6237872  0.6689367
C11 C 1.0  0.4075066  0.6094128  0.6813216
C11 C 1.0  0.3830353  0.6179081  0.7006891
C11 C 1.0  0.3967924  0.6354021  0.6918587
C11 C 1.0  0.3785028  0.6189505  0.6704181
C11 C 1.0  0.4037954  0.6056001  0.6790369
C11 C 1.0  0.3828152  0.6123121  0.6992187
C11 C 1.0  0.4020227  0.6330412  0.6910855
C11 C 1.0  0.3810288  0.6138463  0.6693228
C11 C 1.0  0.4004298  0.6025381  0.6826319
C11 C 1.0  0.3790126  0.6106787  0.6951563
C11 C 1.0  0.4044723  0.6327260  0.6858386
C11 C 1.0  0.3862265  0.6135106  0.6667936
C11 C 1.0  0.4007274  0.6032025  0.6883761
C11 C 1.0  0.3754749  0.6144850  0.6926020
C11 C 1.0  0.4015452  0.6348265  0.6813056
C11 C 1.0  0.3889212  0.6184439  0.6653699
C11 C 1.0  0.4044943  0.6070605  0.6905111
C11 C 1.0  0.3758163  0.6200540  0.6941828
C11 C 1.0  0.3932143  0.6394762  0.6771961
C11 C 1.0  0.3895002  0.6286646  0.6647890
C11 C 1.0  0.4118325  0.6141494  0.6894927
C11 C 1.0  0.3797284  0.6277124  0.6997667
C11 C 1.0  0.3916708  0.6422798  0.6680713
C11 C 1.0  0.3908492  0.6381213  0.6632876
C11 C 1.0  0.4190949  0.6205301  0.6897078
C11 C 1.0  0.3823257  0.6355305  0.7048297
C11 C 1.0  0.3944217  0.6356748  0.6974440
C11 C 1.0  0.3730329  0.6193466  0.6730285
C11 C 1.0  0.4035457  0.6049017  0.6730086
C11 C 1.0  0.3865133  0.6083455  0.7019536
H11 H 1.0  0.3909520  0.6360789  0.7072068
H11 H 1.0  0.3879070  0.6424269  0.7058308
H11 H 1.0  0.3636443  0.6206017  0.6772444
H11 H 1.0  0.3613594  0.6147159  0.6738393
H11 H 1.0  0.4036919  0.6039552  0.6626839
H11 H 1.0  0.4024757  0.5969158  0.6633403
H11 H 1.0  0.3928883  0.6019854  0.7070926
H11 H 1.0  0.3878505  0.5968798  0.7069653
H11 H 1.0  0.4111599  0.6298180  0.6806753
H11 H 1.0  0.3864253  0.6046039  0.6674801
H11 H 1.0  0.3940491  0.5974365  0.6897861
H11 H 1.0  0.3720585  0.6082653  0.6871722
H11 H 1.0  0.4194049  0.6264734  0.6830040
H11 H 1.0  0.4217403  0.6290470  0.6892800
H11 H 1.0  0.3922904  0.5985216  0.6638468
H11 H 1.0  0.3951982  0.6008385  0.6577118
H11 H 1.0  0.3909691  0.5937575  0.6976326
H11 H 1.0  0.3960962  0.5932493  0.7026245
H11 H 1.0  0.3648567  0.6087041  0.6814680
H11 H 1.0  0.3599099  0.6134193  0.6836497
H11 H 1.0  0.3899418  0.6392972  0.6877939
H11 H 1.0  0.3794484  0.6277768  0.6697381
H11 H 1.0  0.4101513  0.6118214  0.6786265
H11 H 1.0  0.3859364  0.6192657  0.7038199
H11 H 1.0  0.4042695  0.6314268  0.6946074
H11 H 1.0  0.3788669  0.6100909  0.6704557
H11 H 1.0  0.3975546  0.5995799  0.6808882
H11 H 1.0  0.3788203  0.6063546  0.6940054
H11 H 1.0  0.4033559  0.6346327  0.6772138
H11 H 1.0  0.3929410  0.6182095  0.6634093
H11 H 1.0  0.4047452  0.6075890  0.6949516
H11 H 1.0  0.3730873  0.6230159  0.6922233
H11 H 1.0  0.3889938  0.6407177  0.6781429
H11 H 1.0  0.3937120  0.6279800  0.6633604
H11 H 1.0  0.4113632  0.6147453  0.6939284
H11 H 1.0  0.3772160  0.6303988  0.6971740
H11 H 1.0  0.3876162  0.6436700  0.6695424
H11 H 1.0  0.3936531  0.6459907  0.6664376
H11 H 1.0  0.3949005  0.6369363  0.6616387
H11 H 1.0  0.3887752  0.6402294  0.6598779
H11 H 1.0  0.4184681  0.6205797  0.6941957
H11 H 1.0  0.4233638  0.6191790  0.6891430
H11 H 1.0  0.3794386  0.6377942  0.7021701
H11 H 1.0  0.3807904  0.6361692  0.7090255
H11 H 1.0  0.3967672  0.6334578  0.7005798
H11 H 1.0  0.3717898  0.6235278  0.6741349
H11 H 1.0  0.4059683  0.6078938  0.6706784
H11 H 1.0  0.3896174  0.6102177  0.7046201
N11 N 1.0  0.3952421  0.6399817  0.6723519
N11 N 1.0  0.3873874  0.6334941  0.6650086
N11 N 1.0  0.4155127  0.6167132  0.6867148
N11 N 1.0  0.3825548  0.6295926  0.7038052
N11 N 1.0  0.3899865  0.6382822  0.6986122
N11 N 1.0  0.3930826  0.6073576  0.6628733
N11 N 1.0  0.4007500  0.6011196  0.6706180
N11 N 1.0  0.3861783  0.6031188  0.7013183
N11 N 1.0  0.4131697  0.6288490  0.6889306
N11 N 1.0  0.3699255  0.6151841  0.6739518
N11 N 1.0  0.3975655  0.5997557  0.6972281
N11 N 1.0  0.3677654  0.6156104  0.6863147
C12 C 1.0  0.5200003  0.3785940  0.6569793
C12 C 1.0  0.5277094  0.3819866  0.6153318
C12 C 1.0  0.5269631  0.3408504  0.6162910
C12 C 1.0  0.4955919  0.3623701  0.6319747
C12 C 1.0  0.5297622  0.3504565  0.6517842
C12 C 1.0  0.5307371  0.3544975  0.6156879
C12 C 1.0  0.5051578  0.3524201  0.6287575
C12 C 1.0  0.5162030  0.3783434  0.6227602
C12 C 1.0  0.5253657  0.3423741  0.6547598
C12 C 1.0  0.5293846  0.3454454  0.6125667
C12 C 1.0  0.4964957  0.3566976  0.6291717
C12 C 1.0  0.5214418  0.3829853  0.6160882
C12 C 1.0  0.5366521  0.3639799  0.6480387
C12 C 1.0  0.5400867  0.3624314  0.6255182
C12 C 1.0  0.5154200  0.3453511  0.6383343
C12 C 1.0  0.5144368  0.3779689  0.6383720
C12 C 1.0  0.5327292  0.3677719  0.6499764
C12 C 1.0  0.5382797  0.3678398  0.6244629
C12 C 1.0  0.5193557  0.3435946  0.6344540
C12 C 1.0  0.5100040  0.3742528  0.6387835
C12 C 1.0  0.5278134  0.3660343  0.6525152
C12 C 1.0  0.5340887  0.3689475  0.6206247
C12 C 1.0  0.5187320  0.3446656  0.6287977
C12 C 1.0  0.5075882  0.3718750  0.6340893
C12 C 1.0  0.5268657  0.3603492  0.6530711
C12 C 1.0  0.5316715  0.3644836  0.6178203
C12 C 1.0  0.5140401  0.3475905  0.6270487
C12 C 1.0  0.5097224  0.3732776  0.6288826
C12 C 1.0  0.5306971  0.3564275  0.6511816
C12 C 1.0  0.5333665  0.3590280  0.6187628
C12 C 1.0  0.5100222  0.3494105  0.6307997
C12 C 1.0  0.5141435  0.3769722  0.6283074
C12 C 1.0  0.5355581  0.3583201  0.6486683
C12 C 1.0  0.5375754  0.3580812  0.6226378
C12 C 1.0  0.5107898  0.3482604  0.6364318
C12 C 1.0  0.5164557  0.3792695  0.6331038
C12 C 1.0  0.5417581  0.3660080  0.6454484
C12 C 1.0  0.5445091  0.3612297  0.6295041
C12 C 1.0  0.5160137  0.3442104  0.6442707
C12 C 1.0  0.5169713  0.3805184  0.6432680
C12 C 1.0  0.5506004  0.3654977  0.6415682
C12 C 1.0  0.5516622  0.3631278  0.6357279
C12 C 1.0  0.5198358  0.3403534  0.6522719
C12 C 1.0  0.5180020  0.3828057  0.6526066
C12 C 1.0  0.5236929  0.3699791  0.6546009
C12 C 1.0  0.5323717  0.3746886  0.6196335
C12 C 1.0  0.5229473  0.3427006  0.6248912
C12 C 1.0  0.5029245  0.3680380  0.6347343
H12 H 1.0  0.5164385  0.3762604  0.6585294
H12 H 1.0  0.5215590  0.3808559  0.6605602
H12 H 1.0  0.5299943  0.3846746  0.6181754
H12 H 1.0  0.5289071  0.3833688  0.6112060
H12 H 1.0  0.5303204  0.3389295  0.6186516
H12 H 1.0  0.5253540  0.3375541  0.6136610
H12 H 1.0  0.4948602  0.3617382  0.6364021
H12 H 1.0  0.4917605  0.3641655  0.6304052
H12 H 1.0  0.5327803  0.3478702  0.6496737
H12 H 1.0  0.5271786  0.3557295  0.6132247
H12 H 1.0  0.5053301  0.3535075  0.6243940
H12 H 1.0  0.5144182  0.3758813  0.6194432
H12 H 1.0  0.5287855  0.3401798  0.6527538
H12 H 1.0  0.5255513  0.3411123  0.6590892
H12 H 1.0  0.5260715  0.3471836  0.6100094
H12 H 1.0  0.5322564  0.3435685  0.6096344
H12 H 1.0  0.4969597  0.3573063  0.6247050
H12 H 1.0  0.4927361  0.3542428  0.6296284
H12 H 1.0  0.5191661  0.3804975  0.6130602
H12 H 1.0  0.5205184  0.3872685  0.6150071
H12 H 1.0  0.5334867  0.3721648  0.6495392
H12 H 1.0  0.5402105  0.3712217  0.6266755
H12 H 1.0  0.5229439  0.3413386  0.6359013
H12 H 1.0  0.5084222  0.3732347  0.6428483
H12 H 1.0  0.5231003  0.3589092  0.6550223
H12 H 1.0  0.5284306  0.3653162  0.6148431
H12 H 1.0  0.5135337  0.3484270  0.6226781
H12 H 1.0  0.5078672  0.3714548  0.6252362
H12 H 1.0  0.5385799  0.3553679  0.6471807
H12 H 1.0  0.5389057  0.3538699  0.6233813
H12 H 1.0  0.5076931  0.3496547  0.6393518
H12 H 1.0  0.5198740  0.3821328  0.6326835
H12 H 1.0  0.5418520  0.3704492  0.6447292
H12 H 1.0  0.5451411  0.3568516  0.6303304
H12 H 1.0  0.5129698  0.3462555  0.6468791
H12 H 1.0  0.5207018  0.3828880  0.6424204
H12 H 1.0  0.5503824  0.3700174  0.6413190
H12 H 1.0  0.5542015  0.3646453  0.6441517
H12 H 1.0  0.5521479  0.3586315  0.6360163
H12 H 1.0  0.5556528  0.3646385  0.6342569
H12 H 1.0  0.5164061  0.3423471  0.6544625
H12 H 1.0  0.5193767  0.3359506  0.6531509
H12 H 1.0  0.5215192  0.3853214  0.6512525
H12 H 1.0  0.5151800  0.3857183  0.6545873
H12 H 1.0  0.5198423  0.3681040  0.6559816
H12 H 1.0  0.5341830  0.3776929  0.6224523
H12 H 1.0  0.5266260  0.3409733  0.6268237
H12 H 1.0  0.5020263  0.3668885  0.6389914
N12 N 1.0  0.5458032  0.3628899  0.6441265
N12 N 1.0  0.5474248  0.3649519  0.6318453
N12 N 1.0  0.5197553  0.3410850  0.6462871
N12 N 1.0  0.5150208  0.3800506  0.6481476
N12 N 1.0  0.5244851  0.3751906  0.6548197
N12 N 1.0  0.5324275  0.3495016  0.6158300
N12 N 1.0  0.5224168  0.3429526  0.6196481
N12 N 1.0  0.5000991  0.3661648  0.6306916
N12 N 1.0  0.5257705  0.3483865  0.6545444
N12 N 1.0  0.5290425  0.3761246  0.6158008
N12 N 1.0  0.5010233  0.3536880  0.6317796
N12 N 1.0  0.5197823  0.3821025  0.6218177
C13 C 1.0  0.6839155  0.5651789  0.7223654
C13 C 1.0  0.6559476  0.5359862  0.7354438
C13 C 1.0  0.6314578  0.5531210  0.7071536
C13 C 1.0  0.6692000  0.5404566  0.6967432
C13 C 1.0  0.6587088  0.5776269  0.7112445
C13 C 1.0  0.6377772  0.5489982  0.7191503
C13 C 1.0  0.6565923  0.5468917  0.6974480
C13 C 1.0  0.6637222  0.5373228  0.7236700
C13 C 1.0  0.6576287  0.5809713  0.7022357
C13 C 1.0  0.6308138  0.5496333  0.7124705
C13 C 1.0  0.6634906  0.5410932  0.6939418
C13 C 1.0  0.6599330  0.5329935  0.7314422
C13 C 1.0  0.6615160  0.5727344  0.7258243
C13 C 1.0  0.6446381  0.5579587  0.7300882
C13 C 1.0  0.6535919  0.5622398  0.6990085
C13 C 1.0  0.6742438  0.5484664  0.7201908
C13 C 1.0  0.6669017  0.5706837  0.7252648
C13 C 1.0  0.6481436  0.5540378  0.7325313
C13 C 1.0  0.6482226  0.5619881  0.7011854
C13 C 1.0  0.6742485  0.5480599  0.7144060
C13 C 1.0  0.6697069  0.5708455  0.7201919
C13 C 1.0  0.6483148  0.5485511  0.7306901
C13 C 1.0  0.6455709  0.5569318  0.7021510
C13 C 1.0  0.6709014  0.5442388  0.7116271
C13 C 1.0  0.6669809  0.5731098  0.7156126
C13 C 1.0  0.6448813  0.5470186  0.7262746
C13 C 1.0  0.6484270  0.5520411  0.7009050
C13 C 1.0  0.6674711  0.5407804  0.7147742
C13 C 1.0  0.6615878  0.5752039  0.7160122
C13 C 1.0  0.6413264  0.5508164  0.7237319
C13 C 1.0  0.6537911  0.5521271  0.6987267
C13 C 1.0  0.6673543  0.5410652  0.7205563
C13 C 1.0  0.6589199  0.5749707  0.7211460
C13 C 1.0  0.6412699  0.5562745  0.7256897
C13 C 1.0  0.6563122  0.5572698  0.6978161
C13 C 1.0  0.6707644  0.5449446  0.7231928
C13 C 1.0  0.6587701  0.5725109  0.7312376
C13 C 1.0  0.6443961  0.5637129  0.7320170
C13 C 1.0  0.6563925  0.5675226  0.6979393
C13 C 1.0  0.6777709  0.5524309  0.7231468
C13 C 1.0  0.6519122  0.5742255  0.7378356
C13 C 1.0  0.6462389  0.5712829  0.7377445
C13 C 1.0  0.6573412  0.5771131  0.6971480
C13 C 1.0  0.6846568  0.5591250  0.7242767
C13 C 1.0  0.6753723  0.5687454  0.7195723
C13 C 1.0  0.6520255  0.5445887  0.7334145
C13 C 1.0  0.6399272  0.5568862  0.7043954
C13 C 1.0  0.6710863  0.5439429  0.7055634
H13 H 1.0  0.6850993  0.5655142  0.7180039
H13 H 1.0  0.6868768  0.5677676  0.7245786
H13 H 1.0  0.6583684  0.5382063  0.7385651
H13 H 1.0  0.6536241  0.5328864  0.7377590
H13 H 1.0  0.6302268  0.5573945  0.7080231
H13 H 1.0  0.6284855  0.5516525  0.7040909
H13 H 1.0  0.6719650  0.5437150  0.6952349
H13 H 1.0  0.6710755  0.5365974  0.6953450
H13 H 1.0  0.6543756  0.5785978  0.7119743
H13 H 1.0  0.6386095  0.5448262  0.7176840
H13 H 1.0  0.6544074  0.5432140  0.6988456
H13 H 1.0  0.6609093  0.5349025  0.7211244
H13 H 1.0  0.6534195  0.5820645  0.7035092
H13 H 1.0  0.6595192  0.5848746  0.7009867
H13 H 1.0  0.6317863  0.5453070  0.7115352
H13 H 1.0  0.6264635  0.5496156  0.7136718
H13 H 1.0  0.6608095  0.5376795  0.6952439
H13 H 1.0  0.6639943  0.5405461  0.6894902
H13 H 1.0  0.6575142  0.5305561  0.7284850
H13 H 1.0  0.6623191  0.5299576  0.7337783
H13 H 1.0  0.6689916  0.5689410  0.7288225
H13 H 1.0  0.6507550  0.5553159  0.7359383
H13 H 1.0  0.6460963  0.5658197  0.7021117
H13 H 1.0  0.6769351  0.5507711  0.7120624
H13 H 1.0  0.6690664  0.5732831  0.7116529
H13 H 1.0  0.6449931  0.5427786  0.7248359
H13 H 1.0  0.6463949  0.5481182  0.7016392
H13 H 1.0  0.6648763  0.5378132  0.7126474
H13 H 1.0  0.6547553  0.5765669  0.7215554
H13 H 1.0  0.6385258  0.5592293  0.7237410
H13 H 1.0  0.6604598  0.5573615  0.6961280
H13 H 1.0  0.6706937  0.5451807  0.7276649
H13 H 1.0  0.6610159  0.5701991  0.7343781
H13 H 1.0  0.6419232  0.5664465  0.7294359
H13 H 1.0  0.6607199  0.5671383  0.6967655
H13 H 1.0  0.6769790  0.5527006  0.7275684
H13 H 1.0  0.6546495  0.5720821  0.7407425
H13 H 1.0  0.6513716  0.5783557  0.7395730
H13 H 1.0  0.6434178  0.5735816  0.7350438
H13 H 1.0  0.6443991  0.5715598  0.7418566
H13 H 1.0  0.6615484  0.5762372  0.6957097
H13 H 1.0  0.6553890  0.5793466  0.6937468
H13 H 1.0  0.6837310  0.5588420  0.7287036
H13 H 1.0  0.6890188  0.5580209  0.7239255
H13 H 1.0  0.6768647  0.5686191  0.7153290
H13 H 1.0  0.6548444  0.5464220  0.7364054
H13 H 1.0  0.6383952  0.5609170  0.7056827
H13 H 1.0  0.6734994  0.5471988  0.7036070
N13 N 1.0  0.6541370  0.5748170  0.7322625
N13 N 1.0  0.6468464  0.5654467  0.7363560
N13 N 1.0  0.6540203  0.5722193  0.6983233
N13 N 1.0  0.6814864  0.5553517  0.7208022
N13 N 1.0  0.6783703  0.5671855  0.7236237
N13 N 1.0  0.6339991  0.5519969  0.7170124
N13 N 1.0  0.6369891  0.5525255  0.7048277
N13 N 1.0  0.6686548  0.5402053  0.7027433
N13 N 1.0  0.6610239  0.5785588  0.7065960
N13 N 1.0  0.6520064  0.5394069  0.7324226
N13 N 1.0  0.6612046  0.5465892  0.6949043
N13 N 1.0  0.6637990  0.5368771  0.7289261
C14 C 1.0  0.3539400  0.4427731  0.3852960
C14 C 1.0  0.3235315  0.4621301  0.3627997
C14 C 1.0  0.2981996  0.4381680  0.3846580
C14 C 1.0  0.3259769  0.4616709  0.4038744
C14 C 1.0  0.3314405  0.4231635  0.3901162
C14 C 1.0  0.3061550  0.4440962  0.3745378
C14 C 1.0  0.3165606  0.4517029  0.4002921
C14 C 1.0  0.3276851  0.4631538  0.3763109
C14 C 1.0  0.3288853  0.4195927  0.3987319
C14 C 1.0  0.2980927  0.4413265  0.3791028
C14 C 1.0  0.3201587  0.4593064  0.4050610
C14 C 1.0  0.3251555  0.4661703  0.3674786
C14 C 1.0  0.3366955  0.4287700  0.3765025
C14 C 1.0  0.3181522  0.4377227  0.3666355
C14 C 1.0  0.3187775  0.4361809  0.3992187
C14 C 1.0  0.3395805  0.4557271  0.3834052
C14 C 1.0  0.3408500  0.4323615  0.3783369
C14 C 1.0  0.3208912  0.4425408  0.3649287
C14 C 1.0  0.3144191  0.4347973  0.3956519
C14 C 1.0  0.3378261  0.4560795  0.3889212
C14 C 1.0  0.3420207  0.4330309  0.3839770
C14 C 1.0  0.3189123  0.4478069  0.3662983
C14 C 1.0  0.3107853  0.4388103  0.3935975
C14 C 1.0  0.3328597  0.4586807  0.3903684
C14 C 1.0  0.3389007  0.4300147  0.3878104
C14 C 1.0  0.3140763  0.4481919  0.3694762
C14 C 1.0  0.3116011  0.4443310  0.3951739
C14 C 1.0  0.3296032  0.4609482  0.3861393
C14 C 1.0  0.3347069  0.4263786  0.3861309
C14 C 1.0  0.3112277  0.4434754  0.3712550
C14 C 1.0  0.3159055  0.4458709  0.3987272
C14 C 1.0  0.3312188  0.4606776  0.3805856
C14 C 1.0  0.3336577  0.4258194  0.3804639
C14 C 1.0  0.3133360  0.4382723  0.3698026
C14 C 1.0  0.3194611  0.4417361  0.4007004
C14 C 1.0  0.3362195  0.4580391  0.3792967
C14 C 1.0  0.3356572  0.4281795  0.3705470
C14 C 1.0  0.3201700  0.4321809  0.3651844
C14 C 1.0  0.3225845  0.4319970  0.4014312
C14 C 1.0  0.3448036  0.4530454  0.3818486
C14 C 1.0  0.3317710  0.4244970  0.3624947
C14 C 1.0  0.3257013  0.4255692  0.3608033
C14 C 1.0  0.3260466  0.4231476  0.4032215
C14 C 1.0  0.3533779  0.4487766  0.3831760
C14 C 1.0  0.3463990  0.4367543  0.3859410
C14 C 1.0  0.3219062  0.4527289  0.3643741
C14 C 1.0  0.3062562  0.4371471  0.3899081
C14 C 1.0  0.3312232  0.4589810  0.3962098
H14 H 1.0  0.3538832  0.4427874  0.3898272
H14 H 1.0  0.3580315  0.4412244  0.3841870
H14 H 1.0  0.3272787  0.4607734  0.3606432
H14 H 1.0  0.3211551  0.4643883  0.3596981
H14 H 1.0  0.2985790  0.4337283  0.3838345
H14 H 1.0  0.2941868  0.4386412  0.3866690
H14 H 1.0  0.3290316  0.4594013  0.4063351
H14 H 1.0  0.3261578  0.4659094  0.4054135
H14 H 1.0  0.3279774  0.4209222  0.3883174
H14 H 1.0  0.3052723  0.4483140  0.3758335
H14 H 1.0  0.3138807  0.4545480  0.3980615
H14 H 1.0  0.3236843  0.4645853  0.3777925
H14 H 1.0  0.3257254  0.4172762  0.3964552
H14 H 1.0  0.3314049  0.4164439  0.4007583
H14 H 1.0  0.2974431  0.4457374  0.3799150
H14 H 1.0  0.2944569  0.4400245  0.3767674
H14 H 1.0  0.3170764  0.4617482  0.4028085
H14 H 1.0  0.3191961  0.4599532  0.4094228
H14 H 1.0  0.3213928  0.4677356  0.3694607
H14 H 1.0  0.3271027  0.4698036  0.3656416
H14 H 1.0  0.3432533  0.4346806  0.3753523
H14 H 1.0  0.3246163  0.4421411  0.3624741
H14 H 1.0  0.3138675  0.4305058  0.3944950
H14 H 1.0  0.3404117  0.4543019  0.3921174
H14 H 1.0  0.3397333  0.4304607  0.3921884
H14 H 1.0  0.3125238  0.4522551  0.3705441
H14 H 1.0  0.3088005  0.4474521  0.3936011
H14 H 1.0  0.3257594  0.4629697  0.3872344
H14 H 1.0  0.3304416  0.4230321  0.3790686
H14 H 1.0  0.3111479  0.4346095  0.3711642
H14 H 1.0  0.3227957  0.4429027  0.4034535
H14 H 1.0  0.3374916  0.4578207  0.3750079
H14 H 1.0  0.3379172  0.4310855  0.3679591
H14 H 1.0  0.3179852  0.4288075  0.3672083
H14 H 1.0  0.3260889  0.4336750  0.4037016
H14 H 1.0  0.3454129  0.4525747  0.3774150
H14 H 1.0  0.3344630  0.4273910  0.3602778
H14 H 1.0  0.3329845  0.4204096  0.3610149
H14 H 1.0  0.3230368  0.4225030  0.3628121
H14 H 1.0  0.3252685  0.4247703  0.3563822
H14 H 1.0  0.3292218  0.4252554  0.4056733
H14 H 1.0  0.3239577  0.4204040  0.4061331
H14 H 1.0  0.3537040  0.4487916  0.3786564
H14 H 1.0  0.3569354  0.4511557  0.3846089
H14 H 1.0  0.3465217  0.4373031  0.3904056
H14 H 1.0  0.3258659  0.4518611  0.3624197
H14 H 1.0  0.3064079  0.4328493  0.3885825
H14 H 1.0  0.3338290  0.4566036  0.3990042
N14 N 1.0  0.3323966  0.4245772  0.3684915
N14 N 1.0  0.3241460  0.4313039  0.3618290
N14 N 1.0  0.3219091  0.4268032  0.4007974
N14 N 1.0  0.3483897  0.4513818  0.3853422
N14 N 1.0  0.3498249  0.4391793  0.3827445
N14 N 1.0  0.3029824  0.4400750  0.3758034
N14 N 1.0  0.3024144  0.4404070  0.3883433
N14 N 1.0  0.3271054  0.4617816  0.3979520
N14 N 1.0  0.3325106  0.4229527  0.3952783
N14 N 1.0  0.3200839  0.4576519  0.3649021
N14 N 1.0  0.3199610  0.4533812  0.4039603
N14 N 1.0  0.3291136  0.4636346  0.3712552
C15 C 1.0  0.5026876  0.4324843  0.7762738
C15 C 1.0  0.5328826  0.4602789  0.7652639
C15 C 1.0  0.5576701  0.4349957  0.7862411
C15 C 1.0  0.5333773  0.4200594  0.7565752
C15 C 1.0  0.5237883  0.4246086  0.7964422
C15 C 1.0  0.5495195  0.4457505  0.7819103
C15 C 1.0  0.5416594  0.4218235  0.7679402
C15 C 1.0  0.5298127  0.4471351  0.7609427
C15 C 1.0  0.5266562  0.4155604  0.7982900
C15 C 1.0  0.5576353  0.4411119  0.7843865
C15 C 1.0  0.5390520  0.4186827  0.7591743
C15 C 1.0  0.5319380  0.4565368  0.7601689
C15 C 1.0  0.5180435  0.4388343  0.7934403
C15 C 1.0  0.5365000  0.4514000  0.7886619
C15 C 1.0  0.5381024  0.4193023  0.7830397
C15 C 1.0  0.5178897  0.4379555  0.7654780
C15 C 1.0  0.5143414  0.4376295  0.7891545
C15 C 1.0  0.5340503  0.4539896  0.7840877
C15 C 1.0  0.5420636  0.4226951  0.7855755
C15 C 1.0  0.5200606  0.4327552  0.7641090
C15 C 1.0  0.5136396  0.4322260  0.7871696
C15 C 1.0  0.5365491  0.4539303  0.7788649
C15 C 1.0  0.5458574  0.4257773  0.7824710
C15 C 1.0  0.5253155  0.4321841  0.7617454
C15 C 1.0  0.5167695  0.4279865  0.7895690
C15 C 1.0  0.5416171  0.4511747  0.7782669
C15 C 1.0  0.5456140  0.4254271  0.7766877
C15 C 1.0  0.5284338  0.4369757  0.7607716
C15 C 1.0  0.5205182  0.4290326  0.7938683
C15 C 1.0  0.5441893  0.4485433  0.7827374
C15 C 1.0  0.5417183  0.4220850  0.7740081
C15 C 1.0  0.5264050  0.4422381  0.7620828
C15 C 1.0  0.5211063  0.4344804  0.7957403
C15 C 1.0  0.5415611  0.4486906  0.7879045
C15 C 1.0  0.5379864  0.4190589  0.7772560
C15 C 1.0  0.5211243  0.4426450  0.7644449
C15 C 1.0  0.5185974  0.4445554  0.7954041
C15 C 1.0  0.5339340  0.4514754  0.7941665
C15 C 1.0  0.5341338  0.4160191  0.7862594
C15 C 1.0  0.5123651  0.4386017  0.7679188
C15 C 1.0  0.5215766  0.4517795  0.8010998
C15 C 1.0  0.5275762  0.4539820  0.8010078
C15 C 1.0  0.5300941  0.4121280  0.7941362
C15 C 1.0  0.5035869  0.4359122  0.7709547
C15 C 1.0  0.5097353  0.4309127  0.7827060
C15 C 1.0  0.5338389  0.4567412  0.7742124
C15 C 1.0  0.5499565  0.4292363  0.7853214
C15 C 1.0  0.5273883  0.4266493  0.7603453
H15 H 1.0  0.5030721  0.4280790  0.7752836
H15 H 1.0  0.4984133  0.4330059  0.7776257
H15 H 1.0  0.5288907  0.4618808  0.7666892
H15 H 1.0  0.5352066  0.4639247  0.7639704
H15 H 1.0  0.5568686  0.4347907  0.7906964
H15 H 1.0  0.5618429  0.4333528  0.7857312
H15 H 1.0  0.5303318  0.4169996  0.7579536
H15 H 1.0  0.5336570  0.4194937  0.7521066
H15 H 1.0  0.5269167  0.4260427  0.7993421
H15 H 1.0  0.5508371  0.4454727  0.7776166
H15 H 1.0  0.5443963  0.4247678  0.7659169
H15 H 1.0  0.5340141  0.4462199  0.7596154
H15 H 1.0  0.5294425  0.4174272  0.8013374
H15 H 1.0  0.5240390  0.4127559  0.8006680
H15 H 1.0  0.5587022  0.4413356  0.7799877
H15 H 1.0  0.5609738  0.4432862  0.7865068
H15 H 1.0  0.5421541  0.4215797  0.7575861
H15 H 1.0  0.5403766  0.4146303  0.7576933
H15 H 1.0  0.5359498  0.4551517  0.7585802
H15 H 1.0  0.5301685  0.4590311  0.7568500
H15 H 1.0  0.5119277  0.4409251  0.7873172
H15 H 1.0  0.5301376  0.4560957  0.7846500
H15 H 1.0  0.5421756  0.4228963  0.7900485
H15 H 1.0  0.5175749  0.4291131  0.7648950
H15 H 1.0  0.5162944  0.4237798  0.7881071
H15 H 1.0  0.5435714  0.4511193  0.7742372
H15 H 1.0  0.5485409  0.4277985  0.7742653
H15 H 1.0  0.5324998  0.4365598  0.7589398
H15 H 1.0  0.5239733  0.4353874  0.7990596
H15 H 1.0  0.5435332  0.4466652  0.7913782
H15 H 1.0  0.5349663  0.4164635  0.7752058
H15 H 1.0  0.5195324  0.4467055  0.7654642
H15 H 1.0  0.5164030  0.4476028  0.7929244
H15 H 1.0  0.5359744  0.4488694  0.7972152
H15 H 1.0  0.5309520  0.4139986  0.7838006
H15 H 1.0  0.5114008  0.4427817  0.7692783
H15 H 1.0  0.5189787  0.4544404  0.7985099
H15 H 1.0  0.5199276  0.4522482  0.8052748
H15 H 1.0  0.5301175  0.4514839  0.8038074
H15 H 1.0  0.5276217  0.4581313  0.8027834
H15 H 1.0  0.5272880  0.4100435  0.7912521
H15 H 1.0  0.5321550  0.4087927  0.7963715
H15 H 1.0  0.5029379  0.4402988  0.7718881
H15 H 1.0  0.5003496  0.4348601  0.7679910
H15 H 1.0  0.5099804  0.4266816  0.7811937
H15 H 1.0  0.5296905  0.4582440  0.7750985
H15 H 1.0  0.5493567  0.4295635  0.7897695
H15 H 1.0  0.5248042  0.4232640  0.7617990
N15 N 1.0  0.5213940  0.4459263  0.7996625
N15 N 1.0  0.5296675  0.4543394  0.7953636
N15 N 1.0  0.5343325  0.4155170  0.7915075
N15 N 1.0  0.5089157  0.4346431  0.7684335
N15 N 1.0  0.5062986  0.4343847  0.7807135
N15 N 1.0  0.5524339  0.4437903  0.7858475
N15 N 1.0  0.5539304  0.4316852  0.7828625
N15 N 1.0  0.5318374  0.4257910  0.7576425
N15 N 1.0  0.5230797  0.4194801  0.7954257
N15 N 1.0  0.5360931  0.4574167  0.7694903
N15 N 1.0  0.5386820  0.4184476  0.7651882
N15 N 1.0  0.5280676  0.4520893  0.7614339
C16 C 1.0  0.5943374  0.2692742  0.4702726
C16 C 1.0  0.6166436  0.2917262  0.4986238
C16 C 1.0  0.5796259  0.3002772  0.5144426
C16 C 1.0  0.5906147  0.2611906  0.5077561
C16 C 1.0  0.5720081  0.2865603  0.4810704
C16 C 1.0  0.5921448  0.3006883  0.5078125
C16 C 1.0  0.5835369  0.2732833  0.5098847
C16 C 1.0  0.6096555  0.2794205  0.4993903
C16 C 1.0  0.5633297  0.2833644  0.4838956
C16 C 1.0  0.5854873  0.3028245  0.5144928
C16 C 1.0  0.5868839  0.2644199  0.5118185
C16 C 1.0  0.6169934  0.2856221  0.5004867
C16 C 1.0  0.5859501  0.2910078  0.4755730
C16 C 1.0  0.5949832  0.3032845  0.4925743
C16 C 1.0  0.5731868  0.2802891  0.5003563
C16 C 1.0  0.6021256  0.2717941  0.4878956
C16 C 1.0  0.5883135  0.2858726  0.4743208
C16 C 1.0  0.6002170  0.3008318  0.4921049
C16 C 1.0  0.5735216  0.2857254  0.5023478
C16 C 1.0  0.5984995  0.2685568  0.4910578
C16 C 1.0  0.5854574  0.2809074  0.4752259
C16 C 1.0  0.6028295  0.2983568  0.4966407
C16 C 1.0  0.5770423  0.2871467  0.5067198
C16 C 1.0  0.5984605  0.2688101  0.4968422
C16 C 1.0  0.5801220  0.2811714  0.4774599
C16 C 1.0  0.6000719  0.2983516  0.5017426
C16 C 1.0  0.5802984  0.2829805  0.5091007
C16 C 1.0  0.6021544  0.2724297  0.4994662
C16 C 1.0  0.5776186  0.2862365  0.4787667
C16 C 1.0  0.5948443  0.3007602  0.5023717
C16 C 1.0  0.5800767  0.2775072  0.5072247
C16 C 1.0  0.6058360  0.2757260  0.4964483
C16 C 1.0  0.5805990  0.2911069  0.4778050
C16 C 1.0  0.5923585  0.3031990  0.4977349
C16 C 1.0  0.5765011  0.2762418  0.5028377
C16 C 1.0  0.6057536  0.2753591  0.4906614
C16 C 1.0  0.5890937  0.2960947  0.4745073
C16 C 1.0  0.5922267  0.3059291  0.4878523
C16 C 1.0  0.5694750  0.2787472  0.4958022
C16 C 1.0  0.6022286  0.2715270  0.4818282
C16 C 1.0  0.5906858  0.3056037  0.4737676
C16 C 1.0  0.5912845  0.3093985  0.4788757
C16 C 1.0  0.5625034  0.2798970  0.4892009
C16 C 1.0  0.6000198  0.2682356  0.4730083
C16 C 1.0  0.5878828  0.2755026  0.4738857
C16 C 1.0  0.6083325  0.2958813  0.4959477
C16 C 1.0  0.5772124  0.2928905  0.5086870
C16 C 1.0  0.5946130  0.2653037  0.4999713
H16 H 1.0  0.5914455  0.2660409  0.4715835
H16 H 1.0  0.5947566  0.2687238  0.4658128
H16 H 1.0  0.6178011  0.2920124  0.4942523
H16 H 1.0  0.6197963  0.2940924  0.5008213
H16 H 1.0  0.5769414  0.3027817  0.5117865
H16 H 1.0  0.5778508  0.3006497  0.5185756
H16 H 1.0  0.5880050  0.2589451  0.5048092
H16 H 1.0  0.5928113  0.2579824  0.5100472
H16 H 1.0  0.5707677  0.2906778  0.4823972
H16 H 1.0  0.5942579  0.2982059  0.5109141
H16 H 1.0  0.5865050  0.2748999  0.5128562
H16 H 1.0  0.6089306  0.2797126  0.5038219
H16 H 1.0  0.5624021  0.2877065  0.4848009
H16 H 1.0  0.5602333  0.2821202  0.4808569
H16 H 1.0  0.5881008  0.3004793  0.5173575
H16 H 1.0  0.5852489  0.3069697  0.5162615
H16 H 1.0  0.5894827  0.2664482  0.5149281
H16 H 1.0  0.5843786  0.2614693  0.5141394
H16 H 1.0  0.6160986  0.2853700  0.5049220
H16 H 1.0  0.6212662  0.2842276  0.5000789
H16 H 1.0  0.5924404  0.2856939  0.4725892
H16 H 1.0  0.6022691  0.3008895  0.4881241
H16 H 1.0  0.5709642  0.2888728  0.5004471
H16 H 1.0  0.5956865  0.2657882  0.4889404
H16 H 1.0  0.5778345  0.2773910  0.4781911
H16 H 1.0  0.6020750  0.2964470  0.5052668
H16 H 1.0  0.5830260  0.2840549  0.5124866
H16 H 1.0  0.6021463  0.2726398  0.5039401
H16 H 1.0  0.5787485  0.2950678  0.4787778
H16 H 1.0  0.5883166  0.3050715  0.4981978
H16 H 1.0  0.5763095  0.2720139  0.5013719
H16 H 1.0  0.6085948  0.2778967  0.4883060
H16 H 1.0  0.5933723  0.2954256  0.4732843
H16 H 1.0  0.5879773  0.3071868  0.4886338
H16 H 1.0  0.5700060  0.2745371  0.4943040
H16 H 1.0  0.6048361  0.2746255  0.4798660
H16 H 1.0  0.5948096  0.3044539  0.4722812
H16 H 1.0  0.5888563  0.3079881  0.4704007
H16 H 1.0  0.5871716  0.3107654  0.4801995
H16 H 1.0  0.5934220  0.3131738  0.4776310
H16 H 1.0  0.5631680  0.2755202  0.4882322
H16 H 1.0  0.5581746  0.2801695  0.4904480
H16 H 1.0  0.6029825  0.2713096  0.4714896
H16 H 1.0  0.6016156  0.2642676  0.4715668
H16 H 1.0  0.5854671  0.2719723  0.4752824
H16 H 1.0  0.6097679  0.2956823  0.4916871
H16 H 1.0  0.5749055  0.2958043  0.5061493
H16 H 1.0  0.5916162  0.2630979  0.4974406
N16 N 1.0  0.5870512  0.3009391  0.4749466
N16 N 1.0  0.5945524  0.3067327  0.4831852
N16 N 1.0  0.5658894  0.2820098  0.4937209
N16 N 1.0  0.5995205  0.2679815  0.4790122
N16 N 1.0  0.5924381  0.2749057  0.4712919
N16 N 1.0  0.5876917  0.3033006  0.5089004
N16 N 1.0  0.5798190  0.2944231  0.5130104
N16 N 1.0  0.5947118  0.2648187  0.5052240
N16 N 1.0  0.5687837  0.2824073  0.4815085
N16 N 1.0  0.6112604  0.2940940  0.4999562
N16 N 1.0  0.5831545  0.2681218  0.5088612
N16 N 1.0  0.6135368  0.2820977  0.4970240
C17 C 1.0  0.7007748  0.7001212  0.5234428
C17 C 1.0  0.7032986  0.6984099  0.5658245
C17 C 1.0  0.6914113  0.7377561  0.5637492
C17 C 1.0  0.6696402  0.7086395  0.5444735
C17 C 1.0  0.7016112  0.7297855  0.5292190
C17 C 1.0  0.6986711  0.7256712  0.5652008
C17 C 1.0  0.6755632  0.7207961  0.5487167
C17 C 1.0  0.6923728  0.6988419  0.5568077
C17 C 1.0  0.6956161  0.7363831  0.5254713
C17 C 1.0  0.6944650  0.7339557  0.5678821
C17 C 1.0  0.6685541  0.7143021  0.5472315
C17 C 1.0  0.6977136  0.6957324  0.5642454
C17 C 1.0  0.7113685  0.7186352  0.5342047
C17 C 1.0  0.7111047  0.7207591  0.5569379
C17 C 1.0  0.6847055  0.7305523  0.5404560
C17 C 1.0  0.6927426  0.6989307  0.5410963
C17 C 1.0  0.7089456  0.7139356  0.5318450
C17 C 1.0  0.7107267  0.7150479  0.5578711
C17 C 1.0  0.6874323  0.7332721  0.5447920
C17 C 1.0  0.6875597  0.7012860  0.5399917
C17 C 1.0  0.7041405  0.7142856  0.5286170
C17 C 1.0  0.7065139  0.7127747  0.5611282
C17 C 1.0  0.6863531  0.7319925  0.5503354
C17 C 1.0  0.6839599  0.7028405  0.5442520
C17 C 1.0  0.7017524  0.7194962  0.5277956
C17 C 1.0  0.7025998  0.7163600  0.5634648
C17 C 1.0  0.6824515  0.7278634  0.5515003
C17 C 1.0  0.6856581  0.7020088  0.5497345
C17 C 1.0  0.7040592  0.7242959  0.5300920
C17 C 1.0  0.7028428  0.7220841  0.5626269
C17 C 1.0  0.6796461  0.7250582  0.5472828
C17 C 1.0  0.6908013  0.6996687  0.5509990
C17 C 1.0  0.7088583  0.7237823  0.5332911
C17 C 1.0  0.7071218  0.7242081  0.5593397
C17 C 1.0  0.6808371  0.7264532  0.5417811
C17 C 1.0  0.6942946  0.6981644  0.5466214
C17 C 1.0  0.7164274  0.7180578  0.5375168
C17 C 1.0  0.7155322  0.7231886  0.5535637
C17 C 1.0  0.6857755  0.7318946  0.5346295
C17 C 1.0  0.6965305  0.6972467  0.5366566
C17 C 1.0  0.7241656  0.7209326  0.5425530
C17 C 1.0  0.7237188  0.7234224  0.5484228
C17 C 1.0  0.6894556  0.7367661  0.5271308
C17 C 1.0  0.6994281  0.6954616  0.5276056
C17 C 1.0  0.7015919  0.7093867  0.5260876
C17 C 1.0  0.7063218  0.7067694  0.5620186
C17 C 1.0  0.6892850  0.7349894  0.5547302
C17 C 1.0  0.6785562  0.7052516  0.5428816
H17 H 1.0  0.6969578  0.7014035  0.5213638
H17 H 1.0  0.7033738  0.6984263  0.5201653
H17 H 1.0  0.7066040  0.6964956  0.5633869
H17 H 1.0  0.7042492  0.6973546  0.5701083
H17 H 1.0  0.6944034  0.7405606  0.5618214
H17 H 1.0  0.6886112  0.7404443  0.5660523
H17 H 1.0  0.6693809  0.7091064  0.5399732
H17 H 1.0  0.6662717  0.7058357  0.5455500
H17 H 1.0  0.7034809  0.7330743  0.5316565
H17 H 1.0  0.6952841  0.7234718  0.5671855
H17 H 1.0  0.6754242  0.7197381  0.5530887
H17 H 1.0  0.6895401  0.7006704  0.5597880
H17 H 1.0  0.6979902  0.7394072  0.5278698
H17 H 1.0  0.6960430  0.7377068  0.5211777
H17 H 1.0  0.6914377  0.7313361  0.5700062
H17 H 1.0  0.6962771  0.7365109  0.5711311
H17 H 1.0  0.6685468  0.7137833  0.5517336
H17 H 1.0  0.6643647  0.7156313  0.5462053
H17 H 1.0  0.6944467  0.6974543  0.5668719
H17 H 1.0  0.6978634  0.6913460  0.5652968
H17 H 1.0  0.7108137  0.7099162  0.5324906
H17 H 1.0  0.7137988  0.7123603  0.5560274
H17 H 1.0  0.6904259  0.7364498  0.5437919
H17 H 1.0  0.6863354  0.7018847  0.5357250
H17 H 1.0  0.6980427  0.7198691  0.5253139
H17 H 1.0  0.6993343  0.7146250  0.5659921
H17 H 1.0  0.6815967  0.7268594  0.5557805
H17 H 1.0  0.6828888  0.7031989  0.5530473
H17 H 1.0  0.7107169  0.7274324  0.5351030
H17 H 1.0  0.7073324  0.7286329  0.5586801
H17 H 1.0  0.6786766  0.7242995  0.5385016
H17 H 1.0  0.6982765  0.6963490  0.5475752
H17 H 1.0  0.7176385  0.7138050  0.5383525
H17 H 1.0  0.7150439  0.7275823  0.5527226
H17 H 1.0  0.6838012  0.7291257  0.5316820
H17 H 1.0  0.7006148  0.6959861  0.5380638
H17 H 1.0  0.7251663  0.7165249  0.5428825
H17 H 1.0  0.7277141  0.7227805  0.5404643
H17 H 1.0  0.7229846  0.7278821  0.5480915
H17 H 1.0  0.7277285  0.7230504  0.5504615
H17 H 1.0  0.6870423  0.7339346  0.5245431
H17 H 1.0  0.6879295  0.7408835  0.5260881
H17 H 1.0  0.7032798  0.6939945  0.5294890
H17 H 1.0  0.6978169  0.6919114  0.5253316
H17 H 1.0  0.6976029  0.7101464  0.5241483
H17 H 1.0  0.7092601  0.7044201  0.5595488
H17 H 1.0  0.6925771  0.7376907  0.5532751
H17 H 1.0  0.6779727  0.7061676  0.5385145
N17 N 1.0  0.7192369  0.7221519  0.5393002
N17 N 1.0  0.7196528  0.7204472  0.5517354
N17 N 1.0  0.6887547  0.7359581  0.5330651
N17 N 1.0  0.6952189  0.6972261  0.5315464
N17 N 1.0  0.7038086  0.7045990  0.5261086
N17 N 1.0  0.6989257  0.7309411  0.5651663
N17 N 1.0  0.6881263  0.7345285  0.5598567
N17 N 1.0  0.6747952  0.7062171  0.5464534
N17 N 1.0  0.6976246  0.7307127  0.5258895
N17 N 1.0  0.7030201  0.7044183  0.5653960
N17 N 1.0  0.6723945  0.7184793  0.5451915
N17 N 1.0  0.6966821  0.6962025  0.5583229
C18 C 1.0  0.6591318  0.3629501  0.6718830
C18 C 1.0  0.6295675  0.3798854  0.6464941
C18 C 1.0  0.6613625  0.4006251  0.6306011
C18 C 1.0  0.6630218  0.3596267  0.6336989
C18 C 1.0  0.6745950  0.3870732  0.6622417
C18 C 1.0  0.6496882  0.3966348  0.6375750
C18 C 1.0  0.6660070  0.3734360  0.6325816
C18 C 1.0  0.6398777  0.3704053  0.6443308
C18 C 1.0  0.6836614  0.3869262  0.6588823
C18 C 1.0  0.6550132  0.4012610  0.6309603
C18 C 1.0  0.6653772  0.3641743  0.6298752
C18 C 1.0  0.6309659  0.3741478  0.6440491
C18 C 1.0  0.6602892  0.3865756  0.6685249
C18 C 1.0  0.6470526  0.3969278  0.6530657
C18 C 1.0  0.6742854  0.3824175  0.6424709
C18 C 1.0  0.6499789  0.3644788  0.6548108
C18 C 1.0  0.6596524  0.3808772  0.6693284
C18 C 1.0  0.6428328  0.3929670  0.6534323
C18 C 1.0  0.6722216  0.3876432  0.6410343
C18 C 1.0  0.6542287  0.3627829  0.6512484
C18 C 1.0  0.6638140  0.3771143  0.6678618
C18 C 1.0  0.6408372  0.3902122  0.6487471
C18 C 1.0  0.6681991  0.3882940  0.6369202
C18 C 1.0  0.6538681  0.3635306  0.6455181
C18 C 1.0  0.6686904  0.3791809  0.6655215
C18 C 1.0  0.6431806  0.3914842  0.6435969
C18 C 1.0  0.6662189  0.3835542  0.6342293
C18 C 1.0  0.6491170  0.3660643  0.6433642
C18 C 1.0  0.6694786  0.3848601  0.6646530
C18 C 1.0  0.6473989  0.3954149  0.6430672
C18 C 1.0  0.6681798  0.3782688  0.6355503
C18 C 1.0  0.6447886  0.3678116  0.6467903
C18 C 1.0  0.6652303  0.3884904  0.6661698
C18 C 1.0  0.6492903  0.3980881  0.6478529
C18 C 1.0  0.6722085  0.3777814  0.6396933
C18 C 1.0  0.6452991  0.3669929  0.6525086
C18 C 1.0  0.6558263  0.3903527  0.6701709
C18 C 1.0  0.6491447  0.3998714  0.6579491
C18 C 1.0  0.6785362  0.3816949  0.6467490
C18 C 1.0  0.6502986  0.3636742  0.6608229
C18 C 1.0  0.6514929  0.3988251  0.6718864
C18 C 1.0  0.6494981  0.4026804  0.6671950
C18 C 1.0  0.6851955  0.3843431  0.6532408
C18 C 1.0  0.6538816  0.3604688  0.6692128
C18 C 1.0  0.6632041  0.3711336  0.6687281
C18 C 1.0  0.6363804  0.3861287  0.6493411
C18 C 1.0  0.6662011  0.3938596  0.6355338
C18 C 1.0  0.6584114  0.3616440  0.6419561
H18 H 1.0  0.6627843  0.3608758  0.6701824
H18 H 1.0  0.6591461  0.3619182  0.6762766
H18 H 1.0  0.6286226  0.3794299  0.6509022
H18 H 1.0  0.6257323  0.3813583  0.6446263
H18 H 1.0  0.6633133  0.4035909  0.6334175
H18 H 1.0  0.6627108  0.4018731  0.6264785
H18 H 1.0  0.6663454  0.3580388  0.6363388
H18 H 1.0  0.6617674  0.3561107  0.6311632
H18 H 1.0  0.6744644  0.3914706  0.6612940
H18 H 1.0  0.6482500  0.3939021  0.6343021
H18 H 1.0  0.6625298  0.3743204  0.6298651
H18 H 1.0  0.6402336  0.3712829  0.6399316
H18 H 1.0  0.6831890  0.3914053  0.6583844
H18 H 1.0  0.6871526  0.3864284  0.6616988
H18 H 1.0  0.6530705  0.3984858  0.6279501
H18 H 1.0  0.6538957  0.4054175  0.6296028
H18 H 1.0  0.6621202  0.3655735  0.6270518
H18 H 1.0  0.6685205  0.3623370  0.6272082
H18 H 1.0  0.6316470  0.3745612  0.6395880
H18 H 1.0  0.6273396  0.3714889  0.6444327
H18 H 1.0  0.6558731  0.3793026  0.6711448
H18 H 1.0  0.6410830  0.3920558  0.6574534
H18 H 1.0  0.6738161  0.3912450  0.6431661
H18 H 1.0  0.6578571  0.3608316  0.6530059
H18 H 1.0  0.6719641  0.3763538  0.6643600
H18 H 1.0  0.6416500  0.3893693  0.6399576
H18 H 1.0  0.6631107  0.3840330  0.6310407
H18 H 1.0  0.6488127  0.3666494  0.6389342
H18 H 1.0  0.6657473  0.3928947  0.6655423
H18 H 1.0  0.6525500  0.4011349  0.6474677
H18 H 1.0  0.6737434  0.3737034  0.6407297
H18 H 1.0  0.6419621  0.3683332  0.6551783
H18 H 1.0  0.6520216  0.3883102  0.6714371
H18 H 1.0  0.6527690  0.4024255  0.6571809
H18 H 1.0  0.6793797  0.3774110  0.6478390
H18 H 1.0  0.6469936  0.3656514  0.6631504
H18 H 1.0  0.6479949  0.3963513  0.6733631
H18 H 1.0  0.6527053  0.4013558  0.6754212
H18 H 1.0  0.6529295  0.4053430  0.6659018
H18 H 1.0  0.6463972  0.4055043  0.6688628
H18 H 1.0  0.6859324  0.3799057  0.6537913
H18 H 1.0  0.6891658  0.3860266  0.6519102
H18 H 1.0  0.6502210  0.3623526  0.6711063
H18 H 1.0  0.6536352  0.3560952  0.6702990
H18 H 1.0  0.6664877  0.3686400  0.6669258
H18 H 1.0  0.6353105  0.3851378  0.6535986
H18 H 1.0  0.6676627  0.3971088  0.6382830
H18 H 1.0  0.6620685  0.3602473  0.6441754
N18 N 1.0  0.6562902  0.3956080  0.6701560
N18 N 1.0  0.6469483  0.3995256  0.6627337
N18 N 1.0  0.6810852  0.3857035  0.6490440
N18 N 1.0  0.6540994  0.3608942  0.6632017
N18 N 1.0  0.6591905  0.3689580  0.6713725
N18 N 1.0  0.6530822  0.4005622  0.6366299
N18 N 1.0  0.6630181  0.3948902  0.6314544
N18 N 1.0  0.6581710  0.3616039  0.6366859
N18 N 1.0  0.6788891  0.3841528  0.6613097
N18 N 1.0  0.6339070  0.3838850  0.6452567
N18 N 1.0  0.6679796  0.3685684  0.6330810
N18 N 1.0  0.6355090  0.3715604  0.6470532
C19 C 1.0  0.6419218  0.7301321  0.4037302
C19 C 1.0  0.6155781  0.7018975  0.4214572
C19 C 1.0  0.5890144  0.7154310  0.3930871
C19 C 1.0  0.6264158  0.7025403  0.3817656
C19 C 1.0  0.6157757  0.7408018  0.3929352
C19 C 1.0  0.5961355  0.7127311  0.4050390
C19 C 1.0  0.6136993  0.7087457  0.3825658
C19 C 1.0  0.6226109  0.7021489  0.4091557
C19 C 1.0  0.6140789  0.7431538  0.3837104
C19 C 1.0  0.5887784  0.7125108  0.3987672
C19 C 1.0  0.6205370  0.7027570  0.3792671
C19 C 1.0  0.6194032  0.6985844  0.4175528
C19 C 1.0  0.6195643  0.7375349  0.4077457
C19 C 1.0  0.6033764  0.7229382  0.4145458
C19 C 1.0  0.6103755  0.7241056  0.3827016
C19 C 1.0  0.6326013  0.7130831  0.4039005
C19 C 1.0  0.6249622  0.7355510  0.4070748
C19 C 1.0  0.6071250  0.7193719  0.4171649
C19 C 1.0  0.6051517  0.7239715  0.3852166
C19 C 1.0  0.6322787  0.7120689  0.3982000
C19 C 1.0  0.6274603  0.7352362  0.4018509
C19 C 1.0  0.6073386  0.7137266  0.4158974
C19 C 1.0  0.6027007  0.7189903  0.3868630
C19 C 1.0  0.6288808  0.7079063  0.3960433
C19 C 1.0  0.6244100  0.7369467  0.3972360
C19 C 1.0  0.6036960  0.7116647  0.4118832
C19 C 1.0  0.6056121  0.7140571  0.3859604
C19 C 1.0  0.6257367  0.7047274  0.3997365
C19 C 1.0  0.6189941  0.7389567  0.3977441
C19 C 1.0  0.5998955  0.7150970  0.4091812
C19 C 1.0  0.6108351  0.7140262  0.3834616
C19 C 1.0  0.6259507  0.7056179  0.4054538
C19 C 1.0  0.6166385  0.7392099  0.4030275
C19 C 1.0  0.5998040  0.7207287  0.4105604
C19 C 1.0  0.6131566  0.7190962  0.3818688
C19 C 1.0  0.6294015  0.7098249  0.4074593
C19 C 1.0  0.6171470  0.7378257  0.4133103
C19 C 1.0  0.6030900  0.7288572  0.4158767
C19 C 1.0  0.6129628  0.7293041  0.3809197
C19 C 1.0  0.6361853  0.7174108  0.4062071
C19 C 1.0  0.6106425  0.7400812  0.4201004
C19 C 1.0  0.6050565  0.7370262  0.4206624
C19 C 1.0  0.6136002  0.7387753  0.3790788
C19 C 1.0  0.6429394  0.7243308  0.4062120
C19 C 1.0  0.6331352  0.7332027  0.4011083
C19 C 1.0  0.6113096  0.7101530  0.4187874
C19 C 1.0  0.5972014  0.7190624  0.3894403
C19 C 1.0  0.6287186  0.7069764  0.3900434
H19 H 1.0  0.6428387  0.7300305  0.3992936
H19 H 1.0  0.6449354  0.7330018  0.4054771
H19 H 1.0  0.6181157  0.7044851  0.4241769
H19 H 1.0  0.6134800  0.6990109  0.4242197
H19 H 1.0  0.5877195  0.7197453  0.3935809
H19 H 1.0  0.5859093  0.7135852  0.3903811
H19 H 1.0  0.6289974  0.7056791  0.3797606
H19 H 1.0  0.6283114  0.6985957  0.3806646
H19 H 1.0  0.6114676  0.7417525  0.3938232
H19 H 1.0  0.5969947  0.7084464  0.4039665
H19 H 1.0  0.6117015  0.7051906  0.3844691
H19 H 1.0  0.6197213  0.6994148  0.4070523
H19 H 1.0  0.6099231  0.7442859  0.3851178
H19 H 1.0  0.6157854  0.7469425  0.3819491
H19 H 1.0  0.5898128  0.7081316  0.3982293
H19 H 1.0  0.5845080  0.7125280  0.4002272
H19 H 1.0  0.6180312  0.6994438  0.3810784
H19 H 1.0  0.6207941  0.7017542  0.3748743
H19 H 1.0  0.6168833  0.6957982  0.4150184
H19 H 1.0  0.6220043  0.6958631  0.4200419
H19 H 1.0  0.6273038  0.7342379  0.4106601
H19 H 1.0  0.6098953  0.7210571  0.4202545
H19 H 1.0  0.6029790  0.7278335  0.3858675
H19 H 1.0  0.6347482  0.7145740  0.3954275
H19 H 1.0  0.6262547  0.7367454  0.3931599
H19 H 1.0  0.6038396  0.7073000  0.4108893
H19 H 1.0  0.6037347  0.7101915  0.3872214
H19 H 1.0  0.6231042  0.7014983  0.3980924
H19 H 1.0  0.6124628  0.7407520  0.4035222
H19 H 1.0  0.5968706  0.7234027  0.4084862
H19 H 1.0  0.6171942  0.7190971  0.3799303
H19 H 1.0  0.6295861  0.7105298  0.4118784
H19 H 1.0  0.6196353  0.7359060  0.4165311
H19 H 1.0  0.6003963  0.7312504  0.4131812
H19 H 1.0  0.6172230  0.7288897  0.3795303
H19 H 1.0  0.6356464  0.7181287  0.4106166
H19 H 1.0  0.6136029  0.7383148  0.4230418
H19 H 1.0  0.6100914  0.7443592  0.4214285
H19 H 1.0  0.6020201  0.7389671  0.4179147
H19 H 1.0  0.6034535  0.7376963  0.4248280
H19 H 1.0  0.6177384  0.7378418  0.3774852
H19 H 1.0  0.6113918  0.7405959  0.3755893
H19 H 1.0  0.6422824  0.7244967  0.4106925
H19 H 1.0  0.6473020  0.7232883  0.4057119
H19 H 1.0  0.6343797  0.7326611  0.3968180
H19 H 1.0  0.6142473  0.7123507  0.4213936
H19 H 1.0  0.5956373  0.7231732  0.3903925
H19 H 1.0  0.6309229  0.7100580  0.3876154
N19 N 1.0  0.6125203  0.7401285  0.4143707
N19 N 1.0  0.6057415  0.7310904  0.4198540
N19 N 1.0  0.6104892  0.7339638  0.3809572
N19 N 1.0  0.6396758  0.7201459  0.4033489
N19 N 1.0  0.6364067  0.7321425  0.4051093
N19 N 1.0  0.5921580  0.7154071  0.4028355
N19 N 1.0  0.5944143  0.7147106  0.3905025
N19 N 1.0  0.6262297  0.7029117  0.3877813
N19 N 1.0  0.6177884  0.7412870  0.3880824
N19 N 1.0  0.6113747  0.7048963  0.4183429
N19 N 1.0  0.6181613  0.7082742  0.3797905
N19 N 1.0  0.6230074  0.7022618  0.4144151
C20 C 1.0  0.8089737  0.5681510  0.5700066
C20 C 1.0  0.8043313  0.6102811  0.5730004
C20 C 1.0  0.8068481  0.6090789  0.5319406
C20 C 1.0  0.7797258  0.5851814  0.5516013
C20 C 1.0  0.8188670  0.5758522  0.5424961
C20 C 1.0  0.8093057  0.6107507  0.5457976
C20 C 1.0  0.7886823  0.5909616  0.5422614
C20 C 1.0  0.7956870  0.5998889  0.5687421
C20 C 1.0  0.8160842  0.5717382  0.5341990
C20 C 1.0  0.8077810  0.6133448  0.5366075
C20 C 1.0  0.7802061  0.5881159  0.5459436
C20 C 1.0  0.7984781  0.6077804  0.5735838
C20 C 1.0  0.8234257  0.5814207  0.5563739
C20 C 1.0  0.8204567  0.6039882  0.5545682
C20 C 1.0  0.8017139  0.5846751  0.5361249
C20 C 1.0  0.7984374  0.5844163  0.5685918
C20 C 1.0  0.8199482  0.5784568  0.5599301
C20 C 1.0  0.8180408  0.6044972  0.5598156
C20 C 1.0  0.8045080  0.5895090  0.5345570
C20 C 1.0  0.7945810  0.5827585  0.5645907
C20 C 1.0  0.8160888  0.5746255  0.5579162
C20 C 1.0  0.8128675  0.6069915  0.5605487
C20 C 1.0  0.8022355  0.5947583  0.5354578
C20 C 1.0  0.7911144  0.5865712  0.5619501
C20 C 1.0  0.8157484  0.5738139  0.5521931
C20 C 1.0  0.8100838  0.6089879  0.5558689
C20 C 1.0  0.7970428  0.5951103  0.5380151
C20 C 1.0  0.7915832  0.5921717  0.5633804
C20 C 1.0  0.8191613  0.5767054  0.5485024
C20 C 1.0  0.8123640  0.6085553  0.5505643
C20 C 1.0  0.7941289  0.5903772  0.5396378
C20 C 1.0  0.7953837  0.5939831  0.5673557
C20 C 1.0  0.8229644  0.5804970  0.5506677
C20 C 1.0  0.8175533  0.6060309  0.5499938
C20 C 1.0  0.7965378  0.5851918  0.5386674
C20 C 1.0  0.7987858  0.5900430  0.5699112
C20 C 1.0  0.8274316  0.5853558  0.5586895
C20 C 1.0  0.8259000  0.6014176  0.5537604
C20 C 1.0  0.8040418  0.5791487  0.5351586
C20 C 1.0  0.8020622  0.5804442  0.5714163
C20 C 1.0  0.8348294  0.5915829  0.5587007
C20 C 1.0  0.8343646  0.5974805  0.5562809
C20 C 1.0  0.8102368  0.5725528  0.5317499
C20 C 1.0  0.8055232  0.5717849  0.5739741
C20 C 1.0  0.8124532  0.5714639  0.5616145
C20 C 1.0  0.8105319  0.6074652  0.5661355
C20 C 1.0  0.8053047  0.5996962  0.5337005
C20 C 1.0  0.7871118  0.5846237  0.5578176
H20 H 1.0  0.8061727  0.5656506  0.5674692
H20 H 1.0  0.8113140  0.5651628  0.5724484
H20 H 1.0  0.8071273  0.6082066  0.5759006
H20 H 1.0  0.8042113  0.6145795  0.5743701
H20 H 1.0  0.8108649  0.6077637  0.5303067
H20 H 1.0  0.8048027  0.6111391  0.5284846
H20 H 1.0  0.7803228  0.5807271  0.5510185
H20 H 1.0  0.7754882  0.5856034  0.5530950
H20 H 1.0  0.8213434  0.5787274  0.5400767
H20 H 1.0  0.8051170  0.6121061  0.5467283
H20 H 1.0  0.7875354  0.5951968  0.5432616
H20 H 1.0  0.7932193  0.6025595  0.5660909
H20 H 1.0  0.8189461  0.5746277  0.5322004
H20 H 1.0  0.8175762  0.5676370  0.5330487
H20 H 1.0  0.8037641  0.6148609  0.5380579
H20 H 1.0  0.8098341  0.6169678  0.5348676
H20 H 1.0  0.7793436  0.5925319  0.5464840
H20 H 1.0  0.7769156  0.5866077  0.5432477
H20 H 1.0  0.7956245  0.6100347  0.5708798
H20 H 1.0  0.7969811  0.6085628  0.5777688
H20 H 1.0  0.8202332  0.5790984  0.5643539
H20 H 1.0  0.8202698  0.6029286  0.5633698
H20 H 1.0  0.8085116  0.5891345  0.5325845
H20 H 1.0  0.7942902  0.5784103  0.5635564
H20 H 1.0  0.8128018  0.5708727  0.5505419
H20 H 1.0  0.8060824  0.6109255  0.5564117
H20 H 1.0  0.7952628  0.5991594  0.5387184
H20 H 1.0  0.7889091  0.5951393  0.5613549
H20 H 1.0  0.8256467  0.5827752  0.5478974
H20 H 1.0  0.8193389  0.6056879  0.5459009
H20 H 1.0  0.7943009  0.5815160  0.5399104
H20 H 1.0  0.8017307  0.5914202  0.5729920
H20 H 1.0  0.8269986  0.5860798  0.5631098
H20 H 1.0  0.8270530  0.6007969  0.5494552
H20 H 1.0  0.8017204  0.5757879  0.5370474
H20 H 1.0  0.8052205  0.5823188  0.5740165
H20 H 1.0  0.8342252  0.5917679  0.5631882
H20 H 1.0  0.8390655  0.5901249  0.5581542
H20 H 1.0  0.8352343  0.5973339  0.5518358
H20 H 1.0  0.8376573  0.6000252  0.5580286
H20 H 1.0  0.8074320  0.5694831  0.5335517
H20 H 1.0  0.8103629  0.5715721  0.5273464
H20 H 1.0  0.8083237  0.5740851  0.5766944
H20 H 1.0  0.8031742  0.5690905  0.5767295
H20 H 1.0  0.8092951  0.5690449  0.5595109
H20 H 1.0  0.8128451  0.6052807  0.5693183
H20 H 1.0  0.8094940  0.5988830  0.5322722
H20 H 1.0  0.7875387  0.5802847  0.5567035
N20 N 1.0  0.8311515  0.5877650  0.5558274
N20 N 1.0  0.8290828  0.6000056  0.5577244
N20 N 1.0  0.8084155  0.5782705  0.5323421
N20 N 1.0  0.8016094  0.5752110  0.5709236
N20 N 1.0  0.8128978  0.5714877  0.5668716
N20 N 1.0  0.8113222  0.6110851  0.5409336
N20 N 1.0  0.8032971  0.6045742  0.5337999
N20 N 1.0  0.7834013  0.5876963  0.5556667
N20 N 1.0  0.8159779  0.5720700  0.5402189
N20 N 1.0  0.8061608  0.6101992  0.5672552
N20 N 1.0  0.7854905  0.5868935  0.5433094
N20 N 1.0  0.7985738  0.6018140  0.5727160
C21 C 1.0  0.4359891  0.1666241  0.5584265
C21 C 1.0  0.4643023  0.1941442  0.5427268
C21 C 1.0  0.4912366  0.1724002  0.5649849
C21 C 1.0  0.4661688  0.1532477  0.5385643
C21 C 1.0  0.4584192  0.1619249  0.5781451
C21 C 1.0  0.4824003  0.1822656  0.5599406
C21 C 1.0  0.4749287  0.1566157  0.5491843
C21 C 1.0  0.4616131  0.1804843  0.5400756
C21 C 1.0  0.4617823  0.1532647  0.5808286
C21 C 1.0  0.4908320  0.1782596  0.5624646
C21 C 1.0  0.4720243  0.1523985  0.5409817
C21 C 1.0  0.4632702  0.1898127  0.5381413
C21 C 1.0  0.4518939  0.1754811  0.5738987
C21 C 1.0  0.4694987  0.1881333  0.5667319
C21 C 1.0  0.4722596  0.1556917  0.5646447
C21 C 1.0  0.4503617  0.1714213  0.5462610
C21 C 1.0  0.4480373  0.1736528  0.5699861
C21 C 1.0  0.4667058  0.1900879  0.5620404
C21 C 1.0  0.4761873  0.1595032  0.5665625
C21 C 1.0  0.4526926  0.1661880  0.5453622
C21 C 1.0  0.4474801  0.1680353  0.5686583
C21 C 1.0  0.4689365  0.1895325  0.5567264
C21 C 1.0  0.4796758  0.1623581  0.5629279
C21 C 1.0  0.4578412  0.1655574  0.5427892
C21 C 1.0  0.4509157  0.1642219  0.5713382
C21 C 1.0  0.4740867  0.1869270  0.5561592
C21 C 1.0  0.4791554  0.1613430  0.5572422
C21 C 1.0  0.4606868  0.1703254  0.5411155
C21 C 1.0  0.4548266  0.1658961  0.5752794
C21 C 1.0  0.4769984  0.1849239  0.5607456
C21 C 1.0  0.4752834  0.1575680  0.5551725
C21 C 1.0  0.4584919  0.1756194  0.5419421
C21 C 1.0  0.4552627  0.1715403  0.5764965
C21 C 1.0  0.4746318  0.1855552  0.5660018
C21 C 1.0  0.4718615  0.1547876  0.5589397
C21 C 1.0  0.4533249  0.1760857  0.5445334
C21 C 1.0  0.4522881  0.1814058  0.5751784
C21 C 1.0  0.4672144  0.1887342  0.5723275
C21 C 1.0  0.4686115  0.1526437  0.5684257
C21 C 1.0  0.4449445  0.1721247  0.5489173
C21 C 1.0  0.4552237  0.1893419  0.5798586
C21 C 1.0  0.4611054  0.1917524  0.5791887
C21 C 1.0  0.4651563  0.1495191  0.5768993
C21 C 1.0  0.4364620  0.1694571  0.5527166
C21 C 1.0  0.4434176  0.1660711  0.5645927
C21 C 1.0  0.4658699  0.1916877  0.5519470
C21 C 1.0  0.4837540  0.1662765  0.5651428
C21 C 1.0  0.4600877  0.1599846  0.5419023
H21 H 1.0  0.4365211  0.1621531  0.5579140
H21 H 1.0  0.4317697  0.1671286  0.5599468
H21 H 1.0  0.4603197  0.1957407  0.5441838
H21 H 1.0  0.4663909  0.1977073  0.5409077
H21 H 1.0  0.4906723  0.1726723  0.5694729
H21 H 1.0  0.4954481  0.1708743  0.5644307
H21 H 1.0  0.4633383  0.1502479  0.5404422
H21 H 1.0  0.4662467  0.1521887  0.5341781
H21 H 1.0  0.4616228  0.1638008  0.5806889
H21 H 1.0  0.4835095  0.1815528  0.5556383
H21 H 1.0  0.4774239  0.1594154  0.5466966
H21 H 1.0  0.4657786  0.1795890  0.5386276
H21 H 1.0  0.4646325  0.1555736  0.5834894
H21 H 1.0  0.4594182  0.1506489  0.5836460
H21 H 1.0  0.4916632  0.1780229  0.5580159
H21 H 1.0  0.4941723  0.1807898  0.5641405
H21 H 1.0  0.4749080  0.1552150  0.5389107
H21 H 1.0  0.4734534  0.1482588  0.5398908
H21 H 1.0  0.4672546  0.1884138  0.5364968
H21 H 1.0  0.4612240  0.1918421  0.5346683
H21 H 1.0  0.4453874  0.1766211  0.5679295
H21 H 1.0  0.4627357  0.1920898  0.5625806
H21 H 1.0  0.4765169  0.1602163  0.5709719
H21 H 1.0  0.4504168  0.1625646  0.5466863
H21 H 1.0  0.4505572  0.1598609  0.5703833
H21 H 1.0  0.4758346  0.1864899  0.5520586
H21 H 1.0  0.4818457  0.1635360  0.5544118
H21 H 1.0  0.4646692  0.1698630  0.5391187
H21 H 1.0  0.4582506  0.1729304  0.5795296
H21 H 1.0  0.4768669  0.1840168  0.5695649
H21 H 1.0  0.4688613  0.1518597  0.5573625
H21 H 1.0  0.4516053  0.1801704  0.5451802
H21 H 1.0  0.4498356  0.1840631  0.5724999
H21 H 1.0  0.4695223  0.1865737  0.5755300
H21 H 1.0  0.4654036  0.1502336  0.5663880
H21 H 1.0  0.4438630  0.1763913  0.5498534
H21 H 1.0  0.4523804  0.1915873  0.5771363
H21 H 1.0  0.4537691  0.1902177  0.5840403
H21 H 1.0  0.4638955  0.1896903  0.5821041
H21 H 1.0  0.4610538  0.1960753  0.5804852
H21 H 1.0  0.4623043  0.1470119  0.5744259
H21 H 1.0  0.4674762  0.1465429  0.5793748
H21 H 1.0  0.4356640  0.1738925  0.5531895
H21 H 1.0  0.4331293  0.1679488  0.5500730
H21 H 1.0  0.4437763  0.1617082  0.5635505
H21 H 1.0  0.4617083  0.1931183  0.5528888
H21 H 1.0  0.4833665  0.1670840  0.5695530
H21 H 1.0  0.4577361  0.1566883  0.5438657
N21 N 1.0  0.4552325  0.1833606  0.5790955
N21 N 1.0  0.4628894  0.1915468  0.5734326
N21 N 1.0  0.4690987  0.1527501  0.5736779
N21 N 1.0  0.4417077  0.1681186  0.5500609
N21 N 1.0  0.4397313  0.1691569  0.5624192
N21 N 1.0  0.4855960  0.1808814  0.5639040
N21 N 1.0  0.4874836  0.1685831  0.5622094
N21 N 1.0  0.4644281  0.1589989  0.5390694
N21 N 1.0  0.4578919  0.1566903  0.5777479
N21 N 1.0  0.4678489  0.1919092  0.5470613
N21 N 1.0  0.4719709  0.1528349  0.5469955
N21 N 1.0  0.4596734  0.1853902  0.5401072
C22 C 1.0  0.3927529  0.6623053  0.3890452
C22 C 1.0  0.4026387  0.6665950  0.3479437
C22 C 1.0  0.4044488  0.6254857  0.3485959
C22 C 1.0  0.3709173  0.6448291  0.3625497
C22 C 1.0  0.4045654  0.6348917  0.3842527
C22 C 1.0  0.4073782  0.6393487  0.3483020
C22 C 1.0  0.3812659  0.6355339  0.3598357
C22 C 1.0  0.3909743  0.6621601  0.3546614
C22 C 1.0  0.4005249  0.6265190  0.3869140
C22 C 1.0  0.4067863  0.6302613  0.3450493
C22 C 1.0  0.3723404  0.6392533  0.3597685
C22 C 1.0  0.3962869  0.6671894  0.3483377
C22 C 1.0  0.4107896  0.6488590  0.3810036
C22 C 1.0  0.4156186  0.6477563  0.3587139
C22 C 1.0  0.3913819  0.6290291  0.3699527
C22 C 1.0  0.3883310  0.6615183  0.3701401
C22 C 1.0  0.4065281  0.6523769  0.3827321
C22 C 1.0  0.4135365  0.6530505  0.3575889
C22 C 1.0  0.3956399  0.6275629  0.3662988
C22 C 1.0  0.3841265  0.6575265  0.3702673
C22 C 1.0  0.4015932  0.6503078  0.3849672
C22 C 1.0  0.4095138  0.6539307  0.3535186
C22 C 1.0  0.3952793  0.6286493  0.3606225
C22 C 1.0  0.3821433  0.6550487  0.3654244
C22 C 1.0  0.4009773  0.6445690  0.3854304
C22 C 1.0  0.4075517  0.6493519  0.3505490
C22 C 1.0  0.3905209  0.6312905  0.3586200
C22 C 1.0  0.3844832  0.6566351  0.3603609
C22 C 1.0  0.4051531  0.6409155  0.3837439
C22 C 1.0  0.4095317  0.6440046  0.3515545
C22 C 1.0  0.3861845  0.6328161  0.3621405
C22 C 1.0  0.3886870  0.6606063  0.3600694
C22 C 1.0  0.4100221  0.6431355  0.3815320
C22 C 1.0  0.4135599  0.6432858  0.3556636
C22 C 1.0  0.3866948  0.6316600  0.3678005
C22 C 1.0  0.3905661  0.6629963  0.3650077
C22 C 1.0  0.4158986  0.6512305  0.3787302
C22 C 1.0  0.4198692  0.6467953  0.3629446
C22 C 1.0  0.3917007  0.6278683  0.3759063
C22 C 1.0  0.3904099  0.6641730  0.3751924
C22 C 1.0  0.4249660  0.6513168  0.3753719
C22 C 1.0  0.4265136  0.6490773  0.3695890
C22 C 1.0  0.3952883  0.6241794  0.3840932
C22 C 1.0  0.3907490  0.6664265  0.3845898
C22 C 1.0  0.3971165  0.6539642  0.3868327
C22 C 1.0  0.4074966  0.6595621  0.3524650
C22 C 1.0  0.3998307  0.6269930  0.3569574
C22 C 1.0  0.3777027  0.6509194  0.3657705
H22 H 1.0  0.3892622  0.6597366  0.3903690
H22 H 1.0  0.3939542  0.6646247  0.3927257
H22 H 1.0  0.4045794  0.6693927  0.3509335
H22 H 1.0  0.4039841  0.6680912  0.3439042
H22 H 1.0  0.4077783  0.6237564  0.3511371
H22 H 1.0  0.4032076  0.6221213  0.3458552
H22 H 1.0  0.3699711  0.6441079  0.3669225
H22 H 1.0  0.3670774  0.6463955  0.3607696
H22 H 1.0  0.4078591  0.6325219  0.3823064
H22 H 1.0  0.4038979  0.6403790  0.3456422
H22 H 1.0  0.3816221  0.6366738  0.3554968
H22 H 1.0  0.3895450  0.6596240  0.3512298
H22 H 1.0  0.4041878  0.6245647  0.3850980
H22 H 1.0  0.4005383  0.6252281  0.3912386
H22 H 1.0  0.4035239  0.6318131  0.3423132
H22 H 1.0  0.4099369  0.6285985  0.3422786
H22 H 1.0  0.3730237  0.6399348  0.3553406
H22 H 1.0  0.3687239  0.6365622  0.3599884
H22 H 1.0  0.3943535  0.6645939  0.3451657
H22 H 1.0  0.3951581  0.6714166  0.3472315
H22 H 1.0  0.4070295  0.6568129  0.3823680
H22 H 1.0  0.4151170  0.6565249  0.3599323
H22 H 1.0  0.3992738  0.6255228  0.3679396
H22 H 1.0  0.3823789  0.6563700  0.3742258
H22 H 1.0  0.3972038  0.6428753  0.3871482
H22 H 1.0  0.4044431  0.6500088  0.3473922
H22 H 1.0  0.3902173  0.6321373  0.3542327
H22 H 1.0  0.3829625  0.6547359  0.3566005
H22 H 1.0  0.4133064  0.6403945  0.3802055
H22 H 1.0  0.4151092  0.6391593  0.3564570
H22 H 1.0  0.3833514  0.6328273  0.3705427
H22 H 1.0  0.3938146  0.6660732  0.3648067
H22 H 1.0  0.4157522  0.6556758  0.3780460
H22 H 1.0  0.4207285  0.6424576  0.3637786
H22 H 1.0  0.3883868  0.6296915  0.3783447
H22 H 1.0  0.3940256  0.6667810  0.3745801
H22 H 1.0  0.4244766  0.6558161  0.3751391
H22 H 1.0  0.4284577  0.6506669  0.3781567
H22 H 1.0  0.4272660  0.6446178  0.3698768
H22 H 1.0  0.4304791  0.6508509  0.3683641
H22 H 1.0  0.3916175  0.6259311  0.3860916
H22 H 1.0  0.3950591  0.6197478  0.3849158
H22 H 1.0  0.3941723  0.6691722  0.3834602
H22 H 1.0  0.3876375  0.6691357  0.3864200
H22 H 1.0  0.3933189  0.6518367  0.3879733
H22 H 1.0  0.4089468  0.6626459  0.3554042
H22 H 1.0  0.4034931  0.6254813  0.3590913
H22 H 1.0  0.3766334  0.6496729  0.3699602
N22 N 1.0  0.4202034  0.6483866  0.3776279
N22 N 1.0  0.4224019  0.6506700  0.3654763
N22 N 1.0  0.3955095  0.6249646  0.3781188
N22 N 1.0  0.3882127  0.6635342  0.3799462
N22 N 1.0  0.3975624  0.6592128  0.3871307
N22 N 1.0  0.4093710  0.6344680  0.3485112
N22 N 1.0  0.3995909  0.6272637  0.3516940
N22 N 1.0  0.3752416  0.6489128  0.3615572
N22 N 1.0  0.4005594  0.6325469  0.3867608
N22 N 1.0  0.4043114  0.6608240  0.3484528
N22 N 1.0  0.3768906  0.6365086  0.3626182
N22 N 1.0  0.3943566  0.6661464  0.3539543
C23 C 1.0  0.3939372  0.5606536  0.4676935
C23 C 1.0  0.4010332  0.5629463  0.4258625
C23 C 1.0  0.4015531  0.5218578  0.4281276
C23 C 1.0  0.3697331  0.5429132  0.4435347
C23 C 1.0  0.4044886  0.5326712  0.4632606
C23 C 1.0  0.4049016  0.5355860  0.4270453
C23 C 1.0  0.3795582  0.5331579  0.4405078
C23 C 1.0  0.3897342  0.5591973  0.4335521
C23 C 1.0  0.4003769  0.5245592  0.4665468
C23 C 1.0  0.4037879  0.5264024  0.4242289
C23 C 1.0  0.3707754  0.5371840  0.4409004
C23 C 1.0  0.3947477  0.5637795  0.4266691
C23 C 1.0  0.4109170  0.5462694  0.4590007
C23 C 1.0  0.4141236  0.5441072  0.4364973
C23 C 1.0  0.3901466  0.5267101  0.4501674
C23 C 1.0  0.3881699  0.5592681  0.4491897
C23 C 1.0  0.4069041  0.5500015  0.4608691
C23 C 1.0  0.4121399  0.5494224  0.4352958
C23 C 1.0  0.3940866  0.5249499  0.4462932
C23 C 1.0  0.3838578  0.5554353  0.4497762
C23 C 1.0  0.4020748  0.5481986  0.4635256
C23 C 1.0  0.4078708  0.5502805  0.4314798
C23 C 1.0  0.3933619  0.5258207  0.4406145
C23 C 1.0  0.3814588  0.5528374  0.4451913
C23 C 1.0  0.4013076  0.5425082  0.4642729
C23 C 1.0  0.4055569  0.5456587  0.4288494
C23 C 1.0  0.3885621  0.5285458  0.4388359
C23 C 1.0  0.3834859  0.5541367  0.4399155
C23 C 1.0  0.4052336  0.5386453  0.4624578
C23 C 1.0  0.4074288  0.5402894  0.4299411
C23 C 1.0  0.3845365  0.5303627  0.4425799
C23 C 1.0  0.3877850  0.5579425  0.4391663
C23 C 1.0  0.4100038  0.5406021  0.4598227
C23 C 1.0  0.4117113  0.5395938  0.4337886
C23 C 1.0  0.3854070  0.5294165  0.4482349
C23 C 1.0  0.3900841  0.5604602  0.4438572
C23 C 1.0  0.4159270  0.5483665  0.4562812
C23 C 1.0  0.4186286  0.5431669  0.4404608
C23 C 1.0  0.3908468  0.5257777  0.4561285
C23 C 1.0  0.3906847  0.5620476  0.4539693
C23 C 1.0  0.4247329  0.5479990  0.4523034
C23 C 1.0  0.4257955  0.5454770  0.4465273
C23 C 1.0  0.3948815  0.5222947  0.4641964
C23 C 1.0  0.3917585  0.5646616  0.4632169
C23 C 1.0  0.3978616  0.5520822  0.4655397
C23 C 1.0  0.4059677  0.5559328  0.4303307
C23 C 1.0  0.3975874  0.5238598  0.4367170
C23 C 1.0  0.3769224  0.5488843  0.4460180
H23 H 1.0  0.3904672  0.5582645  0.4693630
H23 H 1.0  0.3954696  0.5630745  0.4711807
H23 H 1.0  0.4032694  0.5657911  0.4285898
H23 H 1.0  0.4021380  0.5642315  0.4216799
H23 H 1.0  0.4049957  0.5201151  0.4305034
H23 H 1.0  0.4000134  0.5184324  0.4256241
H23 H 1.0  0.3690749  0.5424011  0.4479891
H23 H 1.0  0.3658301  0.5445416  0.4419597
H23 H 1.0  0.4075583  0.5301109  0.4611933
H23 H 1.0  0.4012776  0.5366312  0.4245912
H23 H 1.0  0.3796442  0.5341103  0.4361103
H23 H 1.0  0.3879852  0.5565780  0.4303381
H23 H 1.0  0.4038374  0.5224059  0.4645664
H23 H 1.0  0.4006535  0.5234424  0.4709110
H23 H 1.0  0.4003926  0.5279577  0.4216617
H23 H 1.0  0.4066798  0.5245202  0.4213199
H23 H 1.0  0.3711664  0.5376635  0.4364110
H23 H 1.0  0.3670981  0.5346330  0.4414835
H23 H 1.0  0.3925124  0.5611290  0.4237511
H23 H 1.0  0.3936811  0.5679963  0.4254657
H23 H 1.0  0.4075220  0.5543990  0.4602838
H23 H 1.0  0.4139934  0.5529297  0.4373752
H23 H 1.0  0.3977592  0.5228502  0.4477638
H23 H 1.0  0.3823573  0.5545002  0.4538914
H23 H 1.0  0.3976118  0.5410186  0.4663176
H23 H 1.0  0.4022563  0.5462980  0.4258901
H23 H 1.0  0.3879774  0.5292268  0.4344481
H23 H 1.0  0.3816431  0.5521435  0.4363530
H23 H 1.0  0.4130959  0.5376963  0.4583895
H23 H 1.0  0.4131783  0.5354503  0.4346469
H23 H 1.0  0.3823050  0.5308095  0.4511498
H23 H 1.0  0.3934082  0.5634101  0.4433021
H23 H 1.0  0.4158767  0.5527834  0.4554211
H23 H 1.0  0.4194038  0.5388384  0.4414163
H23 H 1.0  0.3877738  0.5278125  0.4587107
H23 H 1.0  0.3943307  0.5645001  0.4529986
H23 H 1.0  0.4243742  0.5524998  0.4519148
H23 H 1.0  0.4283894  0.5473382  0.4548652
H23 H 1.0  0.4264215  0.5410088  0.4469510
H23 H 1.0  0.4297201  0.5470594  0.4449573
H23 H 1.0  0.3914194  0.5242531  0.4663679
H23 H 1.0  0.3945675  0.5179104  0.4652198
H23 H 1.0  0.3951807  0.5672376  0.4617381
H23 H 1.0  0.3888733  0.5675497  0.4651415
H23 H 1.0  0.3940870  0.5501371  0.4670291
H23 H 1.0  0.4077206  0.5590787  0.4330294
H23 H 1.0  0.4013403  0.5223064  0.4386547
H23 H 1.0  0.3761114  0.5478447  0.4503206
N23 N 1.0  0.4200489  0.5453309  0.4550053
N23 N 1.0  0.4214577  0.5470479  0.4426450
N23 N 1.0  0.3947061  0.5228322  0.4581932
N23 N 1.0  0.3888088  0.5616772  0.4588863
N23 N 1.0  0.3984971  0.5573195  0.4655837
N23 N 1.0  0.4067451  0.5306503  0.4273226
N23 N 1.0  0.3969858  0.5239282  0.4314760
N23 N 1.0  0.3741066  0.5467990  0.4420737
N23 N 1.0  0.4005957  0.5305711  0.4661367
N23 N 1.0  0.4025500  0.5571449  0.4264986
N23 N 1.0  0.3754239  0.5343966  0.4435423
N23 N 1.0  0.3931856  0.5630305  0.4324448
C24 C 1.0  0.5640988  0.3029005  0.4645400
C24 C 1.0  0.5679289  0.3108036  0.4229670
C24 C 1.0  0.5696973  0.2698101  0.4197933
C24 C 1.0  0.5386005  0.2875549  0.4400745
C24 C 1.0  0.5750127  0.2761168  0.4557356
C24 C 1.0  0.5725925  0.2836749  0.4202781
C24 C 1.0  0.5484193  0.2786286  0.4350974
C24 C 1.0  0.5573500  0.3056943  0.4308937
C24 C 1.0  0.5713772  0.2675074  0.4582198
C24 C 1.0  0.5715091  0.2748954  0.4163720
C24 C 1.0  0.5395892  0.2822529  0.4366450
C24 C 1.0  0.5617033  0.3113001  0.4243263
C24 C 1.0  0.5807394  0.2903716  0.4528395
C24 C 1.0  0.5822802  0.2912361  0.4300747
C24 C 1.0  0.5598774  0.2713770  0.4430424
C24 C 1.0  0.5569786  0.3036985  0.4464779
C24 C 1.0  0.5767838  0.2936862  0.4554644
C24 C 1.0  0.5800721  0.2965869  0.4297250
C24 C 1.0  0.5635560  0.2702719  0.4386975
C24 C 1.0  0.5528257  0.2996699  0.4468669
C24 C 1.0  0.5722196  0.2913846  0.4582030
C24 C 1.0  0.5755040  0.2977746  0.4263716
C24 C 1.0  0.5623788  0.2718387  0.4332487
C24 C 1.0  0.5501538  0.2975984  0.4421663
C24 C 1.0  0.5716610  0.2856216  0.4582527
C24 C 1.0  0.5731187  0.2934491  0.4233327
C24 C 1.0  0.5573878  0.2745958  0.4321923
C24 C 1.0  0.5517389  0.2996369  0.4369737
C24 C 1.0  0.5755375  0.2821674  0.4556698
C24 C 1.0  0.5752084  0.2880547  0.4235748
C24 C 1.0  0.5536124  0.2757708  0.4364220
C24 C 1.0  0.5558671  0.3036592  0.4364212
C24 C 1.0  0.5800403  0.2846166  0.4529766
C24 C 1.0  0.5797880  0.2870245  0.4269796
C24 C 1.0  0.5549352  0.2741375  0.4418271
C24 C 1.0  0.5584497  0.3056340  0.4412232
C24 C 1.0  0.5854712  0.2929793  0.4500641
C24 C 1.0  0.5870969  0.2899564  0.4335462
C24 C 1.0  0.5610533  0.2697119  0.4487642
C24 C 1.0  0.5597760  0.3059292  0.4513864
C24 C 1.0  0.5939556  0.2934424  0.4454485
C24 C 1.0  0.5946414  0.2917234  0.4393307
C24 C 1.0  0.5657801  0.2653680  0.4559953
C24 C 1.0  0.5614814  0.3073698  0.4607949
C24 C 1.0  0.5680714  0.2948234  0.4610062
C24 C 1.0  0.5733713  0.3034557  0.4261120
C24 C 1.0  0.5663455  0.2705479  0.4288340
C24 C 1.0  0.5457987  0.2934115  0.4427933
H24 H 1.0  0.5608297  0.3001937  0.4661281
H24 H 1.0  0.5658280  0.3049065  0.4681944
H24 H 1.0  0.5702908  0.3133527  0.4258748
H24 H 1.0  0.5686782  0.3126546  0.4189199
H24 H 1.0  0.5733553  0.2679012  0.4216665
H24 H 1.0  0.5680620  0.2666818  0.4169807
H24 H 1.0  0.5382967  0.2864513  0.4444593
H24 H 1.0  0.5345475  0.2892311  0.4390114
H24 H 1.0  0.5779823  0.2739552  0.4531354
H24 H 1.0  0.5687661  0.2848960  0.4182494
H24 H 1.0  0.5481454  0.2801407  0.4308676
H24 H 1.0  0.5554308  0.3034488  0.4274990
H24 H 1.0  0.5747323  0.2657521  0.4557306
H24 H 1.0  0.5720142  0.2658496  0.4623689
H24 H 1.0  0.5678887  0.2766448  0.4142816
H24 H 1.0  0.5742196  0.2735077  0.4130410
H24 H 1.0  0.5396248  0.2833192  0.4322406
H24 H 1.0  0.5360352  0.2795178  0.4371527
H24 H 1.0  0.5593228  0.3089682  0.4212553
H24 H 1.0  0.5604380  0.3155956  0.4237649
H24 H 1.0  0.5772398  0.2981417  0.4554165
H24 H 1.0  0.5819857  0.2998622  0.4321064
H24 H 1.0  0.5673837  0.2681338  0.4396123
H24 H 1.0  0.5516677  0.2981604  0.4509217
H24 H 1.0  0.5681719  0.2837498  0.4603458
H24 H 1.0  0.5695869  0.2943446  0.4207280
H24 H 1.0  0.5564533  0.2758136  0.4279849
H24 H 1.0  0.5496832  0.2980533  0.4333231
H24 H 1.0  0.5830896  0.2820320  0.4509566
H24 H 1.0  0.5814243  0.2828604  0.4271805
H24 H 1.0  0.5520284  0.2750321  0.4451150
H24 H 1.0  0.5616434  0.3087482  0.4408208
H24 H 1.0  0.5852398  0.2974654  0.4497952
H24 H 1.0  0.5880557  0.2855717  0.4338688
H24 H 1.0  0.5581334  0.2712863  0.4518050
H24 H 1.0  0.5632721  0.3086153  0.4504848
H24 H 1.0  0.5934504  0.2979400  0.4456789
H24 H 1.0  0.5978125  0.2925894  0.4476317
H24 H 1.0  0.5954149  0.2872632  0.4391199
H24 H 1.0  0.5983923  0.2936343  0.4377026
H24 H 1.0  0.5624431  0.2669056  0.4586480
H24 H 1.0  0.5656600  0.2608801  0.4564562
H24 H 1.0  0.5647124  0.3102356  0.4594232
H24 H 1.0  0.5586762  0.3098811  0.4632836
H24 H 1.0  0.5644733  0.2925688  0.4624963
H24 H 1.0  0.5752414  0.3062895  0.4290658
H24 H 1.0  0.5702744  0.2688941  0.4302763
H24 H 1.0  0.5453450  0.2917992  0.4469701
N24 N 1.0  0.5895623  0.2902828  0.4481084
N24 N 1.0  0.5899811  0.2936236  0.4360100
N24 N 1.0  0.5651345  0.2666659  0.4501424
N24 N 1.0  0.5582900  0.3048628  0.4563349
N24 N 1.0  0.5685708  0.3000310  0.4616891
N24 N 1.0  0.5745806  0.2788139  0.4197738
N24 N 1.0  0.5653453  0.2712678  0.4237041
N24 N 1.0  0.5427467  0.2917507  0.4388232
N24 N 1.0  0.5714063  0.2735261  0.4585851
N24 N 1.0  0.5696414  0.3050269  0.4227276
N24 N 1.0  0.5444968  0.2793179  0.4385577
N24 N 1.0  0.5606053  0.3097594  0.4300517
C25 C 1.0  0.5141154  0.8476732  0.5639468
C25 C 1.0  0.4866410  0.8280260  0.5381670
C25 C 1.0  0.5204900  0.8105390  0.5226063
C25 C 1.0  0.5133841  0.8091635  0.5631137
C25 C 1.0  0.5334775  0.8387290  0.5425198
C25 C 1.0  0.5089717  0.8184570  0.5249486
C25 C 1.0  0.5192098  0.8091147  0.5501940
C25 C 1.0  0.4943466  0.8236359  0.5492215
C25 C 1.0  0.5419117  0.8342748  0.5441113
C25 C 1.0  0.5145036  0.8117459  0.5207210
C25 C 1.0  0.5162928  0.8055668  0.5587031
C25 C 1.0  0.4864937  0.8248481  0.5437107
C25 C 1.0  0.5201058  0.8466515  0.5408414
C25 C 1.0  0.5080099  0.8341021  0.5260913
C25 C 1.0  0.5301979  0.8187749  0.5444545
C25 C 1.0  0.5038814  0.8321160  0.5583956
C25 C 1.0  0.5183133  0.8469360  0.5463396
C25 C 1.0  0.5030793  0.8345785  0.5291067
C25 C 1.0  0.5292030  0.8181516  0.5387752
C25 C 1.0  0.5072803  0.8278986  0.5604667
C25 C 1.0  0.5213789  0.8445848  0.5506643
C25 C 1.0  0.5000732  0.8299177  0.5307692
C25 C 1.0  0.5250357  0.8146569  0.5367875
C25 C 1.0  0.5065283  0.8223651  0.5589371
C25 C 1.0  0.5263347  0.8418839  0.5493710
C25 C 1.0  0.5021182  0.8246756  0.5293647
C25 C 1.0  0.5218050  0.8117578  0.5406327
C25 C 1.0  0.5022622  0.8210893  0.5552217
C25 C 1.0  0.5282635  0.8415146  0.5439145
C25 C 1.0  0.5070245  0.8240354  0.5263574
C25 C 1.0  0.5226753  0.8122737  0.5463337
C25 C 1.0  0.4987849  0.8251872  0.5530671
C25 C 1.0  0.5250895  0.8439124  0.5397069
C25 C 1.0  0.5099215  0.8287997  0.5247652
C25 C 1.0  0.5268874  0.8158129  0.5481680
C25 C 1.0  0.4996655  0.8306830  0.5546950
C25 C 1.0  0.5167686  0.8492185  0.5364634
C25 C 1.0  0.5111708  0.8389659  0.5242908
C25 C 1.0  0.5345871  0.8223958  0.5465800
C25 C 1.0  0.5046090  0.8379269  0.5600078
C25 C 1.0  0.5145973  0.8523222  0.5275664
C25 C 1.0  0.5130460  0.8483368  0.5228164
C25 C 1.0  0.5422743  0.8282506  0.5462162
C25 C 1.0  0.5082102  0.8454327  0.5649270
C25 C 1.0  0.5195565  0.8448988  0.5564498
C25 C 1.0  0.4949082  0.8306353  0.5338835
C25 C 1.0  0.5241845  0.8141100  0.5307986
C25 C 1.0  0.5101702  0.8180921  0.5612540
H25 H 1.0  0.5170354  0.8453284  0.5664984
H25 H 1.0  0.5143366  0.8519012  0.5655102
H25 H 1.0  0.4860595  0.8324466  0.5389745
H25 H 1.0  0.4830585  0.8268098  0.5357065
H25 H 1.0  0.5233143  0.8133826  0.5204918
H25 H 1.0  0.5216655  0.8064319  0.5211499
H25 H 1.0  0.5165212  0.8111933  0.5656781
H25 H 1.0  0.5111424  0.8064538  0.5659418
H25 H 1.0  0.5342248  0.8382632  0.5381065
H25 H 1.0  0.5066511  0.8151234  0.5268849
H25 H 1.0  0.5157613  0.8069558  0.5482705
H25 H 1.0  0.4944502  0.8193405  0.5478837
H25 H 1.0  0.5423897  0.8343038  0.5396052
H25 H 1.0  0.5454688  0.8365705  0.5456754
H25 H 1.0  0.5117099  0.8087297  0.5226277
H25 H 1.0  0.5141996  0.8109732  0.5162850
H25 H 1.0  0.5131607  0.8033282  0.5563122
H25 H 1.0  0.5186753  0.8023556  0.5607964
H25 H 1.0  0.4868046  0.8204035  0.5428826
H25 H 1.0  0.4824273  0.8254019  0.5455881
H25 H 1.0  0.5144786  0.8490346  0.5473160
H25 H 1.0  0.5015783  0.8386699  0.5301403
H25 H 1.0  0.5317538  0.8204294  0.5358830
H25 H 1.0  0.5105459  0.8289824  0.5633343
H25 H 1.0  0.5287748  0.8400404  0.5526430
H25 H 1.0  0.4998076  0.8210555  0.5306359
H25 H 1.0  0.5185786  0.8090454  0.5391190
H25 H 1.0  0.5016577  0.8168152  0.5540271
H25 H 1.0  0.5264985  0.8436832  0.5354617
H25 H 1.0  0.5137174  0.8283298  0.5224354
H25 H 1.0  0.5275820  0.8162251  0.5525735
H25 H 1.0  0.4969858  0.8338696  0.5530442
H25 H 1.0  0.5127520  0.8507291  0.5378183
H25 H 1.0  0.5151743  0.8380220  0.5224657
H25 H 1.0  0.5345706  0.8229254  0.5510489
H25 H 1.0  0.5020668  0.8408375  0.5577021
H25 H 1.0  0.5108042  0.8539580  0.5294301
H25 H 1.0  0.5166803  0.8559215  0.5258126
H25 H 1.0  0.5168342  0.8469098  0.5207792
H25 H 1.0  0.5108231  0.8506583  0.5196477
H25 H 1.0  0.5420673  0.8282450  0.5507432
H25 H 1.0  0.5463663  0.8266190  0.5452355
H25 H 1.0  0.5052595  0.8479494  0.5625831
H25 H 1.0  0.5071160  0.8460843  0.5692569
H25 H 1.0  0.5220162  0.8424559  0.5593189
H25 H 1.0  0.4940727  0.8348675  0.5351653
H25 H 1.0  0.5265897  0.8169772  0.5282994
H25 H 1.0  0.5136314  0.8196852  0.5636484
N25 N 1.0  0.5183739  0.8496882  0.5314598
N25 N 1.0  0.5094363  0.8439246  0.5247808
N25 N 1.0  0.5381698  0.8247582  0.5435113
N25 N 1.0  0.5079209  0.8395171  0.5637941
N25 N 1.0  0.5154441  0.8477816  0.5580661
N25 N 1.0  0.5130363  0.8175086  0.5217211
N25 N 1.0  0.5209190  0.8105846  0.5286207
N25 N 1.0  0.5094070  0.8129164  0.5605721
N25 N 1.0  0.5369100  0.8369760  0.5461228
N25 N 1.0  0.4916102  0.8266793  0.5350279
N25 N 1.0  0.5201023  0.8088612  0.5553876
N25 N 1.0  0.4906303  0.8269831  0.5475434
C26 C 1.0  0.6178196  0.3199246  0.6896877
C26 C 1.0  0.5933411  0.2992470  0.6617830
C26 C 1.0  0.5624292  0.3166864  0.6826149
C26 C 1.0  0.5930681  0.3399271  0.6679747
C26 C 1.0  0.5916111  0.3211988  0.7047039
C26 C 1.0  0.5720231  0.3077671  0.6772067
C26 C 1.0  0.5821000  0.3346752  0.6752531
C26 C 1.0  0.5967606  0.3129087  0.6633684
C26 C 1.0  0.5878619  0.3291446  0.7087431
C26 C 1.0  0.5633011  0.3116189  0.6788193
C26 C 1.0  0.5868331  0.3405701  0.6692242
C26 C 1.0  0.5954402  0.3044922  0.6587941
C26 C 1.0  0.5987190  0.3086817  0.6986066
C26 C 1.0  0.5829832  0.2994920  0.6848483
C26 C 1.0  0.5812467  0.3315534  0.6906322
C26 C 1.0  0.6064721  0.3193289  0.6739254
C26 C 1.0  0.6033818  0.3111391  0.6962102
C26 C 1.0  0.5867277  0.2985631  0.6805187
C26 C 1.0  0.5769324  0.3276781  0.6906234
C26 C 1.0  0.6044808  0.3247752  0.6739269
C26 C 1.0  0.6043067  0.3168554  0.6965214
C26 C 1.0  0.5857544  0.3005739  0.6751773
C26 C 1.0  0.5743057  0.3260687  0.6857203
C26 C 1.0  0.6000506  0.3263903  0.6705668
C26 C 1.0  0.6004150  0.3201241  0.6992958
C26 C 1.0  0.5809023  0.3036014  0.6742151
C26 C 1.0  0.5761034  0.3284182  0.6807328
C26 C 1.0  0.5975819  0.3224013  0.6671574
C26 C 1.0  0.5956951  0.3178124  0.7017472
C26 C 1.0  0.5770664  0.3046117  0.6784329
C26 C 1.0  0.5803969  0.3322998  0.6805772
C26 C 1.0  0.5994560  0.3169240  0.6670432
C26 C 1.0  0.5949127  0.3120890  0.7013506
C26 C 1.0  0.5781839  0.3025321  0.6837293
C26 C 1.0  0.5829279  0.3338092  0.6855719
C26 C 1.0  0.6039024  0.3154618  0.6704667
C26 C 1.0  0.5979591  0.3026688  0.6982059
C26 C 1.0  0.5839449  0.2973638  0.6904549
C26 C 1.0  0.5839989  0.3333019  0.6957568
C26 C 1.0  0.6111441  0.3176037  0.6774025
C26 C 1.0  0.5939302  0.2940537  0.6999520
C26 C 1.0  0.5883133  0.2923124  0.6974479
C26 C 1.0  0.5855117  0.3339777  0.7052833
C26 C 1.0  0.6185972  0.3186330  0.6834766
C26 C 1.0  0.6092064  0.3194672  0.6940595
C26 C 1.0  0.5897823  0.2994532  0.6707715
C26 C 1.0  0.5697765  0.3220275  0.6859320
C26 C 1.0  0.5981440  0.3321556  0.6706847
H26 H 1.0  0.6174830  0.3244096  0.6902406
H26 H 1.0  0.6215823  0.3187583  0.6918899
H26 H 1.0  0.5968710  0.2970583  0.6635945
H26 H 1.0  0.5916607  0.2964039  0.6587075
H26 H 1.0  0.5619684  0.3152732  0.6868956
H26 H 1.0  0.5584728  0.3186001  0.6815875
H26 H 1.0  0.5954499  0.3421582  0.6711189
H26 H 1.0  0.5939920  0.3420406  0.6640959
H26 H 1.0  0.5878909  0.3189871  0.7059370
H26 H 1.0  0.5719180  0.3095993  0.6730982
H26 H 1.0  0.5801849  0.3327642  0.6716569
H26 H 1.0  0.5930399  0.3144308  0.6613462
H26 H 1.0  0.5844532  0.3264603  0.7100504
H26 H 1.0  0.5895726  0.3308059  0.7125748
H26 H 1.0  0.5634926  0.3130073  0.6745097
H26 H 1.0  0.5596326  0.3089993  0.6790369
H26 H 1.0  0.5844456  0.3385677  0.6659337
H26 H 1.0  0.5857472  0.3449424  0.6689555
H26 H 1.0  0.5919476  0.3065366  0.6567548
H26 H 1.0  0.5981827  0.3032433  0.6554346
H26 H 1.0  0.6063807  0.3085893  0.6940732
H26 H 1.0  0.5904450  0.2962102  0.6813590
H26 H 1.0  0.5756115  0.3259224  0.6945262
H26 H 1.0  0.6064556  0.3277856  0.6765913
H26 H 1.0  0.6010437  0.3245484  0.6995931
H26 H 1.0  0.5801255  0.3051631  0.6700899
H26 H 1.0  0.5740840  0.3271922  0.6769280
H26 H 1.0  0.5941563  0.3236276  0.6645456
H26 H 1.0  0.5913002  0.3102101  0.7032158
H26 H 1.0  0.5752299  0.3032979  0.6870071
H26 H 1.0  0.5862488  0.3368130  0.6854770
H26 H 1.0  0.6053718  0.3112315  0.6703927
H26 H 1.0  0.6009098  0.3005874  0.6955205
H26 H 1.0  0.5810101  0.2988251  0.6935373
H26 H 1.0  0.5876178  0.3359042  0.6951390
H26 H 1.0  0.6119242  0.3131719  0.6774185
H26 H 1.0  0.5972777  0.2923532  0.6974145
H26 H 1.0  0.5943964  0.2920690  0.7039784
H26 H 1.0  0.5849715  0.2937841  0.7001316
H26 H 1.0  0.5880081  0.2878109  0.6975697
H26 H 1.0  0.5888829  0.3368072  0.7042040
H26 H 1.0  0.5827404  0.3364079  0.7078876
H26 H 1.0  0.6192023  0.3141730  0.6829521
H26 H 1.0  0.6224601  0.3205049  0.6820824
H26 H 1.0  0.6091560  0.3239663  0.6941222
H26 H 1.0  0.5936047  0.2975392  0.6721781
H26 H 1.0  0.5691527  0.3201288  0.6899640
H26 H 1.0  0.6000443  0.3346864  0.6738838
N26 N 1.0  0.5941823  0.3000226  0.7007684
N26 N 1.0  0.5878691  0.2940624  0.6916950
N26 N 1.0  0.5823445  0.3319352  0.7005764
N26 N 1.0  0.6141015  0.3209595  0.6801998
N26 N 1.0  0.6132397  0.3167584  0.6920029
N26 N 1.0  0.5680409  0.3083538  0.6806176
N26 N 1.0  0.5667659  0.3207917  0.6817795
N26 N 1.0  0.5945649  0.3341201  0.6673432
N26 N 1.0  0.5922924  0.3263172  0.7057874
N26 N 1.0  0.5889466  0.3005893  0.6656877
N26 N 1.0  0.5855297  0.3386575  0.6747920
N26 N 1.0  0.5985700  0.3080212  0.6625502
C27 C 1.0  0.3898235  0.1832102  0.6200116
C27 C 1.0  0.3862069  0.2255341  0.6189827
C27 C 1.0  0.3906895  0.2205528  0.5783778
C27 C 1.0  0.3619904  0.1991721  0.5986867
C27 C 1.0  0.4012560  0.1881520  0.5924639
C27 C 1.0  0.3925134  0.2234179  0.5921369
C27 C 1.0  0.3715481  0.2038720  0.5893369
C27 C 1.0  0.3774967  0.2150012  0.6152354
C27 C 1.0  0.3987687  0.1833676  0.5844370
C27 C 1.0  0.3915111  0.2252019  0.5826858
C27 C 1.0  0.3628270  0.2015691  0.5928212
C27 C 1.0  0.3802654  0.2232328  0.6194877
C27 C 1.0  0.4052844  0.1948501  0.6060024
C27 C 1.0  0.4030320  0.2172231  0.6020354
C27 C 1.0  0.3846847  0.1967548  0.5844611
C27 C 1.0  0.3798224  0.1995194  0.6166108
C27 C 1.0  0.4015571  0.1923023  0.6096272
C27 C 1.0  0.4003781  0.2182619  0.6070859
C27 C 1.0  0.3876845  0.2013605  0.5826118
C27 C 1.0  0.3761215  0.1975950  0.6125824
C27 C 1.0  0.3976961  0.1883944  0.6077697
C27 C 1.0  0.3952461  0.2209316  0.6073277
C27 C 1.0  0.3855168  0.2067210  0.5829221
C27 C 1.0  0.3728946  0.2012314  0.6094377
C27 C 1.0  0.3976130  0.1870748  0.6021324
C27 C 1.0  0.3927502  0.2225588  0.6023520
C27 C 1.0  0.3802172  0.2074237  0.5851691
C27 C 1.0  0.3734476  0.2069263  0.6103832
C27 C 1.0  0.4012804  0.1895398  0.5983769
C27 C 1.0  0.3952737  0.2215939  0.5972308
C27 C 1.0  0.3770980  0.2029260  0.5870578
C27 C 1.0  0.3770983  0.2090025  0.6143694
C27 C 1.0  0.4050767  0.1934233  0.6003856
C27 C 1.0  0.4004128  0.2189088  0.5971543
C27 C 1.0  0.3794071  0.1976197  0.5866796
C27 C 1.0  0.3802615  0.2052329  0.6174376
C27 C 1.0  0.4092799  0.1988853  0.6081581
C27 C 1.0  0.4084350  0.2144646  0.6017400
C27 C 1.0  0.3869033  0.1911111  0.5841134
C27 C 1.0  0.3831939  0.1957371  0.6199608
C27 C 1.0  0.4168375  0.2049149  0.6079899
C27 C 1.0  0.4166546  0.2105777  0.6050316
C27 C 1.0  0.3930725  0.1840916  0.5816294
C27 C 1.0  0.3862854  0.1872680  0.6234566
C27 C 1.0  0.3937984  0.1856665  0.6115455
C27 C 1.0  0.3926547  0.2219641  0.6127231
C27 C 1.0  0.3888033  0.2114068  0.5808891
C27 C 1.0  0.3690461  0.1990101  0.6052971
H27 H 1.0  0.3870816  0.1805553  0.6175684
H27 H 1.0  0.3919584  0.1804026  0.6228273
H27 H 1.0  0.3887996  0.2236673  0.6221959
H27 H 1.0  0.3861391  0.2299407  0.6199544
H27 H 1.0  0.3947432  0.2190021  0.5770755
H27 H 1.0  0.3888728  0.2223376  0.5746515
H27 H 1.0  0.3624918  0.1946706  0.5985361
H27 H 1.0  0.3576983  0.1998257  0.5999183
H27 H 1.0  0.4039260  0.1907377  0.5899267
H27 H 1.0  0.3883234  0.2249487  0.5927275
H27 H 1.0  0.3704713  0.2082059  0.5898942
H27 H 1.0  0.3752361  0.2174766  0.6122334
H27 H 1.0  0.4018034  0.1859968  0.5823367
H27 H 1.0  0.4002011  0.1791455  0.5837360
H27 H 1.0  0.3874717  0.2269358  0.5837876
H27 H 1.0  0.3937460  0.2286035  0.5807359
H27 H 1.0  0.3620616  0.2060347  0.5929195
H27 H 1.0  0.3596316  0.1998990  0.5901065
H27 H 1.0  0.3776105  0.2252978  0.6164507
H27 H 1.0  0.3785882  0.2244261  0.6235040
H27 H 1.0  0.4016435  0.1933359  0.6139845
H27 H 1.0  0.4023868  0.2169712  0.6108753
H27 H 1.0  0.3917676  0.2007160  0.5808878
H27 H 1.0  0.3757614  0.1931787  0.6119279
H27 H 1.0  0.3946703  0.1840650  0.6006027
H27 H 1.0  0.3887822  0.2246298  0.6025142
H27 H 1.0  0.3785177  0.2115600  0.5854154
H27 H 1.0  0.3709587  0.2097589  0.6079664
H27 H 1.0  0.4079529  0.1953780  0.5975633
H27 H 1.0  0.4023858  0.2181546  0.5932051
H27 H 1.0  0.3770114  0.1941247  0.5881306
H27 H 1.0  0.3830895  0.2068155  0.6205291
H27 H 1.0  0.4086519  0.2000173  0.6124680
H27 H 1.0  0.4097791  0.2134292  0.5975721
H27 H 1.0  0.3844006  0.1879902  0.5861743
H27 H 1.0  0.3862722  0.1977664  0.6225408
H27 H 1.0  0.4160205  0.2055202  0.6124061
H27 H 1.0  0.4210533  0.2033157  0.6077931
H27 H 1.0  0.4177356  0.2100082  0.6006678
H27 H 1.0  0.4199271  0.2131937  0.6067105
H27 H 1.0  0.3900994  0.1812638  0.5835531
H27 H 1.0  0.3933861  0.1827127  0.5773436
H27 H 1.0  0.3890124  0.1897401  0.6260996
H27 H 1.0  0.3837312  0.1848898  0.6263184
H27 H 1.0  0.3906812  0.1831403  0.6095083
H27 H 1.0  0.3947486  0.2200246  0.6162025
H27 H 1.0  0.3930332  0.2103706  0.5797551
H27 H 1.0  0.3694067  0.1945791  0.6045989
N27 N 1.0  0.4132001  0.2009381  0.6052857
N27 N 1.0  0.4113805  0.2133449  0.6059717
N27 N 1.0  0.3913833  0.1898800  0.5816139
N27 N 1.0  0.3826213  0.1904927  0.6199158
N27 N 1.0  0.3939866  0.1861569  0.6167952
N27 N 1.0  0.3947732  0.2232628  0.5873719
N27 N 1.0  0.3869289  0.2163188  0.5804489
N27 N 1.0  0.3655313  0.2019598  0.6026932
N27 N 1.0  0.3983781  0.1842466  0.5903897
N27 N 1.0  0.3883114  0.2248889  0.6133689
N27 N 1.0  0.3681978  0.1999908  0.5905803
N27 N 1.0  0.3802383  0.2172117  0.6191633
C28 C 1.0  0.7618922  0.5519261  0.4435132
C28 C 1.0  0.7269420  0.5627899  0.4650980
C28 C 1.0  0.7081280  0.5371940  0.4389343
C28 C 1.0  0.7408625  0.5243629  0.4603127
C28 C 1.0  0.7411123  0.5429386  0.4234777
C28 C 1.0  0.7130719  0.5484988  0.4459061
C28 C 1.0  0.7305354  0.5261198  0.4507669
C28 C 1.0  0.7347665  0.5509803  0.4646962
C28 C 1.0  0.7409901  0.5343608  0.4190152
C28 C 1.0  0.7065489  0.5421404  0.4426608
C28 C 1.0  0.7355500  0.5218213  0.4578293
C28 C 1.0  0.7299356  0.5583789  0.4686242
C28 C 1.0  0.7424719  0.5568415  0.4304948
C28 C 1.0  0.7221637  0.5600830  0.4404159
C28 C 1.0  0.7319119  0.5293469  0.4354474
C28 C 1.0  0.7479615  0.5483425  0.4565770
C28 C 1.0  0.7470767  0.5559062  0.4338778
C28 C 1.0  0.7244473  0.5619985  0.4453904
C28 C 1.0  0.7266863  0.5316524  0.4344424
C28 C 1.0  0.7478455  0.5425493  0.4563437
C28 C 1.0  0.7498099  0.5507921  0.4339501
C28 C 1.0  0.7230876  0.5595970  0.4504803
C28 C 1.0  0.7227375  0.5321737  0.4386454
C28 C 1.0  0.7435662  0.5394969  0.4587718
C28 C 1.0  0.7478128  0.5465579  0.4305428
C28 C 1.0  0.7193578  0.5551562  0.4505223
C28 C 1.0  0.7241234  0.5303418  0.4439699
C28 C 1.0  0.7393154  0.5423760  0.4614688
C28 C 1.0  0.7432127  0.5473390  0.4270991
C28 C 1.0  0.7169923  0.5531306  0.4456410
C28 C 1.0  0.7292979  0.5280180  0.4451317
C28 C 1.0  0.7392900  0.5481574  0.4617872
C28 C 1.0  0.7405916  0.5525019  0.4271394
C28 C 1.0  0.7184546  0.5556415  0.4406226
C28 C 1.0  0.7331453  0.5275643  0.4408162
C28 C 1.0  0.7436458  0.5510723  0.4593054
C28 C 1.0  0.7397790  0.5622858  0.4305345
C28 C 1.0  0.7235298  0.5626013  0.4350605
C28 C 1.0  0.7360665  0.5287414  0.4310581
C28 C 1.0  0.7524538  0.5515801  0.4540807
C28 C 1.0  0.7336746  0.5692357  0.4277170
C28 C 1.0  0.7274077  0.5690185  0.4289544
C28 C 1.0  0.7396369  0.5289139  0.4220734
C28 C 1.0  0.7609278  0.5531791  0.4497060
C28 C 1.0  0.7546697  0.5497831  0.4374509
C28 C 1.0  0.7255572  0.5617815  0.4555813
C28 C 1.0  0.7173056  0.5345761  0.4373751
C28 C 1.0  0.7436536  0.5334323  0.4584524
H28 H 1.0  0.7631166  0.5475878  0.4430495
H28 H 1.0  0.7654583  0.5543010  0.4420949
H28 H 1.0  0.7298879  0.5660465  0.4639808
H28 H 1.0  0.7238531  0.5648444  0.4676679
H28 H 1.0  0.7081317  0.5385373  0.4346066
H28 H 1.0  0.7048608  0.5340903  0.4391880
H28 H 1.0  0.7444208  0.5231131  0.4578000
H28 H 1.0  0.7415921  0.5225166  0.4643655
H28 H 1.0  0.7372194  0.5438992  0.4214345
H28 H 1.0  0.7127124  0.5465850  0.4499627
H28 H 1.0  0.7274180  0.5271981  0.4538281
H28 H 1.0  0.7313892  0.5482876  0.4659586
H28 H 1.0  0.7372510  0.5358706  0.4169480
H28 H 1.0  0.7438874  0.5334625  0.4156733
H28 H 1.0  0.7062820  0.5407341  0.4469606
H28 H 1.0  0.7023660  0.5434683  0.4416080
H28 H 1.0  0.7320289  0.5228473  0.4604914
H28 H 1.0  0.7358761  0.5173235  0.4580114
H28 H 1.0  0.7269317  0.5552630  0.4699673
H28 H 1.0  0.7313892  0.5603141  0.4724333
H28 H 1.0  0.7486060  0.5591983  0.4365016
H28 H 1.0  0.7273154  0.5654361  0.4452562
H28 H 1.0  0.7257075  0.5330346  0.4302962
H28 H 1.0  0.7511756  0.5404152  0.4542420
H28 H 1.0  0.7498592  0.5425741  0.4305256
H28 H 1.0  0.7182872  0.5532853  0.4544483
H28 H 1.0  0.7210839  0.5307306  0.4472361
H28 H 1.0  0.7359966  0.5400366  0.4633588
H28 H 1.0  0.7370337  0.5532033  0.4245109
H28 H 1.0  0.7166351  0.5540943  0.4368341
H28 H 1.0  0.7371533  0.5257664  0.4416899
H28 H 1.0  0.7436494  0.5555449  0.4595420
H28 H 1.0  0.7412997  0.5650997  0.4336999
H28 H 1.0  0.7219087  0.5603941  0.4314898
H28 H 1.0  0.7401158  0.5274000  0.4324915
H28 H 1.0  0.7517737  0.5560284  0.4540809
H28 H 1.0  0.7357139  0.5718194  0.4308319
H28 H 1.0  0.7343032  0.5714056  0.4238100
H28 H 1.0  0.7253312  0.5666585  0.4256902
H28 H 1.0  0.7257224  0.5731925  0.4286256
H28 H 1.0  0.7434342  0.5272626  0.4239147
H28 H 1.0  0.7383763  0.5258235  0.4190356
H28 H 1.0  0.7599658  0.5575798  0.4501979
H28 H 1.0  0.7648120  0.5525802  0.4519250
H28 H 1.0  0.7560628  0.5455050  0.4375259
H28 H 1.0  0.7287780  0.5648561  0.4549292
H28 H 1.0  0.7169535  0.5363193  0.4332412
H28 H 1.0  0.7468724  0.5317478  0.4557968
N28 N 1.0  0.7359687  0.5636868  0.4271651
N28 N 1.0  0.7263707  0.5670175  0.4345470
N28 N 1.0  0.7350905  0.5296812  0.4259593
N28 N 1.0  0.7568306  0.5494345  0.4520623
N28 N 1.0  0.7571228  0.5535567  0.4402036
N28 N 1.0  0.7102710  0.5468002  0.4417701
N28 N 1.0  0.7132739  0.5346479  0.4407772
N28 N 1.0  0.7402770  0.5303191  0.4610487
N28 N 1.0  0.7435889  0.5383411  0.4227250
N28 N 1.0  0.7241003  0.5602617  0.4604190
N28 N 1.0  0.7348793  0.5234160  0.4520531
N28 N 1.0  0.7347238  0.5561574  0.4657091
C29 C 1.0  0.2439148  0.5037193  0.4046861
C29 C 1.0  0.2369951  0.4971789  0.4460963
C29 C 1.0  0.2464369  0.4581602  0.4370376
C29 C 1.0  0.2719999  0.4885505  0.4262583
C29 C 1.0  0.2405278  0.4736826  0.4041131
C29 C 1.0  0.2398697  0.4702922  0.4402835
C29 C 1.0  0.2648752  0.4763471  0.4273416
C29 C 1.0  0.2487697  0.4976129  0.4382208
C29 C 1.0  0.2464445  0.4674728  0.3996476
C29 C 1.0  0.2432143  0.4613105  0.4415695
C29 C 1.0  0.2724124  0.4823808  0.4278753
C29 C 1.0  0.2428798  0.4996277  0.4456206
C29 C 1.0  0.2310441  0.4844138  0.4103809
C29 C 1.0  0.2287382  0.4777972  0.4321126
C29 C 1.0  0.2560495  0.4692494  0.4164453
C29 C 1.0  0.2500755  0.5006821  0.4228630
C29 C 1.0  0.2340074  0.4892631  0.4092734
C29 C 1.0  0.2293871  0.4831547  0.4342353
C29 C 1.0  0.2527031  0.4659660  0.4198589
C29 C 1.0  0.2551815  0.4981578  0.4217739
C29 C 1.0  0.2390965  0.4891511  0.4064953
C29 C 1.0  0.2333673  0.4843650  0.4382622
C29 C 1.0  0.2532652  0.4660203  0.4256218
C29 C 1.0  0.2581961  0.4954843  0.4259321
C29 C 1.0  0.2412128  0.4840227  0.4048376
C29 C 1.0  0.2367664  0.4800644  0.4401558
C29 C 1.0  0.2572817  0.4694850  0.4279653
C29 C 1.0  0.2559800  0.4953517  0.4312896
C29 C 1.0  0.2383649  0.4790783  0.4058732
C29 C 1.0  0.2362406  0.4746637  0.4381356
C29 C 1.0  0.2606990  0.4728215  0.4246920
C29 C 1.0  0.2508953  0.4978260  0.4325349
C29 C 1.0  0.2332955  0.4793552  0.4086575
C29 C 1.0  0.2322075  0.4736109  0.4341041
C29 C 1.0  0.2600139  0.4726559  0.4189357
C29 C 1.0  0.2479956  0.5004647  0.4282618
C29 C 1.0  0.2257091  0.4847528  0.4132647
C29 C 1.0  0.2245473  0.4764762  0.4279197
C29 C 1.0  0.2555226  0.4691894  0.4103945
C29 C 1.0  0.2469020  0.5035339  0.4185397
C29 C 1.0  0.2173058  0.4816087  0.4168707
C29 C 1.0  0.2169592  0.4779725  0.4221158
C29 C 1.0  0.2523541  0.4662403  0.4017477
C29 C 1.0  0.2451109  0.5073249  0.4098263
C29 C 1.0  0.2422157  0.4942180  0.4052753
C29 C 1.0  0.2338555  0.4900341  0.4403868
C29 C 1.0  0.2496909  0.4624722  0.4290168
C29 C 1.0  0.2635458  0.4929394  0.4245927
H29 H 1.0  0.2478399  0.5025534  0.4027446
H29 H 1.0  0.2417974  0.5062485  0.4016058
H29 H 1.0  0.2341014  0.4998160  0.4438149
H29 H 1.0  0.2356633  0.4974389  0.4504004
H29 H 1.0  0.2434910  0.4560623  0.4343074
H29 H 1.0  0.2487931  0.4548377  0.4389820
H29 H 1.0  0.2727074  0.4889674  0.4218015
H29 H 1.0  0.2754102  0.4907847  0.4281934
H29 H 1.0  0.2381973  0.4701476  0.4056379
H29 H 1.0  0.2431618  0.4717541  0.4429803
H29 H 1.0  0.2646152  0.4764986  0.4318318
H29 H 1.0  0.2511420  0.4949922  0.4410053
H29 H 1.0  0.2436351  0.4642471  0.4011431
H29 H 1.0  0.2463931  0.4670708  0.3951526
H29 H 1.0  0.2461622  0.4631858  0.4444559
H29 H 1.0  0.2409023  0.4583254  0.4440417
H29 H 1.0  0.2719726  0.4819915  0.4323690
H29 H 1.0  0.2765914  0.4809279  0.4269838
H29 H 1.0  0.2457277  0.4971442  0.4481222
H29 H 1.0  0.2429057  0.5037137  0.4475367
H29 H 1.0  0.2323479  0.4932190  0.4105615
H29 H 1.0  0.2267120  0.4864087  0.4327134
H29 H 1.0  0.2496321  0.4633193  0.4179552
H29 H 1.0  0.2568128  0.4983167  0.4176057
H29 H 1.0  0.2451339  0.4838339  0.4026818
H29 H 1.0  0.2398496  0.4809756  0.4432741
H29 H 1.0  0.2577380  0.4695407  0.4324203
H29 H 1.0  0.2582957  0.4932936  0.4345240
H29 H 1.0  0.2310193  0.4755910  0.4094994
H29 H 1.0  0.2317797  0.4694404  0.4325288
H29 H 1.0  0.2626486  0.4752252  0.4163827
H29 H 1.0  0.2440620  0.5023889  0.4292022
H29 H 1.0  0.2246964  0.4888423  0.4148460
H29 H 1.0  0.2248342  0.4723122  0.4262380
H29 H 1.0  0.2579773  0.4723092  0.4082750
H29 H 1.0  0.2427820  0.5048351  0.4197978
H29 H 1.0  0.2165661  0.4859320  0.4180102
H29 H 1.0  0.2138876  0.4805244  0.4141305
H29 H 1.0  0.2174313  0.4736216  0.4209394
H29 H 1.0  0.2127877  0.4782742  0.4238125
H29 H 1.0  0.2552099  0.4693121  0.4000318
H29 H 1.0  0.2537102  0.4622972  0.4000213
H29 H 1.0  0.2411844  0.5087130  0.4116122
H29 H 1.0  0.2471846  0.5111047  0.4084910
H29 H 1.0  0.2463307  0.4935198  0.4035935
H29 H 1.0  0.2313579  0.4930707  0.4381974
H29 H 1.0  0.2464036  0.4604068  0.4267410
H29 H 1.0  0.2645314  0.4928634  0.4202026
N29 N 1.0  0.2224635  0.4806423  0.4139002
N29 N 1.0  0.2208338  0.4798695  0.4263283
N29 N 1.0  0.2524683  0.4657890  0.4077596
N29 N 1.0  0.2487505  0.5044576  0.4136855
N29 N 1.0  0.2403273  0.4990779  0.4060817
N29 N 1.0  0.2392761  0.4651762  0.4391387
N29 N 1.0  0.2503230  0.4618034  0.4342118
N29 N 1.0  0.2668324  0.4909640  0.4282164
N29 N 1.0  0.2447780  0.4730975  0.4010422
N29 N 1.0  0.2369241  0.4913745  0.4444639
N29 N 1.0  0.2685471  0.4790380  0.4246750
N29 N 1.0  0.2445051  0.5002579  0.4398482
C30 C 1.0  0.4976120  0.5919411  0.3947192
C30 C 1.0  0.5022516  0.5919347  0.3524826
C30 C 1.0  0.4953643  0.6323465  0.3561062
C30 C 1.0  0.5246019  0.6143421  0.3787829
C30 C 1.0  0.4847779  0.6186355  0.3886612
C30 C 1.0  0.4943919  0.6184277  0.3536218
C30 C 1.0  0.5146570  0.6229901  0.3735702
C30 C 1.0  0.5104635  0.5964795  0.3631016
C30 C 1.0  0.4866857  0.6269280  0.3932553
C30 C 1.0  0.4949062  0.6278644  0.3515732
C30 C 1.0  0.5234983  0.6200777  0.3761876
C30 C 1.0  0.5081511  0.5918370  0.3549403
C30 C 1.0  0.4816913  0.6046990  0.3822871
C30 C 1.0  0.4842913  0.6081311  0.3598633
C30 C 1.0  0.5010882  0.6273150  0.3802170
C30 C 1.0  0.5078217  0.5954277  0.3785581
C30 C 1.0  0.4855500  0.6013687  0.3850336
C30 C 1.0  0.4872511  0.6032119  0.3590440
C30 C 1.0  0.4981084  0.6288546  0.3754860
C30 C 1.0  0.5112394  0.5997152  0.3804462
C30 C 1.0  0.4891986  0.6035571  0.3889742
C30 C 1.0  0.4924555  0.6031851  0.3565070
C30 C 1.0  0.5004273  0.6285117  0.3701912
C30 C 1.0  0.5143766  0.6029311  0.3767935
C30 C 1.0  0.4889304  0.6092262  0.3901218
C30 C 1.0  0.4947083  0.6082452  0.3547881
C30 C 1.0  0.5058612  0.6265509  0.3696852
C30 C 1.0  0.5140242  0.6017891  0.3711186
C30 C 1.0  0.4851220  0.6126927  0.3874554
C30 C 1.0  0.4918767  0.6132402  0.3555345
C30 C 1.0  0.5089652  0.6249757  0.3743123
C30 C 1.0  0.5106583  0.5975422  0.3690787
C30 C 1.0  0.4815458  0.6103578  0.3835454
C30 C 1.0  0.4866740  0.6131022  0.3580919
C30 C 1.0  0.5065028  0.6253768  0.3795475
C30 C 1.0  0.5075769  0.5944103  0.3728637
C30 C 1.0  0.4779286  0.6022016  0.3782252
C30 C 1.0  0.4788110  0.6081986  0.3624810
C30 C 1.0  0.4987092  0.6277008  0.3857925
C30 C 1.0  0.5045480  0.5920030  0.3823593
C30 C 1.0  0.4705309  0.6017619  0.3720136
C30 C 1.0  0.4706926  0.6045587  0.3662686
C30 C 1.0  0.4922315  0.6300334  0.3925824
C30 C 1.0  0.5014415  0.5885862  0.3908551
C30 C 1.0  0.4932313  0.6000912  0.3919095
C30 C 1.0  0.4953721  0.5979183  0.3557030
C30 C 1.0  0.4971531  0.6302158  0.3653677
C30 C 1.0  0.5179276  0.6073477  0.3789783
H30 H 1.0  0.5001429  0.5946134  0.3973629
H30 H 1.0  0.4955674  0.5890917  0.3975599
H30 H 1.0  0.4997967  0.5886350  0.3543844
H30 H 1.0  0.5024873  0.5908399  0.3481108
H30 H 1.0  0.4912051  0.6334604  0.3575184
H30 H 1.0  0.4970136  0.6361165  0.3542520
H30 H 1.0  0.5239772  0.6145957  0.3832643
H30 H 1.0  0.5289719  0.6133387  0.3782706
H30 H 1.0  0.4820367  0.6209396  0.3859355
H30 H 1.0  0.4986464  0.6180325  0.3522109
H30 H 1.0  0.5158746  0.6223684  0.3692825
H30 H 1.0  0.5126145  0.5995318  0.3605902
H30 H 1.0  0.4836061  0.6287738  0.3904908
H30 H 1.0  0.4851080  0.6276695  0.3974183
H30 H 1.0  0.4990444  0.6269444  0.3499713
H30 H 1.0  0.4926533  0.6295832  0.3480606
H30 H 1.0  0.5243826  0.6198925  0.3717468
H30 H 1.0  0.5264920  0.6230180  0.3778498
H30 H 1.0  0.5106830  0.5949587  0.3528473
H30 H 1.0  0.5100817  0.5878896  0.3539114
H30 H 1.0  0.4857356  0.5969852  0.3841325
H30 H 1.0  0.4854263  0.5993535  0.3604018
H30 H 1.0  0.4939195  0.6303611  0.3759791
H30 H 1.0  0.5114484  0.6005183  0.3848476
H30 H 1.0  0.4917040  0.6110088  0.3931530
H30 H 1.0  0.4987311  0.6082490  0.3528189
H30 H 1.0  0.5076777  0.6262809  0.3656004
H30 H 1.0  0.5164452  0.6042600  0.3682737
H30 H 1.0  0.4785665  0.6129531  0.3814365
H30 H 1.0  0.4844632  0.6169529  0.3586770
H30 H 1.0  0.5088857  0.6241677  0.3831420
H30 H 1.0  0.5049689  0.5911175  0.3713093
H30 H 1.0  0.4788270  0.5979033  0.3772414
H30 H 1.0  0.4772083  0.6123115  0.3633554
H30 H 1.0  0.5012429  0.6258783  0.3890344
H30 H 1.0  0.5016729  0.5891934  0.3803369
H30 H 1.0  0.4716105  0.5973836  0.3715639
H30 H 1.0  0.4662710  0.6017647  0.3735044
H30 H 1.0  0.4693533  0.6088687  0.3666778
H30 H 1.0  0.4675880  0.6026200  0.3636277
H30 H 1.0  0.4952346  0.6283661  0.3955385
H30 H 1.0  0.4916419  0.6343329  0.3938212
H30 H 1.0  0.4989320  0.5857206  0.3884006
H30 H 1.0  0.5040907  0.5859455  0.3933807
H30 H 1.0  0.4961630  0.6023760  0.3944461
H30 H 1.0  0.4934282  0.5943835  0.3576976
H30 H 1.0  0.4928408  0.6311365  0.3662667
H30 H 1.0  0.5174145  0.6081536  0.3833759
N30 N 1.0  0.4739069  0.6047845  0.3759917
N30 N 1.0  0.4760806  0.6038403  0.3636590
N30 N 1.0  0.4940655  0.6299758  0.3868385
N30 N 1.0  0.5049822  0.5922342  0.3876121
N30 N 1.0  0.4933516  0.5948272  0.3915761
N30 N 1.0  0.4918642  0.6230586  0.3535763
N30 N 1.0  0.4991254  0.6306181  0.3604909
N30 N 1.0  0.5213649  0.6100603  0.3760353
N30 N 1.0  0.4874331  0.6209840  0.3925690
N30 N 1.0  0.4998186  0.5974359  0.3529045
N30 N 1.0  0.5179711  0.6220539  0.3775670
N30 N 1.0  0.5080050  0.5923386  0.3609475
C31 C 1.0  0.5037538  0.6397905  0.6053469
C31 C 1.0  0.5314800  0.6164589  0.6275356
C31 C 1.0  0.5574697  0.6472212  0.6190574
C31 C 1.0  0.5209220  0.6552853  0.6361588
C31 C 1.0  0.5293523  0.6527742  0.5958527
C31 C 1.0  0.5504186  0.6349349  0.6194788
C31 C 1.0  0.5332707  0.6559166  0.6292328
C31 C 1.0  0.5245367  0.6284863  0.6303611
C31 C 1.0  0.5309861  0.6622978  0.5954769
C31 C 1.0  0.5578236  0.6410423  0.6206521
C31 C 1.0  0.5267986  0.6577985  0.6361661
C31 C 1.0  0.5278729  0.6195293  0.6318268
C31 C 1.0  0.5256384  0.6375900  0.5960190
C31 C 1.0  0.5425548  0.6278475  0.6078629
C31 C 1.0  0.5357415  0.6591477  0.6140521
C31 C 1.0  0.5139985  0.6359518  0.6214057
C31 C 1.0  0.5203632  0.6377870  0.5983975
C31 C 1.0  0.5389890  0.6244965  0.6109751
C31 C 1.0  0.5409457  0.6566884  0.6133452
C31 C 1.0  0.5144194  0.6412956  0.6236181
C31 C 1.0  0.5179256  0.6428050  0.5999811
C31 C 1.0  0.5390964  0.6245020  0.6167640
C31 C 1.0  0.5436552  0.6540073  0.6177042
C31 C 1.0  0.5180577  0.6425091  0.6279558
C31 C 1.0  0.5209116  0.6476960  0.5991508
C31 C 1.0  0.5428772  0.6279873  0.6194457
C31 C 1.0  0.5410271  0.6537993  0.6228692
C31 C 1.0  0.5213445  0.6382265  0.6300743
C31 C 1.0  0.5262044  0.6476636  0.5967813
C31 C 1.0  0.5465029  0.6313903  0.6164793
C31 C 1.0  0.5358326  0.6562068  0.6237334
C31 C 1.0  0.5210387  0.6328398  0.6279726
C31 C 1.0  0.5285027  0.6425735  0.5952527
C31 C 1.0  0.5462734  0.6312723  0.6106862
C31 C 1.0  0.5332472  0.6588556  0.6192690
C31 C 1.0  0.5173463  0.6317833  0.6236276
C31 C 1.0  0.5279941  0.6322339  0.5943891
C31 C 1.0  0.5425045  0.6278401  0.6017895
C31 C 1.0  0.5328850  0.6620077  0.6095184
C31 C 1.0  0.5101641  0.6346272  0.6168848
C31 C 1.0  0.5343132  0.6261292  0.5903512
C31 C 1.0  0.5400547  0.6249409  0.5928958
C31 C 1.0  0.5317403  0.6658659  0.6007260
C31 C 1.0  0.5030390  0.6360990  0.6105154
C31 C 1.0  0.5123773  0.6430598  0.6024390
C31 C 1.0  0.5353069  0.6208839  0.6198365
C31 C 1.0  0.5491226  0.6515335  0.6167675
C31 C 1.0  0.5183160  0.6481627  0.6301602
H31 H 1.0  0.5028773  0.6440940  0.6064635
H31 H 1.0  0.5005735  0.6386970  0.6023370
H31 H 1.0  0.5287833  0.6143567  0.6245624
H31 H 1.0  0.5337132  0.6131434  0.6296302
H31 H 1.0  0.5585210  0.6476858  0.6146741
H31 H 1.0  0.5606920  0.6494744  0.6212734
H31 H 1.0  0.5181864  0.6579143  0.6336804
H31 H 1.0  0.5192550  0.6554912  0.6403475
H31 H 1.0  0.5335947  0.6521350  0.5944940
H31 H 1.0  0.5498050  0.6350435  0.6239352
H31 H 1.0  0.5354471  0.6532935  0.6321714
H31 H 1.0  0.5275884  0.6299568  0.6333234
H31 H 1.0  0.5350625  0.6611905  0.5938367
H31 H 1.0  0.5290866  0.6648347  0.5922635
H31 H 1.0  0.5570363  0.6406078  0.6250938
H31 H 1.0  0.5620755  0.6396412  0.6200805
H31 H 1.0  0.5294695  0.6553203  0.6388610
H31 H 1.0  0.5266301  0.6618660  0.6381147
H31 H 1.0  0.5305616  0.6214072  0.6349543
H31 H 1.0  0.5254072  0.6164946  0.6340804
H31 H 1.0  0.5180708  0.6339907  0.5990257
H31 H 1.0  0.5361068  0.6218355  0.6088133
H31 H 1.0  0.5428972  0.6569052  0.6093197
H31 H 1.0  0.5118364  0.6445359  0.6219183
H31 H 1.0  0.5191115  0.6516216  0.6003374
H31 H 1.0  0.5429819  0.6280052  0.6239233
H31 H 1.0  0.5431051  0.6517348  0.6262571
H31 H 1.0  0.5241632  0.6391395  0.6334331
H31 H 1.0  0.5325832  0.6424464  0.5934108
H31 H 1.0  0.5490704  0.6338932  0.6083699
H31 H 1.0  0.5292303  0.6607287  0.6199144
H31 H 1.0  0.5170898  0.6276232  0.6219881
H31 H 1.0  0.5255912  0.6286604  0.5956958
H31 H 1.0  0.5450823  0.6310051  0.5998956
H31 H 1.0  0.5286647  0.6632534  0.6104611
H31 H 1.0  0.5106295  0.6304827  0.6151947
H31 H 1.0  0.5314326  0.6228596  0.5915956
H31 H 1.0  0.5346175  0.6257681  0.5858627
H31 H 1.0  0.5430000  0.6280599  0.5914350
H31 H 1.0  0.5415869  0.6210291  0.5912463
H31 H 1.0  0.5276719  0.6671983  0.6022123
H31 H 1.0  0.5338711  0.6696787  0.5995900
H31 H 1.0  0.5036522  0.6317656  0.6093410
H31 H 1.0  0.4987443  0.6363395  0.6118820
H31 H 1.0  0.5111968  0.6471231  0.6039705
H31 H 1.0  0.5322329  0.6188056  0.6172901
H31 H 1.0  0.5504505  0.6515076  0.6124677
H31 H 1.0  0.5159635  0.6511938  0.6278088
N31 N 1.0  0.5324786  0.6317226  0.5916577
N31 N 1.0  0.5397041  0.6244328  0.5988938
N31 N 1.0  0.5350976  0.6629984  0.6048326
N31 N 1.0  0.5065497  0.6379964  0.6150360
N31 N 1.0  0.5091391  0.6389087  0.6027816
N31 N 1.0  0.5542590  0.6376873  0.6171309
N31 N 1.0  0.5521373  0.6495614  0.6206219
N31 N 1.0  0.5210422  0.6494962  0.6344758
N31 N 1.0  0.5273524  0.6576067  0.5965490
N31 N 1.0  0.5355350  0.6201716  0.6250591
N31 N 1.0  0.5288624  0.6585015  0.6305444
N31 N 1.0  0.5240951  0.6233762  0.6291270
C32 C 1.0  0.5640812  0.3869450  0.6161189
C32 C 1.0  0.5373191  0.3679661  0.5891183
C32 C 1.0  0.5715399  0.3505661  0.5742917
C32 C 1.0  0.5631571  0.3484638  0.6145227
C32 C 1.0  0.5840555  0.3782889  0.5951406
C32 C 1.0  0.5599991  0.3585103  0.5764240
C32 C 1.0  0.5693854  0.3486245  0.6017932
C32 C 1.0  0.5446484  0.3633177  0.6003222
C32 C 1.0  0.5924101  0.3737522  0.5969094
C32 C 1.0  0.5656227  0.3518463  0.5722435
C32 C 1.0  0.5661824  0.3449335  0.6101369
C32 C 1.0  0.5369796  0.3646842  0.5945925
C32 C 1.0  0.5707887  0.3863260  0.5931971
C32 C 1.0  0.5590910  0.3741364  0.5778368
C32 C 1.0  0.5806032  0.3583228  0.5965874
C32 C 1.0  0.5539383  0.3715613  0.6099517
C32 C 1.0  0.5688259  0.3865169  0.5986408
C32 C 1.0  0.5540709  0.3745863  0.5807049
C32 C 1.0  0.5797838  0.3578142  0.5908689
C32 C 1.0  0.5572463  0.3672839  0.6120468
C32 C 1.0  0.5717406  0.3840646  0.6030134
C32 C 1.0  0.5509876  0.3699138  0.5821825
C32 C 1.0  0.5756612  0.3543843  0.5886848
C32 C 1.0  0.5565113  0.3617854  0.6103882
C32 C 1.0  0.5767191  0.3813576  0.6018242
C32 C 1.0  0.5530458  0.3646866  0.5807421
C32 C 1.0  0.5722948  0.3514329  0.5923705
C32 C 1.0  0.5523568  0.3606075  0.6065172
C32 C 1.0  0.5788163  0.3810802  0.5964247
C32 C 1.0  0.5580404  0.3640729  0.5778783
C32 C 1.0  0.5729885  0.3518345  0.5981048
C32 C 1.0  0.5489723  0.3647676  0.6043340
C32 C 1.0  0.5757898  0.3835777  0.5921666
C32 C 1.0  0.5610131  0.3688484  0.5764695
C32 C 1.0  0.5771609  0.3553116  0.6001378
C32 C 1.0  0.5498327  0.3702257  0.6060941
C32 C 1.0  0.5676054  0.3889970  0.5887669
C32 C 1.0  0.5623345  0.3790136  0.5762301
C32 C 1.0  0.5849440  0.3618748  0.5989186
C32 C 1.0  0.5546479  0.3773357  0.6116974
C32 C 1.0  0.5657324  0.3922832  0.5798676
C32 C 1.0  0.5643084  0.3883989  0.5749956
C32 C 1.0  0.5926720  0.3676869  0.5989083
C32 C 1.0  0.5581355  0.3847235  0.6168704
C32 C 1.0  0.5697392  0.3842797  0.6087439
C32 C 1.0  0.5457314  0.3706044  0.5851468
C32 C 1.0  0.5749954  0.3539570  0.5826628
C32 C 1.0  0.5600541  0.3574462  0.6127353
H32 H 1.0  0.5669061  0.3845336  0.6187151
H32 H 1.0  0.5642772  0.3911410  0.6177695
H32 H 1.0  0.5367377  0.3723740  0.5899921
H32 H 1.0  0.5338088  0.3668196  0.5865240
H32 H 1.0  0.5744454  0.3534316  0.5723217
H32 H 1.0  0.5727372  0.3464802  0.5727940
H32 H 1.0  0.5662235  0.3504246  0.6172226
H32 H 1.0  0.5608122  0.3457149  0.6172266
H32 H 1.0  0.5849385  0.3779027  0.5907447
H32 H 1.0  0.5575998  0.3551551  0.5782223
H32 H 1.0  0.5659868  0.3465244  0.5997215
H32 H 1.0  0.5447695  0.3590481  0.5989060
H32 H 1.0  0.5930295  0.3738640  0.5924219
H32 H 1.0  0.5959292  0.3759953  0.5986279
H32 H 1.0  0.5627534  0.3488120  0.5740033
H32 H 1.0  0.5654539  0.3511602  0.5677860
H32 H 1.0  0.5631143  0.3427607  0.6076065
H32 H 1.0  0.5684796  0.3416682  0.6122416
H32 H 1.0  0.5372911  0.3602543  0.5936893
H32 H 1.0  0.5328594  0.3652277  0.5963521
H32 H 1.0  0.5649745  0.3886207  0.5995369
H32 H 1.0  0.5525615  0.3786666  0.5817696
H32 H 1.0  0.5824371  0.3601305  0.5881023
H32 H 1.0  0.5604263  0.3682923  0.6150355
H32 H 1.0  0.5790446  0.3794368  0.6051349
H32 H 1.0  0.5506758  0.3610576  0.5818705
H32 H 1.0  0.5691021  0.3487702  0.5907046
H32 H 1.0  0.5517659  0.3563609  0.6052223
H32 H 1.0  0.5773302  0.3834205  0.5879640
H32 H 1.0  0.5648775  0.3683990  0.5742510
H32 H 1.0  0.5777190  0.3556354  0.6045700
H32 H 1.0  0.5472244  0.3734599  0.6044218
H32 H 1.0  0.5635569  0.3905066  0.5900242
H32 H 1.0  0.5663879  0.3780795  0.5745133
H32 H 1.0  0.5847901  0.3623193  0.6033941
H32 H 1.0  0.5521961  0.3803056  0.6093697
H32 H 1.0  0.5618920  0.3939070  0.5816427
H32 H 1.0  0.5678899  0.3959020  0.5782495
H32 H 1.0  0.5681505  0.3869871  0.5730510
H32 H 1.0  0.5621994  0.3907942  0.5718041
H32 H 1.0  0.5923228  0.3675964  0.6034257
H32 H 1.0  0.5967833  0.3660485  0.5980250
H32 H 1.0  0.5552743  0.3873029  0.6144841
H32 H 1.0  0.5569094  0.3852993  0.6211756
H32 H 1.0  0.5720935  0.3817672  0.6116411
H32 H 1.0  0.5448802  0.3748165  0.5864830
H32 H 1.0  0.5774943  0.3568560  0.5802958
H32 H 1.0  0.5634473  0.3589715  0.6152672
N32 N 1.0  0.5693697  0.3895517  0.5838259
N32 N 1.0  0.5606137  0.3839728  0.5767608
N32 N 1.0  0.5886347  0.3642727  0.5960096
N32 N 1.0  0.5578482  0.3788325  0.6156154
N32 N 1.0  0.5655945  0.3871571  0.6102858
N32 N 1.0  0.5641576  0.3575980  0.5733078
N32 N 1.0  0.5717799  0.3504944  0.5803163
N32 N 1.0  0.5592833  0.3522894  0.6119304
N32 N 1.0  0.5873631  0.3764460  0.5988149
N32 N 1.0  0.5423767  0.3666482  0.5861110
N32 N 1.0  0.5701128  0.3482665  0.6070063
N32 N 1.0  0.5410058  0.3667197  0.5985932
C33 C 1.0  0.6194711  0.4196992  0.6112201
C33 C 1.0  0.5983667  0.3958218  0.5831142
C33 C 1.0  0.5652461  0.4149038  0.5983650
C33 C 1.0  0.5972772  0.4369209  0.5848558
C33 C 1.0  0.5917286  0.4221633  0.6229795
C33 C 1.0  0.5754161  0.4056065  0.5950507
C33 C 1.0  0.5855713  0.4323051  0.5913771
C33 C 1.0  0.6015453  0.4096244  0.5836049
C33 C 1.0  0.5875234  0.4304351  0.6257007
C33 C 1.0  0.5665565  0.4094767  0.5952541
C33 C 1.0  0.5909390  0.4375993  0.5853222
C33 C 1.0  0.6007752  0.4007522  0.5798365
C33 C 1.0  0.5995168  0.4091787  0.6190898
C33 C 1.0  0.5854652  0.3983508  0.6047135
C33 C 1.0  0.5829927  0.4308154  0.6068087
C33 C 1.0  0.6099815  0.4172699  0.5944384
C33 C 1.0  0.6044136  0.4114382  0.6169829
C33 C 1.0  0.5896781  0.3970250  0.6009553
C33 C 1.0  0.5787183  0.4268968  0.6067299
C33 C 1.0  0.6079870  0.4226556  0.5936349
C33 C 1.0  0.6052808  0.4171686  0.6167835
C33 C 1.0  0.5893095  0.3984448  0.5953543
C33 C 1.0  0.5766679  0.4247386  0.6017632
C33 C 1.0  0.6039608  0.4238398  0.5896458
C33 C 1.0  0.6010908  0.4206541  0.6187389
C33 C 1.0  0.5845887  0.4012807  0.5935361
C33 C 1.0  0.5790114  0.4265739  0.5967864
C33 C 1.0  0.6019052  0.4194760  0.5864265
C33 C 1.0  0.5961306  0.4185444  0.6208781
C33 C 1.0  0.5802973  0.4026742  0.5971649
C33 C 1.0  0.5832837  0.4304810  0.5966998
C33 C 1.0  0.6037960  0.4140458  0.5871089
C33 C 1.0  0.5954147  0.4128000  0.6210099
C33 C 1.0  0.5808146  0.4011835  0.6027449
C33 C 1.0  0.5852290  0.4325481  0.6017570
C33 C 1.0  0.6078308  0.4130205  0.5911462
C33 C 1.0  0.5988246  0.4031463  0.6192508
C33 C 1.0  0.5857925  0.3968422  0.6105878
C33 C 1.0  0.5851423  0.4331371  0.6119936
C33 C 1.0  0.6142351  0.4159922  0.5985820
C33 C 1.0  0.5946489  0.3947049  0.6214441
C33 C 1.0  0.5893564  0.3926246  0.6185261
C33 C 1.0  0.5855658  0.4348395  0.6215029
C33 C 1.0  0.6209502  0.4177696  0.6053090
C33 C 1.0  0.6104201  0.4195783  0.6146220
C33 C 1.0  0.5938132  0.3969245  0.5915731
C33 C 1.0  0.5721555  0.4206752  0.6018958
C33 C 1.0  0.6020364  0.4295563  0.5889326
H33 H 1.0  0.6190612  0.4242122  0.6112496
H33 H 1.0  0.6229640  0.4188288  0.6139425
H33 H 1.0  0.6016753  0.3938899  0.5855335
H33 H 1.0  0.5970532  0.3926444  0.5801908
H33 H 1.0  0.5643081  0.4139447  0.6026933
H33 H 1.0  0.5614258  0.4166388  0.5967018
H33 H 1.0  0.5992815  0.4395075  0.5879910
H33 H 1.0  0.5986278  0.4386258  0.5809016
H33 H 1.0  0.5878992  0.4200390  0.6240166
H33 H 1.0  0.5757711  0.4069921  0.5907843
H33 H 1.0  0.5840809  0.4299960  0.5878135
H33 H 1.0  0.5980729  0.4108683  0.5810271
H33 H 1.0  0.5839965  0.4278534  0.6268966
H33 H 1.0  0.5887848  0.4325178  0.6295008
H33 H 1.0  0.5672303  0.4104041  0.5908696
H33 H 1.0  0.5628945  0.4068402  0.5953374
H33 H 1.0  0.5889449  0.4352245  0.5820174
H33 H 1.0  0.5898778  0.4419021  0.5844679
H33 H 1.0  0.5975299  0.4025170  0.5772116
H33 H 1.0  0.6038838  0.3991960  0.5769585
H33 H 1.0  0.6076424  0.4087217  0.6154803
H33 H 1.0  0.5932833  0.3948300  0.6024538
H33 H 1.0  0.5769695  0.4255442  0.6106250
H33 H 1.0  0.6096390  0.4259602  0.5961671
H33 H 1.0  0.6016690  0.4250940  0.6186306
H33 H 1.0  0.5842791  0.4023855  0.5892067
H33 H 1.0  0.5774390  0.4249222  0.5929319
H33 H 1.0  0.5987935  0.4203678  0.5833309
H33 H 1.0  0.5916198  0.4110752  0.6226480
H33 H 1.0  0.5775064  0.4022475  0.6055701
H33 H 1.0  0.5885306  0.4355743  0.6017149
H33 H 1.0  0.6093113  0.4088285  0.5916896
H33 H 1.0  0.6020661  0.4008368  0.6171511
H33 H 1.0  0.5825237  0.3985775  0.6131477
H33 H 1.0  0.5888004  0.4357134  0.6115112
H33 H 1.0  0.6150212  0.4115990  0.5991586
H33 H 1.0  0.5982669  0.3927957  0.6194943
H33 H 1.0  0.5946623  0.3931644  0.6256863
H33 H 1.0  0.5857282  0.3943220  0.6206454
H33 H 1.0  0.5890524  0.3881572  0.6190929
H33 H 1.0  0.5890293  0.4375891  0.6205125
H33 H 1.0  0.5825106  0.4374899  0.6235053
H33 H 1.0  0.6216237  0.4132885  0.6053351
H33 H 1.0  0.6249406  0.4195410  0.6041651
H33 H 1.0  0.6103498  0.4240577  0.6141978
H33 H 1.0  0.5974575  0.3952274  0.5935959
H33 H 1.0  0.5710851  0.4192046  0.6060121
H33 H 1.0  0.6035552  0.4324395  0.5920360
N33 N 1.0  0.5947897  0.4007299  0.6216414
N33 N 1.0  0.5895609  0.3937495  0.6126057
N33 N 1.0  0.5829573  0.4322634  0.6167155
N33 N 1.0  0.6168473  0.4196690  0.6013190
N33 N 1.0  0.6146680  0.4167276  0.6133318
N33 N 1.0  0.5710719  0.4064912  0.5979111
N33 N 1.0  0.5696376  0.4189621  0.5975876
N33 N 1.0  0.5988526  0.4311026  0.5850201
N33 N 1.0  0.5922680  0.4273773  0.6235796
N33 N 1.0  0.5935547  0.3975039  0.5863354
N33 N 1.0  0.5890196  0.4362672  0.5908810
N33 N 1.0  0.6034498  0.4047053  0.5835215
C34 C 1.0  0.6055082  0.5765102  0.3429506
C34 C 1.0  0.5749476  0.5954402  0.3202978
C34 C 1.0  0.5503406  0.5682108  0.3389183
C34 C 1.0  0.5753771  0.5919896  0.3613006
C34 C 1.0  0.5842575  0.5551121  0.3450790
C34 C 1.0  0.5583442  0.5754238  0.3297116
C34 C 1.0  0.5668875  0.5817131  0.3564862
C34 C 1.0  0.5783413  0.5957002  0.3340552
C34 C 1.0  0.5815396  0.5507247  0.3532566
C34 C 1.0  0.5502840  0.5717727  0.3336120
C34 C 1.0  0.5696913  0.5891530  0.3619896
C34 C 1.0  0.5760441  0.5992091  0.3253422
C34 C 1.0  0.5897674  0.5620914  0.3322216
C34 C 1.0  0.5711440  0.5705026  0.3220341
C34 C 1.0  0.5702595  0.5665051  0.3544018
C34 C 1.0  0.5903706  0.5885709  0.3412286
C34 C 1.0  0.5935582  0.5658037  0.3345394
C34 C 1.0  0.5736128  0.5756117  0.3208378
C34 C 1.0  0.5661938  0.5651085  0.3505094
C34 C 1.0  0.5883237  0.5883786  0.3466509
C34 C 1.0  0.5943965  0.5661149  0.3402691
C34 C 1.0  0.5711968  0.5806110  0.3224788
C34 C 1.0  0.5623887  0.5690128  0.3485581
C34 C 1.0  0.5831182  0.5905191  0.3480101
C34 C 1.0  0.5913138  0.5626089  0.3436943
C34 C 1.0  0.5661938  0.5804227  0.3254061
C34 C 1.0  0.5627282  0.5744384  0.3505771
C34 C 1.0  0.5799219  0.5928799  0.3437861
C34 C 1.0  0.5874794  0.5588376  0.3415252
C34 C 1.0  0.5636050  0.5754016  0.3266756
C34 C 1.0  0.5667298  0.5759879  0.3544646
C34 C 1.0  0.5818265  0.5931470  0.3383246
C34 C 1.0  0.5867555  0.5586463  0.3357835
C34 C 1.0  0.5661496  0.5704801  0.3249638
C34 C 1.0  0.5704696  0.5719634  0.3563217
C34 C 1.0  0.5870609  0.5909596  0.3371223
C34 C 1.0  0.5890710  0.5618919  0.3261909
C34 C 1.0  0.5736227  0.5652379  0.3202938
C34 C 1.0  0.5742415  0.5624304  0.3565075
C34 C 1.0  0.5958429  0.5863760  0.3397688
C34 C 1.0  0.5858628  0.5585854  0.3176893
C34 C 1.0  0.5798234  0.5593718  0.3157503
C34 C 1.0  0.5782345  0.5537238  0.3578320
C34 C 1.0  0.6046241  0.5826071  0.3412485
C34 C 1.0  0.5983943  0.5699637  0.3427380
C34 C 1.0  0.5739227  0.5858575  0.3210876
C34 C 1.0  0.5581790  0.5673360  0.3445138
C34 C 1.0  0.5811765  0.5902579  0.3537590
H34 H 1.0  0.6052257  0.5761720  0.3474607
H34 H 1.0  0.6097500  0.5753314  0.3419574
H34 H 1.0  0.5788846  0.5945098  0.3182567
H34 H 1.0  0.5725727  0.5977645  0.3172442
H34 H 1.0  0.5510770  0.5638833  0.3377939
H34 H 1.0  0.5462093  0.5682556  0.3407353
H34 H 1.0  0.5784604  0.5897492  0.3637523
H34 H 1.0  0.5751777  0.5960997  0.3631536
H34 H 1.0  0.5810571  0.5527869  0.3429334
H34 H 1.0  0.5570989  0.5794602  0.3312624
H34 H 1.0  0.5641250  0.5845337  0.3543262
H34 H 1.0  0.5741798  0.5967397  0.3354159
H34 H 1.0  0.5786705  0.5483820  0.3506463
H34 H 1.0  0.5841743  0.5476070  0.3551821
H34 H 1.0  0.5492810  0.5760540  0.3347082
H34 H 1.0  0.5468711  0.5704114  0.3309914
H34 H 1.0  0.5665578  0.5915470  0.3597562
H34 H 1.0  0.5684695  0.5893959  0.3663276
H34 H 1.0  0.5720853  0.6003594  0.3272241
H34 H 1.0  0.5778153  0.6030962  0.3238860
H34 H 1.0  0.5959347  0.5685026  0.3318692
H34 H 1.0  0.5774742  0.5756547  0.3185687
H34 H 1.0  0.5660087  0.5608913  0.3490126
H34 H 1.0  0.5908679  0.5865393  0.3498454
H34 H 1.0  0.5918940  0.5627721  0.3481322
H34 H 1.0  0.5643035  0.5842775  0.3266820
H34 H 1.0  0.5597932  0.5774747  0.3490859
H34 H 1.0  0.5758938  0.5945467  0.3448137
H34 H 1.0  0.5838203  0.5557636  0.3340132
H34 H 1.0  0.5641642  0.5665839  0.3259312
H34 H 1.0  0.5735714  0.5731375  0.3593318
H34 H 1.0  0.5885567  0.5911581  0.3329053
H34 H 1.0  0.5912431  0.5651344  0.3239508
H34 H 1.0  0.5715870  0.5615788  0.3219421
H34 H 1.0  0.5774998  0.5641618  0.3590836
H34 H 1.0  0.5967037  0.5862899  0.3353527
H34 H 1.0  0.5884477  0.5618166  0.3158415
H34 H 1.0  0.5874375  0.5547153  0.3159829
H34 H 1.0  0.5772887  0.5559870  0.3173798
H34 H 1.0  0.5796689  0.5588879  0.3112655
H34 H 1.0  0.5811252  0.5558466  0.3606022
H34 H 1.0  0.5762052  0.5506295  0.3604156
H34 H 1.0  0.6051723  0.5829917  0.3367668
H34 H 1.0  0.6079268  0.5851040  0.3430450
H34 H 1.0  0.5982557  0.5701745  0.3472309
H34 H 1.0  0.5780265  0.5854122  0.3192952
H34 H 1.0  0.5587033  0.5631730  0.3428872
H34 H 1.0  0.5838037  0.5878543  0.3565106
N34 N 1.0  0.5861825  0.5582462  0.3237010
N34 N 1.0  0.5778129  0.5648923  0.3171065
N34 N 1.0  0.5739716  0.5572669  0.3554587
N34 N 1.0  0.5993610  0.5846949  0.3433227
N34 N 1.0  0.6017924  0.5728533  0.3399206
N34 N 1.0  0.5554084  0.5711120  0.3305032
N34 N 1.0  0.5541963  0.5704394  0.3429835
N34 N 1.0  0.5767875  0.5926315  0.3554731
N34 N 1.0  0.5850823  0.5545777  0.3502627
N34 N 1.0  0.5717290  0.5905908  0.3218741
N34 N 1.0  0.5699727  0.5833303  0.3604486
N34 N 1.0  0.5799810  0.5966638  0.3291344
C35 C 1.0  0.3146875  0.4618273  0.4574377
C35 C 1.0  0.3170239  0.4198608  0.4512079
C35 C 1.0  0.3066766  0.4177943  0.4909864
C35 C 1.0  0.2838478  0.4399815  0.4649133
C35 C 1.0  0.3166568  0.4529813  0.4862799
C35 C 1.0  0.3134583  0.4176240  0.4785434
C35 C 1.0  0.2902255  0.4344977  0.4763200
C35 C 1.0  0.3061486  0.4287689  0.4530044
C35 C 1.0  0.3109326  0.4560107  0.4934608
C35 C 1.0  0.3095690  0.4140854  0.4866590
C35 C 1.0  0.2829742  0.4366449  0.4702942
C35 C 1.0  0.3113438  0.4217042  0.4489292
C35 C 1.0  0.3259604  0.4492018  0.4742990
C35 C 1.0  0.3257152  0.4263711  0.4740431
C35 C 1.0  0.2997621  0.4417043  0.4865237
C35 C 1.0  0.3065657  0.4443851  0.4547209
C35 C 1.0  0.3233638  0.4520370  0.4699697
C35 C 1.0  0.3251135  0.4260398  0.4682848
C35 C 1.0  0.3025801  0.4371112  0.4886671
C35 C 1.0  0.3014812  0.4452307  0.4573783
C35 C 1.0  0.3185851  0.4552045  0.4708417
C35 C 1.0  0.3208067  0.4230330  0.4658488
C35 C 1.0  0.3014365  0.4317307  0.4868579
C35 C 1.0  0.2979323  0.4408266  0.4586174
C35 C 1.0  0.3164030  0.4554732  0.4761984
C35 C 1.0  0.3170280  0.4203292  0.4693194
C35 C 1.0  0.2973746  0.4309990  0.4827844
C35 C 1.0  0.2995816  0.4354634  0.4571518
C35 C 1.0  0.3188877  0.4526905  0.4806382
C35 C 1.0  0.3174950  0.4205642  0.4750859
C35 C 1.0  0.2944745  0.4354832  0.4805467
C35 C 1.0  0.3046266  0.4344572  0.4544943
C35 C 1.0  0.3236542  0.4495688  0.4796070
C35 C 1.0  0.3218623  0.4236167  0.4773741
C35 C 1.0  0.2957341  0.4408102  0.4824619
C35 C 1.0  0.3080712  0.4389726  0.4533215
C35 C 1.0  0.3309837  0.4459747  0.4731825
C35 C 1.0  0.3302430  0.4294783  0.4766382
C35 C 1.0  0.3008998  0.4473597  0.4884251
C35 C 1.0  0.3102979  0.4489814  0.4533645
C35 C 1.0  0.3388133  0.4406755  0.4752121
C35 C 1.0  0.3384468  0.4345770  0.4770900
C35 C 1.0  0.3047869  0.4543124  0.4939073
C35 C 1.0  0.3131496  0.4581731  0.4524244
C35 C 1.0  0.3158557  0.4582291  0.4663369
C35 C 1.0  0.3203795  0.4227754  0.4597955
C35 C 1.0  0.3044700  0.4270503  0.4892626
C35 C 1.0  0.2926302  0.4419304  0.4613666
H35 H 1.0  0.3109290  0.4637559  0.4590776
H35 H 1.0  0.3172280  0.4652674  0.4559952
H35 H 1.0  0.3202594  0.4224895  0.4494321
H35 H 1.0  0.3179208  0.4157122  0.4496743
H35 H 1.0  0.3097804  0.4194220  0.4938587
H35 H 1.0  0.3039763  0.4152191  0.4935257
H35 H 1.0  0.2836195  0.4444078  0.4658578
H35 H 1.0  0.2803702  0.4391998  0.4621453
H35 H 1.0  0.3186457  0.4502157  0.4892206
H35 H 1.0  0.3099830  0.4158758  0.4762819
H35 H 1.0  0.2900333  0.4302602  0.4748169
H35 H 1.0  0.3033805  0.4256101  0.4546199
H35 H 1.0  0.3134153  0.4533121  0.4961230
H35 H 1.0  0.3114225  0.4601428  0.4952086
H35 H 1.0  0.3064365  0.4122432  0.4839514
H35 H 1.0  0.3114696  0.4105894  0.4887881
H35 H 1.0  0.2829342  0.4322218  0.4693082
H35 H 1.0  0.2788425  0.4375211  0.4718851
H35 H 1.0  0.3081388  0.4189078  0.4504926
H35 H 1.0  0.3113206  0.4211175  0.4444546
H35 H 1.0  0.3250730  0.4518177  0.4658354
H35 H 1.0  0.3280843  0.4281585  0.4656874
H35 H 1.0  0.3056974  0.4377772  0.4918133
H35 H 1.0  0.3002930  0.4494097  0.4584669
H35 H 1.0  0.3127176  0.4578976  0.4769725
H35 H 1.0  0.3136906  0.4179932  0.4674579
H35 H 1.0  0.2964696  0.4268463  0.4813724
H35 H 1.0  0.2968512  0.4320408  0.4580956
H35 H 1.0  0.3256477  0.4473875  0.4829725
H35 H 1.0  0.3222461  0.4238101  0.4818320
H35 H 1.0  0.2935010  0.4442942  0.4807486
H35 H 1.0  0.3119770  0.4382190  0.4512630
H35 H 1.0  0.3320268  0.4455901  0.4688219
H35 H 1.0  0.3299277  0.4298546  0.4811112
H35 H 1.0  0.2988280  0.4505781  0.4860585
H35 H 1.0  0.3143262  0.4477190  0.4518060
H35 H 1.0  0.3396415  0.4408101  0.4707587
H35 H 1.0  0.3424366  0.4425640  0.4771290
H35 H 1.0  0.3378870  0.4344391  0.4815849
H35 H 1.0  0.3424333  0.4325935  0.4763513
H35 H 1.0  0.3022731  0.4571789  0.4914578
H35 H 1.0  0.3034245  0.4549168  0.4981672
H35 H 1.0  0.3169361  0.4564584  0.4506200
H35 H 1.0  0.3114083  0.4608038  0.4491968
H35 H 1.0  0.3119046  0.4600731  0.4674496
H35 H 1.0  0.3232314  0.4254811  0.4576051
H35 H 1.0  0.3078684  0.4282191  0.4919712
H35 H 1.0  0.2920949  0.4461769  0.4627562
N35 N 1.0  0.3339447  0.4437766  0.4769553
N35 N 1.0  0.3342593  0.4315886  0.4739450
N35 N 1.0  0.3040385  0.4484944  0.4925110
N35 N 1.0  0.3090009  0.4540640  0.4539293
N35 N 1.0  0.3178851  0.4587117  0.4614910
N35 N 1.0  0.3139171  0.4171074  0.4837740
N35 N 1.0  0.3032799  0.4219988  0.4883136
N35 N 1.0  0.2888994  0.4382724  0.4620987
N35 N 1.0  0.3127186  0.4561904  0.4877042
N35 N 1.0  0.3169797  0.4196582  0.4572343
N35 N 1.0  0.2869793  0.4382418  0.4745093
N35 N 1.0  0.3103480  0.4275436  0.4500557
C36 C 1.0  0.4723337  0.5737503  0.5741801
C36 C 1.0  0.4802102  0.5751652  0.5324499
C36 C 1.0  0.4806913  0.6158899  0.5383610
C36 C 1.0  0.5041896  0.5914368  0.5616656
C36 C 1.0  0.4652047  0.6026904  0.5691153
C36 C 1.0  0.4773475  0.6025678  0.5348696
C36 C 1.0  0.4964687  0.6020917  0.5564005
C36 C 1.0  0.4882596  0.5774766  0.5438831
C36 C 1.0  0.4682522  0.6102044  0.5743843
C36 C 1.0  0.4797672  0.6118312  0.5335112
C36 C 1.0  0.5043798  0.5974105  0.5594008
C36 C 1.0  0.4857759  0.5738118  0.5352861
C36 C 1.0  0.4600940  0.5899657  0.5616088
C36 C 1.0  0.4650483  0.5940583  0.5396983
C36 C 1.0  0.4834589  0.6085524  0.5624008
C36 C 1.0  0.4842567  0.5761052  0.5590186
C36 C 1.0  0.4630374  0.5858167  0.5643740
C36 C 1.0  0.4670973  0.5887176  0.5387448
C36 C 1.0  0.4812002  0.6108871  0.5575967
C36 C 1.0  0.4882520  0.5795539  0.5614213
C36 C 1.0  0.4667066  0.5870518  0.5686915
C36 C 1.0  0.4723897  0.5878387  0.5365675
C36 C 1.0  0.4838254  0.6103982  0.5524587
C36 C 1.0  0.4922107  0.5823078  0.5582166
C36 C 1.0  0.4674072  0.5925971  0.5702039
C36 C 1.0  0.4756725  0.5924632  0.5353546
C36 C 1.0  0.4888228  0.6074691  0.5521861
C36 C 1.0  0.4921012  0.5815653  0.5524661
C36 C 1.0  0.4645321  0.5968656  0.5675312
C36 C 1.0  0.4737689  0.5978578  0.5362492
C36 C 1.0  0.4912047  0.6050814  0.5568926
C36 C 1.0  0.4881761  0.5781549  0.5499185
C36 C 1.0  0.4609042  0.5954715  0.5632390
C36 C 1.0  0.4684459  0.5985738  0.5384356
C36 C 1.0  0.4884544  0.6056579  0.5619656
C36 C 1.0  0.4842773  0.5754654  0.5532644
C36 C 1.0  0.4562652  0.5884561  0.5571417
C36 C 1.0  0.4594869  0.5950253  0.5419401
C36 C 1.0  0.4807606  0.6090793  0.5678170
C36 C 1.0  0.4801138  0.5731645  0.5623478
C36 C 1.0  0.4494285  0.5897730  0.5504313
C36 C 1.0  0.4505602  0.5927970  0.5449153
C36 C 1.0  0.4743141  0.6122288  0.5742999
C36 C 1.0  0.4757656  0.5699434  0.5703616
C36 C 1.0  0.4697801  0.5827265  0.5716470
C36 C 1.0  0.4743306  0.5821647  0.5356027
C36 C 1.0  0.4813161  0.6129554  0.5475541
C36 C 1.0  0.4963371  0.5858414  0.5609325
H36 H 1.0  0.4751005  0.5757434  0.5771647
H36 H 1.0  0.4695773  0.5711917  0.5766751
H36 H 1.0  0.4770423  0.5722946  0.5339520
H36 H 1.0  0.4805825  0.5742858  0.5280391
H36 H 1.0  0.4767134  0.6176967  0.5395634
H36 H 1.0  0.4831538  0.6193723  0.5368844
H36 H 1.0  0.5032712  0.5915597  0.5661016
H36 H 1.0  0.5083234  0.5896489  0.5613806
H36 H 1.0  0.4631634  0.6056196  0.5663756
H36 H 1.0  0.4815523  0.6014471  0.5337241
H36 H 1.0  0.4978840  0.6014844  0.5521720
H36 H 1.0  0.4911318  0.5801957  0.5417369
H36 H 1.0  0.4657974  0.6127510  0.5715519
H36 H 1.0  0.4665163  0.6110045  0.5784727
H36 H 1.0  0.4837755  0.6102288  0.5321319
H36 H 1.0  0.4781575  0.6141368  0.5299811
H36 H 1.0  0.5055620  0.5973028  0.5550272
H36 H 1.0  0.5077272  0.5996316  0.5614579
H36 H 1.0  0.4890012  0.5765036  0.5335868
H36 H 1.0  0.4870142  0.5696312  0.5341214
H36 H 1.0  0.4624754  0.5815339  0.5631893
H36 H 1.0  0.4644857  0.5852091  0.5397095
H36 H 1.0  0.4773387  0.6131345  0.5579091
H36 H 1.0  0.4882586  0.5800610  0.5658715
H36 H 1.0  0.4702157  0.5936506  0.5735297
H36 H 1.0  0.4797685  0.5918083  0.5336651
H36 H 1.0  0.4908740  0.6070814  0.5482237
H36 H 1.0  0.4951562  0.5836814  0.5499662
H36 H 1.0  0.4586352  0.5986978  0.5611173
H36 H 1.0  0.4669502  0.6027372  0.5391330
H36 H 1.0  0.4902798  0.6038228  0.5656209
H36 H 1.0  0.4812336  0.5728193  0.5513164
H36 H 1.0  0.4564237  0.5841256  0.5559285
H36 H 1.0  0.4586128  0.5993142  0.5429844
H36 H 1.0  0.4826474  0.6066335  0.5710895
H36 H 1.0  0.4769353  0.5710685  0.5599490
H36 H 1.0  0.4497074  0.5853004  0.5497565
H36 H 1.0  0.4451392  0.5905057  0.5516291
H36 H 1.0  0.4500175  0.5972543  0.5455277
H36 H 1.0  0.4473676  0.5916322  0.5419451
H36 H 1.0  0.4767120  0.6098613  0.5773300
H36 H 1.0  0.4744382  0.6164878  0.5757877
H36 H 1.0  0.4729689  0.5677465  0.5675534
H36 H 1.0  0.4776700  0.5667128  0.5728727
H36 H 1.0  0.4728760  0.5842692  0.5745254
H36 H 1.0  0.4716122  0.5789613  0.5372153
H36 H 1.0  0.4771929  0.6146300  0.5482221
H36 H 1.0  0.4956373  0.5864891  0.5653304
N36 N 1.0  0.4529828  0.5918756  0.5548250
N36 N 1.0  0.4559096  0.5912092  0.5426308
N36 N 1.0  0.4765529  0.6121365  0.5687018
N36 N 1.0  0.4801675  0.5730217  0.5676213
N36 N 1.0  0.4689457  0.5775621  0.5709628
N36 N 1.0  0.4757364  0.6075908  0.5349715
N36 N 1.0  0.4837075  0.6132402  0.5428599
N36 N 1.0  0.5004401  0.5880062  0.5584198
N36 N 1.0  0.4679334  0.6042734  0.5733443
N36 N 1.0  0.4788166  0.5809977  0.5330830
N36 N 1.0  0.4992250  0.6003248  0.5605376
N36 N 1.0  0.4852520  0.5740035  0.5412901
C37 C 1.0  0.6195852  0.5256146  0.7731524
C37 C 1.0  0.6492189  0.5528404  0.7595117
C37 C 1.0  0.6175053  0.5711400  0.7407218
C37 C 1.0  0.6156913  0.5631223  0.7810413
C37 C 1.0  0.6042148  0.5381049  0.7503106
C37 C 1.0  0.6291631  0.5637279  0.7438853
C37 C 1.0  0.6127582  0.5658987  0.7674565
C37 C 1.0  0.6388735  0.5538518  0.7691452
C37 C 1.0  0.5951485  0.5414283  0.7508280
C37 C 1.0  0.6238570  0.5708558  0.7400708
C37 C 1.0  0.6133539  0.5674681  0.7769792
C37 C 1.0  0.6477995  0.5545766  0.7654970
C37 C 1.0  0.6185173  0.5317978  0.7500999
C37 C 1.0  0.6317963  0.5483835  0.7417364
C37 C 1.0  0.6045114  0.5571701  0.7573174
C37 C 1.0  0.6287477  0.5427405  0.7737273
C37 C 1.0  0.6191325  0.5303125  0.7556622
C37 C 1.0  0.6360012  0.5475391  0.7456398
C37 C 1.0  0.6065951  0.5592249  0.7523107
C37 C 1.0  0.6244923  0.5460754  0.7758247
C37 C 1.0  0.6149571  0.5313176  0.7595591
C37 C 1.0  0.6379875  0.5518567  0.7489467
C37 C 1.0  0.6106210  0.5633847  0.7521756
C37 C 1.0  0.6248571  0.5518538  0.7757747
C37 C 1.0  0.6100890  0.5338934  0.7577717
C37 C 1.0  0.6356500  0.5571243  0.7482964
C37 C 1.0  0.6125839  0.5654832  0.7572126
C37 C 1.0  0.6296182  0.5542943  0.7735369
C37 C 1.0  0.6093224  0.5354409  0.7522357
C37 C 1.0  0.6314466  0.5581270  0.7444426
C37 C 1.0  0.6106030  0.5635358  0.7622929
C37 C 1.0  0.6339524  0.5511008  0.7714052
C37 C 1.0  0.6135840  0.5343700  0.7484648
C37 C 1.0  0.6295642  0.5536998  0.7412049
C37 C 1.0  0.6065715  0.5593670  0.7622623
C37 C 1.0  0.6334374  0.5453259  0.7715265
C37 C 1.0  0.6229941  0.5306162  0.7461685
C37 C 1.0  0.6297142  0.5438921  0.7382177
C37 C 1.0  0.6002568  0.5528389  0.7575032
C37 C 1.0  0.6284236  0.5366754  0.7737999
C37 C 1.0  0.6273589  0.5299318  0.7375671
C37 C 1.0  0.6293693  0.5350525  0.7343130
C37 C 1.0  0.5936061  0.5467183  0.7540668
C37 C 1.0  0.6248267  0.5279626  0.7759570
C37 C 1.0  0.6155444  0.5297360  0.7653939
C37 C 1.0  0.6424288  0.5507715  0.7529454
C37 C 1.0  0.6126402  0.5654308  0.7468252
C37 C 1.0  0.6203074  0.5551654  0.7780602
H37 H 1.0  0.6159253  0.5270552  0.7754031
H37 H 1.0  0.6195661  0.5211286  0.7736470
H37 H 1.0  0.6501611  0.5484089  0.7594358
H37 H 1.0  0.6530601  0.5548695  0.7582889
H37 H 1.0  0.6155651  0.5687031  0.7374308
H37 H 1.0  0.6161627  0.5753839  0.7399750
H37 H 1.0  0.6123611  0.5603125  0.7822870
H37 H 1.0  0.6169331  0.5652148  0.7848421
H37 H 1.0  0.6043621  0.5395759  0.7460600
H37 H 1.0  0.6305918  0.5666464  0.7469981
H37 H 1.0  0.6162394  0.5686996  0.7669190
H37 H 1.0  0.6385220  0.5583250  0.7688032
H37 H 1.0  0.5956380  0.5424624  0.7464433
H37 H 1.0  0.5916548  0.5385747  0.7509695
H37 H 1.0  0.6257899  0.5735081  0.7431960
H37 H 1.0  0.6249904  0.5727038  0.7361125
H37 H 1.0  0.6166168  0.5704374  0.7759428
H37 H 1.0  0.6102042  0.5698963  0.7791131
H37 H 1.0  0.6471210  0.5590556  0.7656220
H37 H 1.0  0.6514158  0.5538728  0.7681037
H37 H 1.0  0.6229055  0.5283170  0.7570203
H37 H 1.0  0.6377466  0.5434363  0.7460659
H37 H 1.0  0.6050136  0.5575440  0.7484723
H37 H 1.0  0.6208562  0.5440978  0.7775363
H37 H 1.0  0.6068049  0.5347077  0.7607060
H37 H 1.0  0.6371735  0.5604811  0.7508403
H37 H 1.0  0.6156948  0.5687042  0.7571334
H37 H 1.0  0.6299256  0.5587624  0.7734913
H37 H 1.0  0.6130836  0.5355243  0.7441663
H37 H 1.0  0.6263159  0.5544518  0.7382146
H37 H 1.0  0.6050210  0.5578475  0.7661799
H37 H 1.0  0.6367790  0.5428349  0.7698865
H37 H 1.0  0.6267908  0.5291103  0.7480574
H37 H 1.0  0.6260996  0.5449651  0.7357615
H37 H 1.0  0.5993971  0.5512408  0.7616212
H37 H 1.0  0.6317355  0.5346010  0.7715688
H37 H 1.0  0.6308473  0.5281652  0.7398577
H37 H 1.0  0.6261552  0.5267287  0.7346242
H37 H 1.0  0.6259482  0.5366597  0.7318131
H37 H 1.0  0.6324804  0.5337353  0.7313201
H37 H 1.0  0.5928524  0.5456372  0.7584027
H37 H 1.0  0.5896424  0.5482449  0.7525413
H37 H 1.0  0.6284939  0.5263075  0.7738722
H37 H 1.0  0.6250565  0.5263568  0.7801687
H37 H 1.0  0.6122518  0.5312268  0.7680745
H37 H 1.0  0.6434940  0.5464249  0.7534196
H37 H 1.0  0.6111902  0.5630944  0.7432628
H37 H 1.0  0.6166446  0.5527964  0.7791656
N37 N 1.0  0.6225499  0.5312650  0.7409516
N37 N 1.0  0.6319082  0.5390991  0.7379921
N37 N 1.0  0.5977224  0.5510458  0.7532376
N37 N 1.0  0.6246118  0.5339813  0.7762587
N37 N 1.0  0.6195492  0.5268458  0.7672496
N37 N 1.0  0.6257841  0.5651420  0.7400880
N37 N 1.0  0.6158280  0.5696026  0.7463059
N37 N 1.0  0.6205489  0.5603923  0.7787364
N37 N 1.0  0.5999099  0.5386809  0.7533061
N37 N 1.0  0.6448947  0.5545540  0.7556743
N37 N 1.0  0.6107672  0.5648173  0.7722210
N37 N 1.0  0.6432459  0.5512856  0.7676864
C38 C 1.0  0.4505887  0.8155246  0.5765356
C38 C 1.0  0.4706009  0.8413892  0.6036651
C38 C 1.0  0.5046062  0.8268694  0.5855954
C38 C 1.0  0.4742498  0.8425952  0.5626944
C38 C 1.0  0.4782369  0.8033993  0.5749318
C38 C 1.0  0.4939257  0.8297150  0.5944657
C38 C 1.0  0.4855341  0.8355159  0.5675329
C38 C 1.0  0.4682908  0.8419619  0.5896939
C38 C 1.0  0.4829102  0.8011950  0.5667579
C38 C 1.0  0.5030072  0.8296072  0.5911448
C38 C 1.0  0.4806098  0.8420473  0.5623759
C38 C 1.0  0.4685614  0.8450634  0.5988490
C38 C 1.0  0.4697101  0.8065030  0.5876615
C38 C 1.0  0.4832834  0.8197651  0.6003601
C38 C 1.0  0.4877625  0.8199668  0.5680436
C38 C 1.0  0.4601781  0.8318861  0.5807691
C38 C 1.0  0.4650002  0.8088689  0.5852649
C38 C 1.0  0.4790569  0.8235046  0.6016954
C38 C 1.0  0.4917822  0.8196737  0.5722135
C38 C 1.0  0.4625208  0.8330345  0.5755901
C38 C 1.0  0.4644992  0.8094992  0.5795219
C38 C 1.0  0.4796053  0.8291846  0.6007155
C38 C 1.0  0.4937731  0.8244280  0.5748524
C38 C 1.0  0.4666781  0.8370140  0.5749521
C38 C 1.0  0.4688683  0.8077137  0.5761676
C38 C 1.0  0.4845244  0.8311040  0.5983170
C38 C 1.0  0.4916311  0.8295719  0.5732457
C38 C 1.0  0.4685066  0.8398665  0.5796586
C38 C 1.0  0.4736502  0.8053251  0.5784166
C38 C 1.0  0.4888356  0.8274968  0.5969285
C38 C 1.0  0.4876154  0.8300291  0.5690995
C38 C 1.0  0.4662665  0.8388336  0.5848972
C38 C 1.0  0.4740005  0.8047643  0.5841691
C38 C 1.0  0.4881348  0.8218357  0.5979715
C38 C 1.0  0.4857222  0.8251758  0.5665512
C38 C 1.0  0.4621100  0.8348177  0.5853729
C38 C 1.0  0.4700181  0.8058928  0.5936970
C38 C 1.0  0.4827662  0.8138054  0.6014109
C38 C 1.0  0.4856794  0.8150089  0.5652199
C38 C 1.0  0.4557855  0.8277505  0.5814749
C38 C 1.0  0.4736173  0.8030098  0.6021964
C38 C 1.0  0.4788150  0.8056594  0.6048074
C38 C 1.0  0.4852095  0.8056581  0.5628021
C38 C 1.0  0.4490872  0.8213105  0.5787984
C38 C 1.0  0.4595578  0.8119354  0.5769648
C38 C 1.0  0.4750767  0.8329390  0.6022282
C38 C 1.0  0.4980177  0.8239087  0.5791657
C38 C 1.0  0.4689703  0.8380975  0.5694328
H38 H 1.0  0.4512816  0.8158123  0.5720665
H38 H 1.0  0.4470041  0.8128197  0.5769870
H38 H 1.0  0.4671382  0.8389061  0.6052067
H38 H 1.0  0.4717589  0.8440477  0.6071232
H38 H 1.0  0.5054115  0.8224647  0.5862907
H38 H 1.0  0.5085548  0.8285737  0.5842259
H38 H 1.0  0.4723618  0.8396972  0.5597663
H38 H 1.0  0.4730737  0.8466893  0.5612039
H38 H 1.0  0.4819075  0.8021322  0.5772064
H38 H 1.0  0.4937281  0.8340768  0.5933774
H38 H 1.0  0.4869338  0.8388718  0.5701845
H38 H 1.0  0.4718763  0.8445499  0.5888588
H38 H 1.0  0.4862475  0.7997429  0.5694575
H38 H 1.0  0.4817209  0.7975822  0.5643283
H38 H 1.0  0.5024645  0.8340602  0.5905015
H38 H 1.0  0.5064940  0.8292578  0.5939889
H38 H 1.0  0.4825038  0.8451299  0.5651049
H38 H 1.0  0.4819538  0.8431875  0.5582209
H38 H 1.0  0.4719538  0.8477407  0.5974849
H38 H 1.0  0.4654082  0.8478856  0.6004174
H38 H 1.0  0.4616314  0.8102384  0.5878799
H38 H 1.0  0.4752966  0.8219269  0.6035481
H38 H 1.0  0.4933788  0.8156557  0.5733822
H38 H 1.0  0.4610394  0.8307822  0.5720132
H38 H 1.0  0.4685728  0.8081540  0.5717203
H38 H 1.0  0.4849734  0.8354945  0.5975537
H38 H 1.0  0.4931587  0.8332637  0.5752694
H38 H 1.0  0.4717183  0.8429530  0.5791896
H38 H 1.0  0.4776520  0.8029275  0.5859999
H38 H 1.0  0.4914570  0.8190265  0.5969093
H38 H 1.0  0.4826190  0.8255047  0.5633384
H38 H 1.0  0.4603595  0.8340041  0.5894146
H38 H 1.0  0.4666719  0.8078873  0.5959500
H38 H 1.0  0.4860958  0.8113099  0.5996976
H38 H 1.0  0.4821992  0.8157518  0.5624652
H38 H 1.0  0.4547149  0.8268749  0.5857572
H38 H 1.0  0.4699183  0.8048916  0.6040167
H38 H 1.0  0.4734378  0.7986687  0.6034180
H38 H 1.0  0.4825080  0.8035930  0.6031862
H38 H 1.0  0.4788276  0.8047655  0.6092315
H38 H 1.0  0.4819427  0.8069161  0.5599242
H38 H 1.0  0.4883927  0.8037890  0.5602055
H38 H 1.0  0.4481324  0.8209752  0.5832155
H38 H 1.0  0.4452355  0.8226620  0.5768729
H38 H 1.0  0.4599170  0.8126801  0.5725414
H38 H 1.0  0.4713003  0.8308753  0.6035445
H38 H 1.0  0.4989263  0.8196757  0.5803938
H38 H 1.0  0.4675858  0.8352425  0.5662417
N38 N 1.0  0.4738532  0.8032507  0.5961760
N38 N 1.0  0.4787781  0.8116484  0.6041091
N38 N 1.0  0.4877280  0.8101918  0.5658782
N38 N 1.0  0.4533660  0.8253410  0.5774533
N38 N 1.0  0.4551602  0.8131045  0.5796350
N38 N 1.0  0.4982700  0.8268362  0.5936433
N38 N 1.0  0.5004924  0.8280288  0.5813420
N38 N 1.0  0.4723084  0.8420444  0.5683768
N38 N 1.0  0.4780174  0.8031882  0.5696644
N38 N 1.0  0.4754563  0.8381983  0.6020514
N38 N 1.0  0.4823508  0.8363682  0.5634127
N38 N 1.0  0.4660817  0.8417296  0.5944791
C39 C 1.0  0.2285497  0.4037364  0.3455550
C39 C 1.0  0.2592660  0.3880753  0.3703872
C39 C 1.0  0.2286370  0.3661805  0.3870049
C39 C 1.0  0.2345436  0.3656874  0.3462856
C39 C 1.0  0.2112925  0.3922912  0.3675820
C39 C 1.0  0.2388876  0.3755872  0.3843053
C39 C 1.0  0.2292020  0.3648771  0.3593877
C39 C 1.0  0.2518747  0.3826503  0.3595804
C39 C 1.0  0.2034960  0.3867263  0.3662567
C39 C 1.0  0.2344614  0.3681957  0.3886968
C39 C 1.0  0.2322967  0.3617389  0.3507812
C39 C 1.0  0.2596643  0.3849338  0.3648353
C39 C 1.0  0.2235083  0.4019644  0.3688406
C39 C 1.0  0.2376729  0.3912145  0.3831637
C39 C 1.0  0.2171935  0.3729650  0.3655012
C39 C 1.0  0.2409812  0.3897311  0.3507387
C39 C 1.0  0.2250658  0.4024770  0.3632877
C39 C 1.0  0.2423920  0.3923505  0.3799906
C39 C 1.0  0.2184479  0.3724967  0.3711437
C39 C 1.0  0.2381227  0.3850853  0.3487707
C39 C 1.0  0.2222099  0.3997200  0.3590602
C39 C 1.0  0.2459490  0.3881385  0.3782217
C39 C 1.0  0.2231145  0.3696068  0.3729877
C39 C 1.0  0.2396703  0.3797094  0.3502638
C39 C 1.0  0.2177127  0.3963726  0.3605086
C39 C 1.0  0.2446835  0.3826702  0.3796813
C39 C 1.0  0.2265832  0.3671653  0.3690336
C39 C 1.0  0.2441889  0.3790353  0.3538358
C39 C 1.0  0.2160305  0.3957573  0.3660241
C39 C 1.0  0.2400104  0.3813752  0.3828452
C39 C 1.0  0.2254659  0.3675441  0.3633650
C39 C 1.0  0.2471440  0.3835737  0.3558845
C39 C 1.0  0.2189835  0.3985750  0.3701311
C39 C 1.0  0.2365451  0.3857046  0.3845405
C39 C 1.0  0.2207539  0.3704724  0.3616759
C39 C 1.0  0.2454709  0.3888944  0.3542972
C39 C 1.0  0.2266054  0.4049725  0.3731129
C39 C 1.0  0.2339394  0.3956070  0.3850759
C39 C 1.0  0.2122855  0.3759494  0.3635269
C39 C 1.0  0.2394173  0.3953849  0.3491629
C39 C 1.0  0.2286219  0.4083643  0.3819407
C39 C 1.0  0.2308549  0.4046387  0.3866296
C39 C 1.0  0.2038888  0.3807039  0.3641525
C39 C 1.0  0.2346699  0.4023184  0.3443788
C39 C 1.0  0.2237836  0.4002651  0.3532193
C39 C 1.0  0.2508642  0.3895451  0.3749425
C39 C 1.0  0.2242265  0.3691954  0.3789445
C39 C 1.0  0.2365708  0.3749748  0.3480580
H39 H 1.0  0.2258948  0.4010097  0.3430950
H39 H 1.0  0.2277043  0.4078911  0.3440083
H39 H 1.0  0.2592136  0.3925319  0.3695702
H39 H 1.0  0.2630587  0.3873642  0.3727273
H39 H 1.0  0.2255221  0.3686181  0.3892159
H39 H 1.0  0.2280796  0.3619551  0.3884904
H39 H 1.0  0.2310778  0.3672650  0.3438288
H39 H 1.0  0.2370403  0.3633014  0.3433806
H39 H 1.0  0.2107594  0.3917387  0.3720162
H39 H 1.0  0.2415763  0.3725959  0.3822877
H39 H 1.0  0.2329729  0.3632125  0.3611936
H39 H 1.0  0.2524004  0.3783842  0.3609121
H39 H 1.0  0.2031653  0.3867008  0.3707759
H39 H 1.0  0.1996107  0.3885126  0.3648138
H39 H 1.0  0.2375762  0.3655833  0.3866943
H39 H 1.0  0.2350117  0.3674823  0.3931190
H39 H 1.0  0.2357804  0.3599534  0.3530644
H39 H 1.0  0.2303068  0.3582282  0.3487600
H39 H 1.0  0.2599884  0.3804903  0.3656640
H39 H 1.0  0.2635542  0.3860315  0.3628277
H39 H 1.0  0.2285452  0.4050758  0.3621914
H39 H 1.0  0.2432876  0.3966056  0.3789170
H39 H 1.0  0.2157062  0.3744129  0.3741219
H39 H 1.0  0.2346486  0.3857074  0.3460131
H39 H 1.0  0.2154413  0.3942062  0.3573140
H39 H 1.0  0.2474229  0.3793954  0.3783283
H39 H 1.0  0.2301963  0.3649211  0.3704360
H39 H 1.0  0.2454081  0.3748863  0.3550014
H39 H 1.0  0.2177576  0.3981664  0.3744193
H39 H 1.0  0.2329263  0.3847278  0.3869915
H39 H 1.0  0.2198669  0.3707756  0.3572963
H39 H 1.0  0.2477440  0.3924201  0.3558665
H39 H 1.0  0.2303327  0.4070125  0.3716311
H39 H 1.0  0.2301633  0.3941312  0.3870284
H39 H 1.0  0.2120845  0.3764655  0.3590610
H39 H 1.0  0.2416131  0.3986200  0.3513905
H39 H 1.0  0.2320943  0.4104968  0.3799580
H39 H 1.0  0.2261264  0.4116506  0.3837686
H39 H 1.0  0.2273645  0.4027142  0.3887859
H39 H 1.0  0.2328428  0.4072488  0.3897289
H39 H 1.0  0.2039474  0.3807156  0.3596212
H39 H 1.0  0.2000912  0.3785327  0.3652624
H39 H 1.0  0.2373250  0.4052190  0.3466305
H39 H 1.0  0.2355239  0.4031024  0.3400170
H39 H 1.0  0.2215875  0.3975032  0.3504269
H39 H 1.0  0.2510736  0.3938484  0.3736428
H39 H 1.0  0.2215358  0.3717143  0.3815264
H39 H 1.0  0.2328490  0.3760760  0.3457806
N39 N 1.0  0.2251146  0.4052312  0.3781669
N39 N 1.0  0.2349659  0.4007544  0.3845399
N39 N 1.0  0.2085162  0.3778094  0.3667152
N39 N 1.0  0.2357985  0.3965001  0.3454896
N39 N 1.0  0.2274105  0.4036771  0.3514759
N39 N 1.0  0.2350971  0.3741020  0.3876613
N39 N 1.0  0.2280106  0.3661527  0.3810078
N39 N 1.0  0.2380532  0.3699529  0.3487042
N39 N 1.0  0.2080154  0.3900784  0.3640891
N39 N 1.0  0.2546310  0.3860723  0.3736835
N39 N 1.0  0.2281840  0.3644920  0.3542255
N39 N 1.0  0.2551532  0.3864764  0.3611435
C40 C 1.0  0.5331610  0.7643454  0.5167790
C40 C 1.0  0.5411312  0.7229519  0.5114441
C40 C 1.0  0.5306199  0.7202868  0.5511438
C40 C 1.0  0.5053978  0.7387385  0.5243751
C40 C 1.0  0.5359021  0.7563920  0.5458171
C40 C 1.0  0.5375297  0.7207827  0.5387802
C40 C 1.0  0.5122943  0.7343705  0.5359601
C40 C 1.0  0.5291466  0.7303668  0.5129397
C40 C 1.0  0.5297310  0.7587694  0.5528722
C40 C 1.0  0.5340366  0.7169138  0.5469252
C40 C 1.0  0.5049032  0.7354187  0.5298142
C40 C 1.0  0.5352877  0.7239796  0.5090673
C40 C 1.0  0.5457841  0.7536556  0.5340172
C40 C 1.0  0.5485757  0.7309948  0.5342311
C40 C 1.0  0.5206526  0.7429748  0.5461138
C40 C 1.0  0.5274638  0.7459295  0.5143371
C40 C 1.0  0.5428921  0.7560371  0.5296028
C40 C 1.0  0.5481001  0.7304767  0.5284748
C40 C 1.0  0.5240265  0.7388391  0.5483817
C40 C 1.0  0.5222771  0.7461417  0.5169220
C40 C 1.0  0.5377240  0.7585568  0.5303579
C40 C 1.0  0.5442636  0.7268778  0.5260558
C40 C 1.0  0.5236317  0.7333209  0.5466721
C40 C 1.0  0.5193282  0.7413292  0.5182140
C40 C 1.0  0.5354543  0.7586351  0.5356842
C40 C 1.0  0.5408314  0.7237622  0.5295410
C40 C 1.0  0.5197576  0.7319778  0.5425715
C40 C 1.0  0.5216943  0.7362062  0.5168773
C40 C 1.0  0.5382269  0.7562929  0.5402069
C40 C 1.0  0.5411860  0.7241672  0.5353059
C40 C 1.0  0.5163179  0.7359928  0.5402107
C40 C 1.0  0.5268632  0.7358294  0.5142952
C40 C 1.0  0.5433790  0.7538139  0.5392914
C40 C 1.0  0.5450785  0.7278165  0.5375770
C40 C 1.0  0.5168335  0.7414756  0.5420286
C40 C 1.0  0.5296932  0.7407396  0.5130661
C40 C 1.0  0.5512058  0.7511048  0.5330214
C40 C 1.0  0.5526157  0.7347256  0.5368095
C40 C 1.0  0.5210038  0.7487665  0.5479098
C40 C 1.0  0.5305705  0.7509545  0.5129259
C40 C 1.0  0.5596418  0.7469338  0.5352437
C40 C 1.0  0.5600632  0.7408778  0.5372433
C40 C 1.0  0.5238599  0.7562776  0.5532881
C40 C 1.0  0.5321889  0.7604241  0.5118263
C40 C 1.0  0.5346776  0.7611050  0.5257627
C40 C 1.0  0.5439553  0.7264502  0.5200049
C40 C 1.0  0.5272273  0.7291324  0.5492054
C40 C 1.0  0.5138902  0.7417702  0.5208829
H40 H 1.0  0.5291582  0.7657879  0.5183384
H40 H 1.0  0.5352412  0.7680646  0.5152929
H40 H 1.0  0.5440125  0.7259532  0.5096490
H40 H 1.0  0.5425914  0.7189311  0.5100064
H40 H 1.0  0.5334416  0.7223674  0.5540148
H40 H 1.0  0.5282518  0.7174243  0.5537068
H40 H 1.0  0.5045713  0.7431123  0.5252253
H40 H 1.0  0.5020920  0.7374486  0.5215869
H40 H 1.0  0.5382011  0.7539721  0.5488355
H40 H 1.0  0.5343478  0.7185449  0.5365184
H40 H 1.0  0.5126864  0.7301172  0.5345431
H40 H 1.0  0.5268012  0.7268993  0.5145905
H40 H 1.0  0.5325143  0.7564764  0.5556161
H40 H 1.0  0.5296446  0.7629626  0.5545393
H40 H 1.0  0.5312129  0.7146200  0.5442230
H40 H 1.0  0.5363560  0.7137429  0.5491464
H40 H 1.0  0.5054640  0.7310117  0.5289196
H40 H 1.0  0.5006709  0.7357677  0.5313424
H40 H 1.0  0.5324617  0.7208121  0.5106539
H40 H 1.0  0.5354023  0.7233098  0.5046058
H40 H 1.0  0.5446703  0.7559683  0.5254924
H40 H 1.0  0.5507978  0.7329217  0.5258661
H40 H 1.0  0.5269855  0.7399738  0.5515465
H40 H 1.0  0.5205302  0.7501455  0.5179111
H40 H 1.0  0.5314697  0.7605620  0.5363685
H40 H 1.0  0.5378589  0.7209679  0.5276927
H40 H 1.0  0.5194309  0.7277155  0.5412361
H40 H 1.0  0.5194301  0.7324695  0.5178625
H40 H 1.0  0.5455994  0.7519817  0.5427225
H40 H 1.0  0.5453736  0.7281443  0.5420337
H40 H 1.0  0.5141807  0.7445982  0.5402198
H40 H 1.0  0.5336915  0.7404731  0.5110656
H40 H 1.0  0.5523488  0.7507791  0.5286811
H40 H 1.0  0.5521936  0.7351418  0.5412702
H40 H 1.0  0.5185548  0.7516349  0.5454551
H40 H 1.0  0.5347512  0.7502097  0.5114369
H40 H 1.0  0.5605041  0.7470924  0.5307976
H40 H 1.0  0.5629563  0.7493237  0.5371597
H40 H 1.0  0.5594667  0.7407524  0.5417338
H40 H 1.0  0.5642871  0.7394285  0.5365885
H40 H 1.0  0.5210207  0.7587370  0.5507531
H40 H 1.0  0.5223726  0.7567766  0.5575197
H40 H 1.0  0.5361932  0.7591942  0.5100983
H40 H 1.0  0.5301570  0.7627377  0.5085266
H40 H 1.0  0.5305022  0.7624279  0.5267946
H40 H 1.0  0.5464517  0.7294689  0.5177896
H40 H 1.0  0.5304039  0.7307942  0.5519254
H40 H 1.0  0.5127774  0.7459335  0.5221785
N40 N 1.0  0.5543818  0.7493924  0.5368703
N40 N 1.0  0.5563518  0.7372995  0.5341163
N40 N 1.0  0.5239093  0.7503862  0.5520046
N40 N 1.0  0.5286028  0.7558292  0.5133715
N40 N 1.0  0.5366894  0.7617607  0.5209297
N40 N 1.0  0.5379831  0.7204316  0.5440250
N40 N 1.0  0.5267312  0.7239503  0.5483484
N40 N 1.0  0.5106687  0.7376632  0.5216506
N40 N 1.0  0.5315540  0.7590753  0.5471326
N40 N 1.0  0.5410339  0.7228603  0.5174726
N40 N 1.0  0.5086042  0.7376143  0.5340379
N40 N 1.0  0.5335105  0.7296550  0.5100620
C41 C 1.0  0.6011419  0.2983653  0.3562370
C41 C 1.0  0.5765956  0.2728713  0.3327217
C41 C 1.0  0.5457196  0.2922304  0.3518412
C41 C 1.0  0.5749394  0.3139878  0.3327090
C41 C 1.0  0.5754044  0.3010296  0.3718728
C41 C 1.0  0.5554732  0.2829190  0.3474808
C41 C 1.0  0.5644258  0.3095395  0.3411076
C41 C 1.0  0.5795300  0.2867222  0.3320962
C41 C 1.0  0.5714814  0.3093672  0.3748059
C41 C 1.0  0.5466646  0.2866764  0.3488234
C41 C 1.0  0.5687278  0.3146037  0.3340829
C41 C 1.0  0.5783908  0.2776680  0.3288979
C41 C 1.0  0.5827929  0.2879759  0.3674690
C41 C 1.0  0.5669892  0.2762761  0.3558623
C41 C 1.0  0.5641938  0.3087679  0.3568030
C41 C 1.0  0.5893213  0.2949969  0.3411872
C41 C 1.0  0.5872764  0.2901951  0.3645540
C41 C 1.0  0.5706247  0.2748253  0.3515835
C41 C 1.0  0.5600357  0.3047938  0.3575429
C41 C 1.0  0.5871205  0.3003101  0.3404423
C41 C 1.0  0.5879875  0.2959200  0.3639636
C41 C 1.0  0.5694011  0.2759659  0.3460405
C41 C 1.0  0.5573161  0.3023696  0.3530421
C41 C 1.0  0.5825241  0.3012452  0.3370475
C41 C 1.0  0.5840634  0.2994404  0.3663586
C41 C 1.0  0.5644062  0.2786470  0.3448174
C41 C 1.0  0.5588582  0.3039916  0.3476925
C41 C 1.0  0.5801034  0.2967031  0.3343753
C41 C 1.0  0.5795192  0.2973716  0.3693081
C41 C 1.0  0.5606726  0.2801582  0.3489769
C41 C 1.0  0.5629901  0.3079463  0.3467901
C41 C 1.0  0.5821847  0.2913383  0.3350180
C41 C 1.0  0.5789478  0.2916315  0.3698099
C41 C 1.0  0.5620414  0.2789476  0.3544802
C41 C 1.0  0.5656209  0.3102825  0.3514001
C41 C 1.0  0.5867934  0.2905643  0.3384518
C41 C 1.0  0.5822552  0.2819500  0.3680094
C41 C 1.0  0.5682143  0.2750595  0.3616854
C41 C 1.0  0.5670405  0.3113674  0.3614969
C41 C 1.0  0.5941672  0.2939788  0.3447050
C41 C 1.0  0.5786236  0.2735706  0.3711874
C41 C 1.0  0.5730005  0.2712808  0.3691897
C41 C 1.0  0.5688339  0.3135358  0.3707481
C41 C 1.0  0.6017675  0.2961704  0.3502669
C41 C 1.0  0.5926994  0.2982897  0.3609515
C41 C 1.0  0.5733247  0.2743235  0.3417047
C41 C 1.0  0.5529570  0.2982579  0.3540330
C41 C 1.0  0.5803992  0.3068941  0.3363663
H41 H 1.0  0.6006491  0.3028685  0.3561191
H41 H 1.0  0.6050167  0.2976749  0.3584457
H41 H 1.0  0.5802649  0.2711035  0.3347074
H41 H 1.0  0.5749283  0.2695384  0.3301764
H41 H 1.0  0.5454532  0.2914706  0.3563005
H41 H 1.0  0.5416604  0.2938316  0.3506877
H41 H 1.0  0.5773331  0.3167501  0.3353878
H41 H 1.0  0.5756540  0.3155161  0.3285234
H41 H 1.0  0.5718151  0.2989076  0.3735658
H41 H 1.0  0.5551637  0.2841000  0.3431498
H41 H 1.0  0.5624710  0.3070403  0.3379163
H41 H 1.0  0.5756892  0.2877931  0.3300101
H41 H 1.0  0.5682241  0.3068001  0.3766317
H41 H 1.0  0.5732495  0.3116488  0.3782754
H41 H 1.0  0.5466621  0.2873984  0.3443495
H41 H 1.0  0.5431099  0.2839987  0.3495730
H41 H 1.0  0.5663147  0.3120448  0.3312253
H41 H 1.0  0.5674643  0.3188453  0.3331988
H41 H 1.0  0.5747570  0.2792597  0.3267074
H41 H 1.0  0.5810695  0.2760151  0.3256638
H41 H 1.0  0.5903014  0.2874520  0.3627139
H41 H 1.0  0.5744561  0.2727539  0.3526276
H41 H 1.0  0.5589114  0.3036092  0.3617133
H41 H 1.0  0.5890618  0.3037555  0.3425450
H41 H 1.0  0.5845287  0.3038770  0.3659607
H41 H 1.0  0.5634358  0.2795358  0.3405362
H41 H 1.0  0.5567659  0.3021337  0.3441957
H41 H 1.0  0.5765498  0.2974020  0.3317402
H41 H 1.0  0.5754736  0.2899381  0.3720729
H41 H 1.0  0.5591676  0.2801038  0.3577147
H41 H 1.0  0.5688175  0.3133466  0.3507270
H41 H 1.0  0.5884232  0.2864238  0.3389613
H41 H 1.0  0.5851962  0.2795844  0.3655589
H41 H 1.0  0.5653263  0.2768736  0.3646210
H41 H 1.0  0.5705334  0.3139655  0.3603566
H41 H 1.0  0.5951194  0.2896298  0.3453601
H41 H 1.0  0.5819508  0.2716171  0.3688104
H41 H 1.0  0.5792970  0.2722386  0.3754466
H41 H 1.0  0.5696927  0.2730309  0.3717455
H41 H 1.0  0.5728750  0.2668426  0.3700010
H41 H 1.0  0.5720556  0.3162796  0.3691269
H41 H 1.0  0.5660560  0.3162395  0.3730590
H41 H 1.0  0.6025286  0.2917053  0.3503990
H41 H 1.0  0.6055074  0.2979369  0.3484607
H41 H 1.0  0.5924759  0.3027418  0.3603364
H41 H 1.0  0.5772623  0.2727754  0.3432379
H41 H 1.0  0.5525387  0.2969751  0.3583261
H41 H 1.0  0.5823023  0.3099447  0.3390723
N41 N 1.0  0.5786694  0.2795993  0.3710834
N41 N 1.0  0.5723023  0.2721190  0.3632596
N41 N 1.0  0.5655977  0.3106955  0.3665269
N41 N 1.0  0.5970808  0.2978188  0.3468496
N41 N 1.0  0.5967664  0.2954365  0.3591757
N41 N 1.0  0.5515838  0.2838840  0.3509128
N41 N 1.0  0.5498637  0.2963040  0.3502318
N41 N 1.0  0.5766399  0.3082058  0.3329048
N41 N 1.0  0.5759205  0.3062732  0.3721448
N41 N 1.0  0.5722810  0.2746440  0.3365430
N41 N 1.0  0.5676811  0.3135182  0.3399210
N41 N 1.0  0.5815009  0.2818307  0.3319569
C42 C 1.0  0.5410057  0.4135515  0.2437150
C42 C 1.0  0.5696220  0.4355717  0.2661135
C42 C 1.0  0.5369769  0.4467875  0.2885231
C42 C 1.0  0.5444100  0.4069269  0.2815137
C42 C 1.0  0.5221818  0.4324588  0.2579341
C42 C 1.0  0.5479305  0.4462483  0.2795464
C42 C 1.0  0.5385227  0.4194764  0.2844652
C42 C 1.0  0.5623085  0.4237279  0.2687763
C42 C 1.0  0.5140878  0.4298705  0.2625491
C42 C 1.0  0.5428532  0.4489875  0.2873072
C42 C 1.0  0.5417317  0.4105001  0.2860865
C42 C 1.0  0.5700241  0.4295216  0.2681352
C42 C 1.0  0.5349591  0.4359004  0.2496107
C42 C 1.0  0.5478082  0.4481753  0.2639493
C42 C 1.0  0.5268539  0.4267618  0.2768650
C42 C 1.0  0.5522633  0.4161846  0.2593327
C42 C 1.0  0.5367613  0.4305975  0.2481427
C42 C 1.0  0.5527121  0.4454062  0.2625659
C42 C 1.0  0.5278547  0.4322313  0.2785128
C42 C 1.0  0.5491789  0.4132701  0.2632849
C42 C 1.0  0.5338933  0.4258402  0.2498079
C42 C 1.0  0.5560454  0.4429318  0.2666020
C42 C 1.0  0.5322429  0.4335858  0.2820399
C42 C 1.0  0.5503047  0.4137138  0.2689472
C42 C 1.0  0.5291297  0.4264890  0.2530350
C42 C 1.0  0.5543616  0.4432546  0.2721423
C42 C 1.0  0.5356911  0.4293160  0.2839123
C42 C 1.0  0.5546264  0.4171945  0.2706322
C42 C 1.0  0.5271977  0.4317320  0.2545871
C42 C 1.0  0.5494933  0.4459844  0.2736828
C42 C 1.0  0.5348220  0.4238067  0.2823570
C42 C 1.0  0.5577968  0.4201694  0.2668078
C42 C 1.0  0.5301712  0.4363855  0.2528461
C42 C 1.0  0.5462621  0.4484121  0.2695243
C42 C 1.0  0.5303852  0.4226105  0.2788192
C42 C 1.0  0.5565459  0.4196194  0.2611720
C42 C 1.0  0.5380826  0.4407570  0.2477263
C42 C 1.0  0.5443054  0.4508213  0.2597518
C42 C 1.0  0.5222364  0.4252921  0.2732025
C42 C 1.0  0.5511430  0.4157141  0.2533813
C42 C 1.0  0.5399779  0.4501273  0.2462739
C42 C 1.0  0.5417736  0.4540452  0.2509939
C42 C 1.0  0.5141583  0.4266323  0.2680593
C42 C 1.0  0.5470585  0.4122718  0.2453209
C42 C 1.0  0.5357250  0.4202618  0.2482532
C42 C 1.0  0.5611671  0.4401169  0.2649476
C42 C 1.0  0.5330933  0.4393710  0.2836828
C42 C 1.0  0.5469833  0.4105427  0.2729224
H42 H 1.0  0.5382717  0.4105376  0.2457092
H42 H 1.0  0.5405005  0.4128323  0.2392882
H42 H 1.0  0.5698993  0.4356469  0.2615914
H42 H 1.0  0.5732652  0.4378197  0.2675420
H42 H 1.0  0.5339487  0.4493570  0.2863410
H42 H 1.0  0.5360812  0.4473980  0.2929044
H42 H 1.0  0.5411551  0.4047432  0.2792390
H42 H 1.0  0.5468523  0.4036721  0.2834650
H42 H 1.0  0.5214415  0.4366829  0.2592984
H42 H 1.0  0.5504893  0.4437488  0.2822765
H42 H 1.0  0.5421012  0.4210125  0.2867207
H42 H 1.0  0.5624960  0.4242064  0.2732469
H42 H 1.0  0.5135813  0.4342867  0.2634292
H42 H 1.0  0.5103893  0.4287112  0.2602368
H42 H 1.0  0.5458616  0.4465879  0.2897007
H42 H 1.0  0.5431829  0.4531951  0.2889058
H42 H 1.0  0.5449972  0.4124731  0.2885322
H42 H 1.0  0.5395914  0.4077785  0.2889816
H42 H 1.0  0.5700181  0.4294672  0.2726666
H42 H 1.0  0.5740536  0.4278667  0.2669554
H42 H 1.0  0.5404465  0.4301210  0.2456419
H42 H 1.0  0.5539311  0.4452138  0.2582604
H42 H 1.0  0.5251339  0.4354594  0.2770174
H42 H 1.0  0.5458635  0.4106033  0.2618856
H42 H 1.0  0.5268439  0.4228749  0.2543663
H42 H 1.0  0.5569263  0.4413519  0.2752827
H42 H 1.0  0.5390891  0.4303387  0.2866448
H42 H 1.0  0.5555195  0.4175506  0.2750067
H42 H 1.0  0.5287555  0.4404776  0.2539907
H42 H 1.0  0.5424938  0.4505322  0.2706920
H42 H 1.0  0.5296907  0.4183554  0.2776055
H42 H 1.0  0.5589871  0.4219081  0.2581950
H42 H 1.0  0.5419926  0.4397990  0.2457152
H42 H 1.0  0.5403663  0.4523506  0.2612990
H42 H 1.0  0.5222434  0.4210116  0.2718139
H42 H 1.0  0.5534623  0.4185889  0.2508110
H42 H 1.0  0.5436594  0.4486901  0.2440562
H42 H 1.0  0.5376388  0.4525037  0.2432325
H42 H 1.0  0.5380815  0.4556931  0.2530406
H42 H 1.0  0.5438101  0.4576463  0.2491893
H42 H 1.0  0.5143930  0.4221948  0.2671703
H42 H 1.0  0.5101839  0.4271984  0.2701212
H42 H 1.0  0.5498124  0.4151158  0.2431161
H42 H 1.0  0.5481313  0.4081722  0.2437677
H42 H 1.0  0.5334589  0.4169265  0.2502507
H42 H 1.0  0.5617139  0.4396954  0.2605006
H42 H 1.0  0.5304790  0.4423305  0.2815244
H42 H 1.0  0.5434345  0.4084348  0.2711298
N42 N 1.0  0.5364178  0.4457246  0.2483476
N42 N 1.0  0.5456937  0.4513347  0.2546876
N42 N 1.0  0.5184792  0.4286895  0.2717277
N42 N 1.0  0.5477517  0.4122433  0.2513109
N42 N 1.0  0.5396366  0.4193149  0.2448418
N42 N 1.0  0.5439219  0.4491510  0.2813749
N42 N 1.0  0.5365828  0.4408885  0.2873374
N42 N 1.0  0.5481006  0.4102244  0.2780688
N42 N 1.0  0.5189017  0.4285182  0.2591790
N42 N 1.0  0.5647393  0.4382930  0.2683752
N42 N 1.0  0.5376819  0.4143156  0.2837629
N42 N 1.0  0.5657725  0.4260946  0.2655778
C43 C 1.0  0.5540609  0.5975221  0.2676986
C43 C 1.0  0.5248157  0.5683360  0.2776152
C43 C 1.0  0.5533280  0.5551463  0.3042000
C43 C 1.0  0.5419570  0.5946928  0.3041637
C43 C 1.0  0.5719910  0.5775750  0.2816494
C43 C 1.0  0.5445207  0.5567971  0.2932202
C43 C 1.0  0.5488148  0.5823874  0.3057152
C43 C 1.0  0.5296639  0.5798274  0.2843453
C43 C 1.0  0.5784970  0.5797215  0.2884739
C43 C 1.0  0.5482054  0.5527732  0.3012041
C43 C 1.0  0.5441019  0.5903981  0.3083833
C43 C 1.0  0.5231498  0.5736752  0.2807088
C43 C 1.0  0.5618456  0.5750550  0.2700260
C43 C 1.0  0.5481600  0.5586287  0.2780413
C43 C 1.0  0.5627209  0.5781911  0.2997145
C43 C 1.0  0.5402856  0.5902657  0.2793245
C43 C 1.0  0.5596572  0.5803690  0.2693219
C43 C 1.0  0.5433105  0.5611906  0.2761573
C43 C 1.0  0.5621826  0.5724197  0.2998959
C43 C 1.0  0.5420354  0.5924309  0.2844116
C43 C 1.0  0.5614131  0.5848377  0.2725742
C43 C 1.0  0.5388941  0.5623291  0.2797240
C43 C 1.0  0.5573928  0.5698786  0.3019284
C43 C 1.0  0.5398293  0.5905620  0.2894282
C43 C 1.0  0.5654430  0.5838789  0.2766200
C43 C 1.0  0.5394154  0.5608604  0.2853102
C43 C 1.0  0.5530618  0.5732550  0.3037914
C43 C 1.0  0.5357881  0.5864052  0.2892820
C43 C 1.0  0.5677310  0.5786148  0.2774469
C43 C 1.0  0.5441920  0.5582961  0.2873432
C43 C 1.0  0.5534477  0.5790311  0.3036752
C43 C 1.0  0.5339370  0.5841436  0.2842834
C43 C 1.0  0.5658739  0.5742547  0.2741198
C43 C 1.0  0.5485286  0.5572225  0.2836462
C43 C 1.0  0.5583092  0.5814259  0.3016107
C43 C 1.0  0.5362437  0.5861204  0.2793436
C43 C 1.0  0.5599020  0.5705188  0.2664849
C43 C 1.0  0.5527983  0.5573776  0.2743252
C43 C 1.0  0.5677446  0.5808962  0.2976314
C43 C 1.0  0.5425428  0.5922284  0.2740379
C43 C 1.0  0.5596954  0.5616250  0.2626954
C43 C 1.0  0.5575285  0.5565569  0.2659314
C43 C 1.0  0.5768231  0.5815461  0.2943665
C43 C 1.0  0.5476877  0.5978328  0.2680694
C43 C 1.0  0.5591754  0.5904361  0.2718386
C43 C 1.0  0.5338839  0.5649796  0.2775413
C43 C 1.0  0.5570457  0.5638166  0.3020743
C43 C 1.0  0.5417672  0.5929915  0.2946466
H43 H 1.0  0.5558653  0.6002143  0.2708659
H43 H 1.0  0.5553701  0.5993095  0.2637667
H43 H 1.0  0.5254997  0.5693065  0.2732423
H43 H 1.0  0.5213102  0.5654938  0.2776435
H43 H 1.0  0.5570766  0.5534501  0.3023013
H43 H 1.0  0.5533687  0.5536017  0.3084407
H43 H 1.0  0.5452719  0.5976375  0.3032275
H43 H 1.0  0.5387266  0.5971596  0.3061248
H43 H 1.0  0.5730206  0.5732330  0.2822319
H43 H 1.0  0.5411221  0.5583385  0.2957346
H43 H 1.0  0.5450990  0.5800444  0.3066930
H43 H 1.0  0.5286191  0.5782913  0.2884439
H43 H 1.0  0.5794284  0.5752869  0.2885018
H43 H 1.0  0.5823940  0.5817242  0.2873913
H43 H 1.0  0.5444560  0.5542568  0.3032725
H43 H 1.0  0.5481484  0.5482949  0.3017612
H43 H 1.0  0.5407113  0.5876158  0.3095235
H43 H 1.0  0.5451855  0.5925409  0.3122048
H43 H 1.0  0.5222041  0.5726578  0.2850224
H43 H 1.0  0.5192618  0.5751901  0.2789896
H43 H 1.0  0.5565442  0.5810872  0.2661826
H43 H 1.0  0.5430003  0.5622835  0.2718249
H43 H 1.0  0.5655838  0.5698962  0.2984385
H43 H 1.0  0.5451582  0.5956417  0.2844218
H43 H 1.0  0.5668667  0.5872678  0.2791787
H43 H 1.0  0.5360101  0.5617270  0.2880875
H43 H 1.0  0.5493488  0.5713124  0.3053720
H43 H 1.0  0.5340631  0.5849464  0.2931493
H43 H 1.0  0.5675844  0.5701536  0.2746801
H43 H 1.0  0.5522321  0.5552367  0.2851948
H43 H 1.0  0.5586324  0.5858921  0.3015146
H43 H 1.0  0.5348248  0.5843886  0.2754645
H43 H 1.0  0.5564013  0.5715669  0.2638587
H43 H 1.0  0.5565046  0.5558892  0.2763982
H43 H 1.0  0.5674216  0.5853649  0.2972099
H43 H 1.0  0.5412402  0.5898444  0.2704505
H43 H 1.0  0.5563911  0.5632060  0.2600273
H43 H 1.0  0.5629286  0.5602562  0.2598597
H43 H 1.0  0.5609085  0.5548133  0.2683956
H43 H 1.0  0.5564427  0.5533150  0.2629848
H43 H 1.0  0.5761536  0.5860280  0.2943986
H43 H 1.0  0.5803202  0.5808711  0.2971383
H43 H 1.0  0.5458839  0.5953529  0.2647332
H43 H 1.0  0.5463931  0.6020688  0.2672033
H43 H 1.0  0.5604807  0.5933961  0.2749665
H43 H 1.0  0.5342212  0.5663885  0.2732806
H43 H 1.0  0.5604439  0.5616999  0.3000190
H43 H 1.0  0.5452770  0.5957756  0.2942211
N43 N 1.0  0.5620862  0.5657169  0.2664236
N43 N 1.0  0.5525821  0.5579517  0.2690849
N43 N 1.0  0.5721684  0.5782980  0.2964016
N43 N 1.0  0.5457652  0.5963824  0.2735976
N43 N 1.0  0.5559663  0.5918040  0.2678806
N43 N 1.0  0.5484297  0.5539198  0.2952883
N43 N 1.0  0.5531221  0.5611691  0.3044048
N43 N 1.0  0.5395691  0.5919824  0.2993353
N43 N 1.0  0.5743488  0.5813902  0.2844282
N43 N 1.0  0.5294549  0.5656110  0.2803379
N43 N 1.0  0.5490449  0.5876224  0.3063288
N43 N 1.0  0.5273124  0.5779797  0.2799993
C44 C 1.0  0.5463903  0.2629596  0.3629658
C44 C 1.0  0.5276387  0.2324266  0.3401286
C44 C 1.0  0.5662456  0.2222397  0.3301603
C44 C 1.0  0.5555547  0.2261517  0.3697029
C44 C 1.0  0.5695061  0.2559310  0.3447932
C44 C 1.0  0.5529153  0.2270496  0.3302740
C44 C 1.0  0.5625110  0.2254002  0.3573780
C44 C 1.0  0.5350153  0.2322882  0.3522289
C44 C 1.0  0.5785825  0.2542631  0.3476819
C44 C 1.0  0.5603784  0.2214398  0.3277556
C44 C 1.0  0.5597233  0.2227528  0.3662505
C44 C 1.0  0.5277284  0.2303532  0.3461739
C44 C 1.0  0.5548100  0.2595391  0.3408707
C44 C 1.0  0.5478980  0.2418060  0.3282567
C44 C 1.0  0.5712197  0.2364945  0.3504449
C44 C 1.0  0.5410772  0.2444979  0.3600494
C44 C 1.0  0.5524430  0.2602934  0.3461006
C44 C 1.0  0.5427226  0.2414607  0.3308499
C44 C 1.0  0.5710112  0.2346374  0.3449549
C44 C 1.0  0.5452017  0.2417836  0.3630907
C44 C 1.0  0.5555388  0.2596529  0.3509622
C44 C 1.0  0.5408430  0.2365310  0.3332348
C44 C 1.0  0.5680980  0.2298572  0.3434744
C44 C 1.0  0.5460429  0.2360724  0.3626438
C44 C 1.0  0.5611247  0.2582015  0.3504946
C44 C 1.0  0.5442868  0.2318705  0.3330031
C44 C 1.0  0.5653283  0.2269191  0.3476367
C44 C 1.0  0.5426505  0.2330626  0.3590294
C44 C 1.0  0.5636400  0.2574109  0.3453295
C44 C 1.0  0.5494797  0.2320555  0.3304489
C44 C 1.0  0.5654421  0.2286448  0.3531625
C44 C 1.0  0.5384897  0.2356281  0.3559257
C44 C 1.0  0.5604159  0.2580870  0.3405676
C44 C 1.0  0.5512207  0.2370664  0.3281065
C44 C 1.0  0.5684029  0.2334523  0.3544863
C44 C 1.0  0.5377715  0.2413554  0.3564831
C44 C 1.0  0.5514037  0.2603015  0.3358999
C44 C 1.0  0.5498892  0.2469453  0.3257049
C44 C 1.0  0.5742999  0.2414782  0.3520473
C44 C 1.0  0.5401335  0.2504796  0.3605210
C44 C 1.0  0.5494515  0.2610907  0.3264622
C44 C 1.0  0.5494654  0.2560638  0.3225149
C44 C 1.0  0.5802426  0.2490267  0.3509495
C44 C 1.0  0.5411791  0.2594213  0.3640500
C44 C 1.0  0.5531058  0.2604777  0.3564658
C44 C 1.0  0.5353706  0.2363684  0.3358648
C44 C 1.0  0.5680404  0.2280566  0.3376740
C44 C 1.0  0.5503896  0.2334140  0.3659497
H44 H 1.0  0.5495287  0.2619739  0.3660825
H44 H 1.0  0.5453667  0.2672976  0.3636745
H44 H 1.0  0.5258729  0.2365980  0.3400164
H44 H 1.0  0.5247582  0.2298780  0.3377676
H44 H 1.0  0.5684588  0.2253203  0.3276814
H44 H 1.0  0.5685704  0.2184108  0.3296074
H44 H 1.0  0.5577894  0.2293691  0.3719814
H44 H 1.0  0.5537935  0.2234802  0.3728853
H44 H 1.0  0.5708014  0.2549147  0.3406050
H44 H 1.0  0.5513294  0.2236092  0.3327022
H44 H 1.0  0.5599430  0.2220895  0.3557357
H44 H 1.0  0.5363448  0.2280135  0.3517718
H44 H 1.0  0.5795028  0.2536264  0.3432908
H44 H 1.0  0.5812574  0.2576693  0.3489513
H44 H 1.0  0.5582601  0.2181674  0.3300667
H44 H 1.0  0.5607431  0.2198459  0.3235492
H44 H 1.0  0.5575284  0.2193695  0.3641833
H44 H 1.0  0.5626125  0.2207216  0.3690606
H44 H 1.0  0.5292423  0.2260827  0.3462562
H44 H 1.0  0.5234825  0.2301136  0.3476844
H44 H 1.0  0.5481211  0.2614204  0.3464369
H44 H 1.0  0.5401326  0.2451127  0.3309746
H44 H 1.0  0.5731859  0.2369718  0.3418116
H44 H 1.0  0.5477687  0.2441931  0.3658593
H44 H 1.0  0.5635995  0.2576883  0.3541920
H44 H 1.0  0.5428523  0.2280445  0.3348372
H44 H 1.0  0.5630719  0.2232162  0.3465165
H44 H 1.0  0.5432789  0.2286427  0.3586702
H44 H 1.0  0.5622699  0.2575022  0.3365328
H44 H 1.0  0.5552322  0.2372330  0.3261222
H44 H 1.0  0.5685086  0.2348046  0.3587549
H44 H 1.0  0.5345569  0.2433612  0.3540951
H44 H 1.0  0.5470169  0.2608892  0.3367129
H44 H 1.0  0.5541682  0.2468078  0.3243192
H44 H 1.0  0.5736854  0.2427615  0.3563166
H44 H 1.0  0.5371891  0.2521459  0.3575538
H44 H 1.0  0.5451950  0.2619468  0.3277605
H44 H 1.0  0.5507225  0.2647508  0.3241476
H44 H 1.0  0.5536821  0.2553736  0.3210053
H44 H 1.0  0.5470673  0.2571062  0.3188360
H44 H 1.0  0.5795748  0.2497622  0.3553709
H44 H 1.0  0.5846937  0.2484104  0.3505307
H44 H 1.0  0.5379460  0.2605979  0.3611011
H44 H 1.0  0.5395117  0.2605056  0.3681013
H44 H 1.0  0.5557935  0.2593313  0.3598880
H44 H 1.0  0.5333591  0.2403766  0.3362404
H44 H 1.0  0.5698846  0.2309790  0.3347914
H44 H 1.0  0.5530645  0.2362752  0.3681653
N44 N 1.0  0.5533477  0.2602978  0.3309954
N44 N 1.0  0.5469109  0.2512600  0.3251139
N44 N 1.0  0.5774637  0.2441394  0.3487699
N44 N 1.0  0.5425211  0.2535427  0.3640917
N44 N 1.0  0.5482512  0.2623851  0.3572590
N44 N 1.0  0.5573999  0.2266775  0.3275197
N44 N 1.0  0.5660219  0.2234565  0.3360619
N44 N 1.0  0.5510412  0.2281879  0.3662616
N44 N 1.0  0.5728778  0.2558287  0.3488500
N44 N 1.0  0.5330852  0.2319364  0.3375879
N44 N 1.0  0.5628941  0.2263141  0.3625599
N44 N 1.0  0.5307658  0.2341623  0.3497269
C45 C 1.0  0.4642029  0.6211806  0.3997966
C45 C 1.0  0.4360897  0.5922973  0.4132447
C45 C 1.0  0.4683429  0.5767735  0.4335525
C45 C 1.0  0.4586635  0.6165582  0.4376405
C45 C 1.0  0.4835497  0.5999527  0.4092346
C45 C 1.0  0.4577964  0.5793128  0.4244327
C45 C 1.0  0.4652131  0.6039949  0.4372862
C45 C 1.0  0.4424903  0.6032331  0.4195924
C45 C 1.0  0.4912406  0.6015112  0.4148853
C45 C 1.0  0.4626832  0.5747253  0.4314030
C45 C 1.0  0.4613578  0.6119647  0.4411747
C45 C 1.0  0.4352043  0.5974905  0.4168640
C45 C 1.0  0.4714139  0.5984056  0.3995027
C45 C 1.0  0.4587513  0.5819288  0.4089652
C45 C 1.0  0.4776632  0.5997684  0.4286762
C45 C 1.0  0.4524428  0.6136450  0.4133055
C45 C 1.0  0.4693397  0.6038112  0.3994836
C45 C 1.0  0.4537459  0.5847322  0.4081191
C45 C 1.0  0.4769457  0.5940137  0.4286468
C45 C 1.0  0.4551489  0.6154579  0.4181033
C45 C 1.0  0.4718142  0.6080302  0.4025991
C45 C 1.0  0.4500792  0.5857834  0.4124750
C45 C 1.0  0.4724993  0.5914936  0.4313685
C45 C 1.0  0.4537984  0.6133606  0.4233285
C45 C 1.0  0.4764585  0.6067226  0.4058004
C45 C 1.0  0.4515272  0.5839753  0.4177918
C45 C 1.0  0.4686997  0.5948753  0.4341533
C45 C 1.0  0.4496398  0.6093349  0.4236905
C45 C 1.0  0.4786543  0.6013567  0.4059250
C45 C 1.0  0.4564874  0.5811628  0.4187972
C45 C 1.0  0.4692790  0.6006351  0.4342744
C45 C 1.0  0.4468462  0.6074235  0.4189928
C45 C 1.0  0.4760713  0.5972535  0.4027597
C45 C 1.0  0.4600549  0.5801864  0.4143311
C45 C 1.0  0.4737847  0.6030092  0.4315006
C45 C 1.0  0.4483133  0.6096211  0.4138306
C45 C 1.0  0.4687010  0.5941415  0.3961335
C45 C 1.0  0.4626054  0.5807679  0.4044168
C45 C 1.0  0.4823369  0.6024487  0.4258716
C45 C 1.0  0.4537992  0.6158502  0.4078107
C45 C 1.0  0.4674860  0.5854947  0.3919790
C45 C 1.0  0.4657360  0.5803084  0.3952794
C45 C 1.0  0.4907100  0.6030333  0.4210703
C45 C 1.0  0.4580133  0.6216482  0.4013201
C45 C 1.0  0.4696967  0.6137228  0.4025729
C45 C 1.0  0.4448660  0.5886972  0.4113689
C45 C 1.0  0.4719525  0.5854455  0.4312546
C45 C 1.0  0.4567230  0.6154243  0.4282354
H45 H 1.0  0.4666421  0.6236304  0.4027263
H45 H 1.0  0.4648608  0.6231580  0.3957933
H45 H 1.0  0.4360234  0.5935031  0.4088774
H45 H 1.0  0.4325391  0.5895581  0.4137514
H45 H 1.0  0.4716275  0.5750869  0.4309256
H45 H 1.0  0.4690766  0.5749822  0.4376298
H45 H 1.0  0.4618696  0.6194584  0.4362815
H45 H 1.0  0.4559291  0.6189956  0.4402764
H45 H 1.0  0.4844999  0.5955568  0.4093934
H45 H 1.0  0.4549594  0.5807991  0.4275935
H45 H 1.0  0.4616433  0.6017041  0.4387897
H45 H 1.0  0.4421316  0.6014891  0.4237252
H45 H 1.0  0.4919923  0.5970582  0.4145119
H45 H 1.0  0.4949572  0.6034635  0.4132284
H45 H 1.0  0.4594198  0.5761899  0.4341855
H45 H 1.0  0.4625551  0.5702255  0.4317244
H45 H 1.0  0.4581197  0.6092168  0.4427562
H45 H 1.0  0.4631833  0.6138483  0.4448475
H45 H 1.0  0.4350011  0.5962488  0.4212175
H45 H 1.0  0.4311336  0.5992125  0.4159522
H45 H 1.0  0.4657487  0.6047996  0.3969957
H45 H 1.0  0.4527136  0.5860858  0.4039763
H45 H 1.0  0.4799355  0.5914854  0.4264722
H45 H 1.0  0.4583442  0.6185734  0.4177224
H45 H 1.0  0.4784420  0.6099142  0.4082373
H45 H 1.0  0.4487044  0.5847729  0.4211765
H45 H 1.0  0.4652548  0.5929485  0.4362695
H45 H 1.0  0.4485741  0.6077008  0.4277221
H45 H 1.0  0.4776962  0.5930800  0.4027873
H45 H 1.0  0.4638959  0.5780097  0.4150836
H45 H 1.0  0.4742559  0.6074625  0.4315837
H45 H 1.0  0.4461634  0.6081605  0.4101830
H45 H 1.0  0.4648324  0.5954399  0.3942365
H45 H 1.0  0.4665612  0.5790568  0.4057102
H45 H 1.0  0.4821150  0.6069417  0.4257509
H45 H 1.0  0.4517905  0.6137184  0.4043944
H45 H 1.0  0.4638234  0.5873219  0.3900338
H45 H 1.0  0.4701100  0.5842042  0.3885413
H45 H 1.0  0.4694306  0.5783289  0.3970022
H45 H 1.0  0.4640216  0.5772768  0.3924086
H45 H 1.0  0.4902283  0.6075226  0.4214581
H45 H 1.0  0.4946151  0.6020988  0.4231306
H45 H 1.0  0.4555527  0.6194200  0.3982355
H45 H 1.0  0.4567481  0.6259624  0.4009247
H45 H 1.0  0.4716484  0.6164563  0.4055676
H45 H 1.0  0.4444954  0.5903437  0.4071971
H45 H 1.0  0.4748487  0.5833584  0.4285145
H45 H 1.0  0.4602052  0.6181287  0.4273348
N45 N 1.0  0.4706549  0.5892918  0.3954284
N45 N 1.0  0.4614847  0.5816544  0.3993379
N45 N 1.0  0.4863698  0.5998036  0.4237331
N45 N 1.0  0.4570484  0.6199306  0.4070193
N45 N 1.0  0.4658907  0.6154103  0.3993323
N45 N 1.0  0.4618977  0.5762103  0.4256117
N45 N 1.0  0.4684067  0.5827773  0.4341081
N45 N 1.0  0.4553550  0.6142040  0.4331826
N45 N 1.0  0.4865070  0.6035305  0.4117427
N45 N 1.0  0.4410311  0.5892878  0.4149438
N45 N 1.0  0.4657481  0.6091763  0.4381237
N45 N 1.0  0.4393361  0.6017104  0.4156473
C46 C 1.0  0.5387355  0.6578376  0.4775082
C46 C 1.0  0.5199568  0.6292348  0.4523155
C46 C 1.0  0.4851764  0.6460170  0.4665401
C46 C 1.0  0.5143955  0.6699527  0.4502138
C46 C 1.0  0.5110692  0.6584196  0.4896834
C46 C 1.0  0.4962534  0.6375936  0.4638575
C46 C 1.0  0.5033650  0.6647521  0.4574347
C46 C 1.0  0.5216104  0.6432819  0.4514261
C46 C 1.0  0.5060240  0.6664135  0.4917209
C46 C 1.0  0.4870270  0.6404887  0.4639208
C46 C 1.0  0.5080288  0.6699863  0.4507749
C46 C 1.0  0.5217611  0.6340575  0.4485290
C46 C 1.0  0.5201745  0.6460357  0.4868352
C46 C 1.0  0.5071807  0.6324256  0.4739014
C46 C 1.0  0.5011965  0.6644847  0.4729981
C46 C 1.0  0.5293191  0.6527977  0.4612755
C46 C 1.0  0.5247621  0.6485961  0.4844018
C46 C 1.0  0.5114568  0.6312059  0.4701789
C46 C 1.0  0.4973767  0.6601394  0.4733964
C46 C 1.0  0.5267345  0.6578348  0.4600202
C46 C 1.0  0.5249929  0.6543407  0.4836428
C46 C 1.0  0.5108510  0.6320323  0.4644804
C46 C 1.0  0.4955010  0.6573053  0.4687081
C46 C 1.0  0.5225435  0.6581893  0.4560409
C46 C 1.0  0.5204759  0.6575264  0.4853675
C46 C 1.0  0.5058211  0.6341552  0.4625241
C46 C 1.0  0.4975545  0.6588951  0.4635232
C46 C 1.0  0.5209306  0.6533403  0.4532992
C46 C 1.0  0.5158094  0.6551106  0.4878206
C46 C 1.0  0.5014577  0.6354211  0.4661134
C46 C 1.0  0.5013711  0.6632128  0.4629614
C46 C 1.0  0.5234152  0.6482364  0.4544408
C46 C 1.0  0.5157295  0.6493620  0.4885098
C46 C 1.0  0.5022187  0.6345384  0.4717939
C46 C 1.0  0.5031536  0.6659541  0.4677509
C46 C 1.0  0.5275981  0.6480447  0.4584528
C46 C 1.0  0.5201501  0.6400076  0.4875799
C46 C 1.0  0.5077594  0.6315331  0.4798812
C46 C 1.0  0.5031561  0.6675123  0.4778855
C46 C 1.0  0.5337487  0.6523900  0.4654115
C46 C 1.0  0.5169581  0.6314161  0.4906620
C46 C 1.0  0.5118825  0.6285071  0.4880876
C46 C 1.0  0.5035328  0.6701571  0.4871788
C46 C 1.0  0.5403285  0.6555189  0.4717692
C46 C 1.0  0.5298042  0.6570705  0.4811348
C46 C 1.0  0.5154371  0.6306492  0.4607460
C46 C 1.0  0.4914637  0.6528114  0.4693365
C46 C 1.0  0.5199936  0.6635700  0.4548427
H46 H 1.0  0.5378339  0.6622619  0.4771238
H46 H 1.0  0.5423430  0.6576143  0.4802109
H46 H 1.0  0.5234931  0.6279121  0.4548210
H46 H 1.0  0.5189559  0.6256681  0.4497380
H46 H 1.0  0.4844141  0.6453833  0.4709617
H46 H 1.0  0.4811645  0.6471625  0.4648186
H46 H 1.0  0.5161509  0.6730296  0.4530402
H46 H 1.0  0.5154917  0.6714048  0.4460840
H46 H 1.0  0.5075116  0.6560050  0.4910123
H46 H 1.0  0.4963905  0.6385925  0.4594722
H46 H 1.0  0.5020834  0.6619640  0.4541428
H46 H 1.0  0.5179844  0.6438910  0.4488317
H46 H 1.0  0.5028196  0.6635942  0.4932432
H46 H 1.0  0.5071063  0.6689757  0.4952752
H46 H 1.0  0.4875294  0.6410573  0.4594530
H46 H 1.0  0.4836777  0.6374936  0.4643444
H46 H 1.0  0.5062577  0.6671039  0.4477596
H46 H 1.0  0.5064897  0.6740475  0.4495473
H46 H 1.0  0.5183029  0.6352019  0.4458331
H46 H 1.0  0.5249780  0.6325755  0.4457322
H46 H 1.0  0.5282464  0.6461113  0.4830798
H46 H 1.0  0.5153029  0.6295663  0.4717851
H46 H 1.0  0.4958451  0.6589874  0.4774444
H46 H 1.0  0.5280521  0.6615262  0.4621879
H46 H 1.0  0.5205623  0.6619716  0.4848278
H46 H 1.0  0.5053274  0.6347987  0.4581193
H46 H 1.0  0.4961150  0.6567206  0.4598821
H46 H 1.0  0.5176939  0.6535900  0.4502135
H46 H 1.0  0.5121715  0.6474042  0.4903984
H46 H 1.0  0.4988565  0.6355068  0.4745895
H46 H 1.0  0.5061026  0.6693001  0.4673409
H46 H 1.0  0.5295371  0.6441083  0.4593502
H46 H 1.0  0.5235935  0.6378694  0.4856251
H46 H 1.0  0.5043587  0.6331444  0.4823487
H46 H 1.0  0.5065022  0.6704090  0.4770706
H46 H 1.0  0.5350201  0.6481830  0.4663784
H46 H 1.0  0.5207340  0.6297290  0.4888092
H46 H 1.0  0.5172039  0.6303013  0.4950284
H46 H 1.0  0.5081222  0.6299999  0.4901293
H46 H 1.0  0.5120785  0.6241084  0.4890793
H46 H 1.0  0.5066588  0.6731555  0.4858468
H46 H 1.0  0.5002359  0.6726433  0.4890000
H46 H 1.0  0.5414893  0.6511599  0.4721992
H46 H 1.0  0.5440831  0.6575914  0.4703630
H46 H 1.0  0.5292370  0.6614545  0.4802933
H46 H 1.0  0.5192752  0.6295569  0.4628263
H46 H 1.0  0.4906227  0.6516369  0.4735985
H46 H 1.0  0.5212337  0.6668850  0.4576218
N46 N 1.0  0.5164407  0.6374120  0.4902886
N46 N 1.0  0.5118737  0.6290727  0.4820846
N46 N 1.0  0.5011510  0.6668667  0.4827225
N46 N 1.0  0.5359829  0.6565728  0.4677236
N46 N 1.0  0.5343191  0.6545831  0.4800110
N46 N 1.0  0.4918817  0.6382764  0.4667313
N46 N 1.0  0.4890845  0.6504308  0.4652736
N46 N 1.0  0.5166014  0.6643809  0.4508842
N46 N 1.0  0.5110429  0.6636947  0.4897770
N46 N 1.0  0.5150383  0.6306909  0.4554854
N46 N 1.0  0.5063504  0.6689962  0.4564811
N46 N 1.0  0.5240412  0.6386116  0.4517572
C47 C 1.0  0.4562374  0.6580588  0.6685581
C47 C 1.0  0.4578960  0.6628630  0.6263725
C47 C 1.0  0.4562808  0.7030109  0.6352727
C47 C 1.0  0.4845960  0.6790956  0.6531482
C47 C 1.0  0.4463814  0.6865836  0.6667692
C47 C 1.0  0.4534400  0.6897174  0.6312646
C47 C 1.0  0.4754479  0.6894016  0.6498382
C47 C 1.0  0.4673205  0.6650717  0.6367239
C47 C 1.0  0.4496055  0.6939598  0.6721271
C47 C 1.0  0.4549631  0.6992181  0.6303001
C47 C 1.0  0.4840260  0.6852008  0.6513449
C47 C 1.0  0.4638953  0.6617889  0.6282979
C47 C 1.0  0.4411751  0.6740031  0.6590874
C47 C 1.0  0.4426120  0.6799240  0.6370819
C47 C 1.0  0.4630060  0.6943591  0.6580615
C47 C 1.0  0.4656499  0.6623815  0.6521174
C47 C 1.0  0.4447781  0.6699377  0.6610910
C47 C 1.0  0.4448826  0.6748448  0.6354461
C47 C 1.0  0.4599160  0.6968111  0.6538104
C47 C 1.0  0.4696900  0.6659819  0.6542014
C47 C 1.0  0.4489322  0.6711839  0.6649407
C47 C 1.0  0.4498556  0.6745502  0.6324956
C47 C 1.0  0.4618018  0.6968797  0.6483360
C47 C 1.0  0.4729363  0.6692577  0.6507004
C47 C 1.0  0.4494410  0.6766563  0.6667632
C47 C 1.0  0.4525866  0.6794993  0.6311987
C47 C 1.0  0.4669062  0.6943966  0.6471495
C47 C 1.0  0.4720532  0.6688890  0.6449806
C47 C 1.0  0.4459101  0.6808402  0.6648506
C47 C 1.0  0.4504471  0.6846480  0.6327604
C47 C 1.0  0.4701076  0.6919086  0.6512830
C47 C 1.0  0.4680588  0.6653420  0.6427468
C47 C 1.0  0.4418119  0.6794376  0.6610080
C47 C 1.0  0.4454570  0.6847774  0.6357116
C47 C 1.0  0.4680826  0.6919211  0.6567173
C47 C 1.0  0.4648873  0.6621258  0.6463838
C47 C 1.0  0.4368617  0.6724807  0.6550911
C47 C 1.0  0.4373765  0.6802797  0.6401401
C47 C 1.0  0.4610853  0.6943041  0.6638236
C47 C 1.0  0.4622533  0.6588966  0.6557524
C47 C 1.0  0.4290524  0.6736687  0.6495138
C47 C 1.0  0.4291561  0.6771324  0.6441431
C47 C 1.0  0.4554298  0.6964780  0.6713596
C47 C 1.0  0.4593493  0.6548074  0.6640197
C47 C 1.0  0.4527039  0.6669413  0.6671007
C47 C 1.0  0.4520419  0.6691313  0.6308380
C47 C 1.0  0.4584340  0.6995388  0.6440375
C47 C 1.0  0.4771448  0.6729327  0.6530820
H47 H 1.0  0.4592542  0.6600722  0.6712749
H47 H 1.0  0.4540614  0.6551231  0.6712067
H47 H 1.0  0.4551933  0.6596485  0.6280737
H47 H 1.0  0.4576914  0.6623096  0.6218982
H47 H 1.0  0.4523976  0.7044007  0.6371498
H47 H 1.0  0.4582468  0.7067739  0.6337412
H47 H 1.0  0.4843200  0.6788501  0.6576649
H47 H 1.0  0.4887639  0.6776771  0.6521568
H47 H 1.0  0.4437605  0.6895086  0.6645721
H47 H 1.0  0.4575057  0.6890249  0.6294649
H47 H 1.0  0.4762792  0.6891929  0.6454203
H47 H 1.0  0.4696496  0.6681538  0.6344159
H47 H 1.0  0.4465907  0.6964765  0.6698663
H47 H 1.0  0.4484235  0.6943431  0.6764659
H47 H 1.0  0.4588361  0.6980456  0.6282598
H47 H 1.0  0.4526993  0.7016106  0.6272148
H47 H 1.0  0.4845703  0.6854792  0.6468544
H47 H 1.0  0.4874655  0.6875499  0.6530830
H47 H 1.0  0.4666392  0.6648434  0.6263801
H47 H 1.0  0.4652516  0.6578103  0.6266550
H47 H 1.0  0.4443621  0.6657105  0.6596700
H47 H 1.0  0.4426976  0.6710771  0.6364907
H47 H 1.0  0.4559877  0.6987073  0.6548265
H47 H 1.0  0.4703011  0.6661937  0.6586334
H47 H 1.0  0.4526159  0.6777164  0.6697389
H47 H 1.0  0.4564329  0.6792968  0.6289129
H47 H 1.0  0.4683877  0.6944410  0.6429232
H47 H 1.0  0.4745552  0.6714096  0.6422518
H47 H 1.0  0.4390338  0.6825987  0.6594754
H47 H 1.0  0.4437807  0.6887484  0.6369275
H47 H 1.0  0.4705433  0.6900060  0.6599325
H47 H 1.0  0.4617939  0.6593720  0.6446786
H47 H 1.0  0.4371561  0.6682672  0.6535384
H47 H 1.0  0.4363545  0.6844040  0.6416220
H47 H 1.0  0.4635957  0.6918119  0.6666053
H47 H 1.0  0.4589221  0.6567083  0.6536631
H47 H 1.0  0.4295535  0.6692885  0.6484650
H47 H 1.0  0.4249389  0.6739650  0.6513469
H47 H 1.0  0.4283868  0.6814798  0.6451655
H47 H 1.0  0.4256615  0.6759066  0.6415631
H47 H 1.0  0.4584039  0.6941217  0.6738373
H47 H 1.0  0.4554589  0.7006254  0.6731389
H47 H 1.0  0.4563432  0.6525772  0.6614656
H47 H 1.0  0.4618239  0.6515863  0.6659870
H47 H 1.0  0.4560625  0.6685410  0.6696324
H47 H 1.0  0.4498228  0.6656156  0.6325606
H47 H 1.0  0.4543400  0.7008204  0.6453970
H47 H 1.0  0.4770410  0.6732295  0.6575711
N47 N 1.0  0.4330415  0.6757632  0.6535212
N47 N 1.0  0.4342211  0.6761447  0.6410243
N47 N 1.0  0.4568393  0.6969393  0.6655151
N47 N 1.0  0.4630764  0.6584117  0.6609409
N47 N 1.0  0.4521548  0.6617821  0.6661436
N47 N 1.0  0.4515017  0.6945730  0.6319745
N47 N 1.0  0.4600972  0.7003282  0.6390933
N47 N 1.0  0.4806758  0.6755890  0.6501991
N47 N 1.0  0.4495694  0.6881041  0.6706886
N47 N 1.0  0.4561905  0.6685064  0.6276390
N47 N 1.0  0.4788919  0.6875993  0.6534054
N47 N 1.0  0.4642295  0.6615410  0.6343134
C48 C 1.0  0.7614865  0.4227493  0.6466695
C48 C 1.0  0.7748760  0.4529010  0.6734470
C48 C 1.0  0.7364910  0.4507602  0.6881327
C48 C 1.0  0.7591148  0.4165688  0.6846220
C48 C 1.0  0.7345856  0.4330567  0.6558398
C48 C 1.0  0.7485080  0.4545289  0.6816336
C48 C 1.0  0.7486133  0.4260217  0.6857260
C48 C 1.0  0.7719571  0.4391297  0.6750854
C48 C 1.0  0.7272053  0.4275570  0.6588052
C48 C 1.0  0.7412892  0.4549813  0.6880520
C48 C 1.0  0.7544379  0.4187735  0.6883790
C48 C 1.0  0.7770083  0.4473461  0.6757813
C48 C 1.0  0.7466852  0.4411729  0.6501732
C48 C 1.0  0.7509438  0.4567935  0.6662734
C48 C 1.0  0.7369546  0.4288224  0.6755659
C48 C 1.0  0.7675183  0.4287714  0.6641316
C48 C 1.0  0.7505456  0.4369369  0.6493499
C48 C 1.0  0.7566896  0.4560400  0.6660552
C48 C 1.0  0.7355443  0.4342246  0.6771337
C48 C 1.0  0.7649468  0.4248076  0.6674937
C48 C 1.0  0.7493126  0.4314111  0.6506047
C48 C 1.0  0.7597743  0.4548122  0.6707986
C48 C 1.0  0.7383093  0.4369621  0.6814222
C48 C 1.0  0.7646320  0.4254426  0.6732403
C48 C 1.0  0.7440774  0.4301802  0.6527506
C48 C 1.0  0.7569751  0.4543190  0.6758538
C48 C 1.0  0.7425975  0.4341754  0.6841558
C48 C 1.0  0.7669511  0.4301967  0.6756176
C48 C 1.0  0.7401032  0.4343104  0.6536321
C48 C 1.0  0.7512432  0.4550438  0.6762348
C48 C 1.0  0.7441228  0.4287809  0.6827073
C48 C 1.0  0.7695524  0.4342436  0.6723954
C48 C 1.0  0.7414855  0.4397805  0.6523298
C48 C 1.0  0.7482936  0.4562691  0.6713949
C48 C 1.0  0.7412585  0.4261735  0.6783912
C48 C 1.0  0.7697864  0.4334634  0.6666538
C48 C 1.0  0.7481602  0.4468912  0.6487523
C48 C 1.0  0.7476766  0.4581250  0.6613296
C48 C 1.0  0.7340510  0.4258990  0.6711031
C48 C 1.0  0.7679079  0.4281230  0.6581048
C48 C 1.0  0.7467973  0.4563529  0.6472959
C48 C 1.0  0.7460313  0.4604974  0.6521009
C48 C 1.0  0.7272942  0.4243853  0.6643536
C48 C 1.0  0.7671163  0.4237010  0.6495419
C48 C 1.0  0.7533173  0.4269322  0.6497151
C48 C 1.0  0.7657909  0.4541040  0.6703623
C48 C 1.0  0.7366491  0.4426039  0.6829400
C48 C 1.0  0.7619331  0.4211531  0.6765878
H48 H 1.0  0.7596765  0.4188847  0.6481941
H48 H 1.0  0.7622079  0.4220422  0.6422708
H48 H 1.0  0.7760413  0.4532208  0.6690799
H48 H 1.0  0.7770775  0.4562693  0.6754901
H48 H 1.0  0.7332636  0.4521260  0.6852601
H48 H 1.0  0.7345450  0.4508591  0.6922039
H48 H 1.0  0.7574191  0.4134291  0.6818284
H48 H 1.0  0.7621054  0.4143596  0.6871797
H48 H 1.0  0.7321020  0.4366768  0.6568292
H48 H 1.0  0.7511695  0.4530398  0.6849422
H48 H 1.0  0.7508413  0.4286763  0.6885968
H48 H 1.0  0.7710248  0.4394959  0.6794725
H48 H 1.0  0.7249654  0.4314567  0.6593605
H48 H 1.0  0.7247439  0.4252116  0.6558371
H48 H 1.0  0.7443932  0.4537595  0.6911195
H48 H 1.0  0.7397353  0.4589666  0.6894912
H48 H 1.0  0.7561839  0.4217152  0.6913514
H48 H 1.0  0.7528744  0.4153668  0.6908930
H48 H 1.0  0.7760802  0.4471438  0.6802123
H48 H 1.0  0.7815142  0.4473061  0.6755315
H48 H 1.0  0.7545873  0.4379130  0.6476845
H48 H 1.0  0.7587624  0.4564452  0.6621056
H48 H 1.0  0.7322154  0.4362928  0.6749657
H48 H 1.0  0.7631886  0.4211673  0.6655655
H48 H 1.0  0.7430297  0.4259412  0.6537465
H48 H 1.0  0.7593409  0.4533743  0.6795377
H48 H 1.0  0.7447479  0.4362707  0.6874790
H48 H 1.0  0.7667244  0.4307081  0.6800614
H48 H 1.0  0.7384814  0.4430398  0.6529715
H48 H 1.0  0.7438595  0.4568374  0.6716652
H48 H 1.0  0.7424180  0.4219990  0.6772555
H48 H 1.0  0.7717968  0.4365788  0.6641413
H48 H 1.0  0.7524784  0.4474842  0.6476337
H48 H 1.0  0.7432218  0.4580686  0.6619627
H48 H 1.0  0.7358937  0.4219611  0.6699419
H48 H 1.0  0.7695110  0.4317265  0.6559381
H48 H 1.0  0.7511240  0.4564236  0.6459501
H48 H 1.0  0.7444447  0.4578174  0.6437336
H48 H 1.0  0.7416543  0.4606246  0.6532678
H48 H 1.0  0.7469556  0.4646494  0.6505917
H48 H 1.0  0.7292966  0.4203674  0.6637347
H48 H 1.0  0.7230485  0.4234022  0.6655265
H48 H 1.0  0.7690496  0.4274215  0.6478233
H48 H 1.0  0.7698965  0.4203238  0.6484306
H48 H 1.0  0.7520482  0.4229380  0.6513537
H48 H 1.0  0.7673651  0.4540565  0.6661466
H48 H 1.0  0.7336520  0.4444825  0.6801579
H48 H 1.0  0.7598425  0.4179615  0.6742017
N48 N 1.0  0.7447220  0.4508925  0.6487914
N48 N 1.0  0.7498059  0.4592739  0.6566410
N48 N 1.0  0.7297146  0.4277480  0.6687345
N48 N 1.0  0.7665110  0.4237285  0.6555414
N48 N 1.0  0.7579243  0.4275824  0.6472275
N48 N 1.0  0.7434352  0.4557171  0.6824650
N48 N 1.0  0.7385120  0.4451629  0.6871609
N48 N 1.0  0.7619934  0.4210924  0.6818630
N48 N 1.0  0.7327703  0.4281557  0.6565618
N48 N 1.0  0.7689842  0.4535887  0.6745304
N48 N 1.0  0.7498610  0.4209337  0.6851014
N48 N 1.0  0.7749150  0.4426963  0.6725631
C49 C 1.0  0.4342648  0.5038118  0.6621100
C49 C 1.0  0.4660478  0.4874123  0.6850520
C49 C 1.0  0.4399320  0.4561287  0.6907942
C49 C 1.0  0.4483191  0.4692007  0.6526892
C49 C 1.0  0.4185715  0.4831553  0.6776349
C49 C 1.0  0.4480433  0.4676665  0.6921857
C49 C 1.0  0.4424785  0.4634410  0.6642465
C49 C 1.0  0.4606954  0.4842498  0.6723161
C49 C 1.0  0.4122667  0.4768942  0.6738196
C49 C 1.0  0.4450635  0.4585924  0.6937002
C49 C 1.0  0.4467086  0.4637199  0.6555557
C49 C 1.0  0.4674622  0.4862479  0.6789286
C49 C 1.0  0.4282938  0.4941054  0.6831080
C49 C 1.0  0.4435380  0.4823737  0.6954100
C49 C 1.0  0.4286450  0.4668618  0.6708742
C49 C 1.0  0.4490945  0.4915016  0.6645822
C49 C 1.0  0.4300443  0.4965711  0.6781704
C49 C 1.0  0.4480855  0.4852919  0.6933043
C49 C 1.0  0.4296187  0.4649405  0.6762586
C49 C 1.0  0.4474404  0.4872258  0.6610312
C49 C 1.0  0.4281229  0.4947480  0.6730115
C49 C 1.0  0.4525748  0.4825703  0.6908626
C49 C 1.0  0.4346778  0.4625605  0.6777654
C49 C 1.0  0.4500225  0.4820439  0.6611080
C49 C 1.0  0.4243787  0.4903333  0.6728744
C49 C 1.0  0.4524386  0.4767818  0.6905321
C49 C 1.0  0.4388322  0.4621415  0.6737414
C49 C 1.0  0.4543492  0.4811775  0.6648710
C49 C 1.0  0.4225313  0.4877596  0.6777317
C49 C 1.0  0.4479711  0.4737267  0.6925893
C49 C 1.0  0.4380132  0.4640131  0.6683237
C49 C 1.0  0.4561157  0.4853466  0.6684800
C49 C 1.0  0.4245416  0.4896944  0.6828054
C49 C 1.0  0.4435501  0.4765975  0.6950059
C49 C 1.0  0.4328919  0.4663731  0.6669694
C49 C 1.0  0.4534292  0.4904821  0.6682824
C49 C 1.0  0.4303929  0.4961946  0.6884110
C49 C 1.0  0.4388287  0.4851867  0.6980174
C49 C 1.0  0.4233382  0.4693242  0.6692405
C49 C 1.0  0.4464412  0.4969650  0.6645041
C49 C 1.0  0.4310733  0.4970489  0.6980188
C49 C 1.0  0.4337666  0.4925623  0.7016888
C49 C 1.0  0.4140873  0.4719880  0.6701498
C49 C 1.0  0.4406078  0.5040011  0.6613471
C49 C 1.0  0.4299000  0.4973350  0.6678115
C49 C 1.0  0.4572613  0.4858104  0.6887578
C49 C 1.0  0.4354809  0.4605695  0.6834471
C49 C 1.0  0.4481677  0.4777123  0.6572757
H49 H 1.0  0.4324230  0.5015159  0.6586644
H49 H 1.0  0.4326352  0.5080025  0.6617209
H49 H 1.0  0.4650799  0.4918118  0.6855409
H49 H 1.0  0.4697518  0.4867501  0.6875436
H49 H 1.0  0.4362312  0.4571425  0.6932045
H49 H 1.0  0.4402141  0.4516262  0.6909309
H49 H 1.0  0.4447527  0.4707690  0.6503744
H49 H 1.0  0.4514496  0.4683302  0.6495573
H49 H 1.0  0.4178970  0.4811866  0.6816252
H49 H 1.0  0.4514371  0.4659965  0.6897483
H49 H 1.0  0.4464015  0.4620476  0.6659556
H49 H 1.0  0.4620512  0.4799603  0.6724293
H49 H 1.0  0.4116696  0.4754298  0.6780661
H49 H 1.0  0.4081833  0.4782689  0.6724759
H49 H 1.0  0.4487893  0.4573520  0.6914381
H49 H 1.0  0.4454802  0.4566816  0.6977675
H49 H 1.0  0.4503483  0.4620139  0.6576483
H49 H 1.0  0.4456576  0.4606839  0.6523860
H49 H 1.0  0.4686913  0.4819084  0.6784882
H49 H 1.0  0.4711380  0.4886186  0.6778167
H49 H 1.0  0.4329377  0.4999876  0.6783020
H49 H 1.0  0.4481009  0.4897604  0.6936096
H49 H 1.0  0.4263469  0.4653038  0.6792956
H49 H 1.0  0.4440919  0.4879923  0.6581569
H49 H 1.0  0.4228345  0.4888569  0.6689382
H49 H 1.0  0.4559022  0.4746541  0.6886516
H49 H 1.0  0.4427522  0.4603002  0.6748822
H49 H 1.0  0.4563654  0.4771789  0.6649460
H49 H 1.0  0.4231700  0.4877739  0.6866120
H49 H 1.0  0.4400848  0.4742557  0.6966073
H49 H 1.0  0.4322336  0.4678245  0.6627837
H49 H 1.0  0.4547808  0.4937234  0.6710621
H49 H 1.0  0.4336730  0.4992538  0.6880477
H49 H 1.0  0.4353494  0.4825014  0.6989831
H49 H 1.0  0.4233073  0.4711300  0.6651187
H49 H 1.0  0.4477398  0.4997198  0.6678169
H49 H 1.0  0.4341162  0.5002992  0.6971742
H49 H 1.0  0.4278155  0.4990886  0.7003842
H49 H 1.0  0.4306505  0.4894498  0.7027556
H49 H 1.0  0.4349444  0.4944285  0.7056259
H49 H 1.0  0.4144229  0.4733919  0.6658541
H49 H 1.0  0.4107902  0.4689065  0.6701137
H49 H 1.0  0.4424251  0.5065229  0.6646444
H49 H 1.0  0.4415402  0.5062243  0.6575316
H49 H 1.0  0.4285334  0.4951943  0.6640969
H49 H 1.0  0.4566116  0.4902635  0.6887768
H49 H 1.0  0.4321526  0.4616261  0.6862857
H49 H 1.0  0.4444443  0.4787329  0.6549638
N49 N 1.0  0.4285709  0.4946136  0.6931030
N49 N 1.0  0.4387445  0.4903489  0.6991045
N49 N 1.0  0.4190646  0.4693773  0.6723336
N49 N 1.0  0.4429015  0.4984438  0.6608823
N49 N 1.0  0.4328006  0.5017359  0.6675786
N49 N 1.0  0.4444649  0.4645417  0.6944807
N49 N 1.0  0.4396998  0.4578136  0.6850092
N49 N 1.0  0.4506621  0.4731069  0.6566406
N49 N 1.0  0.4160760  0.4815368  0.6732772
N49 N 1.0  0.4617629  0.4836630  0.6870376
N49 N 1.0  0.4418907  0.4644638  0.6591042
N49 N 1.0  0.4629617  0.4879631  0.6753005
C50 C 1.0  0.4403409  0.2144464  0.4268613
C50 C 1.0  0.4127799  0.2338576  0.4009953
C50 C 1.0  0.3850940  0.2096958  0.4195255
C50 C 1.0  0.4102903  0.2331563  0.4420639
C50 C 1.0  0.4174926  0.1947477  0.4288404
C50 C 1.0  0.3941839  0.2157064  0.4104648
C50 C 1.0  0.4014046  0.2231850  0.4373230
C50 C 1.0  0.4152820  0.2348107  0.4149123
C50 C 1.0  0.4139361  0.1911180  0.4370675
C50 C 1.0  0.3856424  0.2128875  0.4140155
C50 C 1.0  0.4043799  0.2307691  0.4425317
C50 C 1.0  0.4138181  0.2378737  0.4058579
C50 C 1.0  0.4243211  0.2004506  0.4159861
C50 C 1.0  0.4070626  0.2094131  0.4040203
C50 C 1.0  0.4037866  0.2076758  0.4364345
C50 C 1.0  0.4262674  0.2273731  0.4233379
C50 C 1.0  0.4282138  0.2040420  0.4183253
C50 C 1.0  0.4099700  0.2142488  0.4026813
C50 C 1.0  0.3998915  0.2063021  0.4323636
C50 C 1.0  0.4238638  0.2276874  0.4286060
C50 C 1.0  0.4286984  0.2046804  0.4240688
C50 C 1.0  0.4078235  0.2195012  0.4038339
C50 C 1.0  0.3965163  0.2103177  0.4299115
C50 C 1.0  0.4187510  0.2302664  0.4294628
C50 C 1.0  0.4251520  0.2016327  0.4274837
C50 C 1.0  0.4026405  0.2198540  0.4064118
C50 C 1.0  0.3971187  0.2158309  0.4316057
C50 C 1.0  0.4160168  0.2325508  0.4248870
C50 C 1.0  0.4212019  0.1979957  0.4252933
C50 C 1.0  0.3996153  0.2151191  0.4078098
C50 C 1.0  0.4009614  0.2173608  0.4356576
C50 C 1.0  0.4182868  0.2323180  0.4195654
C50 C 1.0  0.4208408  0.1974680  0.4195384
C50 C 1.0  0.4019000  0.2099306  0.4065908
C50 C 1.0  0.4042690  0.2132237  0.4380190
C50 C 1.0  0.4234147  0.2297009  0.4188697
C50 C 1.0  0.4240055  0.1998934  0.4099460
C50 C 1.0  0.4092585  0.2038856  0.4027898
C50 C 1.0  0.4073154  0.2034888  0.4390632
C50 C 1.0  0.4316483  0.2247148  0.4224030
C50 C 1.0  0.4211241  0.1962493  0.4014653
C50 C 1.0  0.4152970  0.1973155  0.3990652
C50 C 1.0  0.4105681  0.1946380  0.4412050
C50 C 1.0  0.4400164  0.2204611  0.4247235
C50 C 1.0  0.4327973  0.2084036  0.4265642
C50 C 1.0  0.4110096  0.2244427  0.4023102
C50 C 1.0  0.3924673  0.2086647  0.4256968
C50 C 1.0  0.4164258  0.2305269  0.4350677
H50 H 1.0  0.4397418  0.2144332  0.4313532
H50 H 1.0  0.4445409  0.2129154  0.4262416
H50 H 1.0  0.4167629  0.2325240  0.3992955
H50 H 1.0  0.4107844  0.2361282  0.3976443
H50 H 1.0  0.3855843  0.2052621  0.4187281
H50 H 1.0  0.3808676  0.2101461  0.4210441
H50 H 1.0  0.4130360  0.2308800  0.4448598
H50 H 1.0  0.4102712  0.2373859  0.4436377
H50 H 1.0  0.4142774  0.1925081  0.4266270
H50 H 1.0  0.3931382  0.2199139  0.4116695
H50 H 1.0  0.3990014  0.2260363  0.4348036
H50 H 1.0  0.4111278  0.2362224  0.4159122
H50 H 1.0  0.4110795  0.1888069  0.4344156
H50 H 1.0  0.4162056  0.1879638  0.4393632
H50 H 1.0  0.3848853  0.2172917  0.4147691
H50 H 1.0  0.3823169  0.2115900  0.4112541
H50 H 1.0  0.4015812  0.2332162  0.4399401
H50 H 1.0  0.4028997  0.2313869  0.4467503
H50 H 1.0  0.4098399  0.2394169  0.4073839
H50 H 1.0  0.4159591  0.2415233  0.4042881
H50 H 1.0  0.4309494  0.2063856  0.4156634
H50 H 1.0  0.4139636  0.2138740  0.4006883
H50 H 1.0  0.3994970  0.2020162  0.4311245
H50 H 1.0  0.4260540  0.2258974  0.4320787
H50 H 1.0  0.4254528  0.2020545  0.4319324
H50 H 1.0  0.4009575  0.2239064  0.4073092
H50 H 1.0  0.3945161  0.2189539  0.4297265
H50 H 1.0  0.4120627  0.2345552  0.4255254
H50 H 1.0  0.4178244  0.1946805  0.4177520
H50 H 1.0  0.3995770  0.2062537  0.4076596
H50 H 1.0  0.4072460  0.2143826  0.4411583
H50 H 1.0  0.4251920  0.2295119  0.4147630
H50 H 1.0  0.4265493  0.2028211  0.4076639
H50 H 1.0  0.4068585  0.2004942  0.4045182
H50 H 1.0  0.4105170  0.2051624  0.4417465
H50 H 1.0  0.4327858  0.2242726  0.4180716
H50 H 1.0  0.4240524  0.1991639  0.3996033
H50 H 1.0  0.4225199  0.1921742  0.4001183
H50 H 1.0  0.4124216  0.1942300  0.4007229
H50 H 1.0  0.4153995  0.1965422  0.3946196
H50 H 1.0  0.4134198  0.1967395  0.4440314
H50 H 1.0  0.4081549  0.1918713  0.4438297
H50 H 1.0  0.4408814  0.2205043  0.4202756
H50 H 1.0  0.4433686  0.2228411  0.4265857
H50 H 1.0  0.4323827  0.2089257  0.4310145
H50 H 1.0  0.4151778  0.2235974  0.4008393
H50 H 1.0  0.3927912  0.2043754  0.4243745
H50 H 1.0  0.4186863  0.2281397  0.4381406
N50 N 1.0  0.4210268  0.1962948  0.4074942
N50 N 1.0  0.4136107  0.2030396  0.3999298
N50 N 1.0  0.4067384  0.1982971  0.4383235
N50 N 1.0  0.4347959  0.2230398  0.4262914
N50 N 1.0  0.4365731  0.2108571  0.4238149
N50 N 1.0  0.3908962  0.2116692  0.4113185
N50 N 1.0  0.3888295  0.2119237  0.4237018
N50 N 1.0  0.4121196  0.2333059  0.4363200
N50 N 1.0  0.4179375  0.1945086  0.4340922
N50 N 1.0  0.4091205  0.2293575  0.4026442
N50 N 1.0  0.4043355  0.2248502  0.4413815
N50 N 1.0  0.4173041  0.2353258  0.4100670
C51 C 1.0  0.6230914  0.4418590  0.5845660
C51 C 1.0  0.6598049  0.4272359  0.5689560
C51 C 1.0  0.6357006  0.4096336  0.5406223
C51 C 1.0  0.6325648  0.4499723  0.5481162
C51 C 1.0  0.6122026  0.4196104  0.5672332
C51 C 1.0  0.6442038  0.4123613  0.5516270
C51 C 1.0  0.6303200  0.4365075  0.5443057
C51 C 1.0  0.6507558  0.4372345  0.5645989
C51 C 1.0  0.6048494  0.4204588  0.5610107
C51 C 1.0  0.6415441  0.4087558  0.5430574
C51 C 1.0  0.6317290  0.4460067  0.5431740
C51 C 1.0  0.6592640  0.4332721  0.5669254
C51 C 1.0  0.6234571  0.4188744  0.5780577
C51 C 1.0  0.6413399  0.4100828  0.5669108
C51 C 1.0  0.6192521  0.4266481  0.5495295
C51 C 1.0  0.6375877  0.4421480  0.5716302
C51 C 1.0  0.6237068  0.4244076  0.5797444
C51 C 1.0  0.6451249  0.4138316  0.5692022
C51 C 1.0  0.6217495  0.4215753  0.5482412
C51 C 1.0  0.6348061  0.4444039  0.5670693
C51 C 1.0  0.6202596  0.4284533  0.5774255
C51 C 1.0  0.6485791  0.4170760  0.5658759
C51 C 1.0  0.6269516  0.4213068  0.5457124
C51 C 1.0  0.6371297  0.4443549  0.5617662
C51 C 1.0  0.6165154  0.4268469  0.5733112
C51 C 1.0  0.6481712  0.4165222  0.5601174
C51 C 1.0  0.6296790  0.4262755  0.5444875
C51 C 1.0  0.6423632  0.4419546  0.5610739
C51 C 1.0  0.6161458  0.4213456  0.5715144
C51 C 1.0  0.6444436  0.4128233  0.5576786
C51 C 1.0  0.6273173  0.4314185  0.5457112
C51 C 1.0  0.6452662  0.4396619  0.5655284
C51 C 1.0  0.6196554  0.4174225  0.5739267
C51 C 1.0  0.6410515  0.4096440  0.5611444
C51 C 1.0  0.6221015  0.4315216  0.5482441
C51 C 1.0  0.6428051  0.4397876  0.5707777
C51 C 1.0  0.6271254  0.4147830  0.5806454
C51 C 1.0  0.6377292  0.4066298  0.5703645
C51 C 1.0  0.6137782  0.4269750  0.5521416
C51 C 1.0  0.6352047  0.4422175  0.5772167
C51 C 1.0  0.6307066  0.4060298  0.5826598
C51 C 1.0  0.6342445  0.4027185  0.5784922
C51 C 1.0  0.6053226  0.4237634  0.5555603
C51 C 1.0  0.6289090  0.4444804  0.5841984
C51 C 1.0  0.6204589  0.4342595  0.5791970
C51 C 1.0  0.6525064  0.4209110  0.5684759
C51 C 1.0  0.6293743  0.4158927  0.5444052
C51 C 1.0  0.6340700  0.4468092  0.5571291
H51 H 1.0  0.6202238  0.4442422  0.5819908
H51 H 1.0  0.6215503  0.4423430  0.5887802
H51 H 1.0  0.6591662  0.4271157  0.5734403
H51 H 1.0  0.6640669  0.4258818  0.5683493
H51 H 1.0  0.6329355  0.4064080  0.5421981
H51 H 1.0  0.6358722  0.4089454  0.5361649
H51 H 1.0  0.6285152  0.4513291  0.5496316
H51 H 1.0  0.6345727  0.4537313  0.5466317
H51 H 1.0  0.6127066  0.4153609  0.5658404
H51 H 1.0  0.6466481  0.4154281  0.5494207
H51 H 1.0  0.6345313  0.4358531  0.5428606
H51 H 1.0  0.6519495  0.4369161  0.5602719
H51 H 1.0  0.6055203  0.4160621  0.5601437
H51 H 1.0  0.6005953  0.4207180  0.5624953
H51 H 1.0  0.6443708  0.4118163  0.5412743
H51 H 1.0  0.6431128  0.4047640  0.5416528
H51 H 1.0  0.6357769  0.4448617  0.5414887
H51 H 1.0  0.6296754  0.4482574  0.5398444
H51 H 1.0  0.6601680  0.4334320  0.5624878
H51 H 1.0  0.6625022  0.4357464  0.5688642
H51 H 1.0  0.6266081  0.4256254  0.5829321
H51 H 1.0  0.6453694  0.4141852  0.5736604
H51 H 1.0  0.6195627  0.4177917  0.5492221
H51 H 1.0  0.6307703  0.4462393  0.5677050
H51 H 1.0  0.6138080  0.4298985  0.5714629
H51 H 1.0  0.6508363  0.4190182  0.5575238
H51 H 1.0  0.6337018  0.4260932  0.5425275
H51 H 1.0  0.6441835  0.4419089  0.5569819
H51 H 1.0  0.6194413  0.4131475  0.5726086
H51 H 1.0  0.6381627  0.4067734  0.5592811
H51 H 1.0  0.6202527  0.4354883  0.5491966
H51 H 1.0  0.6450334  0.4380235  0.5742392
H51 H 1.0  0.6302344  0.4165317  0.5833889
H51 H 1.0  0.6346241  0.4043066  0.5680817
H51 H 1.0  0.6125574  0.4311172  0.5534076
H51 H 1.0  0.6375288  0.4398647  0.5802683
H51 H 1.0  0.6334498  0.4081903  0.5855484
H51 H 1.0  0.6283814  0.4031240  0.5852129
H51 H 1.0  0.6315029  0.4003462  0.5757734
H51 H 1.0  0.6366150  0.3996134  0.5807526
H51 H 1.0  0.6043859  0.4281207  0.5563802
H51 H 1.0  0.6020759  0.4223839  0.5527454
H51 H 1.0  0.6317153  0.4422622  0.5869800
H51 H 1.0  0.6287113  0.4486773  0.5858466
H51 H 1.0  0.6179674  0.4370595  0.5767068
H51 H 1.0  0.6520304  0.4213365  0.5729306
H51 H 1.0  0.6270950  0.4123788  0.5460508
H51 H 1.0  0.6298549  0.4480388  0.5581145
N51 N 1.0  0.6267605  0.4095870  0.5798080
N51 N 1.0  0.6381366  0.4063145  0.5756152
N51 N 1.0  0.6106445  0.4227983  0.5528950
N51 N 1.0  0.6307824  0.4448042  0.5784761
N51 N 1.0  0.6232871  0.4359643  0.5833116
N51 N 1.0  0.6413930  0.4086904  0.5490851
N51 N 1.0  0.6337811  0.4152702  0.5415723
N51 N 1.0  0.6361124  0.4474889  0.5523123
N51 N 1.0  0.6084571  0.4227588  0.5652597
N51 N 1.0  0.6562083  0.4235594  0.5658082
N51 N 1.0  0.6282358  0.4413374  0.5447079
N51 N 1.0  0.6539318  0.4356146  0.5684872
C52 C 1.0  0.3984586  0.2628471  0.5207053
C52 C 1.0  0.4313949  0.2461833  0.4996573
C52 C 1.0  0.4536583  0.2633194  0.5297306
C52 C 1.0  0.4221181  0.2385769  0.5390200
C52 C 1.0  0.4206115  0.2793594  0.5329779
C52 C 1.0  0.4472775  0.2601508  0.5174791
C52 C 1.0  0.4323999  0.2483308  0.5391212
C52 C 1.0  0.4249965  0.2427832  0.5118374
C52 C 1.0  0.4218293  0.2809294  0.5424416
C52 C 1.0  0.4545664  0.2613401  0.5237218
C52 C 1.0  0.4277465  0.2402151  0.5415673
C52 C 1.0  0.4288462  0.2414193  0.5030723
C52 C 1.0  0.4174894  0.2770044  0.5178421
C52 C 1.0  0.4370446  0.2688556  0.5093234
C52 C 1.0  0.4310284  0.2638741  0.5410003
C52 C 1.0  0.4123923  0.2495019  0.5183939
C52 C 1.0  0.4129433  0.2734378  0.5182119
C52 C 1.0  0.4344365  0.2646954  0.5062377
C52 C 1.0  0.4359758  0.2656162  0.5385263
C52 C 1.0  0.4131813  0.2479207  0.5239171
C52 C 1.0  0.4108172  0.2717401  0.5233331
C52 C 1.0  0.4359416  0.2591291  0.5067615
C52 C 1.0  0.4397362  0.2618372  0.5362659
C52 C 1.0  0.4177247  0.2447194  0.5255405
C52 C 1.0  0.4133706  0.2736852  0.5281523
C52 C 1.0  0.4401567  0.2577553  0.5105006
C52 C 1.0  0.4384435  0.2561890  0.5365010
C52 C 1.0  0.4215491  0.2431097  0.5214889
C52 C 1.0  0.4179312  0.2772614  0.5279475
C52 C 1.0  0.4428565  0.2617937  0.5136516
C52 C 1.0  0.4335451  0.2542929  0.5389374
C52 C 1.0  0.4208999  0.2446083  0.5159338
C52 C 1.0  0.4199377  0.2788659  0.5227583
C52 C 1.0  0.4412352  0.2673247  0.5130144
C52 C 1.0  0.4298804  0.2582013  0.5411572
C52 C 1.0  0.4162977  0.2478168  0.5144657
C52 C 1.0  0.4195347  0.2786982  0.5123793
C52 C 1.0  0.4355260  0.2747106  0.5087727
C52 C 1.0  0.4270779  0.2678012  0.5434222
C52 C 1.0  0.4076177  0.2528230  0.5166419
C52 C 1.0  0.4248627  0.2836206  0.5059851
C52 C 1.0  0.4310814  0.2824601  0.5050718
C52 C 1.0  0.4237279  0.2763448  0.5464702
C52 C 1.0  0.3991232  0.2573658  0.5174855
C52 C 1.0  0.4060236  0.2680352  0.5237655
C52 C 1.0  0.4331148  0.2549300  0.5034046
C52 C 1.0  0.4448837  0.2638642  0.5337589
C52 C 1.0  0.4183450  0.2431327  0.5313704
H52 H 1.0  0.3977542  0.2619202  0.5250848
H52 H 1.0  0.3946774  0.2648873  0.5193235
H52 H 1.0  0.4281207  0.2482203  0.4972777
H52 H 1.0  0.4341637  0.2444222  0.4965591
H52 H 1.0  0.4536035  0.2678498  0.5298092
H52 H 1.0  0.4572546  0.2621548  0.5321968
H52 H 1.0  0.4187890  0.2405282  0.5413964
H52 H 1.0  0.4215092  0.2341414  0.5395871
H52 H 1.0  0.4244156  0.2816515  0.5322512
H52 H 1.0  0.4477579  0.2557050  0.5179812
H52 H 1.0  0.4352978  0.2457992  0.5367875
H52 H 1.0  0.4286306  0.2407896  0.5135894
H52 H 1.0  0.4254179  0.2834133  0.5412224
H52 H 1.0  0.4191359  0.2837867  0.5446668
H52 H 1.0  0.4548904  0.2568200  0.5236804
H52 H 1.0  0.4585923  0.2628093  0.5223068
H52 H 1.0  0.4310608  0.2380518  0.5393598
H52 H 1.0  0.4279369  0.2386369  0.5457913
H52 H 1.0  0.4321564  0.2392122  0.5052422
H52 H 1.0  0.4270881  0.2383835  0.5002330
H52 H 1.0  0.4109819  0.2719500  0.5144700
H52 H 1.0  0.4311951  0.2658558  0.5033727
H52 H 1.0  0.4368879  0.2699993  0.5383968
H52 H 1.0  0.4101710  0.2492089  0.5269732
H52 H 1.0  0.4117983  0.2724336  0.5321548
H52 H 1.0  0.4413414  0.2534563  0.5109196
H52 H 1.0  0.4413387  0.2532468  0.5347631
H52 H 1.0  0.4250693  0.2406289  0.5227195
H52 H 1.0  0.4234530  0.2816288  0.5224973
H52 H 1.0  0.4433114  0.2704667  0.5154384
H52 H 1.0  0.4260866  0.2567581  0.5430507
H52 H 1.0  0.4157726  0.2489850  0.5101739
H52 H 1.0  0.4176240  0.2765468  0.5089193
H52 H 1.0  0.4374761  0.2774373  0.5117747
H52 H 1.0  0.4231769  0.2659679  0.5447159
H52 H 1.0  0.4077800  0.2542173  0.5123665
H52 H 1.0  0.4224648  0.2814388  0.5028186
H52 H 1.0  0.4240820  0.2880006  0.5052264
H52 H 1.0  0.4334940  0.2848540  0.5080694
H52 H 1.0  0.4322815  0.2840948  0.5010396
H52 H 1.0  0.4201033  0.2740307  0.5479000
H52 H 1.0  0.4254091  0.2782853  0.5501819
H52 H 1.0  0.3995591  0.2582818  0.5130691
H52 H 1.0  0.3952818  0.2550195  0.5178153
H52 H 1.0  0.4051318  0.2666130  0.5279405
H52 H 1.0  0.4295774  0.2564648  0.5010842
H52 H 1.0  0.4451316  0.2683398  0.5333584
H52 H 1.0  0.4154065  0.2450888  0.5341615
N52 N 1.0  0.4232378  0.2823864  0.5116592
N52 N 1.0  0.4322078  0.2765365  0.5050994
N52 N 1.0  0.4280610  0.2729516  0.5440064
N52 N 1.0  0.4035673  0.2540147  0.5198055
N52 N 1.0  0.4030862  0.2665627  0.5196376
N52 N 1.0  0.4503541  0.2635886  0.5200391
N52 N 1.0  0.4487976  0.2607073  0.5321616
N52 N 1.0  0.4219949  0.2397406  0.5331045
N52 N 1.0  0.4187005  0.2786099  0.5378382
N52 N 1.0  0.4346207  0.2498793  0.5031638
N52 N 1.0  0.4283671  0.2462092  0.5417801
N52 N 1.0  0.4244175  0.2434339  0.5066343
C53 C 1.0  0.5993174  0.6195441  0.5988171
C53 C 1.0  0.6341588  0.6046076  0.5796235
C53 C 1.0  0.6074250  0.5906057  0.5516430
C53 C 1.0  0.6068670  0.6302669  0.5625927
C53 C 1.0  0.5862116  0.5993726  0.5805046
C53 C 1.0  0.6167392  0.5919941  0.5622338
C53 C 1.0  0.6036897  0.6172919  0.5578583
C53 C 1.0  0.6253821  0.6153486  0.5767166
C53 C 1.0  0.5785324  0.6010853  0.5748829
C53 C 1.0  0.6133578  0.5892546  0.5535983
C53 C 1.0  0.6055148  0.6267771  0.5574116
C53 C 1.0  0.6338039  0.6108128  0.5781326
C53 C 1.0  0.5980770  0.5972011  0.5904483
C53 C 1.0  0.6147366  0.5885647  0.5774398
C53 C 1.0  0.5924791  0.6075497  0.5629973
C53 C 1.0  0.6129592  0.6202547  0.5849981
C53 C 1.0  0.5987198  0.6025540  0.5925594
C53 C 1.0  0.6188486  0.5919263  0.5797681
C53 C 1.0  0.5946234  0.6024938  0.5611344
C53 C 1.0  0.6100145  0.6230153  0.5808345
C53 C 1.0  0.5953469  0.6069372  0.5908159
C53 C 1.0  0.6222484  0.5952770  0.5764914
C53 C 1.0  0.5996337  0.6021993  0.5582465
C53 C 1.0  0.6119913  0.6233078  0.5754002
C53 C 1.0  0.5912709  0.6058605  0.5868467
C53 C 1.0  0.6214478  0.5952324  0.5707476
C53 C 1.0  0.6025318  0.6071220  0.5572490
C53 C 1.0  0.6170389  0.6207345  0.5741627
C53 C 1.0  0.5905032  0.6005542  0.5846369
C53 C 1.0  0.6173862  0.5919303  0.5682729
C53 C 1.0  0.6005224  0.6122469  0.5590442
C53 C 1.0  0.6200958  0.6179407  0.5782094
C53 C 1.0  0.5939506  0.5962822  0.5864790
C53 C 1.0  0.6140605  0.5886298  0.5716895
C53 C 1.0  0.5954901  0.6123771  0.5619236
C53 C 1.0  0.6179826  0.6177354  0.5836058
C53 C 1.0  0.6016850  0.5927394  0.5924404
C53 C 1.0  0.6111780  0.5850029  0.5808367
C53 C 1.0  0.5872064  0.6079079  0.5659911
C53 C 1.0  0.6109422  0.6199613  0.5907200
C53 C 1.0  0.6049281  0.5836903  0.5934886
C53 C 1.0  0.6080180  0.5805833  0.5888356
C53 C 1.0  0.5788295  0.6048141  0.5697003
C53 C 1.0  0.6052281  0.6219145  0.5982722
C53 C 1.0  0.5959590  0.6125570  0.5930370
C53 C 1.0  0.6265264  0.5986917  0.5791239
C53 C 1.0  0.6016845  0.5968088  0.5563420
C53 C 1.0  0.6087750  0.6262854  0.5711957
H53 H 1.0  0.5964196  0.6222673  0.5966442
H53 H 1.0  0.5980739  0.6197405  0.6031511
H53 H 1.0  0.6338006  0.6041379  0.5841160
H53 H 1.0  0.6382978  0.6031135  0.5786221
H53 H 1.0  0.6046019  0.5873901  0.5531341
H53 H 1.0  0.6072775  0.5902903  0.5471431
H53 H 1.0  0.6029976  0.6316770  0.5644837
H53 H 1.0  0.6089689  0.6340410  0.5612871
H53 H 1.0  0.5864052  0.5952375  0.5787394
H53 H 1.0  0.6191944  0.5951200  0.5601246
H53 H 1.0  0.6077613  0.6165674  0.5560836
H53 H 1.0  0.6262808  0.6153427  0.5723073
H53 H 1.0  0.5789180  0.5967513  0.5736172
H53 H 1.0  0.5744002  0.6014150  0.5766676
H53 H 1.0  0.6162206  0.5923207  0.5518836
H53 H 1.0  0.6146251  0.5853277  0.5517704
H53 H 1.0  0.6093828  0.6255924  0.5553691
H53 H 1.0  0.6033736  0.6293946  0.5544227
H53 H 1.0  0.6344317  0.6113059  0.5736718
H53 H 1.0  0.6372826  0.6129611  0.5800433
H53 H 1.0  0.6018768  0.6033615  0.5956324
H53 H 1.0  0.6193935  0.5918894  0.5842136
H53 H 1.0  0.5923100  0.5987463  0.5619493
H53 H 1.0  0.6061278  0.6249756  0.5818888
H53 H 1.0  0.5886136  0.6091799  0.5854402
H53 H 1.0  0.6240689  0.5978128  0.5681919
H53 H 1.0  0.6064072  0.6069199  0.5550134
H53 H 1.0  0.6185910  0.6209512  0.5699671
H53 H 1.0  0.5934319  0.5921487  0.5848345
H53 H 1.0  0.6109143  0.5860644  0.5697979
H53 H 1.0  0.5939137  0.6163304  0.5633188
H53 H 1.0  0.6203316  0.6155829  0.5867537
H53 H 1.0  0.6050483  0.5941033  0.5951009
H53 H 1.0  0.6078181  0.5830280  0.5785873
H53 H 1.0  0.5862848  0.6119802  0.5676699
H53 H 1.0  0.6133301  0.6172531  0.5934058
H53 H 1.0  0.6079574  0.5854688  0.5963517
H53 H 1.0  0.6026220  0.5806898  0.5959478
H53 H 1.0  0.6049900  0.5785795  0.5861241
H53 H 1.0  0.6103629  0.5771912  0.5906704
H53 H 1.0  0.5781739  0.6091251  0.5709338
H53 H 1.0  0.5753436  0.6038301  0.5670081
H53 H 1.0  0.6080864  0.6193408  0.6006679
H53 H 1.0  0.6053533  0.6259613  0.6002663
H53 H 1.0  0.5934630  0.6156704  0.5909571
H53 H 1.0  0.6263567  0.5987599  0.5836204
H53 H 1.0  0.5993350  0.5932776  0.5578461
H53 H 1.0  0.6047003  0.6276214  0.5725604
N53 N 1.0  0.6009988  0.5876555  0.5912091
N53 N 1.0  0.6119009  0.5842255  0.5860048
N53 N 1.0  0.5839143  0.6038323  0.5666118
N53 N 1.0  0.6067489  0.6226344  0.5924817
N53 N 1.0  0.5991272  0.6137741  0.5970763
N53 N 1.0  0.6135862  0.5886861  0.5595971
N53 N 1.0  0.6058645  0.5962246  0.5531765
N53 N 1.0  0.6105401  0.6272751  0.5663234
N53 N 1.0  0.5825168  0.6028473  0.5790517
N53 N 1.0  0.6301840  0.6013818  0.5764368
N53 N 1.0  0.6018885  0.6221619  0.5587925
N53 N 1.0  0.6287102  0.6132595  0.5802366
C54 C 1.0  0.2018135  0.5457700  0.3985856
C54 C 1.0  0.2336834  0.5701489  0.3846059
C54 C 1.0  0.2034586  0.5923222  0.3676214
C54 C 1.0  0.2022410  0.5831930  0.4077263
C54 C 1.0  0.1870607  0.5605764  0.3767423
C54 C 1.0  0.2143618  0.5836160  0.3701055
C54 C 1.0  0.1991376  0.5867185  0.3943547
C54 C 1.0  0.2238571  0.5719256  0.3946628
C54 C 1.0  0.1784266  0.5648214  0.3777123
C54 C 1.0  0.2097160  0.5913894  0.3667141
C54 C 1.0  0.2002382  0.5878956  0.4038891
C54 C 1.0  0.2326731  0.5718237  0.3906909
C54 C 1.0  0.2005892  0.5528016  0.3757855
C54 C 1.0  0.2152591  0.5681600  0.3674025
C54 C 1.0  0.1896465  0.5792570  0.3842928
C54 C 1.0  0.2127708  0.5618009  0.3993074
C54 C 1.0  0.2012406  0.5510738  0.3812731
C54 C 1.0  0.2194864  0.5667448  0.3711115
C54 C 1.0  0.1917576  0.5812466  0.3792712
C54 C 1.0  0.2089746  0.5654951  0.4016674
C54 C 1.0  0.1973389  0.5523837  0.3853585
C54 C 1.0  0.2220404  0.5707145  0.3744644
C54 C 1.0  0.1961982  0.5849591  0.3791017
C54 C 1.0  0.2099537  0.5712009  0.4017740
C54 C 1.0  0.1927136  0.5555188  0.3838400
C54 C 1.0  0.2202583  0.5762187  0.3740621
C54 C 1.0  0.1985534  0.5866678  0.3841178
C54 C 1.0  0.2148654  0.5731975  0.3994246
C54 C 1.0  0.1919194  0.5573236  0.3783864
C54 C 1.0  0.2160512  0.5777894  0.3704072
C54 C 1.0  0.1965585  0.5847716  0.3892119
C54 C 1.0  0.2187538  0.5696366  0.3970314
C54 C 1.0  0.1959042  0.5559349  0.3744215
C54 C 1.0  0.2135911  0.5736975  0.3671161
C54 C 1.0  0.1921055  0.5810564  0.3892160
C54 C 1.0  0.2176285  0.5639479  0.3970020
C54 C 1.0  0.2047702  0.5512854  0.3716486
C54 C 1.0  0.2125837  0.5640349  0.3638368
C54 C 1.0  0.1849623  0.5753967  0.3845168
C54 C 1.0  0.2118023  0.5558053  0.3992133
C54 C 1.0  0.2087261  0.5504320  0.3628664
C54 C 1.0  0.2111552  0.5554175  0.3596889
C54 C 1.0  0.1775760  0.5701331  0.3811641
C54 C 1.0  0.2073731  0.5474546  0.4012510
C54 C 1.0  0.1979619  0.5505540  0.3911165
C54 C 1.0  0.2264803  0.5690318  0.3782522
C54 C 1.0  0.1982320  0.5869584  0.3737391
C54 C 1.0  0.2058693  0.5748969  0.4043328
H54 H 1.0  0.1984117  0.5475135  0.4010194
H54 H 1.0  0.2013320  0.5412972  0.3989477
H54 H 1.0  0.2341426  0.5656476  0.3843623
H54 H 1.0  0.2376734  0.5717999  0.3832943
H54 H 1.0  0.2011522  0.5902162  0.3643383
H54 H 1.0  0.2025521  0.5967071  0.3670536
H54 H 1.0  0.1986759  0.5807112  0.4090178
H54 H 1.0  0.2038347  0.5850135  0.4115358
H54 H 1.0  0.1872124  0.5621653  0.3725346
H54 H 1.0  0.2162051  0.5862608  0.3732449
H54 H 1.0  0.2028770  0.5891518  0.3937645
H54 H 1.0  0.2239743  0.5764198  0.3944672
H54 H 1.0  0.1788666  0.5659444  0.3733444
H54 H 1.0  0.1746549  0.5623504  0.3779062
H54 H 1.0  0.2120322  0.5937158  0.3698382
H54 H 1.0  0.2108983  0.5932389  0.3627708
H54 H 1.0  0.2037609  0.5905360  0.4028139
H54 H 1.0  0.1974449  0.5905705  0.4062155
H54 H 1.0  0.2324827  0.5763425  0.3909748
H54 H 1.0  0.2362841  0.5706540  0.3931321
H54 H 1.0  0.2048245  0.5486456  0.3824228
H54 H 1.0  0.2207968  0.5624684  0.3713475
H54 H 1.0  0.1898690  0.5798723  0.3754497
H54 H 1.0  0.2052114  0.5638572  0.4034609
H54 H 1.0  0.1896427  0.5565772  0.3869234
H54 H 1.0  0.2222224  0.5793081  0.3766425
H54 H 1.0  0.2019862  0.5895423  0.3840121
H54 H 1.0  0.2156474  0.5776069  0.3994992
H54 H 1.0  0.1953768  0.5572792  0.3701820
H54 H 1.0  0.2103372  0.5748889  0.3642789
H54 H 1.0  0.1905426  0.5795788  0.3931446
H54 H 1.0  0.2206234  0.5611737  0.3951595
H54 H 1.0  0.2084491  0.5493237  0.3733421
H54 H 1.0  0.2090192  0.5655662  0.3615567
H54 H 1.0  0.1840843  0.5737613  0.3886163
H54 H 1.0  0.2147912  0.5534680  0.3967938
H54 H 1.0  0.2120851  0.5482303  0.3649655
H54 H 1.0  0.2070820  0.5474749  0.3598795
H54 H 1.0  0.2078385  0.5574607  0.3573735
H54 H 1.0  0.2139983  0.5538796  0.3565389
H54 H 1.0  0.1768666  0.5689930  0.3854923
H54 H 1.0  0.1737465  0.5721209  0.3798407
H54 H 1.0  0.2107651  0.5454916  0.3989762
H54 H 1.0  0.2075802  0.5456931  0.4054011
H54 H 1.0  0.1949459  0.5522940  0.3939669
H54 H 1.0  0.2270905  0.5645834  0.3785557
H54 H 1.0  0.1964138  0.5849095  0.3701688
H54 H 1.0  0.2020159  0.5728930  0.4055102
N54 N 1.0  0.2042116  0.5521523  0.3664746
N54 N 1.0  0.2142426  0.5590469  0.3633839
N54 N 1.0  0.1820995  0.5740260  0.3803026
N54 N 1.0  0.2078145  0.5534487  0.4017387
N54 N 1.0  0.2016982  0.5471955  0.3927277
N54 N 1.0  0.2110199  0.5855064  0.3664869
N54 N 1.0  0.2018273  0.5907844  0.3732190
N54 N 1.0  0.2066928  0.5800431  0.4051532
N54 N 1.0  0.1829522  0.5615038  0.3799198
N54 N 1.0  0.2294329  0.5724383  0.3809932
N54 N 1.0  0.1972141  0.5856946  0.3991596
N54 N 1.0  0.2278747  0.5689615  0.3929587
C55 C 1.0  0.4585997  0.2615343  0.2328761
C55 C 1.0  0.4529261  0.3035361  0.2358946
C55 C 1.0  0.4539096  0.2963469  0.2764042
C55 C 1.0  0.4843211  0.2826143  0.2523253
C55 C 1.0  0.4493008  0.2628832  0.2616113
C55 C 1.0  0.4500753  0.2991811  0.2630582
C55 C 1.0  0.4749943  0.2847451  0.2627814
C55 C 1.0  0.4640780  0.2951038  0.2382149
C55 C 1.0  0.4536015  0.2585163  0.2690909
C55 C 1.0  0.4516425  0.3008328  0.2724565
C55 C 1.0  0.4835957  0.2845692  0.2583670
C55 C 1.0  0.4591419  0.3026415  0.2347042
C55 C 1.0  0.4425099  0.2689500  0.2489046
C55 C 1.0  0.4401984  0.2911166  0.2538706
C55 C 1.0  0.4643225  0.2747108  0.2684758
C55 C 1.0  0.4650764  0.2795481  0.2362124
C55 C 1.0  0.4463063  0.2674220  0.2448087
C55 C 1.0  0.4420176  0.2928886  0.2486571
C55 C 1.0  0.4605948  0.2784645  0.2708518
C55 C 1.0  0.4695093  0.2783701  0.2397607
C55 C 1.0  0.4511031  0.2644191  0.2460745
C55 C 1.0  0.4463846  0.2966461  0.2480794
C55 C 1.0  0.4614886  0.2841815  0.2706347
C55 C 1.0  0.4721696  0.2825315  0.2427826
C55 C 1.0  0.4520618  0.2629672  0.2515973
C55 C 1.0  0.4489679  0.2986267  0.2528793
C55 C 1.0  0.4662406  0.2861264  0.2679393
C55 C 1.0  0.4702845  0.2879858  0.2422095
C55 C 1.0  0.4483553  0.2644237  0.2558128
C55 C 1.0  0.4472664  0.2969536  0.2581548
C55 C 1.0  0.4700563  0.2825060  0.2655189
C55 C 1.0  0.4658716  0.2893216  0.2387068
C55 C 1.0  0.4436108  0.2674223  0.2543892
C55 C 1.0  0.4428786  0.2931849  0.2585681
C55 C 1.0  0.4690205  0.2768079  0.2658199
C55 C 1.0  0.4633103  0.2850422  0.2357477
C55 C 1.0  0.4375235  0.2720566  0.2473621
C55 C 1.0  0.4355936  0.2872101  0.2545223
C55 C 1.0  0.4634453  0.2687053  0.2687193
C55 C 1.0  0.4622865  0.2752190  0.2329921
C55 C 1.0  0.4288866  0.2762319  0.2485762
C55 C 1.0  0.4281300  0.2816916  0.2518122
C55 C 1.0  0.4592610  0.2604049  0.2713835
C55 C 1.0  0.4607816  0.2663922  0.2293416
C55 C 1.0  0.4550885  0.2627587  0.2418025
C55 C 1.0  0.4481085  0.2984094  0.2425286
C55 C 1.0  0.4574844  0.2879430  0.2732247
C55 C 1.0  0.4768225  0.2810936  0.2464121
H55 H 1.0  0.4620971  0.2594820  0.2348989
H55 H 1.0  0.4568511  0.2584139  0.2301239
H55 H 1.0  0.4504854  0.3012426  0.2328426
H55 H 1.0  0.4519233  0.3078754  0.2351657
H55 H 1.0  0.4504536  0.2938860  0.2779960
H55 H 1.0  0.4556690  0.2983698  0.2800351
H55 H 1.0  0.4848384  0.2781124  0.2522738
H55 H 1.0  0.4882125  0.2842526  0.2507317
H55 H 1.0  0.4464081  0.2647206  0.2645284
H55 H 1.0  0.4537421  0.3016298  0.2621599
H55 H 1.0  0.4750294  0.2892259  0.2623651
H55 H 1.0  0.4660410  0.2979226  0.2411221
H55 H 1.0  0.4502999  0.2603288  0.2716104
H55 H 1.0  0.4532118  0.2540600  0.2696898
H55 H 1.0  0.4550653  0.3034625  0.2710754
H55 H 1.0  0.4489316  0.3035817  0.2747937
H55 H 1.0  0.4833478  0.2890936  0.2584436
H55 H 1.0  0.4873452  0.2835688  0.2606713
H55 H 1.0  0.4615809  0.3051477  0.2375863
H55 H 1.0  0.4600876  0.3043113  0.2306196
H55 H 1.0  0.4455408  0.2685526  0.2405428
H55 H 1.0  0.4399569  0.2913061  0.2450089
H55 H 1.0  0.4569555  0.2768658  0.2729155
H55 H 1.0  0.4708961  0.2741276  0.2401334
H55 H 1.0  0.4557365  0.2606442  0.2526736
H55 H 1.0  0.4523454  0.3015378  0.2524576
H55 H 1.0  0.4669556  0.2905441  0.2677624
H55 H 1.0  0.4723294  0.2912229  0.2445332
H55 H 1.0  0.4406864  0.2685895  0.2575743
H55 H 1.0  0.4415425  0.2918787  0.2626383
H55 H 1.0  0.4719600  0.2739876  0.2639582
H55 H 1.0  0.4598969  0.2860520  0.2330292
H55 H 1.0  0.4374343  0.2734413  0.2430813
H55 H 1.0  0.4349522  0.2857638  0.2587349
H55 H 1.0  0.4663429  0.2662935  0.2662620
H55 H 1.0  0.4585858  0.2765911  0.2308305
H55 H 1.0  0.4290853  0.2771495  0.2441427
H55 H 1.0  0.4251688  0.2737237  0.2490818
H55 H 1.0  0.4276619  0.2807515  0.2562206
H55 H 1.0  0.4242062  0.2835620  0.2505970
H55 H 1.0  0.4625649  0.2583794  0.2690344
H55 H 1.0  0.4597068  0.2588508  0.2755971
H55 H 1.0  0.4573179  0.2682763  0.2271085
H55 H 1.0  0.4634824  0.2647416  0.2261244
H55 H 1.0  0.4588795  0.2609292  0.2433935
H55 H 1.0  0.4461398  0.2961655  0.2391608
H55 H 1.0  0.4537271  0.2859493  0.2746942
H55 H 1.0  0.4775180  0.2766740  0.2468954
N55 N 1.0  0.4335701  0.2730840  0.2507010
N55 N 1.0  0.4325406  0.2855988  0.2505324
N55 N 1.0  0.4596308  0.2664208  0.2715591
N55 N 1.0  0.4639977  0.2702375  0.2326931
N55 N 1.0  0.4542504  0.2633667  0.2366292
N55 N 1.0  0.4484146  0.2983674  0.2679995
N55 N 1.0  0.4582705  0.2931328  0.2737564
N55 N 1.0  0.4798562  0.2846684  0.2488313
N55 N 1.0  0.4531660  0.2596555  0.2631856
N55 N 1.0  0.4516122  0.3022520  0.2416379
N55 N 1.0  0.4789662  0.2817556  0.2610146
N55 N 1.0  0.4605235  0.2967720  0.2346916
C56 C 1.0  0.4863223  0.6133486  0.2798430
C56 C 1.0  0.5157530  0.6422210  0.2695633
C56 C 1.0  0.5411165  0.6173478  0.2903403
C56 C 1.0  0.5175382  0.6021862  0.2602170
C56 C 1.0  0.5074807  0.6057749  0.3000657
C56 C 1.0  0.5326810  0.6279232  0.2861152
C56 C 1.0  0.5256670  0.6040081  0.2716827
C56 C 1.0  0.5131190  0.6290651  0.2649987
C56 C 1.0  0.5106056  0.5967875  0.3017895
C56 C 1.0  0.5409122  0.6234904  0.2885868
C56 C 1.0  0.5232297  0.6009377  0.2628434
C56 C 1.0  0.5149651  0.6385382  0.2643992
C56 C 1.0  0.5013335  0.6198694  0.2972479
C56 C 1.0  0.5194404  0.6330639  0.2928425
C56 C 1.0  0.5220609  0.6011279  0.2867060
C56 C 1.0  0.5014418  0.6194556  0.2692752
C56 C 1.0  0.4977059  0.6186257  0.2929100
C56 C 1.0  0.5169520  0.6356548  0.2882900
C56 C 1.0  0.5258960  0.6045955  0.2893326
C56 C 1.0  0.5037806  0.6143469  0.2678400
C56 C 1.0  0.4971847  0.6132376  0.2908301
C56 C 1.0  0.5194953  0.6357585  0.2830896
C56 C 1.0  0.5296207  0.6078422  0.2863134
C56 C 1.0  0.5090700  0.6139740  0.2655143
C56 C 1.0  0.5004212  0.6090546  0.2931870
C56 C 1.0  0.5246491  0.6331673  0.2824915
C56 C 1.0  0.5294368  0.6075819  0.2805233
C56 C 1.0  0.5120498  0.6188731  0.2646476
C56 C 1.0  0.5041000  0.6101409  0.2975362
C56 C 1.0  0.5272620  0.6305399  0.2869406
C56 C 1.0  0.5256667  0.6041694  0.2777543
C56 C 1.0  0.5098517  0.6240492  0.2660273
C56 C 1.0  0.5045072  0.6155718  0.2995029
C56 C 1.0  0.5245872  0.6305212  0.2920857
C56 C 1.0  0.5220011  0.6009782  0.2809184
C56 C 1.0  0.5045415  0.6242571  0.2683485
C56 C 1.0  0.5016974  0.6255708  0.2993107
C56 C 1.0  0.5168270  0.6329696  0.2983243
C56 C 1.0  0.5181667  0.5976731  0.2898354
C56 C 1.0  0.4958800  0.6198941  0.2716769
C56 C 1.0  0.5044085  0.6327849  0.3051511
C56 C 1.0  0.5103390  0.6351683  0.3051489
C56 C 1.0  0.5141805  0.5935305  0.2976105
C56 C 1.0  0.4871622  0.6168908  0.2745895
C56 C 1.0  0.4933597  0.6118823  0.2863108
C56 C 1.0  0.5167406  0.6385641  0.2784602
C56 C 1.0  0.5335890  0.6113748  0.2892569
C56 C 1.0  0.5113210  0.6085285  0.2640416
H56 H 1.0  0.4868483  0.6089741  0.2787837
H56 H 1.0  0.4820230  0.6137184  0.2811650
H56 H 1.0  0.5117027  0.6436779  0.2709792
H56 H 1.0  0.5179764  0.6459564  0.2683509
H56 H 1.0  0.5402841  0.6170440  0.2947843
H56 H 1.0  0.5453413  0.6158401  0.2898406
H56 H 1.0  0.5145753  0.5990133  0.2615174
H56 H 1.0  0.5178725  0.6017043  0.2557424
H56 H 1.0  0.5105397  0.6072538  0.3030167
H56 H 1.0  0.5340425  0.6277574  0.2818295
H56 H 1.0  0.5283303  0.6070670  0.2697329
H56 H 1.0  0.5173571  0.6282993  0.2636940
H56 H 1.0  0.5133083  0.5986860  0.3048919
H56 H 1.0  0.5080545  0.5938659  0.3040973
H56 H 1.0  0.5420088  0.6238199  0.2842020
H56 H 1.0  0.5441653  0.6257284  0.2907722
H56 H 1.0  0.5262559  0.6039530  0.2613311
H56 H 1.0  0.5246888  0.5969525  0.2613076
H56 H 1.0  0.5190302  0.6373015  0.2628237
H56 H 1.0  0.5131490  0.6410333  0.2611062
H56 H 1.0  0.4952092  0.6218775  0.2911059
H56 H 1.0  0.5129728  0.6376324  0.2888521
H56 H 1.0  0.5259643  0.6047249  0.2938091
H56 H 1.0  0.5013998  0.6106189  0.2685436
H56 H 1.0  0.5000860  0.6048607  0.2916517
H56 H 1.0  0.5266381  0.6332384  0.2784791
H56 H 1.0  0.5323108  0.6100808  0.2781666
H56 H 1.0  0.5161417  0.6186107  0.2628455
H56 H 1.0  0.5073174  0.6165090  0.3028621
H56 H 1.0  0.5265904  0.6284982  0.2955429
H56 H 1.0  0.5190783  0.5983278  0.2787987
H56 H 1.0  0.5028190  0.6282501  0.2694204
H56 H 1.0  0.4994328  0.6285919  0.2968622
H56 H 1.0  0.5189196  0.6303754  0.3013477
H56 H 1.0  0.5150684  0.5955991  0.2873154
H56 H 1.0  0.4947782  0.6240198  0.2730965
H56 H 1.0  0.5017531  0.6354094  0.3025825
H56 H 1.0  0.5027109  0.6331336  0.3093183
H56 H 1.0  0.5129311  0.6327013  0.3079295
H56 H 1.0  0.5102440  0.6392867  0.3069931
H56 H 1.0  0.5114632  0.5914111  0.2946675
H56 H 1.0  0.5163226  0.5902217  0.2998087
H56 H 1.0  0.4863728  0.6212395  0.2755893
H56 H 1.0  0.4839833  0.6157915  0.2715802
H56 H 1.0  0.4937456  0.6076865  0.2847312
H56 H 1.0  0.5125414  0.6399262  0.2793340
H56 H 1.0  0.5329422  0.6116092  0.2937042
H56 H 1.0  0.5088285  0.6050430  0.2654162
N56 N 1.0  0.5044152  0.6269538  0.3036158
N56 N 1.0  0.5124660  0.6356832  0.2995304
N56 N 1.0  0.5183363  0.5970893  0.2950760
N56 N 1.0  0.4925478  0.6158253  0.2720954
N56 N 1.0  0.4898365  0.6152822  0.2843454
N56 N 1.0  0.5356201  0.6259859  0.2900452
N56 N 1.0  0.5375075  0.6139832  0.2868743
N56 N 1.0  0.5158165  0.6078501  0.2613649
N56 N 1.0  0.5069363  0.6006452  0.2989584
N56 N 1.0  0.5190130  0.6393864  0.2737703
N56 N 1.0  0.5228165  0.6005907  0.2688490
N56 N 1.0  0.5112206  0.6339556  0.2655559
C57 C 1.0  0.5969078  0.6984163  0.5286342
C57 C 1.0  0.5643369  0.7151420  0.5501944
C57 C 1.0  0.5416467  0.6899501  0.5268664
C57 C 1.0  0.5734407  0.6750550  0.5483259
C57 C 1.0  0.5744586  0.6903936  0.5100420
C57 C 1.0  0.5481521  0.7011079  0.5327002
C57 C 1.0  0.5630327  0.6772586  0.5389622
C57 C 1.0  0.5706949  0.7024819  0.5505837
C57 C 1.0  0.5731555  0.6815573  0.5063363
C57 C 1.0  0.5408057  0.6953386  0.5301987
C57 C 1.0  0.5677742  0.6729783  0.5462216
C57 C 1.0  0.5669237  0.7107051  0.5539991
C57 C 1.0  0.5777150  0.7045577  0.5158003
C57 C 1.0  0.5583267  0.7110238  0.5259810
C57 C 1.0  0.5641891  0.6790339  0.5233895
C57 C 1.0  0.5831651  0.6976179  0.5423483
C57 C 1.0  0.5823044  0.7033533  0.5191186
C57 C 1.0  0.5610098  0.7130499  0.5307060
C57 C 1.0  0.5592366  0.6818629  0.5223397
C57 C 1.0  0.5823588  0.6918815  0.5426157
C57 C 1.0  0.5844171  0.6979701  0.5195511
C57 C 1.0  0.5595736  0.7112538  0.5360196
C57 C 1.0  0.5555413  0.6831982  0.5265932
C57 C 1.0  0.5778464  0.6895759  0.5454172
C57 C 1.0  0.5818056  0.6937435  0.5165774
C57 C 1.0  0.5553512  0.7073135  0.5365481
C57 C 1.0  0.5569057  0.6816536  0.5320136
C57 C 1.0  0.5740713  0.6931572  0.5479774
C57 C 1.0  0.5772004  0.6947896  0.5132117
C57 C 1.0  0.5525776  0.7051960  0.5319277
C57 C 1.0  0.5618114  0.6788255  0.5332225
C57 C 1.0  0.5747391  0.6989061  0.5477998
C57 C 1.0  0.5752091  0.7002169  0.5128839
C57 C 1.0  0.5541311  0.7070937  0.5266730
C57 C 1.0  0.5654096  0.6775602  0.5288540
C57 C 1.0  0.5793092  0.7010619  0.5449543
C57 C 1.0  0.5756855  0.7102719  0.5154498
C57 C 1.0  0.5597729  0.7129131  0.5203927
C57 C 1.0  0.5680714  0.6775753  0.5189517
C57 C 1.0  0.5879080  0.7000754  0.5394568
C57 C 1.0  0.5703382  0.7176536  0.5122219
C57 C 1.0  0.5641416  0.7182954  0.5136511
C57 C 1.0  0.5712890  0.6765815  0.5098874
C57 C 1.0  0.5963367  0.7002782  0.5347218
C57 C 1.0  0.5892553  0.6966719  0.5229858
C57 C 1.0  0.5624777  0.7135339  0.5408423
C57 C 1.0  0.5503853  0.6861261  0.5252767
C57 C 1.0  0.5772067  0.6835393  0.5456164
H57 H 1.0  0.5975941  0.6939388  0.5285093
H57 H 1.0  0.6006715  0.7002201  0.5269167
H57 H 1.0  0.5676006  0.7179174  0.5487188
H57 H 1.0  0.5616126  0.7177570  0.5526656
H57 H 1.0  0.5416420  0.6909251  0.5224411
H57 H 1.0  0.5380490  0.6872942  0.5274780
H57 H 1.0  0.5767276  0.6731843  0.5458292
H57 H 1.0  0.5741032  0.6734715  0.5524996
H57 H 1.0  0.5706302  0.6916464  0.5080355
H57 H 1.0  0.5477261  0.6995892  0.5369145
H57 H 1.0  0.5601841  0.6789515  0.5420073
H57 H 1.0  0.5670751  0.7003283  0.5521678
H57 H 1.0  0.5695434  0.6833330  0.5042545
H57 H 1.0  0.5757961  0.6800463  0.5030026
H57 H 1.0  0.5405407  0.6943308  0.5346091
H57 H 1.0  0.5367709  0.6970708  0.5291554
H57 H 1.0  0.5645035  0.6746354  0.5488850
H57 H 1.0  0.5675752  0.6685040  0.5467791
H57 H 1.0  0.5636276  0.7080943  0.5556892
H57 H 1.0  0.5687405  0.7127556  0.5575854
H57 H 1.0  0.5843106  0.7066404  0.5214060
H57 H 1.0  0.5642554  0.7160941  0.5301962
H57 H 1.0  0.5582686  0.6830097  0.5181198
H57 H 1.0  0.5853310  0.6891968  0.5406107
H57 H 1.0  0.5833665  0.6895540  0.5168435
H57 H 1.0  0.5542196  0.7059123  0.5406489
H57 H 1.0  0.5540611  0.6826716  0.5353196
H57 H 1.0  0.5705752  0.6913973  0.5501547
H57 H 1.0  0.5716600  0.7011250  0.5103073
H57 H 1.0  0.5519977  0.7054729  0.5230843
H57 H 1.0  0.5692087  0.6753695  0.5297643
H57 H 1.0  0.5798485  0.7055058  0.5448066
H57 H 1.0  0.5776477  0.7131309  0.5183179
H57 H 1.0  0.5577669  0.7106332  0.5170719
H57 H 1.0  0.5719868  0.6758771  0.5203790
H57 H 1.0  0.5877570  0.7045583  0.5390951
H57 H 1.0  0.5727859  0.7202184  0.5150446
H57 H 1.0  0.5710671  0.7194055  0.5081269
H57 H 1.0  0.5616776  0.7159443  0.5106616
H57 H 1.0  0.5629482  0.7226014  0.5130140
H57 H 1.0  0.5749334  0.6746403  0.5117546
H57 H 1.0  0.5695572  0.6734279  0.5071626
H57 H 1.0  0.5959193  0.7047882  0.5348619
H57 H 1.0  0.6002058  0.6993987  0.5368726
H57 H 1.0  0.5901368  0.6922775  0.5233875
H57 H 1.0  0.5660107  0.7161341  0.5398377
H57 H 1.0  0.5500821  0.6875555  0.5210203
H57 H 1.0  0.5801002  0.6812677  0.5430244
N57 N 1.0  0.5719400  0.7118421  0.5120825
N57 N 1.0  0.5630921  0.7168977  0.5194219
N57 N 1.0  0.5670175  0.6782063  0.5138210
N57 N 1.0  0.5919207  0.6972601  0.5375060
N57 N 1.0  0.5922398  0.7003344  0.5253340
N57 N 1.0  0.5450136  0.6994272  0.5288064
N57 N 1.0  0.5465240  0.6869613  0.5287735
N57 N 1.0  0.5735894  0.6810785  0.5485650
N57 N 1.0  0.5763457  0.6854850  0.5096159
N57 N 1.0  0.5610393  0.7126012  0.5458320
N57 N 1.0  0.5670742  0.6741650  0.5403513
N57 N 1.0  0.5713012  0.7076918  0.5511500
C58 C 1.0  0.6818240  0.4925703  0.5969353
C58 C 1.0  0.6795685  0.4927443  0.6393658
C58 C 1.0  0.6865818  0.4523731  0.6355379
C58 C 1.0  0.7117123  0.4794346  0.6173893
C58 C 1.0  0.6773929  0.4630062  0.6014440
C58 C 1.0  0.6808466  0.4651759  0.6375493
C58 C 1.0  0.7043594  0.4679157  0.6211459
C58 C 1.0  0.6903517  0.4913783  0.6302713
C58 C 1.0  0.6825377  0.4558976  0.5973809
C58 C 1.0  0.6840169  0.4563342  0.6398482
C58 C 1.0  0.7121046  0.4735684  0.6198961
C58 C 1.0  0.6854359  0.4947893  0.6378679
C58 C 1.0  0.6690686  0.4750330  0.6069618
C58 C 1.0  0.6690945  0.4719134  0.6295811
C58 C 1.0  0.6940909  0.4597078  0.6125329
C58 C 1.0  0.6899585  0.4920134  0.6145732
C58 C 1.0  0.6720426  0.4795009  0.6047900
C58 C 1.0  0.6701650  0.4774906  0.6307551
C58 C 1.0  0.6910579  0.4571548  0.6167655
C58 C 1.0  0.6948155  0.4890961  0.6133369
C58 C 1.0  0.6767663  0.4787097  0.6015204
C58 C 1.0  0.6746260  0.4790927  0.6340802
C58 C 1.0  0.6922901  0.4580533  0.6223516
C58 C 1.0  0.6982038  0.4869336  0.6175045
C58 C 1.0  0.6785024  0.4732880  0.6004624
C58 C 1.0  0.6780774  0.4749612  0.6362372
C58 C 1.0  0.6966658  0.4616238  0.6236677
C58 C 1.0  0.6966246  0.4877279  0.6230279
C58 C 1.0  0.6756314  0.4687095  0.6025658
C58 C 1.0  0.6771396  0.4693506  0.6351570
C58 C 1.0  0.6997873  0.4642469  0.6195566
C58 C 1.0  0.6918054  0.4906184  0.6244230
C58 C 1.0  0.6709335  0.4696635  0.6058136
C58 C 1.0  0.6726308  0.4679059  0.6318087
C58 C 1.0  0.6984302  0.4632458  0.6140079
C58 C 1.0  0.6885166  0.4927233  0.6201354
C58 C 1.0  0.6641208  0.4760768  0.6103268
C58 C 1.0  0.6644012  0.4701875  0.6261338
C58 C 1.0  0.6928599  0.4587583  0.6066612
C58 C 1.0  0.6863992  0.4943350  0.6102331
C58 C 1.0  0.6560955  0.4739484  0.6152834
C58 C 1.0  0.6562420  0.4711717  0.6210385
C58 C 1.0  0.6886075  0.4546980  0.5989843
C58 C 1.0  0.6837312  0.4968477  0.6012848
C58 C 1.0  0.6798891  0.4833673  0.5991868
C58 C 1.0  0.6755476  0.4849861  0.6352251
C58 C 1.0  0.6890199  0.4552478  0.6266325
C58 C 1.0  0.7032728  0.4839456  0.6159989
H58 H 1.0  0.6854547  0.4909250  0.5947798
H58 H 1.0  0.6794472  0.4947080  0.5937494
H58 H 1.0  0.6765180  0.4951491  0.6370327
H58 H 1.0  0.6787574  0.4937213  0.6436964
H58 H 1.0  0.6832691  0.4500385  0.6335107
H58 H 1.0  0.6890366  0.4492679  0.6377067
H58 H 1.0  0.7119085  0.4791344  0.6128717
H58 H 1.0  0.7153977  0.4817594  0.6185637
H58 H 1.0  0.6751397  0.4598667  0.6037503
H58 H 1.0  0.6844778  0.4668599  0.6396052
H58 H 1.0  0.7046303  0.4687593  0.6255582
H58 H 1.0  0.6929440  0.4890925  0.6331532
H58 H 1.0  0.6798159  0.4530834  0.5996626
H58 H 1.0  0.6819489  0.4548221  0.5930374
H58 H 1.0  0.6873423  0.4584725  0.6420634
H58 H 1.0  0.6819107  0.4538801  0.6429963
H58 H 1.0  0.7121792  0.4738877  0.6244161
H58 H 1.0  0.7161002  0.4717859  0.6187882
H58 H 1.0  0.6884718  0.4925717  0.6403982
H58 H 1.0  0.6858216  0.4991118  0.6391066
H58 H 1.0  0.6706776  0.4836857  0.6056183
H58 H 1.0  0.6674406  0.4806084  0.6290470
H58 H 1.0  0.6876992  0.4544103  0.6156491
H58 H 1.0  0.6959537  0.4885379  0.6090411
H58 H 1.0  0.6821367  0.4725750  0.5979441
H58 H 1.0  0.6815321  0.4761761  0.6388159
H58 H 1.0  0.6976405  0.4623309  0.6279814
H58 H 1.0  0.6992319  0.4860684  0.6262695
H58 H 1.0  0.6686468  0.4661914  0.6074794
H58 H 1.0  0.6718832  0.4635721  0.6309620
H58 H 1.0  0.7008333  0.4652606  0.6108100
H58 H 1.0  0.6847860  0.4949658  0.6211906
H58 H 1.0  0.6634365  0.4804051  0.6113508
H58 H 1.0  0.6643509  0.4658076  0.6251028
H58 H 1.0  0.6951533  0.4613915  0.6038225
H58 H 1.0  0.6824999  0.4960203  0.6117182
H58 H 1.0  0.6556384  0.4784265  0.6158071
H58 H 1.0  0.6523466  0.4726370  0.6131397
H58 H 1.0  0.6564282  0.4666745  0.6205125
H58 H 1.0  0.6523093  0.4719396  0.6231160
H58 H 1.0  0.6913446  0.4573245  0.5965051
H58 H 1.0  0.6896207  0.4504747  0.5977572
H58 H 1.0  0.6800884  0.4986889  0.6032531
H58 H 1.0  0.6857599  0.5002707  0.5991547
H58 H 1.0  0.6837542  0.4822133  0.5971923
H58 H 1.0  0.6729144  0.4877791  0.6328761
H58 H 1.0  0.6854224  0.4530317  0.6250837
H58 H 1.0  0.7037363  0.4831549  0.6115932
N58 N 1.0  0.6608362  0.4722812  0.6119510
N58 N 1.0  0.6606428  0.4734853  0.6244499
N58 N 1.0  0.6894073  0.4551580  0.6049431
N58 N 1.0  0.6876985  0.4944167  0.6051205
N58 N 1.0  0.6782709  0.4883832  0.5994261
N58 N 1.0  0.6799532  0.4599824  0.6372913
N58 N 1.0  0.6902310  0.4553429  0.6317666
N58 N 1.0  0.7068919  0.4823773  0.6195028
N58 N 1.0  0.6812339  0.4617464  0.5980534
N58 N 1.0  0.6791140  0.4867708  0.6386792
N58 N 1.0  0.7077828  0.4699806  0.6177033
N58 N 1.0  0.6863968  0.4944535  0.6319245
C59 C 1.0  0.5205667  0.7782351  0.6280881
C59 C 1.0  0.5460814  0.8007279  0.6535550
C59 C 1.0  0.5758602  0.7866437  0.6288858
C59 C 1.0  0.5430364  0.8055419  0.6128004
C59 C 1.0  0.5469029  0.7652668  0.6208596
C59 C 1.0  0.5669396  0.7890683  0.6396282
C59 C 1.0  0.5545718  0.7976259  0.6150668
C59 C 1.0  0.5415501  0.8026650  0.6402669
C59 C 1.0  0.5500533  0.7636447  0.6118620
C59 C 1.0  0.5753370  0.7889204  0.6348349
C59 C 1.0  0.5492208  0.8047844  0.6113753
C59 C 1.0  0.5434778  0.8049025  0.6494749
C59 C 1.0  0.5407490  0.7675131  0.6350537
C59 C 1.0  0.5568962  0.7790315  0.6463660
C59 C 1.0  0.5560320  0.7820220  0.6138887
C59 C 1.0  0.5315674  0.7937643  0.6320137
C59 C 1.0  0.5358416  0.7702656  0.6336878
C59 C 1.0  0.5531479  0.7827908  0.6487003
C59 C 1.0  0.5606588  0.7811959  0.6172863
C59 C 1.0  0.5330884  0.7952924  0.6266303
C59 C 1.0  0.5344416  0.7714378  0.6281835
C59 C 1.0  0.5538268  0.7885117  0.6481230
C59 C 1.0  0.5633020  0.7856095  0.6199440
C59 C 1.0  0.5372889  0.7991529  0.6256410
C59 C 1.0  0.5381029  0.7698025  0.6240063
C59 C 1.0  0.5583814  0.7904546  0.6451037
C59 C 1.0  0.5611998  0.7909565  0.6191570
C59 C 1.0  0.5400105  0.8014909  0.6301973
C59 C 1.0  0.5430560  0.7670381  0.6252132
C59 C 1.0  0.5622114  0.7868287  0.6427142
C59 C 1.0  0.5565895  0.7919436  0.6157958
C59 C 1.0  0.5386063  0.8000683  0.6356316
C59 C 1.0  0.5443127  0.7659400  0.6307579
C59 C 1.0  0.5613936  0.7811266  0.6433806
C59 C 1.0  0.5540522  0.7874195  0.6132023
C59 C 1.0  0.5343781  0.7961864  0.6364583
C59 C 1.0  0.5420077  0.7663414  0.6408793
C59 C 1.0  0.5562448  0.7730246  0.6469843
C59 C 1.0  0.5532569  0.7774262  0.6110477
C59 C 1.0  0.5271379  0.7897512  0.6330959
C59 C 1.0  0.5467922  0.7625576  0.6483825
C59 C 1.0  0.5524792  0.7647576  0.6502985
C59 C 1.0  0.5519062  0.7683608  0.6079660
C59 C 1.0  0.5197623  0.7838423  0.6310486
C59 C 1.0  0.5292836  0.7742838  0.6267047
C59 C 1.0  0.5498107  0.7922810  0.6506834
C59 C 1.0  0.5681619  0.7845365  0.6234257
C59 C 1.0  0.5387011  0.8006496  0.6199264
H59 H 1.0  0.5205332  0.7789044  0.6236062
H59 H 1.0  0.5169668  0.7756383  0.6289051
H59 H 1.0  0.5427917  0.7982473  0.6554411
H59 H 1.0  0.5479279  0.8030126  0.6569810
H59 H 1.0  0.5765354  0.7821664  0.6290637
H59 H 1.0  0.5796158  0.7883151  0.6270219
H59 H 1.0  0.5405448  0.8029980  0.6099971
H59 H 1.0  0.5418495  0.8097970  0.6118773
H59 H 1.0  0.5508243  0.7636583  0.6223722
H59 H 1.0  0.5667965  0.7935157  0.6389587
H59 H 1.0  0.5565612  0.8006692  0.6177188
H59 H 1.0  0.5450818  0.8051807  0.6390630
H59 H 1.0  0.5537062  0.7618258  0.6138324
H59 H 1.0  0.5482940  0.7603173  0.6093714
H59 H 1.0  0.5749316  0.7934310  0.6346680
H59 H 1.0  0.5792189  0.7881798  0.6370147
H59 H 1.0  0.5516954  0.8075299  0.6139975
H59 H 1.0  0.5499251  0.8062485  0.6071646
H59 H 1.0  0.5467375  0.8075628  0.6477912
H59 H 1.0  0.5407766  0.8076869  0.6517811
H59 H 1.0  0.5330228  0.7715168  0.6369361
H59 H 1.0  0.5496636  0.7811940  0.6510180
H59 H 1.0  0.5622113  0.7770300  0.6178290
H59 H 1.0  0.5309252  0.7934351  0.6231759
H59 H 1.0  0.5371074  0.7706592  0.6197244
H59 H 1.0  0.5589300  0.7948763  0.6446476
H59 H 1.0  0.5632302  0.7943867  0.6211989
H59 H 1.0  0.5432601  0.8044832  0.6294575
H59 H 1.0  0.5481127  0.7638059  0.6317899
H59 H 1.0  0.5643448  0.7783023  0.6415443
H59 H 1.0  0.5504867  0.7881589  0.6105943
H59 H 1.0  0.5332721  0.7950731  0.6406534
H59 H 1.0  0.5391849  0.7682468  0.6438207
H59 H 1.0  0.5591133  0.7705719  0.6445335
H59 H 1.0  0.5494169  0.7785499  0.6089876
H59 H 1.0  0.5267377  0.7885283  0.6374081
H59 H 1.0  0.5435451  0.7644038  0.6509486
H59 H 1.0  0.5465868  0.7581328  0.6492478
H59 H 1.0  0.5557433  0.7627097  0.6479134
H59 H 1.0  0.5531684  0.7634625  0.6545670
H59 H 1.0  0.5482834  0.7700002  0.6057923
H59 H 1.0  0.5545188  0.7666179  0.6047248
H59 H 1.0  0.5195267  0.7831403  0.6355192
H59 H 1.0  0.5157240  0.7855097  0.6299164
H59 H 1.0  0.5289530  0.7754164  0.6223621
H59 H 1.0  0.5461972  0.7902502  0.6524360
H59 H 1.0  0.5690350  0.7801774  0.6241241
H59 H 1.0  0.5366648  0.7981535  0.6167841
N59 N 1.0  0.5460523  0.7633397  0.6424494
N59 N 1.0  0.5526439  0.7707825  0.6501219
N59 N 1.0  0.5551291  0.7724948  0.6109462
N59 N 1.0  0.5239696  0.7878137  0.6293486
N59 N 1.0  0.5254498  0.7753696  0.6301629
N59 N 1.0  0.5709332  0.7861140  0.6378503
N59 N 1.0  0.5711727  0.7883430  0.6254947
N59 N 1.0  0.5420245  0.8045470  0.6186612
N59 N 1.0  0.5458137  0.7655476  0.6157047
N59 N 1.0  0.5504326  0.7975162  0.6508879
N59 N 1.0  0.5508066  0.7989722  0.6116249
N59 N 1.0  0.5401444  0.8020795  0.6453180
C60 C 1.0  0.5077409  0.4436796  0.2902442
C60 C 1.0  0.4776118  0.4172231  0.3043063
C60 C 1.0  0.5073529  0.4036404  0.3292993
C60 C 1.0  0.4985984  0.4438141  0.3276689
C60 C 1.0  0.5254573  0.4233731  0.3039471
C60 C 1.0  0.4977759  0.4052624  0.3189793
C60 C 1.0  0.5047531  0.4311715  0.3294419
C60 C 1.0  0.4837428  0.4287191  0.3098835
C60 C 1.0  0.5326408  0.4254526  0.3100776
C60 C 1.0  0.5018533  0.4014603  0.3268807
C60 C 1.0  0.5008097  0.4396318  0.3319665
C60 C 1.0  0.4765613  0.4228353  0.3071790
C60 C 1.0  0.5142261  0.4208974  0.2933588
C60 C 1.0  0.5002327  0.4059551  0.3034719
C60 C 1.0  0.5178033  0.4256771  0.3226225
C60 C 1.0  0.4945554  0.4380847  0.3033748
C60 C 1.0  0.5123341  0.4263013  0.2924972
C60 C 1.0  0.4954173  0.4087351  0.3018246
C60 C 1.0  0.5169104  0.4199774  0.3232120
C60 C 1.0  0.4968642  0.4404134  0.3081575
C60 C 1.0  0.5146431  0.4308175  0.2953082
C60 C 1.0  0.4914003  0.4103828  0.3056549
C60 C 1.0  0.5121550  0.4178978  0.3257794
C60 C 1.0  0.4949729  0.4389960  0.3134433
C60 C 1.0  0.5189294  0.4298161  0.2990701
C60 C 1.0  0.4922949  0.4092069  0.3112630
C60 C 1.0  0.5082238  0.4216696  0.3277662
C60 C 1.0  0.4906737  0.4351291  0.3138858
C60 C 1.0  0.5209341  0.4244621  0.3000427
C60 C 1.0  0.4970503  0.4064382  0.3130645
C60 C 1.0  0.5089709  0.4273884  0.3272535
C60 C 1.0  0.4882654  0.4327166  0.3092053
C60 C 1.0  0.5185252  0.4200568  0.2971585
C60 C 1.0  0.5009811  0.4048532  0.3091069
C60 C 1.0  0.5137855  0.4293155  0.3246578
C60 C 1.0  0.4902701  0.4342389  0.3039810
C60 C 1.0  0.5117017  0.4163104  0.2902799
C60 C 1.0  0.5044505  0.4041712  0.2994822
C60 C 1.0  0.5227976  0.4279009  0.3199756
C60 C 1.0  0.4964806  0.4395763  0.2978103
C60 C 1.0  0.5106019  0.4072482  0.2870906
C60 C 1.0  0.5083929  0.4025390  0.2908048
C60 C 1.0  0.5315913  0.4277271  0.3159579
C60 C 1.0  0.5014551  0.4444542  0.2911048
C60 C 1.0  0.5127177  0.4365061  0.2944012
C60 C 1.0  0.4864056  0.4132449  0.3037177
C60 C 1.0  0.5114305  0.4118933  0.3263367
C60 C 1.0  0.4974971  0.4415824  0.3183248
H60 H 1.0  0.5099761  0.4464183  0.2930794
H60 H 1.0  0.5088265  0.4451411  0.2861145
H60 H 1.0  0.4779859  0.4178891  0.2998400
H60 H 1.0  0.4739450  0.4146384  0.3047961
H60 H 1.0  0.5108104  0.4015803  0.3272172
H60 H 1.0  0.5076512  0.4023446  0.3336124
H60 H 1.0  0.5020059  0.4464618  0.3262848
H60 H 1.0  0.4957112  0.4466091  0.3297227
H60 H 1.0  0.5262497  0.4190109  0.3047192
H60 H 1.0  0.4947083  0.4071796  0.3216556
H60 H 1.0  0.5009895  0.4291534  0.3308614
H60 H 1.0  0.4829504  0.4274992  0.3141419
H60 H 1.0  0.5332827  0.4209730  0.3103116
H60 H 1.0  0.5365538  0.4271131  0.3085609
H60 H 1.0  0.4983954  0.4033186  0.3291451
H60 H 1.0  0.5015542  0.3970367  0.3277233
H60 H 1.0  0.4973546  0.4371630  0.3335492
H60 H 1.0  0.5023479  0.4419114  0.3355451
H60 H 1.0  0.4759191  0.4221375  0.3116104
H60 H 1.0  0.4726482  0.4245153  0.3056848
H60 H 1.0  0.5090202  0.4270516  0.2895787
H60 H 1.0  0.4948140  0.4095945  0.2974705
H60 H 1.0  0.5200063  0.4171432  0.3216493
H60 H 1.0  0.5001777  0.4433941  0.3077134
H60 H 1.0  0.5207799  0.4332400  0.3012862
H60 H 1.0  0.4891992  0.4104677  0.3142441
H60 H 1.0  0.5045396  0.4200849  0.3297597
H60 H 1.0  0.4891904  0.4340201  0.3179637
H60 H 1.0  0.5200082  0.4158858  0.2978386
H60 H 1.0  0.5046660  0.4027073  0.3104760
H60 H 1.0  0.5143873  0.4337353  0.3242531
H60 H 1.0  0.4884201  0.4323886  0.3003459
H60 H 1.0  0.5080670  0.4174459  0.2878819
H60 H 1.0  0.5082145  0.4025508  0.3013412
H60 H 1.0  0.5227296  0.4323494  0.3192990
H60 H 1.0  0.4947287  0.4370853  0.2944974
H60 H 1.0  0.5071935  0.4088985  0.2846014
H60 H 1.0  0.5134893  0.4054959  0.2840970
H60 H 1.0  0.5118489  0.4007098  0.2930953
H60 H 1.0  0.5068552  0.3992155  0.2881663
H60 H 1.0  0.5312179  0.4322391  0.3157595
H60 H 1.0  0.5352588  0.4269718  0.3184773
H60 H 1.0  0.4992199  0.4419171  0.2880882
H60 H 1.0  0.5003685  0.4487129  0.2900787
H60 H 1.0  0.5144708  0.4395441  0.2972202
H60 H 1.0  0.4864727  0.4143781  0.2993630
H60 H 1.0  0.5144992  0.4094298  0.3241536
H60 H 1.0  0.5011310  0.4440861  0.3174433
N60 N 1.0  0.5135582  0.4113725  0.2903479
N60 N 1.0  0.5038306  0.4044549  0.2942503
N60 N 1.0  0.5269247  0.4249342  0.3185619
N60 N 1.0  0.4999161  0.4434634  0.2968504
N60 N 1.0  0.5092813  0.4378629  0.2906348
N60 N 1.0  0.5016514  0.4022444  0.3209052
N60 N 1.0  0.5075546  0.4096646  0.3291377
N60 N 1.0  0.4956416  0.4410018  0.3232294
N60 N 1.0  0.5282826  0.4271692  0.3062803
N60 N 1.0  0.4822784  0.4143439  0.3068151
N60 N 1.0  0.5053719  0.4364045  0.3297020
N60 N 1.0  0.4809186  0.4267914  0.3058662
C61 C 1.0  0.4473545  0.2150892  0.6576290
C61 C 1.0  0.4823998  0.1975107  0.6412482
C61 C 1.0  0.5008543  0.2143798  0.6739372
C61 C 1.0  0.4677820  0.1904369  0.6790584
C61 C 1.0  0.4680575  0.2311928  0.6726651
C61 C 1.0  0.4960905  0.2112578  0.6609598
C61 C 1.0  0.4781860  0.1999551  0.6804819
C61 C 1.0  0.4743565  0.1943559  0.6524823
C61 C 1.0  0.4680397  0.2328114  0.6821988
C61 C 1.0  0.5025083  0.2123317  0.6681133
C61 C 1.0  0.4730577  0.1919673  0.6823258
C61 C 1.0  0.4793069  0.1928337  0.6443163
C61 C 1.0  0.4669261  0.2287866  0.6572601
C61 C 1.0  0.4872444  0.2201265  0.6514680
C61 C 1.0  0.4769436  0.2155402  0.6820833
C61 C 1.0  0.4611530  0.2014123  0.6572645
C61 C 1.0  0.4622883  0.2253274  0.6570378
C61 C 1.0  0.4849733  0.2160017  0.6480828
C61 C 1.0  0.4822164  0.2171493  0.6802830
C61 C 1.0  0.4611612  0.1998585  0.6628514
C61 C 1.0  0.4594590  0.2237200  0.6618379
C61 C 1.0  0.4862634  0.2104071  0.6488306
C61 C 1.0  0.4861543  0.2132676  0.6785635
C61 C 1.0  0.4653707  0.1965680  0.6650827
C61 C 1.0  0.4613925  0.2256456  0.6669450
C61 C 1.0  0.4899088  0.2089682  0.6531055
C61 C 1.0  0.4847087  0.2076523  0.6786523
C61 C 1.0  0.4696620  0.1948390  0.6615858
C61 C 1.0  0.4660229  0.2291154  0.6673327
C61 C 1.0  0.4922591  0.2129696  0.6565683
C61 C 1.0  0.4794859  0.2058879  0.6804228
C61 C 1.0  0.4697946  0.1963068  0.6559862
C61 C 1.0  0.4687404  0.2306317  0.6624496
C61 C 1.0  0.4908683  0.2185308  0.6556928
C61 C 1.0  0.4756513  0.2098964  0.6821141
C61 C 1.0  0.4655062  0.1996071  0.6539011
C61 C 1.0  0.4697207  0.2303890  0.6521107
C61 C 1.0  0.4859514  0.2260098  0.6506902
C61 C 1.0  0.4727993  0.2195757  0.6839367
C61 C 1.0  0.4567342  0.2048268  0.6548745
C61 C 1.0  0.4759682  0.2351371  0.6464601
C61 C 1.0  0.4822240  0.2338281  0.6463906
C61 C 1.0  0.4692757  0.2282177  0.6864676
C61 C 1.0  0.4483127  0.2095683  0.6545542
C61 C 1.0  0.4545644  0.2201287  0.6616453
C61 C 1.0  0.4838109  0.2062462  0.6451475
C61 C 1.0  0.4916365  0.2151567  0.6767557
C61 C 1.0  0.4651708  0.1950150  0.6709510
H61 H 1.0  0.4460509  0.2142141  0.6618799
H61 H 1.0  0.4438404  0.2172035  0.6557447
H61 H 1.0  0.4795210  0.1996022  0.6384427
H61 H 1.0  0.4855145  0.1956620  0.6385559
H61 H 1.0  0.5008965  0.2189108  0.6739851
H61 H 1.0  0.5040613  0.2131538  0.6768670
H61 H 1.0  0.4642128  0.1924825  0.6809595
H61 H 1.0  0.4669984  0.1860210  0.6795614
H61 H 1.0  0.4719776  0.2333918  0.6724412
H61 H 1.0  0.4963945  0.2068064  0.6615438
H61 H 1.0  0.4813085  0.1973393  0.6785685
H61 H 1.0  0.4776765  0.1922945  0.6547136
H61 H 1.0  0.4718165  0.2352031  0.6814569
H61 H 1.0  0.4651420  0.2357471  0.6840303
H61 H 1.0  0.5027282  0.2078052  0.6681381
H61 H 1.0  0.5067205  0.2136975  0.6672408
H61 H 1.0  0.4765847  0.1897114  0.6805912
H61 H 1.0  0.4726461  0.1904195  0.6865453
H61 H 1.0  0.4822453  0.1905697  0.6469195
H61 H 1.0  0.4778717  0.1898157  0.6412831
H61 H 1.0  0.4608086  0.2238542  0.6530751
H61 H 1.0  0.4821710  0.2172122  0.6448051
H61 H 1.0  0.4832409  0.2215093  0.6802544
H61 H 1.0  0.4578016  0.2012396  0.6654720
H61 H 1.0  0.4592716  0.2244626  0.6707081
H61 H 1.0  0.4909253  0.2046469  0.6537004
H61 H 1.0  0.4877395  0.2046310  0.6773311
H61 H 1.0  0.4729272  0.1922889  0.6632875
H61 H 1.0  0.4723235  0.2333119  0.6626462
H61 H 1.0  0.4926765  0.2216443  0.6583564
H61 H 1.0  0.4716060  0.2085553  0.6834916
H61 H 1.0  0.4655856  0.2007521  0.6495718
H61 H 1.0  0.4682380  0.2282536  0.6484374
H61 H 1.0  0.4875478  0.2287157  0.6539120
H61 H 1.0  0.4687186  0.2178421  0.6847074
H61 H 1.0  0.4574979  0.2061824  0.6506520
H61 H 1.0  0.4739629  0.2329847  0.6430128
H61 H 1.0  0.4753992  0.2395274  0.6455821
H61 H 1.0  0.4842714  0.2361908  0.6496713
H61 H 1.0  0.4839891  0.2354023  0.6425465
H61 H 1.0  0.4654392  0.2259983  0.6874124
H61 H 1.0  0.4704925  0.2301496  0.6903607
H61 H 1.0  0.4493549  0.2104383  0.6502309
H61 H 1.0  0.4444073  0.2073126  0.6543801
H61 H 1.0  0.4530907  0.2187610  0.6656711
H61 H 1.0  0.4806516  0.2078421  0.6423682
H61 H 1.0  0.4920411  0.2196220  0.6763695
H61 H 1.0  0.4619335  0.1970599  0.6733152
N61 N 1.0  0.4735727  0.2339861  0.6518727
N61 N 1.0  0.4831965  0.2278809  0.6465979
N61 N 1.0  0.4738172  0.2247070  0.6846210
N61 N 1.0  0.4523275  0.2061359  0.6574632
N61 N 1.0  0.4521695  0.2186899  0.6571698
N61 N 1.0  0.4988787  0.2146455  0.6638902
N61 N 1.0  0.4956526  0.2118987  0.6757109
N61 N 1.0  0.4684759  0.1915550  0.6731737
N61 N 1.0  0.4654985  0.2305263  0.6772307
N61 N 1.0  0.4852158  0.2011607  0.6451352
N61 N 1.0  0.4737858  0.1979472  0.6825895
N61 N 1.0  0.4744917  0.1949773  0.6472453
C62 C 1.0  0.5843501  0.4073525  0.7344799
C62 C 1.0  0.6151434  0.3849322  0.7533114
C62 C 1.0  0.6394047  0.4154560  0.7401422
C62 C 1.0  0.6055873  0.4240100  0.7619708
C62 C 1.0  0.6082308  0.4200711  0.7209896
C62 C 1.0  0.6325892  0.4031689  0.7419958
C62 C 1.0  0.6168220  0.4244321  0.7533414
C62 C 1.0  0.6085696  0.3970306  0.7566687
C62 C 1.0  0.6097138  0.4295805  0.7200490
C62 C 1.0  0.6400339  0.4093399  0.7418878
C62 C 1.0  0.6113839  0.4265417  0.7610537
C62 C 1.0  0.6121561  0.3881436  0.7579607
C62 C 1.0  0.6047070  0.4048900  0.7222187
C62 C 1.0  0.6232161  0.3956394  0.7318738
C62 C 1.0  0.6170850  0.4271204  0.7378590
C62 C 1.0  0.5968034  0.4041318  0.7490445
C62 C 1.0  0.5998214  0.4051551  0.7253147
C62 C 1.0  0.6201567  0.3923910  0.7355778
C62 C 1.0  0.6221570  0.4246547  0.7365066
C62 C 1.0  0.5974889  0.4095536  0.7509844
C62 C 1.0  0.5975908  0.4102189  0.7270505
C62 C 1.0  0.6210849  0.3926063  0.7412888
C62 C 1.0  0.6254805  0.4221422  0.7405281
C62 C 1.0  0.6016958  0.4109355  0.7547151
C62 C 1.0  0.6003871  0.4150869  0.7256318
C62 C 1.0  0.6251786  0.3961991  0.7432809
C62 C 1.0  0.6236142  0.4221122  0.7460185
C62 C 1.0  0.6052864  0.4067434  0.7564947
C62 C 1.0  0.6052901  0.4149867  0.7225363
C62 C 1.0  0.6283174  0.3995049  0.7397107
C62 C 1.0  0.6185747  0.4245318  0.7475268
C62 C 1.0  0.6047311  0.4012831  0.7546495
C62 C 1.0  0.6073912  0.4098523  0.7208773
C62 C 1.0  0.6272688  0.3991766  0.7340169
C62 C 1.0  0.6153591  0.4270087  0.7433845
C62 C 1.0  0.6004681  0.4000577  0.7509137
C62 C 1.0  0.6068529  0.3994863  0.7204608
C62 C 1.0  0.6223041  0.3954121  0.7258733
C62 C 1.0  0.6135895  0.4298049  0.7336793
C62 C 1.0  0.5923774  0.4026315  0.7451644
C62 C 1.0  0.6125864  0.3932609  0.7157836
C62 C 1.0  0.6186410  0.3921848  0.7175264
C62 C 1.0  0.6111754  0.4333387  0.7250082
C62 C 1.0  0.5844077  0.4038480  0.7398248
C62 C 1.0  0.5924455  0.4105438  0.7302617
C62 C 1.0  0.6178008  0.3890888  0.7449949
C62 C 1.0  0.6307805  0.4196545  0.7389115
C62 C 1.0  0.6022165  0.4166662  0.7566592
H62 H 1.0  0.5836045  0.4116907  0.7355570
H62 H 1.0  0.5807841  0.4061401  0.7319934
H62 H 1.0  0.6120697  0.3827146  0.7508280
H62 H 1.0  0.6176795  0.3817021  0.7551830
H62 H 1.0  0.6398190  0.4157653  0.7356404
H62 H 1.0  0.6428898  0.4177988  0.7417966
H62 H 1.0  0.6025053  0.4265383  0.7598152
H62 H 1.0  0.6045302  0.4243616  0.7663441
H62 H 1.0  0.6122426  0.4193975  0.7190650
H62 H 1.0  0.6326136  0.4034367  0.7464875
H62 H 1.0  0.6194158  0.4219243  0.7560315
H62 H 1.0  0.6119984  0.3986176  0.7591131
H62 H 1.0  0.6135254  0.4284284  0.7178860
H62 H 1.0  0.6073559  0.4319931  0.7170508
H62 H 1.0  0.6398888  0.4090637  0.7464089
H62 H 1.0  0.6441733  0.4079334  0.7407673
H62 H 1.0  0.6144314  0.4241716  0.7634272
H62 H 1.0  0.6114593  0.4306765  0.7628615
H62 H 1.0  0.6152456  0.3901425  0.7606058
H62 H 1.0  0.6100611  0.3851841  0.7606478
H62 H 1.0  0.5976736  0.4013762  0.7263962
H62 H 1.0  0.6170195  0.3896438  0.7339433
H62 H 1.0  0.6235153  0.4247323  0.7322395
H62 H 1.0  0.5946632  0.4127217  0.7495556
H62 H 1.0  0.5987404  0.4190468  0.7269227
H62 H 1.0  0.6259178  0.3963794  0.7476947
H62 H 1.0  0.6261697  0.4201786  0.7491472
H62 H 1.0  0.6085456  0.4077869  0.7593841
H62 H 1.0  0.6111699  0.4096725  0.7184796
H62 H 1.0  0.6296863  0.4017215  0.7312353
H62 H 1.0  0.6114588  0.4288904  0.7445280
H62 H 1.0  0.6000168  0.3958400  0.7494754
H62 H 1.0  0.6046903  0.3959543  0.7222213
H62 H 1.0  0.6245600  0.3985153  0.7235215
H62 H 1.0  0.6095353  0.4310697  0.7351679
H62 H 1.0  0.5926332  0.3984301  0.7435728
H62 H 1.0  0.6099394  0.3900286  0.7175397
H62 H 1.0  0.6122534  0.3927387  0.7113131
H62 H 1.0  0.6213225  0.3952589  0.7155523
H62 H 1.0  0.6199567  0.3882210  0.7158151
H62 H 1.0  0.6073479  0.4347103  0.7270098
H62 H 1.0  0.6130909  0.4371152  0.7234467
H62 H 1.0  0.5848847  0.3994769  0.7387290
H62 H 1.0  0.5803486  0.4041232  0.7417788
H62 H 1.0  0.5914600  0.4146558  0.7318010
H62 H 1.0  0.6144141  0.3869094  0.7429864
H62 H 1.0  0.6314847  0.4194775  0.7344702
H62 H 1.0  0.5995283  0.4196023  0.7545605
N62 N 1.0  0.6109085  0.3988918  0.7171392
N62 N 1.0  0.6191499  0.3918928  0.7235275
N62 N 1.0  0.6151060  0.4306330  0.7286945
N62 N 1.0  0.5885086  0.4059195  0.7437304
N62 N 1.0  0.5893241  0.4063967  0.7312078
N62 N 1.0  0.6360339  0.4058477  0.7390300
N62 N 1.0  0.6343286  0.4178332  0.7423654
N62 N 1.0  0.6055164  0.4181641  0.7604935
N62 N 1.0  0.6063090  0.4249189  0.7217920
N62 N 1.0  0.6187742  0.3885666  0.7501539
N62 N 1.0  0.6126228  0.4270479  0.7551742
N62 N 1.0  0.6080006  0.3918777  0.7556913
C63 C 1.0  0.6976413  0.6144010  0.6848177
C63 C 1.0  0.7270850  0.6407217  0.6691404
C63 C 1.0  0.7529750  0.6183319  0.6919899
C63 C 1.0  0.7275705  0.5997364  0.6654926
C63 C 1.0  0.7196563  0.6091696  0.7048677
C63 C 1.0  0.7445498  0.6284353  0.6867185
C63 C 1.0  0.7363153  0.6029293  0.6761791
C63 C 1.0  0.7239518  0.6271317  0.6666203
C63 C 1.0  0.7226823  0.6004316  0.7076964
C63 C 1.0  0.7528057  0.6241700  0.6893946
C63 C 1.0  0.7333634  0.5987140  0.6679924
C63 C 1.0  0.7259570  0.6363721  0.6645948
C63 C 1.0  0.7136600  0.6228909  0.7003783
C63 C 1.0  0.7317808  0.6348326  0.6932786
C63 C 1.0  0.7334308  0.6022910  0.6916154
C63 C 1.0  0.7123173  0.6185435  0.6727743
C63 C 1.0  0.7097889  0.6211494  0.6964405
C63 C 1.0  0.7291142  0.6368247  0.6885298
C63 C 1.0  0.7374661  0.6059871  0.6935358
C63 C 1.0  0.7144744  0.6132214  0.6719674
C63 C 1.0  0.7090515  0.6155386  0.6951734
C63 C 1.0  0.7313876  0.6361259  0.6832508
C63 C 1.0  0.7410956  0.6086734  0.6899106
C63 C 1.0  0.7196283  0.6123801  0.6694660
C63 C 1.0  0.7123195  0.6116415  0.6979413
C63 C 1.0  0.7364500  0.6333359  0.6827786
C63 C 1.0  0.7406080  0.6076064  0.6842315
C63 C 1.0  0.7226587  0.6170249  0.6677706
C63 C 1.0  0.7162392  0.6132275  0.7019102
C63 C 1.0  0.7392349  0.6312898  0.6874245
C63 C 1.0  0.7366314  0.6039430  0.6821594
C63 C 1.0  0.7206404  0.6224020  0.6685063
C63 C 1.0  0.7168577  0.6188678  0.7030647
C63 C 1.0  0.7368290  0.6320685  0.6926431
C63 C 1.0  0.7330695  0.6013304  0.6859171
C63 C 1.0  0.7154622  0.6230800  0.6710277
C63 C 1.0  0.7142458  0.6288137  0.7015915
C63 C 1.0  0.7294522  0.6355821  0.6988379
C63 C 1.0  0.7296335  0.5994191  0.6953872
C63 C 1.0  0.7068967  0.6194679  0.6753547
C63 C 1.0  0.7174008  0.6367004  0.7062122
C63 C 1.0  0.7233707  0.6388962  0.7055863
C63 C 1.0  0.7259700  0.5965222  0.7038544
C63 C 1.0  0.6982811  0.6171446  0.6790805
C63 C 1.0  0.7049718  0.6136666  0.6910816
C63 C 1.0  0.7284555  0.6383270  0.6784082
C63 C 1.0  0.7452815  0.6124747  0.6921286
C63 C 1.0  0.7216891  0.6067219  0.6686739
H63 H 1.0  0.6980228  0.6099082  0.6843655
H63 H 1.0  0.6934242  0.6150709  0.6862795
H63 H 1.0  0.7231435  0.6424738  0.6705287
H63 H 1.0  0.7293186  0.6441870  0.6673046
H63 H 1.0  0.7523669  0.6186792  0.6964670
H63 H 1.0  0.7571369  0.6166535  0.6915062
H63 H 1.0  0.7246146  0.5968605  0.6673712
H63 H 1.0  0.7276637  0.5986208  0.6611207
H63 H 1.0  0.7228928  0.6109644  0.7074282
H63 H 1.0  0.7456848  0.6276309  0.6824391
H63 H 1.0  0.7389363  0.6056092  0.6736890
H63 H 1.0  0.7281006  0.6260740  0.6652348
H63 H 1.0  0.7255795  0.6026728  0.7103643
H63 H 1.0  0.7201947  0.5979349  0.7105155
H63 H 1.0  0.7536812  0.6238492  0.6849597
H63 H 1.0  0.7562121  0.6266031  0.6910812
H63 H 1.0  0.7363684  0.6014025  0.6659236
H63 H 1.0  0.7346600  0.5945138  0.6669690
H63 H 1.0  0.7299095  0.6348149  0.6630167
H63 H 1.0  0.7240247  0.6384281  0.6610725
H63 H 1.0  0.7072691  0.6241823  0.6943157
H63 H 1.0  0.7252103  0.6389701  0.6889966
H63 H 1.0  0.7377677  0.6067430  0.6979401
H63 H 1.0  0.7120577  0.6096962  0.6733066
H63 H 1.0  0.7118202  0.6072841  0.6970344
H63 H 1.0  0.7382304  0.6327873  0.6787056
H63 H 1.0  0.7434070  0.6096690  0.6814084
H63 H 1.0  0.7266461  0.6163994  0.6658289
H63 H 1.0  0.7198559  0.6201907  0.7061177
H63 H 1.0  0.7389663  0.6304976  0.6962518
H63 H 1.0  0.7299880  0.5984894  0.6843381
H63 H 1.0  0.7138788  0.6272299  0.6716040
H63 H 1.0  0.7119198  0.6315213  0.6988512
H63 H 1.0  0.7316447  0.6333826  0.7020944
H63 H 1.0  0.7263678  0.5970970  0.6933390
H63 H 1.0  0.7059537  0.6237809  0.6762261
H63 H 1.0  0.7146704  0.6390094  0.7034281
H63 H 1.0  0.7159278  0.6376783  0.7103648
H63 H 1.0  0.7260521  0.6367747  0.7085606
H63 H 1.0  0.7234548  0.6432341  0.7068300
H63 H 1.0  0.7230620  0.5940853  0.7013761
H63 H 1.0  0.7281548  0.5934981  0.7063940
H63 H 1.0  0.6976331  0.6216107  0.6794901
H63 H 1.0  0.6949296  0.6157205  0.6764141
H63 H 1.0  0.7051902  0.6092812  0.6900964
H63 H 1.0  0.7243354  0.6399132  0.6792812
H63 H 1.0  0.7448698  0.6133500  0.6965237
H63 H 1.0  0.7192003  0.6035340  0.6706475
N63 N 1.0  0.7172096  0.6307134  0.7055211
N63 N 1.0  0.7252152  0.6385571  0.6998555
N63 N 1.0  0.7300612  0.5995737  0.7006434
N63 N 1.0  0.7035083  0.6155914  0.6765062
N63 N 1.0  0.7014218  0.6168515  0.6888258
N63 N 1.0  0.7476476  0.6269902  0.6907375
N63 N 1.0  0.7491242  0.6146135  0.6892141
N63 N 1.0  0.7260260  0.6055505  0.6659071
N63 N 1.0  0.7189511  0.6039520  0.7045268
N63 N 1.0  0.7304993  0.6384187  0.6735450
N63 N 1.0  0.7332534  0.5992267  0.6739994
N63 N 1.0  0.7221846  0.6321022  0.6665690
C64 C 1.0  0.6417682  0.4808850  0.7291813
C64 C 1.0  0.6128229  0.4517496  0.7400771
C64 C 1.0  0.6418915  0.4390303  0.7662854
C64 C 1.0  0.6303845  0.4785353  0.7659114
C64 C 1.0  0.6600349  0.4611957  0.7430609
C64 C 1.0  0.6328670  0.4404968  0.7554570
C64 C 1.0  0.6373139  0.4662753  0.7675029
C64 C 1.0  0.6177609  0.4633508  0.7465483
C64 C 1.0  0.6666645  0.4634598  0.7497265
C64 C 1.0  0.6367200  0.4365985  0.7634237
C64 C 1.0  0.6326260  0.4743080  0.7701488
C64 C 1.0  0.6111989  0.4571268  0.7431268
C64 C 1.0  0.6496746  0.4584785  0.7316741
C64 C 1.0  0.6362045  0.4421242  0.7401858
C64 C 1.0  0.6511153  0.4620388  0.7612925
C64 C 1.0  0.6282467  0.4737506  0.7411746
C64 C 1.0  0.6474545  0.4637749  0.7309377
C64 C 1.0  0.6313105  0.4446434  0.7383605
C64 C 1.0  0.6506006  0.4562689  0.7615660
C64 C 1.0  0.6300873  0.4759934  0.7461956
C64 C 1.0  0.6492577  0.4682949  0.7340916
C64 C 1.0  0.6269603  0.4458184  0.7419961
C64 C 1.0  0.6458601  0.4537417  0.7637271
C64 C 1.0  0.6279855  0.4741889  0.7512801
C64 C 1.0  0.6533686  0.4674065  0.7380713
C64 C 1.0  0.6275950  0.4444309  0.7475913
C64 C 1.0  0.6415544  0.4571303  0.7656261
C64 C 1.0  0.6239568  0.4700175  0.7512713
C64 C 1.0  0.6556905  0.4621621  0.7389280
C64 C 1.0  0.6324191  0.4419111  0.7495670
C64 C 1.0  0.6419179  0.4629053  0.7654208
C64 C 1.0  0.6220169  0.4676793  0.7463422
C64 C 1.0  0.6537844  0.4577494  0.7356996
C64 C 1.0  0.6366868  0.4407989  0.7458017
C64 C 1.0  0.6467301  0.4652861  0.7632283
C64 C 1.0  0.6242203  0.4695931  0.7413311
C64 C 1.0  0.6476784  0.4538863  0.7282361
C64 C 1.0  0.6407741  0.4408353  0.7363981
C64 C 1.0  0.6560880  0.4647301  0.7590740
C64 C 1.0  0.6303939  0.4756451  0.7358179
C64 C 1.0  0.6474292  0.4449390  0.7245774
C64 C 1.0  0.6453432  0.4399105  0.7279263
C64 C 1.0  0.6650991  0.4653625  0.7556241
C64 C 1.0  0.6354024  0.4811806  0.7296717
C64 C 1.0  0.6469866  0.4738750  0.7333207
C64 C 1.0  0.6218995  0.4484215  0.7398741
C64 C 1.0  0.6455370  0.4476813  0.7639654
C64 C 1.0  0.6300160  0.4766984  0.7564248
H64 H 1.0  0.6436243  0.4836276  0.7322745
H64 H 1.0  0.6429946  0.4826205  0.7251997
H64 H 1.0  0.6134185  0.4526600  0.7356785
H64 H 1.0  0.6093286  0.4488969  0.7402139
H64 H 1.0  0.6456083  0.4373193  0.7643383
H64 H 1.0  0.6420199  0.4375463  0.7705460
H64 H 1.0  0.6336704  0.4814771  0.7648693
H64 H 1.0  0.6271844  0.4810194  0.7679000
H64 H 1.0  0.6610907  0.4568658  0.7436847
H64 H 1.0  0.6295126  0.4420629  0.7580150
H64 H 1.0  0.6336260  0.4639347  0.7685860
H64 H 1.0  0.6168012  0.4618698  0.7506878
H64 H 1.0  0.6676117  0.4590291  0.7497988
H64 H 1.0  0.6705328  0.4654593  0.7485399
H64 H 1.0  0.6330064  0.4380994  0.7655435
H64 H 1.0  0.6366894  0.4321285  0.7640451
H64 H 1.0  0.6292678  0.4715314  0.7713940
H64 H 1.0  0.6337760  0.4765083  0.7739177
H64 H 1.0  0.6103407  0.4561678  0.7474719
H64 H 1.0  0.6072730  0.4586047  0.7414624
H64 H 1.0  0.6442786  0.4644384  0.7278498
H64 H 1.0  0.6309125  0.4456738  0.7340200
H64 H 1.0  0.6539816  0.4537359  0.7600785
H64 H 1.0  0.6331986  0.4792139  0.7460995
H64 H 1.0  0.6548299  0.4708360  0.7405537
H64 H 1.0  0.6242414  0.4453260  0.7504218
H64 H 1.0  0.6378797  0.4551985  0.7673060
H64 H 1.0  0.6223123  0.4686083  0.7551918
H64 H 1.0  0.6555196  0.4536621  0.7362844
H64 H 1.0  0.6404265  0.4388472  0.7473059
H64 H 1.0  0.6470358  0.4697514  0.7630628
H64 H 1.0  0.6227325  0.4678018  0.7375052
H64 H 1.0  0.6441238  0.4548857  0.7256639
H64 H 1.0  0.6445251  0.4393883  0.7384194
H64 H 1.0  0.6557414  0.4691912  0.7585957
H64 H 1.0  0.6290302  0.4732063  0.7322905
H64 H 1.0  0.6440683  0.4464714  0.7219520
H64 H 1.0  0.6506115  0.4435405  0.7216989
H64 H 1.0  0.6487764  0.4382130  0.7303486
H64 H 1.0  0.6442117  0.4366236  0.7250475
H64 H 1.0  0.6644148  0.4698422  0.7556058
H64 H 1.0  0.6686516  0.4647382  0.7583366
H64 H 1.0  0.6335428  0.4786478  0.7264066
H64 H 1.0  0.6340766  0.4853996  0.7287711
H64 H 1.0  0.6483422  0.4768833  0.7363804
H64 H 1.0  0.6221492  0.4497709  0.7355882
H64 H 1.0  0.6489019  0.4455466  0.7618745
H64 H 1.0  0.6335071  0.4794874  0.7558917
N64 N 1.0  0.6498777  0.4490910  0.7282000
N64 N 1.0  0.6404542  0.4413341  0.7311554
N64 N 1.0  0.6604961  0.4621288  0.7577952
N64 N 1.0  0.6335927  0.4798027  0.7352562
N64 N 1.0  0.6436966  0.4751763  0.7294070
N64 N 1.0  0.6368254  0.4376617  0.7574891
N64 N 1.0  0.6416687  0.4450547  0.7664091
N64 N 1.0  0.6279128  0.4757490  0.7611693
N64 N 1.0  0.6624328  0.4650575  0.7457391
N64 N 1.0  0.6175235  0.4490784  0.7427472
N64 N 1.0  0.6375376  0.4715192  0.7680379
N64 N 1.0  0.6153319  0.4614341  0.7422755
C65 C 1.0  0.7695078  0.5257480  0.4745367
C65 C 1.0  0.7326084  0.5361714  0.4928461
C65 C 1.0  0.7559398  0.5615907  0.5152772
C65 C 1.0  0.7581024  0.5625448  0.4741965
C65 C 1.0  0.7803041  0.5387867  0.4995851
C65 C 1.0  0.7478694  0.5509351  0.5105682
C65 C 1.0  0.7606063  0.5636773  0.4880999
C65 C 1.0  0.7411163  0.5429152  0.4837364
C65 C 1.0  0.7873306  0.5454249  0.4998496
C65 C 1.0  0.7502467  0.5587293  0.5157750
C65 C 1.0  0.7588378  0.5666239  0.4790617
C65 C 1.0  0.7328581  0.5394010  0.4873362
C65 C 1.0  0.7695912  0.5274674  0.4983656
C65 C 1.0  0.7515085  0.5356746  0.5096360
C65 C 1.0  0.7722191  0.5571557  0.4964431
C65 C 1.0  0.7544280  0.5377088  0.4772034
C65 C 1.0  0.7692395  0.5269187  0.4926125
C65 C 1.0  0.7477133  0.5339920  0.5055871
C65 C 1.0  0.7698315  0.5572651  0.5017269
C65 C 1.0  0.7569211  0.5427683  0.4758566
C65 C 1.0  0.7724423  0.5301802  0.4890440
C65 C 1.0  0.7440053  0.5377200  0.5031632
C65 C 1.0  0.7645296  0.5594152  0.5026199
C65 C 1.0  0.7543579  0.5478254  0.4770321
C65 C 1.0  0.7760429  0.5340751  0.4913660
C65 C 1.0  0.7441647  0.5432624  0.5048634
C65 C 1.0  0.7615881  0.5614725  0.4980655
C65 C 1.0  0.7491790  0.5477483  0.4796405
C65 C 1.0  0.7765083  0.5347441  0.4971076
C65 C 1.0  0.7478943  0.5450963  0.5088947
C65 C 1.0  0.7638350  0.5614334  0.4927293
C65 C 1.0  0.7465610  0.5427791  0.4810476
C65 C 1.0  0.7732434  0.5314128  0.5005385
C65 C 1.0  0.7515446  0.5412417  0.5112279
C65 C 1.0  0.7691561  0.5592467  0.4919970
C65 C 1.0  0.7492564  0.5377971  0.4798049
C65 C 1.0  0.7661814  0.5239225  0.5019294
C65 C 1.0  0.7553855  0.5317881  0.5122348
C65 C 1.0  0.7777942  0.5549500  0.4954699
C65 C 1.0  0.7570629  0.5323816  0.4759491
C65 C 1.0  0.7629842  0.5200042  0.5101711
C65 C 1.0  0.7593673  0.5232309  0.5143376
C65 C 1.0  0.7864989  0.5513972  0.4977300
C65 C 1.0  0.7635971  0.5263340  0.4721763
C65 C 1.0  0.7721359  0.5296060  0.4830052
C65 C 1.0  0.7400792  0.5357456  0.4989705
C65 C 1.0  0.7622268  0.5594783  0.5082398
C65 C 1.0  0.7571187  0.5530139  0.4755002
H65 H 1.0  0.7721743  0.5288953  0.4726608
H65 H 1.0  0.7712253  0.5218032  0.4731738
H65 H 1.0  0.7334571  0.5317939  0.4920404
H65 H 1.0  0.7283693  0.5362714  0.4943910
H65 H 1.0  0.7588784  0.5595430  0.5180530
H65 H 1.0  0.7555851  0.5658033  0.5168583
H65 H 1.0  0.7621712  0.5615454  0.4724695
H65 H 1.0  0.7559066  0.5646497  0.4708627
H65 H 1.0  0.7798750  0.5392674  0.5040389
H65 H 1.0  0.7452272  0.5535841  0.5080683
H65 H 1.0  0.7563563  0.5647410  0.4891287
H65 H 1.0  0.7397350  0.5470217  0.4849522
H65 H 1.0  0.7867640  0.5453530  0.5043449
H65 H 1.0  0.7916381  0.5442453  0.4991988
H65 H 1.0  0.7472424  0.5609433  0.5132040
H65 H 1.0  0.7487457  0.5592183  0.5200029
H65 H 1.0  0.7547558  0.5678322  0.4806157
H65 H 1.0  0.7606611  0.5704403  0.4774868
H65 H 1.0  0.7317454  0.5437271  0.4880995
H65 H 1.0  0.7296339  0.5378350  0.4845940
H65 H 1.0  0.7664503  0.5238956  0.4908397
H65 H 1.0  0.7476635  0.5296897  0.5043427
H65 H 1.0  0.7721833  0.5556571  0.5051827
H65 H 1.0  0.7609200  0.5427251  0.4738397
H65 H 1.0  0.7785613  0.5366376  0.4886921
H65 H 1.0  0.7413027  0.5461638  0.5030058
H65 H 1.0  0.7574872  0.5631446  0.4987322
H65 H 1.0  0.7471742  0.5516474  0.4805558
H65 H 1.0  0.7735356  0.5318525  0.5049860
H65 H 1.0  0.7544363  0.5426359  0.5143506
H65 H 1.0  0.7709166  0.5592094  0.4878788
H65 H 1.0  0.7472489  0.5339406  0.4808806
H65 H 1.0  0.7631471  0.5214300  0.4997316
H65 H 1.0  0.7584560  0.5337141  0.5149017
H65 H 1.0  0.7789365  0.5546088  0.4911306
H65 H 1.0  0.7549600  0.5288026  0.4776864
H65 H 1.0  0.7603083  0.5174716  0.5075325
H65 H 1.0  0.7655182  0.5170422  0.5124458
H65 H 1.0  0.7620564  0.5255546  0.5171492
H65 H 1.0  0.7572061  0.5202718  0.5169728
H65 H 1.0  0.7873300  0.5515210  0.4932769
H65 H 1.0  0.7896554  0.5540410  0.4995777
H65 H 1.0  0.7609960  0.5230212  0.4738475
H65 H 1.0  0.7637338  0.5255771  0.4677291
H65 H 1.0  0.7744173  0.5327346  0.4807126
H65 H 1.0  0.7407464  0.5314985  0.4976402
H65 H 1.0  0.7646930  0.5572791  0.5112949
H65 H 1.0  0.7613325  0.5525159  0.4740014
N65 N 1.0  0.7666764  0.5237143  0.5071777
N65 N 1.0  0.7552314  0.5265674  0.5114883
N65 N 1.0  0.7810938  0.5535344  0.4993353
N65 N 1.0  0.7614519  0.5318996  0.4730616
N65 N 1.0  0.7694466  0.5257780  0.4805662
N65 N 1.0  0.7506780  0.5528279  0.5146137
N65 N 1.0  0.7577165  0.5618958  0.5095232
N65 N 1.0  0.7548351  0.5577565  0.4758572
N65 N 1.0  0.7838498  0.5415450  0.4968182
N65 N 1.0  0.7361738  0.5386965  0.4970022
N65 N 1.0  0.7625484  0.5643643  0.4832429
N65 N 1.0  0.7381776  0.5386212  0.4846059
C66 C 1.0  0.2643034  0.3114585  0.4340189
C66 C 1.0  0.2989014  0.2948371  0.4157941
C66 C 1.0  0.2718690  0.2789235  0.3891545
C66 C 1.0  0.2716600  0.3193117  0.3970268
C66 C 1.0  0.2509274  0.2900365  0.4174002
C66 C 1.0  0.2812698  0.2810531  0.3995438
C66 C 1.0  0.2683603  0.3060350  0.3933254
C66 C 1.0  0.2901766  0.3053871  0.4121298
C66 C 1.0  0.2432189  0.2913686  0.4117156
C66 C 1.0  0.2778067  0.2776832  0.3911675
C66 C 1.0  0.2702463  0.3154443  0.3921386
C66 C 1.0  0.2985776  0.3009118  0.4138331
C66 C 1.0  0.2628503  0.2885484  0.4274007
C66 C 1.0  0.2793554  0.2788165  0.4149817
C66 C 1.0  0.2571218  0.2967987  0.3992740
C66 C 1.0  0.2778482  0.3110057  0.4200939
C66 C 1.0  0.2635448  0.2940428  0.4290897
C66 C 1.0  0.2835070  0.2823168  0.4170168
C66 C 1.0  0.2592180  0.2915990  0.3977906
C66 C 1.0  0.2748918  0.3134599  0.4157504
C66 C 1.0  0.2601890  0.2983037  0.4270373
C66 C 1.0  0.2869053  0.2853809  0.4134692
C66 C 1.0  0.2642050  0.2910469  0.3949000
C66 C 1.0  0.2768307  0.3133196  0.4102964
C66 C 1.0  0.2560768  0.2969552  0.4231904
C66 C 1.0  0.2860624  0.2849012  0.4077515
C66 C 1.0  0.2671290  0.2958571  0.3935074
C66 C 1.0  0.2818515  0.3106219  0.4092261
C66 C 1.0  0.2552570  0.2915006  0.4214002
C66 C 1.0  0.2819605  0.2814485  0.4055655
C66 C 1.0  0.2651676  0.3011193  0.3949170
C66 C 1.0  0.2849190  0.3081248  0.4134548
C66 C 1.0  0.2586888  0.2873576  0.4235418
C66 C 1.0  0.2786376  0.2784446  0.4092481
C66 C 1.0  0.2601575  0.3015072  0.3978120
C66 C 1.0  0.2828441  0.3083501  0.4188652
C66 C 1.0  0.2664425  0.2842266  0.4297053
C66 C 1.0  0.2757977  0.2755523  0.4186664
C66 C 1.0  0.2518737  0.2974244  0.4022671
C66 C 1.0  0.2758712  0.3111674  0.4258349
C66 C 1.0  0.2696318  0.2752612  0.4314240
C66 C 1.0  0.2726664  0.2717834  0.4270027
C66 C 1.0  0.2435034  0.2946860  0.4062598
C66 C 1.0  0.2702258  0.3137367  0.4332532
C66 C 1.0  0.2608554  0.3040729  0.4288157
C66 C 1.0  0.2912256  0.2889563  0.4158024
C66 C 1.0  0.2662052  0.2855112  0.3934015
C66 C 1.0  0.2736040  0.3159889  0.4058973
H66 H 1.0  0.2614083  0.3140280  0.4316627
H66 H 1.0  0.2630930  0.3119964  0.4383333
H66 H 1.0  0.2985729  0.2947165  0.4203118
H66 H 1.0  0.3030227  0.2932402  0.4148824
H66 H 1.0  0.2690351  0.2758527  0.3909074
H66 H 1.0  0.2716864  0.2782645  0.3846931
H66 H 1.0  0.2678142  0.3208912  0.3988301
H66 H 1.0  0.2737778  0.3229589  0.3954208
H66 H 1.0  0.2510800  0.2857768  0.4159568
H66 H 1.0  0.2837305  0.2839897  0.3971840
H66 H 1.0  0.2724138  0.3051466  0.3915840
H66 H 1.0  0.2910429  0.3050359  0.4077280
H66 H 1.0  0.2435659  0.2869475  0.4107842
H66 H 1.0  0.2391022  0.2918646  0.4134977
H66 H 1.0  0.2806776  0.2805875  0.3892028
H66 H 1.0  0.2790339  0.2736183  0.3896383
H66 H 1.0  0.2740912  0.3140778  0.3901670
H66 H 1.0  0.2681010  0.3178401  0.3889720
H66 H 1.0  0.2991760  0.3010562  0.4093434
H66 H 1.0  0.3020847  0.3031750  0.4155494
H66 H 1.0  0.2667296  0.2950608  0.4320701
H66 H 1.0  0.2840842  0.2826175  0.4214482
H66 H 1.0  0.2568853  0.2879422  0.3989068
H66 H 1.0  0.2710263  0.3155238  0.4166772
H66 H 1.0  0.2534318  0.3001762  0.4215510
H66 H 1.0  0.2886821  0.2872583  0.4049872
H66 H 1.0  0.2709866  0.2954555  0.3912678
H66 H 1.0  0.2833744  0.3105043  0.4050158
H66 H 1.0  0.2581301  0.2831139  0.4222234
H66 H 1.0  0.2754603  0.2757647  0.4075807
H66 H 1.0  0.2586182  0.3055674  0.3989099
H66 H 1.0  0.2852014  0.3064286  0.4221532
H66 H 1.0  0.2698344  0.2857661  0.4322303
H66 H 1.0  0.2724080  0.2734351  0.4165983
H66 H 1.0  0.2509920  0.3016202  0.4036341
H66 H 1.0  0.2782603  0.3086561  0.4287047
H66 H 1.0  0.2726940  0.2772321  0.4341213
H66 H 1.0  0.2673235  0.2724754  0.4341221
H66 H 1.0  0.2696051  0.2695994  0.4244737
H66 H 1.0  0.2750017  0.2685252  0.4290767
H66 H 1.0  0.2428861  0.2990837  0.4071627
H66 H 1.0  0.2399912  0.2935237  0.4036749
H66 H 1.0  0.2730841  0.3113338  0.4358203
H66 H 1.0  0.2703931  0.3179238  0.4349295
H66 H 1.0  0.2583654  0.3070356  0.4265197
H66 H 1.0  0.2910892  0.2893710  0.4202815
H66 H 1.0  0.2638429  0.2821232  0.3951885
H66 H 1.0  0.2695485  0.3174556  0.4071830
N66 N 1.0  0.2657128  0.2790682  0.4288731
N66 N 1.0  0.2765531  0.2751689  0.4238740
N66 N 1.0  0.2485587  0.2934327  0.4032215
N66 N 1.0  0.2717091  0.3139986  0.4274144
N66 N 1.0  0.2640613  0.3055734  0.4327280
N66 N 1.0  0.2780752  0.2775754  0.3971906
N66 N 1.0  0.2703579  0.2846549  0.3902621
N66 N 1.0  0.2753400  0.3165885  0.4009515
N66 N 1.0  0.2472457  0.2934164  0.4157096
N66 N 1.0  0.2948815  0.2914053  0.4128918
N66 N 1.0  0.2665990  0.3109754  0.3938947
N66 N 1.0  0.2935162  0.3035502  0.4157773
C67 C 1.0  0.2581181  0.2690646  0.5211871
C67 C 1.0  0.2609756  0.2694687  0.4787945
C67 C 1.0  0.2627967  0.3102920  0.4836767
C67 C 1.0  0.2885244  0.2859028  0.5045688
C67 C 1.0  0.2508892  0.2980187  0.5163489
C67 C 1.0  0.2588517  0.2969635  0.4809127
C67 C 1.0  0.2803978  0.2965854  0.5000191
C67 C 1.0  0.2703680  0.2718696  0.4891323
C67 C 1.0  0.2546614  0.3055837  0.5210450
C67 C 1.0  0.2612365  0.3061510  0.4790651
C67 C 1.0  0.2885363  0.2918238  0.5021620
C67 C 1.0  0.2668183  0.2680730  0.4809779
C67 C 1.0  0.2447200  0.2852364  0.5097963
C67 C 1.0  0.2470855  0.2887820  0.4873641
C67 C 1.0  0.2683004  0.3034058  0.5073769
C67 C 1.0  0.2681805  0.2708861  0.5046641
C67 C 1.0  0.2479072  0.2810926  0.5122852
C67 C 1.0  0.2489221  0.2833862  0.4862955
C67 C 1.0  0.2655209  0.3056811  0.5028240
C67 C 1.0  0.2724877  0.2743104  0.5064948
C67 C 1.0  0.2520847  0.2823499  0.5161058
C67 C 1.0  0.2539022  0.2823657  0.4835241
C67 C 1.0  0.2675057  0.3050379  0.4974224
C67 C 1.0  0.2760779  0.2769245  0.5027796
C67 C 1.0  0.2530476  0.2879116  0.5173973
C67 C 1.0  0.2570886  0.2869034  0.4818238
C67 C 1.0  0.2723883  0.3020129  0.4966235
C67 C 1.0  0.2752707  0.2760648  0.4971014
C67 C 1.0  0.2499411  0.2921756  0.5149893
C67 C 1.0  0.2553901  0.2923492  0.4828156
C67 C 1.0  0.2752776  0.2996804  0.5010661
C67 C 1.0  0.2710166  0.2726745  0.4951177
C67 C 1.0  0.2458052  0.2907591  0.5111925
C67 C 1.0  0.2503782  0.2932075  0.4856033
C67 C 1.0  0.2731623  0.3004122  0.5064161
C67 C 1.0  0.2675037  0.2701266  0.4989644
C67 C 1.0  0.2403618  0.2837045  0.5058524
C67 C 1.0  0.2418475  0.2898968  0.4902296
C67 C 1.0  0.2662768  0.3040943  0.5130625
C67 C 1.0  0.2644193  0.2680913  0.5085290
C67 C 1.0  0.2327941  0.2850063  0.4999755
C67 C 1.0  0.2333061  0.2878941  0.4942965
C67 C 1.0  0.2607008  0.3074949  0.5201933
C67 C 1.0  0.2610094  0.2651172  0.5170749
C67 C 1.0  0.2554211  0.2780314  0.5187722
C67 C 1.0  0.2556249  0.2766384  0.4824646
C67 C 1.0  0.2644690  0.3075380  0.4927944
C67 C 1.0  0.2805540  0.2804377  0.5049036
H67 H 1.0  0.2612525  0.2710683  0.5237749
H67 H 1.0  0.2556397  0.2666091  0.5240502
H67 H 1.0  0.2579652  0.2666882  0.4807281
H67 H 1.0  0.2608046  0.2684912  0.4743919
H67 H 1.0  0.2590197  0.3121958  0.4853026
H67 H 1.0  0.2651195  0.3136974  0.4818383
H67 H 1.0  0.2881445  0.2861346  0.5090787
H67 H 1.0  0.2925662  0.2840343  0.5038345
H67 H 1.0  0.2485814  0.3009272  0.5138058
H67 H 1.0  0.2628715  0.2957427  0.4793006
H67 H 1.0  0.2812882  0.2958648  0.4956670
H67 H 1.0  0.2730056  0.2744907  0.4865979
H67 H 1.0  0.2519261  0.3081154  0.5184677
H67 H 1.0  0.2534389  0.3065001  0.5252918
H67 H 1.0  0.2650259  0.3044474  0.4772552
H67 H 1.0  0.2592530  0.3084118  0.4757002
H67 H 1.0  0.2891859  0.2916038  0.4976823
H67 H 1.0  0.2921398  0.2940257  0.5037547
H67 H 1.0  0.2698593  0.2706697  0.4788458
H67 H 1.0  0.2678430  0.2638472  0.4797697
H67 H 1.0  0.2471407  0.2767971  0.5112737
H67 H 1.0  0.2463898  0.2799467  0.4876439
H67 H 1.0  0.2617600  0.3080048  0.5035426
H67 H 1.0  0.2730336  0.2749096  0.5108998
H67 H 1.0  0.2562494  0.2889826  0.5203402
H67 H 1.0  0.2609427  0.2861388  0.4796741
H67 H 1.0  0.2739453  0.3015057  0.4924550
H67 H 1.0  0.2780381  0.2780724  0.4942080
H67 H 1.0  0.2433498  0.2939816  0.5092831
H67 H 1.0  0.2490419  0.2974112  0.4863788
H67 H 1.0  0.2753822  0.2986204  0.5098689
H67 H 1.0  0.2642081  0.2674967  0.4974535
H67 H 1.0  0.2403065  0.2793475  0.5047280
H67 H 1.0  0.2411716  0.2942217  0.4912724
H67 H 1.0  0.2685024  0.3016828  0.5161419
H67 H 1.0  0.2609447  0.2660042  0.5065742
H67 H 1.0  0.2329203  0.2805164  0.4993743
H67 H 1.0  0.2286906  0.2858420  0.5016584
H67 H 1.0  0.2329103  0.2923723  0.4948674
H67 H 1.0  0.2297638  0.2867263  0.4917548
H67 H 1.0  0.2634061  0.3051474  0.5229695
H67 H 1.0  0.2610683  0.3117809  0.5215584
H67 H 1.0  0.2578633  0.2629138  0.5146705
H67 H 1.0  0.2631493  0.2619051  0.5194144
H67 H 1.0  0.2588624  0.2795768  0.5212256
H67 H 1.0  0.2530687  0.2735193  0.4844620
H67 H 1.0  0.2604818  0.3093012  0.4939103
H67 H 1.0  0.2803946  0.2811893  0.5093377
N67 N 1.0  0.2368802  0.2871345  0.5038657
N67 N 1.0  0.2383189  0.2861617  0.4914280
N67 N 1.0  0.2622533  0.3072455  0.5143720
N67 N 1.0  0.2651002  0.2680570  0.5137606
N67 N 1.0  0.2544302  0.2728700  0.5183100
N67 N 1.0  0.2573431  0.3020161  0.4810913
N67 N 1.0  0.2662868  0.3076816  0.4878436
N67 N 1.0  0.2843609  0.2824747  0.5018716
N67 N 1.0  0.2541279  0.2996391  0.5201859
N67 N 1.0  0.2597591  0.2753376  0.4794559
N67 N 1.0  0.2836004  0.2948548  0.5038378
N67 N 1.0  0.2670183  0.2683989  0.4869957
C68 C 1.0  0.5418477  0.7550866  0.3984694
C68 C 1.0  0.5148799  0.7309416  0.3762158
C68 C 1.0  0.4866584  0.7576652  0.3897462
C68 C 1.0  0.5205298  0.7713408  0.3708004
C68 C 1.0  0.5159601  0.7641713  0.4111699
C68 C 1.0  0.4948908  0.7463425  0.3875383
C68 C 1.0  0.5088349  0.7699339  0.3786815
C68 C 1.0  0.5202551  0.7438838  0.3741036
C68 C 1.0  0.5133792  0.7733745  0.4126362
C68 C 1.0  0.4868141  0.7516603  0.3875634
C68 C 1.0  0.5144447  0.7731667  0.3714995
C68 C 1.0  0.5177579  0.7347829  0.3719950
C68 C 1.0  0.5212114  0.7495825  0.4091763
C68 C 1.0  0.5044362  0.7391387  0.3977358
C68 C 1.0  0.5073751  0.7714451  0.3942567
C68 C 1.0  0.5306972  0.7516250  0.3829368
C68 C 1.0  0.5262091  0.7505915  0.4064325
C68 C 1.0  0.5080472  0.7365132  0.3940348
C68 C 1.0  0.5025381  0.7683610  0.3951070
C68 C 1.0  0.5295287  0.7570695  0.3813179
C68 C 1.0  0.5279614  0.7559769  0.4051850
C68 C 1.0  0.5074347  0.7370432  0.3883018
C68 C 1.0  0.4997534  0.7658078  0.3907187
C68 C 1.0  0.5254186  0.7582628  0.3774180
C68 C 1.0  0.5245647  0.7604027  0.4067349
C68 C 1.0  0.5030907  0.7403145  0.3862862
C68 C 1.0  0.5019277  0.7663765  0.3853729
C68 C 1.0  0.5224250  0.7538525  0.3751334
C68 C 1.0  0.5195315  0.7595555  0.4094878
C68 C 1.0  0.4994024  0.7429982  0.3898525
C68 C 1.0  0.5067468  0.7694228  0.3843621
C68 C 1.0  0.5234742  0.7483629  0.3766469
C68 C 1.0  0.5179199  0.7541194  0.4106627
C68 C 1.0  0.5001479  0.7423702  0.3955689
C68 C 1.0  0.5094213  0.7719204  0.3888612
C68 C 1.0  0.5276221  0.7473303  0.3805659
C68 C 1.0  0.5195796  0.7438674  0.4104290
C68 C 1.0  0.5050172  0.7385740  0.4037552
C68 C 1.0  0.5103022  0.7741756  0.3988251
C68 C 1.0  0.5350290  0.7503268  0.3869920
C68 C 1.0  0.5143098  0.7367425  0.4142982
C68 C 1.0  0.5085237  0.7351569  0.4120938
C68 C 1.0  0.5118008  0.7773063  0.4078505
C68 C 1.0  0.5424902  0.7519941  0.3929128
C68 C 1.0  0.5332169  0.7570812  0.4023475
C68 C 1.0  0.5112987  0.7341750  0.3845957
C68 C 1.0  0.4946771  0.7626584  0.3918157
C68 C 1.0  0.5243796  0.7640314  0.3758262
H68 H 1.0  0.5421689  0.7595463  0.3977322
H68 H 1.0  0.5453754  0.7540835  0.4010996
H68 H 1.0  0.5180309  0.7288896  0.3787442
H68 H 1.0  0.5128310  0.7276044  0.3739725
H68 H 1.0  0.4859512  0.7576002  0.3942217
H68 H 1.0  0.4830371  0.7597372  0.3880245
H68 H 1.0  0.5231816  0.7740197  0.3733161
H68 H 1.0  0.5217939  0.7721204  0.3665389
H68 H 1.0  0.5119426  0.7629356  0.4127779
H68 H 1.0  0.4950982  0.7469322  0.3830821
H68 H 1.0  0.5066963  0.7673663  0.3756670
H68 H 1.0  0.5168196  0.7452698  0.3715490
H68 H 1.0  0.5095997  0.7716683  0.4144632
H68 H 1.0  0.5152765  0.7758001  0.4159357
H68 H 1.0  0.4872517  0.7517308  0.3830533
H68 H 1.0  0.4827982  0.7497428  0.3883141
H68 H 1.0  0.5118223  0.7706642  0.3687795
H68 H 1.0  0.5140165  0.7773903  0.3699673
H68 H 1.0  0.5146250  0.7366282  0.3692902
H68 H 1.0  0.5203210  0.7322670  0.3692621
H68 H 1.0  0.5288220  0.7471519  0.4052476
H68 H 1.0  0.5113693  0.7340045  0.3956873
H68 H 1.0  0.5009336  0.7679827  0.3992714
H68 H 1.0  0.5318974  0.7604082  0.3831353
H68 H 1.0  0.5258343  0.7645990  0.4058190
H68 H 1.0  0.5025941  0.7407356  0.3818549
H68 H 1.0  0.4997889  0.7644143  0.3819622
H68 H 1.0  0.5192438  0.7547500  0.3721111
H68 H 1.0  0.5140516  0.7533638  0.4127897
H68 H 1.0  0.4973053  0.7444337  0.3983473
H68 H 1.0  0.5131486  0.7742853  0.3881034
H68 H 1.0  0.5284540  0.7430915  0.3817494
H68 H 1.0  0.5222193  0.7407236  0.4085854
H68 H 1.0  0.5022981  0.7412396  0.4061532
H68 H 1.0  0.5142706  0.7759703  0.3976930
H68 H 1.0  0.5351486  0.7460175  0.3882828
H68 H 1.0  0.5173966  0.7339473  0.4125105
H68 H 1.0  0.5144380  0.7359350  0.4187367
H68 H 1.0  0.5054076  0.7377757  0.4140858
H68 H 1.0  0.5075586  0.7309615  0.4134497
H68 H 1.0  0.5155623  0.7792200  0.4061997
H68 H 1.0  0.5093907  0.7807333  0.4095284
H68 H 1.0  0.5424381  0.7475291  0.3936841
H68 H 1.0  0.5466004  0.7528419  0.3912523
H68 H 1.0  0.5338280  0.7613758  0.4011509
H68 H 1.0  0.5147835  0.7322287  0.3866743
H68 H 1.0  0.4937399  0.7620847  0.3961797
H68 H 1.0  0.5265988  0.7670767  0.3782862
N68 N 1.0  0.5154288  0.7426038  0.4134302
N68 N 1.0  0.5084004  0.7352497  0.4060661
N68 N 1.0  0.5084158  0.7744724  0.4037432
N68 N 1.0  0.5384192  0.7538953  0.3888911
N68 N 1.0  0.5368286  0.7533704  0.4013372
N68 N 1.0  0.4910036  0.7484158  0.3904414
N68 N 1.0  0.4915600  0.7607254  0.3880233
N68 N 1.0  0.5211626  0.7654439  0.3718903
N68 N 1.0  0.5173756  0.7692417  0.4108172
N68 N 1.0  0.5106910  0.7339288  0.3793607
N68 N 1.0  0.5128175  0.7731087  0.3773053
N68 N 1.0  0.5213343  0.7387635  0.3747742
C69 C 1.0  0.3356681  0.5506299  0.6462070
C69 C 1.0  0.3363172  0.5538629  0.6038444
C69 C 1.0  0.3360885  0.5943350  0.6113030
C69 C 1.0  0.3641858  0.5702544  0.6293001
C69 C 1.0  0.3265837  0.5793498  0.6436292
C69 C 1.0  0.3327624  0.5809955  0.6078613
C69 C 1.0  0.3552484  0.5806998  0.6258536
C69 C 1.0  0.3460783  0.5561639  0.6138584
C69 C 1.0  0.3301608  0.5868157  0.6486266
C69 C 1.0  0.3345289  0.5904063  0.6065092
C69 C 1.0  0.3637411  0.5763050  0.6272892
C69 C 1.0  0.3423336  0.5526825  0.6056508
C69 C 1.0  0.3208146  0.5666600  0.6365531
C69 C 1.0  0.3218217  0.5717408  0.6143150
C69 C 1.0  0.3431806  0.5863141  0.6342110
C69 C 1.0  0.3447502  0.5540794  0.6293786
C69 C 1.0  0.3243534  0.5625650  0.6386101
C69 C 1.0  0.3239015  0.5665414  0.6128082
C69 C 1.0  0.3400474  0.5887015  0.6299548
C69 C 1.0  0.3489463  0.5576318  0.6312229
C69 C 1.0  0.3286442  0.5638259  0.6423017
C69 C 1.0  0.3287822  0.5659945  0.6097418
C69 C 1.0  0.3417852  0.5885176  0.6244342
C69 C 1.0  0.3521883  0.5606826  0.6275204
C69 C 1.0  0.3293580  0.5693429  0.6439080
C69 C 1.0  0.3316169  0.5708112  0.6081932
C69 C 1.0  0.3467827  0.5858442  0.6232069
C69 C 1.0  0.3511402  0.5601346  0.6218430
C69 C 1.0  0.3258971  0.5735575  0.6419358
C69 C 1.0  0.3296681  0.5760735  0.6096200
C69 C 1.0  0.3500229  0.5834132  0.6273442
C69 C 1.0  0.3469872  0.5566287  0.6198459
C69 C 1.0  0.3216578  0.5721389  0.6382556
C69 C 1.0  0.3247657  0.5764559  0.6126936
C69 C 1.0  0.3481474  0.5836808  0.6328253
C69 C 1.0  0.3438253  0.5536403  0.6236801
C69 C 1.0  0.3163527  0.5651225  0.6327293
C69 C 1.0  0.3166835  0.5723604  0.6174936
C69 C 1.0  0.3414162  0.5865230  0.6400194
C69 C 1.0  0.3413556  0.5508290  0.6332265
C69 C 1.0  0.3084319  0.5663388  0.6273178
C69 C 1.0  0.3084884  0.5696025  0.6218226
C69 C 1.0  0.3360315  0.5891320  0.6476155
C69 C 1.0  0.3385617  0.5471271  0.6417115
C69 C 1.0  0.3323507  0.5595545  0.6445169
C69 C 1.0  0.3307674  0.5604575  0.6082278
C69 C 1.0  0.3383791  0.5911185  0.6201302
C69 C 1.0  0.3565629  0.5643153  0.6296548
H69 H 1.0  0.3388136  0.5526499  0.6487683
H69 H 1.0  0.3334820  0.5478567  0.6490175
H69 H 1.0  0.3335713  0.5507926  0.6057326
H69 H 1.0  0.3359756  0.5531552  0.5994004
H69 H 1.0  0.3322989  0.5959052  0.6132284
H69 H 1.0  0.3381187  0.5979811  0.6095835
H69 H 1.0  0.3640255  0.5701797  0.6338285
H69 H 1.0  0.3682831  0.5686791  0.6282531
H69 H 1.0  0.3239885  0.5822699  0.6413953
H69 H 1.0  0.3367564  0.5801193  0.6059829
H69 H 1.0  0.3559533  0.5803078  0.6214261
H69 H 1.0  0.3484308  0.5590910  0.6113787
H69 H 1.0  0.3271587  0.5893372  0.6463543
H69 H 1.0  0.3291085  0.5873895  0.6529778
H69 H 1.0  0.3383101  0.5890477  0.6044130
H69 H 1.0  0.3322512  0.5927520  0.6033982
H69 H 1.0  0.3641711  0.5764056  0.6227790
H69 H 1.0  0.3672921  0.5786127  0.6288496
H69 H 1.0  0.3451103  0.5555839  0.6035512
H69 H 1.0  0.3435309  0.5486092  0.6041204
H69 H 1.0  0.3237787  0.5583034  0.6373566
H69 H 1.0  0.3216392  0.5628797  0.6140472
H69 H 1.0  0.3362038  0.5907479  0.6310027
H69 H 1.0  0.3496832  0.5579848  0.6356267
H69 H 1.0  0.3326414  0.5704154  0.6467590
H69 H 1.0  0.3353924  0.5704134  0.6058167
H69 H 1.0  0.3481496  0.5856930  0.6189447
H69 H 1.0  0.3536380  0.5624807  0.6189591
H69 H 1.0  0.3189303  0.5753233  0.6366809
H69 H 1.0  0.3232367  0.5805157  0.6138061
H69 H 1.0  0.3506389  0.5818109  0.6360434
H69 H 1.0  0.3406095  0.5509193  0.6221585
H69 H 1.0  0.3164847  0.5608491  0.6313254
H69 H 1.0  0.3158200  0.5765635  0.6188491
H69 H 1.0  0.3439291  0.5840595  0.6428243
H69 H 1.0  0.3379080  0.5486661  0.6313067
H69 H 1.0  0.3087794  0.5619108  0.6264179
H69 H 1.0  0.3043798  0.5668218  0.6292454
H69 H 1.0  0.3078713  0.5740046  0.6227044
H69 H 1.0  0.3048916  0.5683882  0.6193814
H69 H 1.0  0.3390035  0.5867798  0.6500996
H69 H 1.0  0.3362271  0.5933382  0.6492398
H69 H 1.0  0.3354251  0.5448960  0.6393203
H69 H 1.0  0.3409961  0.5439074  0.6437305
H69 H 1.0  0.3358211  0.5611445  0.6468997
H69 H 1.0  0.3284967  0.5570729  0.6101358
H69 H 1.0  0.3343617  0.5925682  0.6215481
H69 H 1.0  0.3565895  0.5647763  0.6341312
N69 N 1.0  0.3125863  0.5684576  0.6311401
N69 N 1.0  0.3134367  0.5683545  0.6186111
N69 N 1.0  0.3372945  0.5893412  0.6417231
N69 N 1.0  0.3423051  0.5505070  0.6384061
N69 N 1.0  0.3316291  0.5543825  0.6437647
N69 N 1.0  0.3309833  0.5859284  0.6084427
N69 N 1.0  0.3399293  0.5916803  0.6151186
N69 N 1.0  0.3600886  0.5667611  0.6265852
N69 N 1.0  0.3299190  0.5809157  0.6474056
N69 N 1.0  0.3348083  0.5595960  0.6049468
N69 N 1.0  0.3587352  0.5789262  0.6293935
N69 N 1.0  0.3428237  0.5526413  0.6116606
C70 C 1.0  0.2994460  0.3526641  0.5839924
C70 C 1.0  0.3361491  0.3396067  0.5670254
C70 C 1.0  0.3118431  0.3223158  0.5386719
C70 C 1.0  0.3078035  0.3622738  0.5476323
C70 C 1.0  0.2887411  0.3307241  0.5661585
C70 C 1.0  0.3205360  0.3249026  0.5495620
C70 C 1.0  0.3058305  0.3488892  0.5434108
C70 C 1.0  0.3267294  0.3494927  0.5632316
C70 C 1.0  0.2812177  0.3315793  0.5601437
C70 C 1.0  0.3177660  0.3215184  0.5409372
C70 C 1.0  0.3069546  0.3584570  0.5425764
C70 C 1.0  0.3353960  0.3456912  0.5652187
C70 C 1.0  0.3002728  0.3299332  0.5766838
C70 C 1.0  0.3181090  0.3220264  0.5648211
C70 C 1.0  0.2951635  0.3385538  0.5485483
C70 C 1.0  0.3136090  0.3537962  0.5707368
C70 C 1.0  0.3004142  0.3354106  0.5785551
C70 C 1.0  0.3218463  0.3257988  0.5671516
C70 C 1.0  0.2977647  0.3335991  0.5470265
C70 C 1.0  0.3106568  0.3561278  0.5663235
C70 C 1.0  0.2968033  0.3394356  0.5764595
C70 C 1.0  0.3251295  0.3292494  0.5638594
C70 C 1.0  0.3029090  0.3335615  0.5443683
C70 C 1.0  0.3128507  0.3563239  0.5609686
C70 C 1.0  0.2930044  0.3378668  0.5723810
C70 C 1.0  0.3245961  0.3288808  0.5580962
C70 C 1.0  0.3054705  0.3386430  0.5432526
C70 C 1.0  0.3181287  0.3540950  0.5600705
C70 C 1.0  0.2927396  0.3324216  0.5704037
C70 C 1.0  0.3209111  0.3251648  0.5556188
C70 C 1.0  0.3030015  0.3436738  0.5447092
C70 C 1.0  0.3212006  0.3517335  0.5643735
C70 C 1.0  0.2964117  0.3285176  0.5725953
C70 C 1.0  0.3176917  0.3217763  0.5590512
C70 C 1.0  0.2978481  0.3435456  0.5473661
C70 C 1.0  0.3188660  0.3516120  0.5696806
C70 C 1.0  0.3041124  0.3258595  0.5790411
C70 C 1.0  0.3146782  0.3183588  0.5682369
C70 C 1.0  0.2897482  0.3386394  0.5512982
C70 C 1.0  0.3113622  0.3536092  0.5763770
C70 C 1.0  0.3079768  0.3171456  0.5806661
C70 C 1.0  0.3115000  0.3140777  0.5763039
C70 C 1.0  0.2814682  0.3350794  0.5548014
C70 C 1.0  0.3051801  0.3554572  0.5835793
C70 C 1.0  0.2968891  0.3451815  0.5784262
C70 C 1.0  0.3290143  0.3331013  0.5664979
C70 C 1.0  0.3054443  0.3282644  0.5428174
C70 C 1.0  0.3096135  0.3588487  0.5564924
H70 H 1.0  0.2964530  0.3550530  0.5815694
H70 H 1.0  0.2979957  0.3529614  0.5882559
H70 H 1.0  0.3356237  0.3393162  0.5715167
H70 H 1.0  0.3404301  0.3383930  0.5662721
H70 H 1.0  0.3092053  0.3189629  0.5401996
H70 H 1.0  0.3119242  0.3217848  0.5341905
H70 H 1.0  0.3037570  0.3634653  0.5492887
H70 H 1.0  0.3096724  0.3661357  0.5462323
H70 H 1.0  0.2893255  0.3265401  0.5646077
H70 H 1.0  0.3228421  0.3281096  0.5474065
H70 H 1.0  0.3100215  0.3484016  0.5418452
H70 H 1.0  0.3278253  0.3493550  0.5588692
H70 H 1.0  0.2819857  0.3272349  0.5591091
H70 H 1.0  0.2769956  0.3316695  0.5617360
H70 H 1.0  0.3204647  0.3247153  0.5391953
H70 H 1.0  0.3194071  0.3176218  0.5393584
H70 H 1.0  0.3109896  0.3574830  0.5407577
H70 H 1.0  0.3047602  0.3607619  0.5393760
H70 H 1.0  0.3361867  0.3460272  0.5607691
H70 H 1.0  0.3386127  0.3481872  0.5671655
H70 H 1.0  0.3033586  0.3365994  0.5817141
H70 H 1.0  0.3221901  0.3260071  0.5716125
H70 H 1.0  0.2957055  0.3297249  0.5479267
H70 H 1.0  0.3065896  0.3578277  0.5671172
H70 H 1.0  0.2901712  0.3409031  0.5707038
H70 H 1.0  0.3271287  0.3315368  0.5555288
H70 H 1.0  0.3094478  0.3386394  0.5411935
H70 H 1.0  0.3198491  0.3542392  0.5559377
H70 H 1.0  0.2962810  0.3242856  0.5711350
H70 H 1.0  0.3148367  0.3188916  0.5571578
H70 H 1.0  0.2959167  0.3474247  0.5484988
H70 H 1.0  0.3212251  0.3497936  0.5730256
H70 H 1.0  0.3072392  0.3275995  0.5817698
H70 H 1.0  0.3115820  0.3160292  0.5659485
H70 H 1.0  0.2884473  0.3427006  0.5527355
H70 H 1.0  0.3138228  0.3512192  0.5792898
H70 H 1.0  0.3107305  0.3192820  0.5835626
H70 H 1.0  0.3057939  0.3140911  0.5831708
H70 H 1.0  0.3087577  0.3117240  0.5735696
H70 H 1.0  0.3140080  0.3109645  0.5783990
H70 H 1.0  0.2804345  0.3393786  0.5557938
H70 H 1.0  0.2781920  0.3337068  0.5520174
H70 H 1.0  0.3081124  0.3532244  0.5862156
H70 H 1.0  0.3049095  0.3595885  0.5853762
H70 H 1.0  0.2942627  0.3479943  0.5760938
H70 H 1.0  0.3286359  0.3333615  0.5709747
H70 H 1.0  0.3033015  0.3246344  0.5443934
H70 H 1.0  0.3053919  0.3599265  0.5576187
N70 N 1.0  0.3038675  0.3206868  0.5780328
N70 N 1.0  0.3152222  0.3178763  0.5734627
N70 N 1.0  0.2867476  0.3343539  0.5519798
N70 N 1.0  0.3069037  0.3560275  0.5778290
N70 N 1.0  0.2997700  0.3468231  0.5825299
N70 N 1.0  0.3177640  0.3212437  0.5469611
N70 N 1.0  0.3097959  0.3278614  0.5398617
N70 N 1.0  0.3115184  0.3597486  0.5516554
N70 N 1.0  0.2848649  0.3338327  0.5643840
N70 N 1.0  0.3325772  0.3359409  0.5638373
N70 N 1.0  0.3036271  0.3536429  0.5440292
N70 N 1.0  0.3300422  0.3478301  0.5669857
C71 C 1.0  0.6663319  0.4284043  0.3519292
C71 C 1.0  0.6295586  0.4356160  0.3719584
C71 C 1.0  0.6520686  0.4614732  0.3947265
C71 C 1.0  0.6526358  0.4643704  0.3536836
C71 C 1.0  0.6772142  0.4409967  0.3771683
C71 C 1.0  0.6445127  0.4505377  0.3898097
C71 C 1.0  0.6555798  0.4650491  0.3675303
C71 C 1.0  0.6372815  0.4432876  0.3628833
C71 C 1.0  0.6838155  0.4480553  0.3774981
C71 C 1.0  0.6465886  0.4582322  0.3952867
C71 C 1.0  0.6532946  0.4682705  0.3587041
C71 C 1.0  0.6293998  0.4390942  0.3665983
C71 C 1.0  0.6671945  0.4290759  0.3757954
C71 C 1.0  0.6490648  0.4355987  0.3880482
C71 C 1.0  0.6678814  0.4589278  0.3751591
C71 C 1.0  0.6506411  0.4392411  0.3556628
C71 C 1.0  0.6666639  0.4287592  0.3700385
C71 C 1.0  0.6452344  0.4338550  0.3840584
C71 C 1.0  0.6656901  0.4586508  0.3805212
C71 C 1.0  0.6527601  0.4445049  0.3544667
C71 C 1.0  0.6695207  0.4323739  0.3665167
C71 C 1.0  0.6412121  0.4374397  0.3819384
C71 C 1.0  0.6603007  0.4604138  0.3816944
C71 C 1.0  0.6499303  0.4493300  0.3559622
C71 C 1.0  0.6729539  0.4363866  0.3688913
C71 C 1.0  0.6410868  0.4429007  0.3838867
C71 C 1.0  0.6570684  0.4624759  0.3773437
C71 C 1.0  0.6448671  0.4488051  0.3587407
C71 C 1.0  0.6735899  0.4368310  0.3746384
C71 C 1.0  0.6448415  0.4447918  0.3878680
C71 C 1.0  0.6591130  0.4628162  0.3719373
C71 C 1.0  0.6426202  0.4436206  0.3600055
C71 C 1.0  0.6706704  0.4331488  0.3780217
C71 C 1.0  0.6488108  0.4410812  0.3898937
C71 C 1.0  0.6645299  0.4610108  0.3709223
C71 C 1.0  0.6455746  0.4388819  0.3584418
C71 C 1.0  0.6641489  0.4251655  0.3793065
C71 C 1.0  0.6532720  0.4318592  0.3903296
C71 C 1.0  0.6735438  0.4571303  0.3738939
C71 C 1.0  0.6535565  0.4341548  0.3540737
C71 C 1.0  0.6615128  0.4206908  0.3874632
C71 C 1.0  0.6578583  0.4234917  0.3918963
C71 C 1.0  0.6825324  0.4540491  0.3756869
C71 C 1.0  0.6603123  0.4287121  0.3498029
C71 C 1.0  0.6690263  0.4320474  0.3604719
C71 C 1.0  0.6372643  0.4354029  0.3777962
C71 C 1.0  0.6582094  0.4600813  0.3873871
C71 C 1.0  0.6523011  0.4547478  0.3545780
H71 H 1.0  0.6687240  0.4317963  0.3501103
H71 H 1.0  0.6682416  0.4246420  0.3503270
H71 H 1.0  0.6306495  0.4313419  0.3709223
H71 H 1.0  0.6253820  0.4353750  0.3736510
H71 H 1.0  0.6552312  0.4594988  0.3973021
H71 H 1.0  0.6515095  0.4655806  0.3965121
H71 H 1.0  0.6566922  0.4637118  0.3517733
H71 H 1.0  0.6501897  0.4664743  0.3505281
H71 H 1.0  0.6769220  0.4412523  0.3816518
H71 H 1.0  0.6416183  0.4531186  0.3875273
H71 H 1.0  0.6513127  0.4657908  0.3687527
H71 H 1.0  0.6356916  0.4472393  0.3643345
H71 H 1.0  0.6834223  0.4477495  0.3820021
H71 H 1.0  0.6881613  0.4471851  0.3766458
H71 H 1.0  0.6433577  0.4603592  0.3929257
H71 H 1.0  0.6452184  0.4584372  0.3995819
H71 H 1.0  0.6492055  0.4691441  0.3604517
H71 H 1.0  0.6548149  0.4722619  0.3572457
H71 H 1.0  0.6280471  0.4433021  0.3675988
H71 H 1.0  0.6261803  0.4374461  0.3638990
H71 H 1.0  0.6640058  0.4256438  0.3682246
H71 H 1.0  0.6454083  0.4296173  0.3826188
H71 H 1.0  0.6682652  0.4570470  0.3838161
H71 H 1.0  0.6566760  0.4448079  0.3523137
H71 H 1.0  0.6752052  0.4392210  0.3662538
H71 H 1.0  0.6379812  0.4456909  0.3822647
H71 H 1.0  0.6528983  0.4638497  0.3782276
H71 H 1.0  0.6426571  0.4525230  0.3599037
H71 H 1.0  0.6710999  0.4334104  0.3824722
H71 H 1.0  0.6517236  0.4425200  0.3929764
H71 H 1.0  0.6661347  0.4612681  0.3667487
H71 H 1.0  0.6438545  0.4348605  0.3594064
H71 H 1.0  0.6611971  0.4225820  0.3771013
H71 H 1.0  0.6563128  0.4338597  0.3929757
H71 H 1.0  0.6745430  0.4570546  0.3695067
H71 H 1.0  0.6517485  0.4303749  0.3557148
H71 H 1.0  0.6589047  0.4181098  0.3848037
H71 H 1.0  0.6643106  0.4178009  0.3895100
H71 H 1.0  0.6604992  0.4258578  0.3947184
H71 H 1.0  0.6559866  0.4202866  0.3944645
H71 H 1.0  0.6831877  0.4544219  0.3712183
H71 H 1.0  0.6855835  0.4568069  0.3775453
H71 H 1.0  0.6579881  0.4251684  0.3514074
H71 H 1.0  0.6603305  0.4281619  0.3453233
H71 H 1.0  0.6710200  0.4354142  0.3582494
H71 H 1.0  0.6381465  0.4312702  0.3762488
H71 H 1.0  0.6609207  0.4579132  0.3902506
H71 H 1.0  0.6564792  0.4545884  0.3529139
N71 N 1.0  0.6648510  0.4247590  0.3845195
N71 N 1.0  0.6534180  0.4266773  0.3893482
N71 N 1.0  0.6770675  0.4557614  0.3775741
N71 N 1.0  0.6578566  0.4340837  0.3510179
N71 N 1.0  0.6664935  0.4281652  0.3579522
N71 N 1.0  0.6473457  0.4524276  0.3938396
N71 N 1.0  0.6536071  0.4621448  0.3889351
N71 N 1.0  0.6497394  0.4593133  0.3552323
N71 N 1.0  0.6804745  0.4440964  0.3744118
N71 N 1.0  0.6331108  0.4381802  0.3761018
N71 N 1.0  0.6572928  0.4660727  0.3626464
N71 N 1.0  0.6346524  0.4387792  0.3636537
C72 C 1.0  0.3112093  0.2307121  0.4268779
C72 C 1.0  0.3393089  0.2574409  0.4095153
C72 C 1.0  0.3057749  0.2761380  0.3946972
C72 C 1.0  0.3088604  0.2683039  0.4349755
C72 C 1.0  0.2933051  0.2433417  0.4060466
C72 C 1.0  0.3176279  0.2685654  0.3964335
C72 C 1.0  0.3043052  0.2710712  0.4218434
C72 C 1.0  0.3302535  0.2586434  0.4203508
C72 C 1.0  0.2844214  0.2468017  0.4076648
C72 C 1.0  0.3119921  0.2757568  0.3932657
C72 C 1.0  0.3060996  0.2726683  0.4312099
C72 C 1.0  0.3386677  0.2592212  0.4156204
C72 C 1.0  0.3073795  0.2368215  0.4041008
C72 C 1.0  0.3197546  0.2531754  0.3940619
C72 C 1.0  0.2947408  0.2624273  0.4128543
C72 C 1.0  0.3206163  0.2477018  0.4262156
C72 C 1.0  0.3086584  0.2353488  0.4095523
C72 C 1.0  0.3243986  0.2522835  0.3974188
C72 C 1.0  0.2962167  0.2644315  0.4076164
C72 C 1.0  0.3167019  0.2511078  0.4288052
C72 C 1.0  0.3050133  0.2364309  0.4139308
C72 C 1.0  0.3268411  0.2565838  0.4004296
C72 C 1.0  0.3002539  0.2685304  0.4069598
C72 C 1.0  0.3171402  0.2568799  0.4286776
C72 C 1.0  0.2999984  0.2390720  0.4127459
C72 C 1.0  0.3245166  0.2618831  0.4000440
C72 C 1.0  0.3028561  0.2706188  0.4117027
C72 C 1.0  0.3216215  0.2592406  0.4258531
C72 C 1.0  0.2985734  0.2406094  0.4073389
C72 C 1.0  0.3198825  0.2629334  0.3967353
C72 C 1.0  0.3014928  0.2687207  0.4170002
C72 C 1.0  0.3256118  0.2559747  0.4232188
C72 C 1.0  0.3023187  0.2394606  0.4030750
C72 C 1.0  0.3175500  0.2585222  0.3937810
C72 C 1.0  0.2974294  0.2646124  0.4174932
C72 C 1.0  0.3250334  0.2502086  0.4234358
C72 C 1.0  0.3113168  0.2355582  0.3996515
C72 C 1.0  0.3171882  0.2487019  0.3908540
C72 C 1.0  0.2904807  0.2581607  0.4135905
C72 C 1.0  0.3202170  0.2416426  0.4263622
C72 C 1.0  0.3145711  0.2347757  0.3905795
C72 C 1.0  0.3162354  0.2398534  0.3870724
C72 C 1.0  0.2833683  0.2521265  0.4110397
C72 C 1.0  0.3167912  0.2329926  0.4289978
C72 C 1.0  0.3062969  0.2348633  0.4196567
C72 C 1.0  0.3317281  0.2554480  0.4038530
C72 C 1.0  0.3016231  0.2705255  0.4013888
C72 C 1.0  0.3129569  0.2602677  0.4314905
H72 H 1.0  0.3078777  0.2322157  0.4295566
H72 H 1.0  0.3111875  0.2262289  0.4273964
H72 H 1.0  0.3401710  0.2529956  0.4093484
H72 H 1.0  0.3429975  0.2594079  0.4078144
H72 H 1.0  0.3034069  0.2737176  0.3916859
H72 H 1.0  0.3044108  0.2803986  0.3940985
H72 H 1.0  0.3056705  0.2655488  0.4366403
H72 H 1.0  0.3105936  0.2703923  0.4385812
H72 H 1.0  0.2929452  0.2447939  0.4018023
H72 H 1.0  0.3194731  0.2714744  0.3993286
H72 H 1.0  0.3077326  0.2738179  0.4208628
H72 H 1.0  0.3299263  0.2631200  0.4200296
H72 H 1.0  0.2843781  0.2478114  0.4032475
H72 H 1.0  0.2809318  0.2440010  0.4082544
H72 H 1.0  0.3143354  0.2783920  0.3961120
H72 H 1.0  0.3126522  0.2775724  0.3891870
H72 H 1.0  0.3092509  0.2755847  0.4297601
H72 H 1.0  0.3032739  0.2751514  0.4337038
H72 H 1.0  0.3380740  0.2637101  0.4158031
H72 H 1.0  0.3425688  0.2584736  0.4177628
H72 H 1.0  0.3125418  0.2333025  0.4104436
H72 H 1.0  0.3261245  0.2481568  0.3976486
H72 H 1.0  0.2941476  0.2627595  0.4040132
H72 H 1.0  0.3132783  0.2491912  0.4309655
H72 H 1.0  0.2971155  0.2399465  0.4160600
H72 H 1.0  0.3263917  0.2652266  0.4023604
H72 H 1.0  0.3059788  0.2737928  0.4112202
H72 H 1.0  0.3219847  0.2637034  0.4257445
H72 H 1.0  0.3013058  0.2406056  0.3988653
H72 H 1.0  0.3139671  0.2593109  0.3912122
H72 H 1.0  0.2963552  0.2631312  0.4215813
H72 H 1.0  0.3281098  0.2476619  0.4214085
H72 H 1.0  0.3152965  0.2340033  0.4010639
H72 H 1.0  0.3133127  0.2498191  0.3888586
H72 H 1.0  0.2901154  0.2565915  0.4177924
H72 H 1.0  0.3231967  0.2395104  0.4237496
H72 H 1.0  0.3182910  0.2329662  0.3924302
H72 H 1.0  0.3129661  0.2315796  0.3878267
H72 H 1.0  0.3125540  0.2415017  0.3850067
H72 H 1.0  0.3189322  0.2384784  0.3837245
H72 H 1.0  0.2831427  0.2510736  0.4154417
H72 H 1.0  0.2792683  0.2537061  0.4100086
H72 H 1.0  0.3201475  0.2312751  0.4264840
H72 H 1.0  0.3175184  0.2313999  0.4331576
H72 H 1.0  0.3033838  0.2364133  0.4227162
H72 H 1.0  0.3327816  0.2510879  0.4042162
H72 H 1.0  0.2997093  0.2681973  0.3980469
H72 H 1.0  0.3094259  0.2579577  0.4330548
N72 N 1.0  0.3102384  0.2361934  0.3945264
N72 N 1.0  0.3192686  0.2438759  0.3903854
N72 N 1.0  0.2874115  0.2563890  0.4096822
N72 N 1.0  0.3167014  0.2390150  0.4292897
N72 N 1.0  0.3104592  0.2319210  0.4210182
N72 N 1.0  0.3138246  0.2700150  0.3930763
N72 N 1.0  0.3047812  0.2746473  0.4004548
N72 N 1.0  0.3133550  0.2654930  0.4321018
N72 N 1.0  0.2894136  0.2439933  0.4095492
N72 N 1.0  0.3345671  0.2592039  0.4062338
N72 N 1.0  0.3029052  0.2700380  0.4268241
N72 N 1.0  0.3343742  0.2560067  0.4183760
C73 C 1.0  0.4955282  0.2982805  0.5006061
C73 C 1.0  0.4623515  0.3172365  0.4820205
C73 C 1.0  0.4911907  0.3409032  0.4646467
C73 C 1.0  0.4939530  0.2999234  0.4621479
C73 C 1.0  0.5090480  0.3239476  0.4920967
C73 C 1.0  0.4807052  0.3356641  0.4726126
C73 C 1.0  0.4965190  0.3138589  0.4624202
C73 C 1.0  0.4723995  0.3084680  0.4772244
C73 C 1.0  0.5175398  0.3245396  0.4875089
C73 C 1.0  0.4849490  0.3412677  0.4659717
C73 C 1.0  0.4956601  0.3049949  0.4586529
C73 C 1.0  0.4634790  0.3119042  0.4786817
C73 C 1.0  0.4958021  0.3221667  0.5002056
C73 C 1.0  0.4803153  0.3339146  0.4882262
C73 C 1.0  0.5059815  0.3218076  0.4721298
C73 C 1.0  0.4839963  0.3016252  0.4853286
C73 C 1.0  0.4953812  0.3163938  0.5003460
C73 C 1.0  0.4762576  0.3297948  0.4886649
C73 C 1.0  0.5036471  0.3270976  0.4716854
C73 C 1.0  0.4877184  0.3005396  0.4810163
C73 C 1.0  0.4993508  0.3129921  0.4978359
C73 C 1.0  0.4736561  0.3275835  0.4839889
C73 C 1.0  0.4990656  0.3281204  0.4682951
C73 C 1.0  0.4865269  0.3019891  0.4755386
C73 C 1.0  0.5038061  0.3155050  0.4951224
C73 C 1.0  0.4752149  0.3295738  0.4787695
C73 C 1.0  0.4967983  0.3236908  0.4653176
C73 C 1.0  0.4814748  0.3046069  0.4744183
C73 C 1.0  0.5043678  0.3212723  0.4948945
C73 C 1.0  0.4792481  0.3336842  0.4781669
C73 C 1.0  0.4990152  0.3183526  0.4656553
C73 C 1.0  0.4776546  0.3057579  0.4786145
C73 C 1.0  0.5003218  0.3245331  0.4974489
C73 C 1.0  0.4817624  0.3357984  0.4829456
C73 C 1.0  0.5036042  0.3174883  0.4690943
C73 C 1.0  0.4789938  0.3042447  0.4840502
C73 C 1.0  0.4915599  0.3255493  0.5029360
C73 C 1.0  0.4830377  0.3362915  0.4931075
C73 C 1.0  0.5108136  0.3207008  0.4756398
C73 C 1.0  0.4851886  0.3000824  0.4910812
C73 C 1.0  0.4873784  0.3335829  0.5063242
C73 C 1.0  0.4846677  0.3379259  0.5024977
C73 C 1.0  0.5182909  0.3227414  0.4814216
C73 C 1.0  0.4899908  0.2959738  0.4983998
C73 C 1.0  0.4989702  0.3069325  0.4979976
C73 C 1.0  0.4693986  0.3233052  0.4846683
C73 C 1.0  0.4967979  0.3337434  0.4679346
C73 C 1.0  0.4905426  0.3007246  0.4711609
H73 H 1.0  0.4989326  0.2965648  0.4981562
H73 H 1.0  0.4961898  0.2967053  0.5047834
H73 H 1.0  0.4620565  0.3161977  0.4864211
H73 H 1.0  0.4582642  0.3187985  0.4809154
H73 H 1.0  0.4934762  0.3435573  0.4675217
H73 H 1.0  0.4919126  0.3427060  0.4605724
H73 H 1.0  0.4976468  0.2981325  0.4640678
H73 H 1.0  0.4924059  0.2967127  0.4593795
H73 H 1.0  0.5087104  0.3284221  0.4917539
H73 H 1.0  0.4788576  0.3333164  0.4692477
H73 H 1.0  0.4926738  0.3149565  0.4603555
H73 H 1.0  0.4721059  0.3099038  0.4729697
H73 H 1.0  0.5169270  0.3290266  0.4876661
H73 H 1.0  0.5214068  0.3238132  0.4897198
H73 H 1.0  0.4826404  0.3388273  0.4629299
H73 H 1.0  0.4835799  0.3455206  0.4653338
H73 H 1.0  0.4920090  0.3066240  0.4565191
H73 H 1.0  0.4984181  0.3036180  0.4553564
H73 H 1.0  0.4635060  0.3128988  0.4742606
H73 H 1.0  0.4599896  0.3090937  0.4792225
H73 H 1.0  0.4919282  0.3144728  0.5024551
H73 H 1.0  0.4751182  0.3283249  0.4927395
H73 H 1.0  0.5054714  0.3304558  0.4740207
H73 H 1.0  0.4915930  0.2985101  0.4819803
H73 H 1.0  0.5069255  0.3129620  0.4931573
H73 H 1.0  0.4732130  0.3278816  0.4751378
H73 H 1.0  0.4932571  0.3244584  0.4626853
H73 H 1.0  0.4805284  0.3057336  0.4701881
H73 H 1.0  0.5006708  0.3289967  0.4973306
H73 H 1.0  0.4848824  0.3389809  0.4825049
H73 H 1.0  0.5053390  0.3133681  0.4693686
H73 H 1.0  0.4760527  0.3051217  0.4873122
H73 H 1.0  0.4880105  0.3232328  0.5044479
H73 H 1.0  0.4864716  0.3390464  0.4921760
H73 H 1.0  0.5118752  0.3163458  0.4760371
H73 H 1.0  0.4822197  0.3016351  0.4940853
H73 H 1.0  0.4841698  0.3308229  0.5079440
H73 H 1.0  0.4890436  0.3356895  0.5099517
H73 H 1.0  0.4878337  0.3408477  0.5010918
H73 H 1.0  0.4817921  0.3404081  0.5049351
H73 H 1.0  0.5191722  0.3182983  0.4812842
H73 H 1.0  0.5220008  0.3247159  0.4797768
H73 H 1.0  0.4866093  0.2974761  0.5010156
H73 H 1.0  0.4899749  0.2914923  0.4989344
H73 H 1.0  0.5020019  0.3048010  0.4954452
H73 H 1.0  0.4689672  0.3217502  0.4888692
H73 H 1.0  0.4985850  0.3366698  0.4708490
H73 H 1.0  0.4945029  0.2991878  0.4726459
N73 N 1.0  0.4919302  0.3307777  0.5035366
N73 N 1.0  0.4815566  0.3352706  0.4980675
N73 N 1.0  0.5135990  0.3244752  0.4780542
N73 N 1.0  0.4893368  0.2971591  0.4925237
N73 N 1.0  0.4954140  0.3043033  0.5008745
N73 N 1.0  0.4838633  0.3397947  0.4717174
N73 N 1.0  0.4930459  0.3351675  0.4645098
N73 N 1.0  0.4895491  0.3013394  0.4660160
N73 N 1.0  0.5132116  0.3213187  0.4902018
N73 N 1.0  0.4664020  0.3215085  0.4807152
N73 N 1.0  0.4986228  0.3090387  0.4620038
N73 N 1.0  0.4684482  0.3091190  0.4806588
C74 C 1.0  0.4166095  0.3440793  0.2271009
C74 C 1.0  0.4078280  0.3431376  0.2686638
C74 C 1.0  0.4218832  0.3045300  0.2663014
C74 C 1.0  0.4447255  0.3356507  0.2520545
C74 C 1.0  0.4164520  0.3141140  0.2311084
C74 C 1.0  0.4138821  0.3161854  0.2672932
C74 C 1.0  0.4388737  0.3230204  0.2547179
C74 C 1.0  0.4199630  0.3437131  0.2613655
C74 C 1.0  0.4232596  0.3080147  0.2279516
C74 C 1.0  0.4180678  0.3079421  0.2701287
C74 C 1.0  0.4456840  0.3298845  0.2546397
C74 C 1.0  0.4134399  0.3461405  0.2680784
C74 C 1.0  0.4055141  0.3245191  0.2351682
C74 C 1.0  0.4025570  0.3210494  0.2575420
C74 C 1.0  0.4315484  0.3133963  0.2446822
C74 C 1.0  0.4219010  0.3445506  0.2457920
C74 C 1.0  0.4080132  0.3294506  0.2334481
C74 C 1.0  0.4025025  0.3267051  0.2588224
C74 C 1.0  0.4283590  0.3103078  0.2484132
C74 C 1.0  0.4273031  0.3424889  0.2453487
C74 C 1.0  0.4132504  0.3294999  0.2309582
C74 C 1.0  0.4060717  0.3289565  0.2627866
C74 C 1.0  0.4285488  0.3112976  0.2541154
C74 C 1.0  0.4303154  0.3408367  0.2500094
C74 C 1.0  0.4159957  0.3244545  0.2302269
C74 C 1.0  0.4097797  0.3254078  0.2654870
C74 C 1.0  0.4320221  0.3155119  0.2560657
C74 C 1.0  0.4277931  0.3412651  0.2552139
C74 C 1.0  0.4136257  0.3194319  0.2318964
C74 C 1.0  0.4099544  0.3197391  0.2643202
C74 C 1.0  0.4352675  0.3186818  0.2524679
C74 C 1.0  0.4224076  0.3433038  0.2558202
C74 C 1.0  0.4083903  0.3195478  0.2343675
C74 C 1.0  0.4063164  0.3176356  0.2603243
C74 C 1.0  0.4349670  0.3175698  0.2467841
C74 C 1.0  0.4195203  0.3449175  0.2510569
C74 C 1.0  0.4000023  0.3246807  0.2377155
C74 C 1.0  0.3988007  0.3186400  0.2534219
C74 C 1.0  0.4314123  0.3123614  0.2386985
C74 C 1.0  0.4187226  0.3463347  0.2409330
C74 C 1.0  0.3917675  0.3211819  0.2413830
C74 C 1.0  0.3914772  0.3183661  0.2471136
C74 C 1.0  0.4291225  0.3077958  0.2304878
C74 C 1.0  0.4170931  0.3485340  0.2316587
C74 C 1.0  0.4158882  0.3346457  0.2290998
C74 C 1.0  0.4058248  0.3349002  0.2640125
C74 C 1.0  0.4251622  0.3079205  0.2578594
C74 C 1.0  0.4359773  0.3387447  0.2493337
H74 H 1.0  0.4207500  0.3430878  0.2255488
H74 H 1.0  0.4144351  0.3458552  0.2235672
H74 H 1.0  0.4048216  0.3450519  0.2658657
H74 H 1.0  0.4062083  0.3438928  0.2728078
H74 H 1.0  0.4193525  0.3017211  0.2638035
H74 H 1.0  0.4244497  0.3018304  0.2688503
H74 H 1.0  0.4456640  0.3354659  0.2476248
H74 H 1.0  0.4477528  0.3385259  0.2537678
H74 H 1.0  0.4144161  0.3106083  0.2330624
H74 H 1.0  0.4168255  0.3184041  0.2698742
H74 H 1.0  0.4383173  0.3238194  0.2591116
H74 H 1.0  0.4224188  0.3418316  0.2646334
H74 H 1.0  0.4207176  0.3047538  0.2298060
H74 H 1.0  0.4235337  0.3069337  0.2235783
H74 H 1.0  0.4206140  0.3105562  0.2728158
H74 H 1.0  0.4159326  0.3051219  0.2729314
H74 H 1.0  0.4450059  0.3301323  0.2591137
H74 H 1.0  0.4500407  0.3287990  0.2541802
H74 H 1.0  0.4163709  0.3444052  0.2710675
H74 H 1.0  0.4129142  0.3504455  0.2693266
H74 H 1.0  0.4058681  0.3333407  0.2340202
H74 H 1.0  0.3996001  0.3293650  0.2566864
H74 H 1.0  0.4257100  0.3070711  0.2468113
H74 H 1.0  0.4291674  0.3421998  0.2412865
H74 H 1.0  0.4200427  0.3243896  0.2283094
H74 H 1.0  0.4125474  0.3271257  0.2685609
H74 H 1.0  0.4321890  0.3162930  0.2604726
H74 H 1.0  0.4301050  0.3399977  0.2588346
H74 H 1.0  0.4064754  0.3157198  0.2356863
H74 H 1.0  0.4064306  0.3132534  0.2594072
H74 H 1.0  0.4374713  0.3200062  0.2439818
H74 H 1.0  0.4153544  0.3465010  0.2515015
H74 H 1.0  0.3984666  0.3288201  0.2385854
H74 H 1.0  0.3996304  0.3143296  0.2524314
H74 H 1.0  0.4336527  0.3153836  0.2362289
H74 H 1.0  0.4144174  0.3473334  0.2417808
H74 H 1.0  0.3905058  0.3255152  0.2417927
H74 H 1.0  0.3886618  0.3193130  0.2386940
H74 H 1.0  0.3924785  0.3139698  0.2466596
H74 H 1.0  0.3871987  0.3184440  0.2485489
H74 H 1.0  0.4317406  0.3108776  0.2284423
H74 H 1.0  0.4309928  0.3038172  0.2294675
H74 H 1.0  0.4129376  0.3497199  0.2330223
H74 H 1.0  0.4188364  0.3522794  0.2298416
H74 H 1.0  0.4201516  0.3341744  0.2277391
H74 H 1.0  0.4031635  0.3372659  0.2612604
H74 H 1.0  0.4222607  0.3051734  0.2557890
H74 H 1.0  0.4372394  0.3381178  0.2450599
N74 N 1.0  0.3971749  0.3203711  0.2388409
N74 N 1.0  0.3948576  0.3213079  0.2511479
N74 N 1.0  0.4289054  0.3082758  0.2364946
N74 N 1.0  0.4207649  0.3467175  0.2360837
N74 N 1.0  0.4134509  0.3393245  0.2290439
N74 N 1.0  0.4139045  0.3109211  0.2669421
N74 N 1.0  0.4255333  0.3081222  0.2631183
N74 N 1.0  0.4392195  0.3377280  0.2533697
N74 N 1.0  0.4209248  0.3135588  0.2283657
N74 N 1.0  0.4084725  0.3371832  0.2679638
N74 N 1.0  0.4424016  0.3256773  0.2518318
N74 N 1.0  0.4153494  0.3460707  0.2623593
C75 C 1.0  0.5423783  0.2395600  0.3993152
C75 C 1.0  0.5225282  0.2140152  0.3717670
C75 C 1.0  0.4883907  0.2302715  0.3880162
C75 C 1.0  0.5180750  0.2548805  0.3736471
C75 C 1.0  0.5148790  0.2397043  0.4118758
C75 C 1.0  0.4991985  0.2218535  0.3843858
C75 C 1.0  0.5069873  0.2493053  0.3804910
C75 C 1.0  0.5245606  0.2280343  0.3722020
C75 C 1.0  0.5100810  0.2475968  0.4147389
C75 C 1.0  0.4900573  0.2249729  0.3848546
C75 C 1.0  0.5117185  0.2550290  0.3742978
C75 C 1.0  0.5244224  0.2191297  0.3684342
C75 C 1.0  0.5236043  0.2274137  0.4077292
C75 C 1.0  0.5100918  0.2154572  0.3937358
C75 C 1.0  0.5049893  0.2476028  0.3959865
C75 C 1.0  0.5326418  0.2363530  0.3828078
C75 C 1.0  0.5282333  0.2300733  0.4054879
C75 C 1.0  0.5142898  0.2144874  0.3898542
C75 C 1.0  0.5010552  0.2433421  0.3960207
C75 C 1.0  0.5301838  0.2415542  0.3820762
C75 C 1.0  0.5286146  0.2358561  0.4052787
C75 C 1.0  0.5136424  0.2158728  0.3842699
C75 C 1.0  0.4990484  0.2410218  0.3911095
C75 C 1.0  0.5259592  0.2424000  0.3782080
C75 C 1.0  0.5242076  0.2389803  0.4073632
C75 C 1.0  0.5086514  0.2183064  0.3825960
C75 C 1.0  0.5010861  0.2430469  0.3860721
C75 C 1.0  0.5241814  0.2378810  0.3750379
C75 C 1.0  0.5195041  0.2364648  0.4096390
C75 C 1.0  0.5043659  0.2193372  0.3863506
C75 C 1.0  0.5050144  0.2472960  0.3858726
C75 C 1.0  0.5265363  0.2326269  0.3756513
C75 C 1.0  0.5192726  0.2306807  0.4097762
C75 C 1.0  0.5051666  0.2178934  0.3919095
C75 C 1.0  0.5069266  0.2495167  0.3908770
C75 C 1.0  0.5307576  0.2319401  0.3795678
C75 C 1.0  0.5234212  0.2213447  0.4078943
C75 C 1.0  0.5107134  0.2139798  0.3995941
C75 C 1.0  0.5070876  0.2500942  0.4011133
C75 C 1.0  0.5371051  0.2354328  0.3868236
C75 C 1.0  0.5200274  0.2125846  0.4101849
C75 C 1.0  0.5148440  0.2100718  0.4074152
C75 C 1.0  0.5076431  0.2518239  0.4106108
C75 C 1.0  0.5438410  0.2377614  0.3933589
C75 C 1.0  0.5334709  0.2386855  0.4029762
C75 C 1.0  0.5181456  0.2147334  0.3803565
C75 C 1.0  0.4948954  0.2365970  0.3913615
C75 C 1.0  0.5235462  0.2479367  0.3775657
H75 H 1.0  0.5415955  0.2440231  0.3993683
H75 H 1.0  0.5460088  0.2389827  0.4019334
H75 H 1.0  0.5260547  0.2123649  0.3740848
H75 H 1.0  0.5213995  0.2107402  0.3688744
H75 H 1.0  0.4876614  0.2292367  0.3923672
H75 H 1.0  0.4843928  0.2316829  0.3864684
H75 H 1.0  0.5199471  0.2576243  0.3767300
H75 H 1.0  0.5191641  0.2566928  0.3696601
H75 H 1.0  0.5112712  0.2372685  0.4130173
H75 H 1.0  0.4993134  0.2232647  0.3801145
H75 H 1.0  0.5055915  0.2468809  0.3769658
H75 H 1.0  0.5209236  0.2289855  0.3697287
H75 H 1.0  0.5068171  0.2447304  0.4160292
H75 H 1.0  0.5112743  0.2497765  0.4185065
H75 H 1.0  0.4905244  0.2259542  0.3804550
H75 H 1.0  0.4866312  0.2220409  0.3850366
H75 H 1.0  0.5098339  0.2524973  0.3710456
H75 H 1.0  0.5102788  0.2592287  0.3734858
H75 H 1.0  0.5209669  0.2206188  0.3659086
H75 H 1.0  0.5275650  0.2178382  0.3654637
H75 H 1.0  0.5316319  0.2276353  0.4038858
H75 H 1.0  0.5181069  0.2125997  0.3912424
H75 H 1.0  0.4995384  0.2418479  0.3999610
H75 H 1.0  0.5316278  0.2449842  0.3845684
H75 H 1.0  0.5244112  0.2434529  0.4072499
H75 H 1.0  0.5081258  0.2193825  0.3782803
H75 H 1.0  0.4995456  0.2412709  0.3822602
H75 H 1.0  0.5209181  0.2385115  0.3720357
H75 H 1.0  0.5156833  0.2286457  0.4115185
H75 H 1.0  0.5018646  0.2186779  0.3948317
H75 H 1.0  0.5099624  0.2528072  0.3907477
H75 H 1.0  0.5325968  0.2278857  0.3800574
H75 H 1.0  0.5267815  0.2193134  0.4056960
H75 H 1.0  0.5073870  0.2154365  0.4022518
H75 H 1.0  0.5105032  0.2529661  0.4005324
H75 H 1.0  0.5382702  0.2311202  0.3873659
H75 H 1.0  0.5237337  0.2109835  0.4081266
H75 H 1.0  0.5202917  0.2110497  0.4144209
H75 H 1.0  0.5111501  0.2114609  0.4096428
H75 H 1.0  0.5149292  0.2055944  0.4079789
H75 H 1.0  0.5108357  0.2548524  0.4095282
H75 H 1.0  0.5044373  0.2542105  0.4127074
H75 H 1.0  0.5448853  0.2333519  0.3933538
H75 H 1.0  0.5476354  0.2398590  0.3921050
H75 H 1.0  0.5330161  0.2431436  0.4025659
H75 H 1.0  0.5219754  0.2133450  0.3822689
H75 H 1.0  0.4940706  0.2350415  0.3955031
H75 H 1.0  0.5249092  0.2509356  0.3806315
N75 N 1.0  0.5196723  0.2186004  0.4103939
N75 N 1.0  0.5147827  0.2112110  0.4014944
N75 N 1.0  0.5051204  0.2490408  0.4058939
N75 N 1.0  0.5394806  0.2393137  0.3894938
N75 N 1.0  0.5379021  0.2361985  0.4015567
N75 N 1.0  0.4948804  0.2223730  0.3873726
N75 N 1.0  0.4924051  0.2346813  0.3871232
N75 N 1.0  0.5201329  0.2492135  0.3737506
N75 N 1.0  0.5150001  0.2449450  0.4124739
N75 N 1.0  0.5176883  0.2152903  0.3751300
N75 N 1.0  0.5100782  0.2535406  0.3799060
N75 N 1.0  0.5268645  0.2232908  0.3720509
C76 C 1.0  0.3778118  0.7539754  0.3857358
C76 C 1.0  0.3822843  0.7118485  0.3824508
C76 C 1.0  0.3939911  0.7204911  0.3439549
C76 C 1.0  0.4120522  0.7394462  0.3756996
C76 C 1.0  0.3781816  0.7517091  0.3555907
C76 C 1.0  0.3869701  0.7164529  0.3555846
C76 C 1.0  0.4070086  0.7357733  0.3629744
C76 C 1.0  0.3915800  0.7225068  0.3833692
C76 C 1.0  0.3835321  0.7571384  0.3496404
C76 C 1.0  0.3916282  0.7154948  0.3471646
C76 C 1.0  0.4136240  0.7375944  0.3697877
C76 C 1.0  0.3875109  0.7139842  0.3854465
C76 C 1.0  0.3692867  0.7439146  0.3658137
C76 C 1.0  0.3733061  0.7219426  0.3610763
C76 C 1.0  0.3967120  0.7435397  0.3539932
C76 C 1.0  0.3886300  0.7378469  0.3850926
C76 C 1.0  0.3712494  0.7460608  0.3708202
C76 C 1.0  0.3737856  0.7204108  0.3666488
C76 C 1.0  0.3947585  0.7391730  0.3507149
C76 C 1.0  0.3935796  0.7400508  0.3830253
C76 C 1.0  0.3754603  0.7500448  0.3709798
C76 C 1.0  0.3784581  0.7176344  0.3686445
C76 C 1.0  0.3967249  0.7337664  0.3513723
C76 C 1.0  0.3978442  0.7366474  0.3810874
C76 C 1.0  0.3777235  0.7518569  0.3659676
C76 C 1.0  0.3827328  0.7164079  0.3649220
C76 C 1.0  0.4007309  0.7327681  0.3554446
C76 C 1.0  0.3970648  0.7309025  0.3812305
C76 C 1.0  0.3758656  0.7498036  0.3608722
C76 C 1.0  0.3824023  0.7178698  0.3593292
C76 C 1.0  0.4027806  0.7370214  0.3587962
C76 C 1.0  0.3921808  0.7285501  0.3832653
C76 C 1.0  0.3716545  0.7458293  0.3608787
C76 C 1.0  0.3776582  0.7206471  0.3574834
C76 C 1.0  0.4007119  0.7423828  0.3580163
C76 C 1.0  0.3880024  0.7320917  0.3851699
C76 C 1.0  0.3648374  0.7397799  0.3658632
C76 C 1.0  0.3684038  0.7248174  0.3589331
C76 C 1.0  0.3947086  0.7492327  0.3533067
C76 C 1.0  0.3841493  0.7413800  0.3871748
C76 C 1.0  0.3580576  0.7339317  0.3622113
C76 C 1.0  0.3594849  0.7285508  0.3590710
C76 C 1.0  0.3898847  0.7565592  0.3492378
C76 C 1.0  0.3797869  0.7495627  0.3899166
C76 C 1.0  0.3775174  0.7523539  0.3762073
C76 C 1.0  0.3787447  0.7160794  0.3745089
C76 C 1.0  0.3945811  0.7293416  0.3478063
C76 C 1.0  0.4029682  0.7391542  0.3790017
H76 H 1.0  0.3812449  0.7567844  0.3848092
H76 H 1.0  0.3746950  0.7565621  0.3877268
H76 H 1.0  0.3786071  0.7134717  0.3845428
H76 H 1.0  0.3820431  0.7073726  0.3829757
H76 H 1.0  0.3907457  0.7222268  0.3413113
H76 H 1.0  0.3971541  0.7190096  0.3410962
H76 H 1.0  0.4115711  0.7439519  0.3757651
H76 H 1.0  0.4155288  0.7386056  0.3784515
H76 H 1.0  0.3767657  0.7494089  0.3519911
H76 H 1.0  0.3906194  0.7147974  0.3576316
H76 H 1.0  0.4078566  0.7313876  0.3635217
H76 H 1.0  0.3948796  0.7202651  0.3812864
H76 H 1.0  0.3816102  0.7547630  0.3462942
H76 H 1.0  0.3824153  0.7614321  0.3488122
H76 H 1.0  0.3949421  0.7135946  0.3496027
H76 H 1.0  0.3903966  0.7123218  0.3442009
H76 H 1.0  0.4143679  0.7331241  0.3697810
H76 H 1.0  0.4175981  0.7394382  0.3687027
H76 H 1.0  0.3911796  0.7121469  0.3835226
H76 H 1.0  0.3875001  0.7124084  0.3896755
H76 H 1.0  0.3694800  0.7446470  0.3746845
H76 H 1.0  0.3704299  0.7213981  0.3694462
H76 H 1.0  0.3916674  0.7400442  0.3475931
H76 H 1.0  0.3940898  0.7445002  0.3829595
H76 H 1.0  0.3809770  0.7549347  0.3659876
H76 H 1.0  0.3863553  0.7142565  0.3664417
H76 H 1.0  0.4022701  0.7285951  0.3559687
H76 H 1.0  0.4003513  0.7282489  0.3797413
H76 H 1.0  0.3701496  0.7441867  0.3569933
H76 H 1.0  0.3773783  0.7217852  0.3531609
H76 H 1.0  0.4022853  0.7456900  0.3605945
H76 H 1.0  0.3842170  0.7302948  0.3867518
H76 H 1.0  0.3637454  0.7382590  0.3699553
H76 H 1.0  0.3687831  0.7262430  0.3546818
H76 H 1.0  0.3961480  0.7521112  0.3564520
H76 H 1.0  0.3803422  0.7391883  0.3881504
H76 H 1.0  0.3570885  0.7329223  0.3665217
H76 H 1.0  0.3542290  0.7356209  0.3605208
H76 H 1.0  0.3601912  0.7295249  0.3547019
H76 H 1.0  0.3558626  0.7258583  0.3590933
H76 H 1.0  0.3918157  0.7591492  0.3524158
H76 H 1.0  0.3912522  0.7583181  0.3453129
H76 H 1.0  0.3762859  0.7469177  0.3910484
H76 H 1.0  0.3809726  0.7516296  0.3937495
H76 H 1.0  0.3811390  0.7549917  0.3757881
H76 H 1.0  0.3754208  0.7177420  0.3770466
H76 H 1.0  0.3911167  0.7305534  0.3452021
H76 H 1.0  0.4028325  0.7436356  0.3786147
N76 N 1.0  0.3623936  0.7380636  0.3615140
N76 N 1.0  0.3640161  0.7256128  0.3617531
N76 N 1.0  0.3915462  0.7507643  0.3493713
N76 N 1.0  0.3846017  0.7465961  0.3878240
N76 N 1.0  0.3752951  0.7514039  0.3808971
N76 N 1.0  0.3867566  0.7170720  0.3503493
N76 N 1.0  0.3965639  0.7244536  0.3477015
N76 N 1.0  0.4072736  0.7363814  0.3777328
N76 N 1.0  0.3815733  0.7557282  0.3551663
N76 N 1.0  0.3825378  0.7130280  0.3765428
N76 N 1.0  0.4095347  0.7394656  0.3657709
N76 N 1.0  0.3875573  0.7200088  0.3856950
C77 C 1.0  0.4514328  0.2188465  0.3403503
C77 C 1.0  0.4247860  0.2363664  0.3122709
C77 C 1.0  0.3961701  0.2149307  0.3326500
C77 C 1.0  0.4217475  0.2397934  0.3531652
C77 C 1.0  0.4279958  0.2000816  0.3438977
C77 C 1.0  0.4055477  0.2197625  0.3231862
C77 C 1.0  0.4126365  0.2296533  0.3492888
C77 C 1.0  0.4271352  0.2386193  0.3260643
C77 C 1.0  0.4242291  0.1973822  0.3523850
C77 C 1.0  0.3968824  0.2175463  0.3268622
C77 C 1.0  0.4157644  0.2376291  0.3537725
C77 C 1.0  0.4258782  0.2408127  0.3167307
C77 C 1.0  0.4351531  0.2042955  0.3306538
C77 C 1.0  0.4183193  0.2125084  0.3175949
C77 C 1.0  0.4145761  0.2140720  0.3499674
C77 C 1.0  0.4377892  0.2317479  0.3353521
C77 C 1.0  0.4391185  0.2079908  0.3326893
C77 C 1.0  0.4213836  0.2171056  0.3158327
C77 C 1.0  0.4106954  0.2124117  0.3459906
C77 C 1.0  0.4353281  0.2326475  0.3405253
C77 C 1.0  0.4395474  0.2091796  0.3383491
C77 C 1.0  0.4193766  0.2225036  0.3164293
C77 C 1.0  0.4074707  0.2162578  0.3431028
C77 C 1.0  0.4302821  0.2354395  0.3410438
C77 C 1.0  0.4358698  0.2065837  0.3419911
C77 C 1.0  0.4141732  0.2232531  0.3188783
C77 C 1.0  0.4082119  0.2218924  0.3442558
C77 C 1.0  0.4276749  0.2373359  0.3362232
C77 C 1.0  0.4318438  0.2028592  0.3401071
C77 C 1.0  0.4109934  0.2187652  0.3206875
C77 C 1.0  0.4120450  0.2237077  0.3481975
C77 C 1.0  0.4300056  0.2365158  0.3309866
C77 C 1.0  0.4315417  0.2017760  0.3344270
C77 C 1.0  0.4131412  0.2134202  0.3200206
C77 C 1.0  0.4151998  0.2197338  0.3510059
C77 C 1.0  0.4350636  0.2337014  0.3306323
C77 C 1.0  0.4348993  0.2031535  0.3246935
C77 C 1.0  0.4203686  0.2068275  0.3169486
C77 C 1.0  0.4179471  0.2100687  0.3530502
C77 C 1.0  0.4431019  0.2288619  0.3347677
C77 C 1.0  0.4320224  0.1987712  0.3165681
C77 C 1.0  0.4262603  0.1997565  0.3139835
C77 C 1.0  0.4209122  0.2013858  0.3561028
C77 C 1.0  0.4513116  0.2246274  0.3376265
C77 C 1.0  0.4437206  0.2130157  0.3405304
C77 C 1.0  0.4227249  0.2271802  0.3144773
C77 C 1.0  0.4034299  0.2143097  0.3390080
C77 C 1.0  0.4278934  0.2363167  0.3465587
H77 H 1.0  0.4507758  0.2192935  0.3448117
H77 H 1.0  0.4555941  0.2171458  0.3399502
H77 H 1.0  0.4287500  0.2347614  0.3107733
H77 H 1.0  0.4229010  0.2383495  0.3086819
H77 H 1.0  0.3965410  0.2104281  0.3323004
H77 H 1.0  0.3919394  0.2156459  0.3340504
H77 H 1.0  0.4243893  0.2377290  0.3562142
H77 H 1.0  0.4218315  0.2441566  0.3543149
H77 H 1.0  0.4247455  0.1977245  0.3418650
H77 H 1.0  0.4046097  0.2240958  0.3239546
H77 H 1.0  0.4103502  0.2323075  0.3464638
H77 H 1.0  0.4230114  0.2402376  0.3268551
H77 H 1.0  0.4213407  0.1949008  0.3499287
H77 H 1.0  0.4263758  0.1944083  0.3550151
H77 H 1.0  0.3962445  0.2220226  0.3271671
H77 H 1.0  0.3935563  0.2160752  0.3241898
H77 H 1.0  0.4130720  0.2398852  0.3509092
H77 H 1.0  0.4142486  0.2387013  0.3578862
H77 H 1.0  0.4219274  0.2426089  0.3180349
H77 H 1.0  0.4281448  0.2442286  0.3148434
H77 H 1.0  0.4419554  0.2099833  0.3298531
H77 H 1.0  0.4253899  0.2164250  0.3139492
H77 H 1.0  0.4101920  0.2080370  0.3451729
H77 H 1.0  0.4374201  0.2311490  0.3441912
H77 H 1.0  0.4361254  0.2074341  0.3463808
H77 H 1.0  0.4125978  0.2274195  0.3193463
H77 H 1.0  0.4057260  0.2248857  0.3420380
H77 H 1.0  0.4237731  0.2395026  0.3365991
H77 H 1.0  0.4284685  0.1989106  0.3328763
H77 H 1.0  0.4106984  0.2099328  0.3214092
H77 H 1.0  0.4181686  0.2211138  0.3540624
H77 H 1.0  0.4368874  0.2330585  0.3265925
H77 H 1.0  0.4375567  0.2057698  0.3221749
H77 H 1.0  0.4178486  0.2036913  0.3189642
H77 H 1.0  0.4211613  0.2119095  0.3556059
H77 H 1.0  0.4442818  0.2279627  0.3305192
H77 H 1.0  0.4350583  0.2014052  0.3144748
H77 H 1.0  0.4333160  0.1945458  0.3156505
H77 H 1.0  0.4232750  0.1969308  0.3158912
H77 H 1.0  0.4263976  0.1985455  0.3096377
H77 H 1.0  0.4237873  0.2036761  0.3587533
H77 H 1.0  0.4183856  0.1989598  0.3589487
H77 H 1.0  0.4522348  0.2242071  0.3332100
H77 H 1.0  0.4547076  0.2270856  0.3392980
H77 H 1.0  0.4432640  0.2139860  0.3449007
H77 H 1.0  0.4268853  0.2260783  0.3131623
H77 H 1.0  0.4036456  0.2099035  0.3381191
H77 H 1.0  0.4300434  0.2341827  0.3498866
N77 N 1.0  0.4318487  0.1994145  0.3225610
N77 N 1.0  0.4247308  0.2055827  0.3142544
N77 N 1.0  0.4172283  0.2048474  0.3528157
N77 N 1.0  0.4461488  0.2274922  0.3388510
N77 N 1.0  0.4476016  0.2150800  0.3376128
N77 N 1.0  0.4021328  0.2159221  0.3243809
N77 N 1.0  0.3999148  0.2174555  0.3366452
N77 N 1.0  0.4236543  0.2393242  0.3474639
N77 N 1.0  0.4283658  0.2003500  0.3491539
N77 N 1.0  0.4209759  0.2321545  0.3142966
N77 N 1.0  0.4155621  0.2316291  0.3532094
N77 N 1.0  0.4292337  0.2385971  0.3212241
C78 C 1.0  0.3475698  0.3128505  0.5855067
C78 C 1.0  0.3515709  0.3201928  0.5438469
C78 C 1.0  0.3532683  0.2791573  0.5412246
C78 C 1.0  0.3221318  0.2972314  0.5611514
C78 C 1.0  0.3584623  0.2859306  0.5770998
C78 C 1.0  0.3561897  0.2930216  0.5415360
C78 C 1.0  0.3319511  0.2882204  0.5563303
C78 C 1.0  0.3409521  0.3152102  0.5518011
C78 C 1.0  0.3548003  0.2773622  0.5796844
C78 C 1.0  0.3551031  0.2841931  0.5377428
C78 C 1.0  0.3231226  0.2918824  0.5577964
C78 C 1.0  0.3453412  0.3207196  0.5451762
C78 C 1.0  0.3642286  0.3001344  0.5740362
C78 C 1.0  0.3658561  0.3006932  0.5512677
C78 C 1.0  0.3433649  0.2810524  0.5644138
C78 C 1.0  0.3405186  0.3134225  0.5674089
C78 C 1.0  0.3602700  0.3034914  0.5766020
C78 C 1.0  0.3636600  0.3060433  0.5508387
C78 C 1.0  0.3470575  0.2798825  0.5600979
C78 C 1.0  0.3363561  0.3094075  0.5678358
C78 C 1.0  0.3556909  0.3012355  0.5793538
C78 C 1.0  0.3591069  0.3071953  0.5474527
C78 C 1.0  0.3459038  0.2813790  0.5546243
C78 C 1.0  0.3336976  0.3072790  0.5631531
C78 C 1.0  0.3551205  0.2954747  0.5794778
C78 C 1.0  0.3567243  0.3028345  0.5444625
C78 C 1.0  0.3409223  0.2841316  0.5535126
C78 C 1.0  0.3353061  0.3092452  0.5579398
C78 C 1.0  0.3589996  0.2919788  0.5769556
C78 C 1.0  0.3588022  0.2974397  0.5447841
C78 C 1.0  0.3371335  0.2853702  0.5577122
C78 C 1.0  0.3394445  0.3132516  0.5573494
C78 C 1.0  0.3635175  0.2943831  0.5742471
C78 C 1.0  0.3633669  0.2964459  0.5482195
C78 C 1.0  0.3384329  0.2838063  0.5631434
C78 C 1.0  0.3420131  0.3152850  0.5621346
C78 C 1.0  0.3689760  0.3026957  0.5712441
C78 C 1.0  0.3706572  0.2994504  0.5547740
C78 C 1.0  0.3445161  0.2794612  0.5701616
C78 C 1.0  0.3433022  0.3157126  0.5722978
C78 C 1.0  0.3774786  0.3030806  0.5666547
C78 C 1.0  0.3781837  0.3012792  0.5605629
C78 C 1.0  0.3492072  0.2752045  0.5774676
C78 C 1.0  0.3449754  0.3172748  0.5816927
C78 C 1.0  0.3515392  0.3047193  0.5820954
C78 C 1.0  0.3569867  0.3128767  0.5471096
C78 C 1.0  0.3498843  0.2800219  0.5502421
C78 C 1.0  0.3293317  0.3031094  0.5638193
H78 H 1.0  0.3442893  0.3101715  0.5871183
H78 H 1.0  0.3492894  0.3149015  0.5891406
H78 H 1.0  0.3539270  0.3227757  0.5467295
H78 H 1.0  0.3523390  0.3219884  0.5397784
H78 H 1.0  0.3569155  0.2772663  0.5431367
H78 H 1.0  0.3516372  0.2759952  0.5384476
H78 H 1.0  0.3218095  0.2961868  0.5655494
H78 H 1.0  0.3180863  0.2989013  0.5600509
H78 H 1.0  0.3614373  0.2837289  0.5745397
H78 H 1.0  0.3523734  0.2942232  0.5394769
H78 H 1.0  0.3316961  0.2896767  0.5520797
H78 H 1.0  0.3390411  0.3129235  0.5484292
H78 H 1.0  0.3581611  0.2755674  0.5772313
H78 H 1.0  0.3554184  0.2757585  0.5838576
H78 H 1.0  0.3514941  0.2859218  0.5356159
H78 H 1.0  0.3578232  0.2827560  0.5344408
H78 H 1.0  0.3231768  0.2928899  0.5533783
H78 H 1.0  0.3195612  0.2891613  0.5583270
H78 H 1.0  0.3429674  0.3183518  0.5421274
H78 H 1.0  0.3440867  0.3250097  0.5445530
H78 H 1.0  0.3607351  0.3079450  0.5764966
H78 H 1.0  0.3655715  0.3093461  0.5531836
H78 H 1.0  0.3508774  0.2777491  0.5610554
H78 H 1.0  0.3351799  0.3079544  0.5719059
H78 H 1.0  0.3516198  0.2936378  0.5815825
H78 H 1.0  0.3532040  0.3037023  0.5418329
H78 H 1.0  0.3400059  0.2852953  0.5492860
H78 H 1.0  0.3332609  0.3076172  0.5543029
H78 H 1.0  0.3665690  0.2917659  0.5722730
H78 H 1.0  0.3649940  0.2922816  0.5484819
H78 H 1.0  0.3355156  0.2847502  0.5664083
H78 H 1.0  0.3452146  0.3183873  0.5617028
H78 H 1.0  0.3687547  0.3071782  0.5709148
H78 H 1.0  0.3716060  0.2950684  0.5551585
H78 H 1.0  0.3415881  0.2810817  0.5731703
H78 H 1.0  0.3468070  0.3183796  0.5713738
H78 H 1.0  0.3769816  0.3075819  0.5668235
H78 H 1.0  0.3813255  0.3022492  0.5688635
H78 H 1.0  0.3789489  0.2968150  0.5604142
H78 H 1.0  0.3819445  0.3031609  0.5589237
H78 H 1.0  0.3458634  0.2767837  0.5800871
H78 H 1.0  0.3490763  0.2707233  0.5779875
H78 H 1.0  0.3482172  0.3201158  0.5802953
H78 H 1.0  0.3421660  0.3198245  0.5841373
H78 H 1.0  0.3479311  0.3024919  0.5836018
H78 H 1.0  0.3588515  0.3157458  0.5500326
H78 H 1.0  0.3538044  0.2783796  0.5517210
H78 H 1.0  0.3288592  0.3015536  0.5680154
N78 N 1.0  0.3730690  0.2999653  0.5693398
N78 N 1.0  0.3735396  0.3031442  0.5571997
N78 N 1.0  0.3485860  0.2764258  0.5715955
N78 N 1.0  0.3417956  0.3147150  0.5772545
N78 N 1.0  0.3520466  0.3099346  0.5827110
N78 N 1.0  0.3581699  0.2881504  0.5411038
N78 N 1.0  0.3489047  0.2806754  0.5450993
N78 N 1.0  0.3262912  0.3014020  0.5598601
N78 N 1.0  0.3548402  0.2833852  0.5799699
N78 N 1.0  0.3532725  0.3144100  0.5436907
N78 N 1.0  0.3280172  0.2889633  0.5597664
N78 N 1.0  0.3442188  0.3192573  0.5509174
C79 C 1.0  0.5471680  0.6853594  0.2683823
C79 C 1.0  0.5143792  0.6631944  0.2838438
C79 C 1.0  0.5422921  0.6488212  0.3104510
C79 C 1.0  0.5375887  0.6893968  0.3054789
C79 C 1.0  0.5625993  0.6645851  0.2840124
C79 C 1.0  0.5330610  0.6505372  0.2998355
C79 C 1.0  0.5424348  0.6763965  0.3083711
C79 C 1.0  0.5215459  0.6744465  0.2886270
C79 C 1.0  0.5698717  0.6664381  0.2901106
C79 C 1.0  0.5366359  0.6470023  0.3080959
C79 C 1.0  0.5393170  0.6853774  0.3101381
C79 C 1.0  0.5138527  0.6690952  0.2862430
C79 C 1.0  0.5513192  0.6623767  0.2734170
C79 C 1.0  0.5357797  0.6497369  0.2843769
C79 C 1.0  0.5549647  0.6691212  0.3022826
C79 C 1.0  0.5333196  0.6821554  0.2816312
C79 C 1.0  0.5499842  0.6678528  0.2720929
C79 C 1.0  0.5312861  0.6528332  0.2824146
C79 C 1.0  0.5535031  0.6636021  0.3032999
C79 C 1.0  0.5357844  0.6846242  0.2862635
C79 C 1.0  0.5526924  0.6723328  0.2745878
C79 C 1.0  0.5274019  0.6551686  0.2860176
C79 C 1.0  0.5485312  0.6622110  0.3059221
C79 C 1.0  0.5336920  0.6838282  0.2916033
C79 C 1.0  0.5568080  0.6712226  0.2785065
C79 C 1.0  0.5281011  0.6543657  0.2917185
C79 C 1.0  0.5449676  0.6664968  0.3075223
C79 C 1.0  0.5290249  0.6804487  0.2922578
C79 C 1.0  0.5582586  0.6657939  0.2799398
C79 C 1.0  0.5325341  0.6512989  0.2938325
C79 C 1.0  0.5462851  0.6720552  0.3065769
C79 C 1.0  0.5264514  0.6779148  0.2877320
C79 C 1.0  0.5554630  0.6614278  0.2773610
C79 C 1.0  0.5363403  0.6490239  0.2900958
C79 C 1.0  0.5513011  0.6732870  0.3039398
C79 C 1.0  0.5286662  0.6788086  0.2824476
C79 C 1.0  0.5483932  0.6578259  0.2706560
C79 C 1.0  0.5398522  0.6472340  0.2806301
C79 C 1.0  0.5601896  0.6706256  0.2995750
C79 C 1.0  0.5354569  0.6829992  0.2760085
C79 C 1.0  0.5464422  0.6486879  0.2681674
C79 C 1.0  0.5437278  0.6445314  0.2721933
C79 C 1.0  0.5689752  0.6692698  0.2957701
C79 C 1.0  0.5409792  0.6868120  0.2690464
C79 C 1.0  0.5513530  0.6780911  0.2731953
C79 C 1.0  0.5227419  0.6583405  0.2837561
C79 C 1.0  0.5472073  0.6563705  0.3069349
C79 C 1.0  0.5363954  0.6865394  0.2963182
H79 H 1.0  0.5496261  0.6880854  0.2710398
H79 H 1.0  0.5484479  0.6863708  0.2641743
H79 H 1.0  0.5148766  0.6634592  0.2793478
H79 H 1.0  0.5104678  0.6610286  0.2844579
H79 H 1.0  0.5455556  0.6462721  0.3086111
H79 H 1.0  0.5424033  0.6478535  0.3148581
H79 H 1.0  0.5412601  0.6915785  0.3039630
H79 H 1.0  0.5349661  0.6926170  0.3072448
H79 H 1.0  0.5629447  0.6602427  0.2851421
H79 H 1.0  0.5301635  0.6529543  0.3022871
H79 H 1.0  0.5384711  0.6748770  0.3098653
H79 H 1.0  0.5205800  0.6736564  0.2929505
H79 H 1.0  0.5700629  0.6619506  0.2907100
H79 H 1.0  0.5739499  0.6675805  0.2885509
H79 H 1.0  0.5333498  0.6493659  0.3101335
H79 H 1.0  0.5358883  0.6427113  0.3092777
H79 H 1.0  0.5356134  0.6833938  0.3118368
H79 H 1.0  0.5410262  0.6877760  0.3135578
H79 H 1.0  0.5130857  0.6688222  0.2907010
H79 H 1.0  0.5101457  0.6710243  0.2845389
H79 H 1.0  0.5468001  0.6686866  0.2690550
H79 H 1.0  0.5308288  0.6533946  0.2779946
H79 H 1.0  0.5563230  0.6603622  0.3020309
H79 H 1.0  0.5393829  0.6872210  0.2856562
H79 H 1.0  0.5589595  0.6746162  0.2804849
H79 H 1.0  0.5251064  0.6561589  0.2945251
H79 H 1.0  0.5411183  0.6654456  0.3095560
H79 H 1.0  0.5273849  0.6798217  0.2963782
H79 H 1.0  0.5565157  0.6572000  0.2783985
H79 H 1.0  0.5397757  0.6466448  0.2917071
H79 H 1.0  0.5523437  0.6775798  0.3032013
H79 H 1.0  0.5266902  0.6768618  0.2789311
H79 H 1.0  0.5449212  0.6591151  0.2680998
H79 H 1.0  0.5434119  0.6454078  0.2826899
H79 H 1.0  0.5605723  0.6749905  0.2985490
H79 H 1.0  0.5335106  0.6804332  0.2728656
H79 H 1.0  0.5432476  0.6504581  0.2654846
H79 H 1.0  0.5491809  0.6464265  0.2653827
H79 H 1.0  0.5469547  0.6425630  0.2746932
H79 H 1.0  0.5419032  0.6411729  0.2697928
H79 H 1.0  0.5690539  0.6737660  0.2952093
H79 H 1.0  0.5725160  0.6683644  0.2984181
H79 H 1.0  0.5385435  0.6842714  0.2661923
H79 H 1.0  0.5403341  0.6910601  0.2676655
H79 H 1.0  0.5533613  0.6811598  0.2758029
H79 H 1.0  0.5229788  0.6591079  0.2793280
H79 H 1.0  0.5500452  0.6534511  0.3050178
H79 H 1.0  0.5402711  0.6885966  0.2953194
N79 N 1.0  0.5497496  0.6527517  0.2711517
N79 N 1.0  0.5393329  0.6471552  0.2753802
N79 N 1.0  0.5640205  0.6671653  0.2984867
N79 N 1.0  0.5392734  0.6864417  0.2748183
N79 N 1.0  0.5481185  0.6794702  0.2692621
N79 N 1.0  0.5365921  0.6473193  0.3020744
N79 N 1.0  0.5430926  0.6547642  0.3098201
N79 N 1.0  0.5344266  0.6865394  0.3012130
N79 N 1.0  0.5657561  0.6682619  0.2860987
N79 N 1.0  0.5187034  0.6600835  0.2866695
N79 N 1.0  0.5435662  0.6815477  0.3082315
N79 N 1.0  0.5185979  0.6724875  0.2847152
C80 C 1.0  0.5117519  0.7425565  0.6959806
C80 C 1.0  0.5170595  0.7004751  0.6934420
C80 C 1.0  0.5052102  0.7010058  0.7328499
C80 C 1.0  0.4821053  0.7193560  0.7041679
C80 C 1.0  0.5130797  0.7362804  0.7255246
C80 C 1.0  0.5125041  0.7002689  0.7207212
C80 C 1.0  0.4883412  0.7152810  0.7162247
C80 C 1.0  0.5055645  0.7087405  0.6940761
C80 C 1.0  0.5068756  0.7394966  0.7322084
C80 C 1.0  0.5085155  0.6971572  0.7289625
C80 C 1.0  0.4812249  0.7164242  0.7097785
C80 C 1.0  0.5113725  0.7017330  0.6908098
C80 C 1.0  0.5231023  0.7321648  0.7142555
C80 C 1.0  0.5243468  0.7094276  0.7159391
C80 C 1.0  0.4969553  0.7239388  0.7261160
C80 C 1.0  0.5048974  0.7244373  0.6944685
C80 C 1.0  0.5205112  0.7344491  0.7096087
C80 C 1.0  0.5240095  0.7085811  0.7102120
C80 C 1.0  0.4999724  0.7197411  0.7287442
C80 C 1.0  0.4996620  0.7251518  0.6968577
C80 C 1.0  0.5155051  0.7373453  0.7100332
C80 C 1.0  0.5200123  0.7050971  0.7078867
C80 C 1.0  0.4992565  0.7141641  0.7273602
C80 C 1.0  0.4963569  0.7206340  0.6983383
C80 C 1.0  0.5130877  0.7379070  0.7152647
C80 C 1.0  0.5162744  0.7024388  0.7114358
C80 C 1.0  0.4954246  0.7128234  0.7232193
C80 C 1.0  0.4984099  0.7152927  0.6973963
C80 C 1.0  0.5155592  0.7356765  0.7200130
C80 C 1.0  0.5164832  0.7031810  0.7171743
C80 C 1.0  0.4923366  0.7168994  0.7205034
C80 C 1.0  0.5036164  0.7144158  0.6950192
C80 C 1.0  0.5205568  0.7328118  0.7194255
C80 C 1.0  0.5205441  0.7067023  0.7193508
C80 C 1.0  0.4931673  0.7224399  0.7220017
C80 C 1.0  0.5068075  0.7190426  0.6935913
C80 C 1.0  0.5283664  0.7292058  0.7136013
C80 C 1.0  0.5285511  0.7130396  0.7184223
C80 C 1.0  0.4976437  0.7297964  0.7275681
C80 C 1.0  0.5083777  0.7291489  0.6928613
C80 C 1.0  0.5364307  0.7246376  0.7163584
C80 C 1.0  0.5363815  0.7187045  0.7187351
C80 C 1.0  0.5008395  0.7374268  0.7325747
C80 C 1.0  0.5106652  0.7384041  0.6912447
C80 C 1.0  0.5127767  0.7397943  0.7051908
C80 C 1.0  0.5198566  0.7043114  0.7018659
C80 C 1.0  0.5024832  0.7099159  0.7302639
C80 C 1.0  0.4908839  0.7215980  0.7007891
H80 H 1.0  0.5078110  0.7443539  0.6973125
H80 H 1.0  0.5141225  0.7460304  0.6943431
H80 H 1.0  0.5201895  0.7031620  0.6915671
H80 H 1.0  0.5182866  0.6962846  0.6923015
H80 H 1.0  0.5080792  0.7030728  0.7356837
H80 H 1.0  0.5025784  0.6984716  0.7354999
H80 H 1.0  0.4815514  0.7238195  0.7047225
H80 H 1.0  0.4788046  0.7181134  0.7013523
H80 H 1.0  0.5151186  0.7339091  0.7287608
H80 H 1.0  0.5092471  0.6981073  0.7184924
H80 H 1.0  0.4884869  0.7109305  0.7150825
H80 H 1.0  0.5029416  0.7055451  0.6958537
H80 H 1.0  0.5094141  0.7372027  0.7351795
H80 H 1.0  0.5070233  0.7437829  0.7336140
H80 H 1.0  0.5056250  0.6948885  0.7263100
H80 H 1.0  0.5105476  0.6939866  0.7314497
H80 H 1.0  0.4815127  0.7119423  0.7091726
H80 H 1.0  0.4769821  0.7171458  0.7111379
H80 H 1.0  0.5082925  0.6988639  0.6924886
H80 H 1.0  0.5115747  0.7007781  0.6864035
H80 H 1.0  0.5224027  0.7340055  0.7055729
H80 H 1.0  0.5269431  0.7106750  0.7075529
H80 H 1.0  0.5029056  0.7208756  0.7319332
H80 H 1.0  0.4981611  0.7293160  0.6975420
H80 H 1.0  0.5092239  0.7401307  0.7156949
H80 H 1.0  0.5131763  0.6997352  0.7096604
H80 H 1.0  0.4948504  0.7085162  0.7221346
H80 H 1.0  0.4958697  0.7117820  0.6985289
H80 H 1.0  0.5225446  0.7310569  0.7230350
H80 H 1.0  0.5207275  0.7072894  0.7237869
H80 H 1.0  0.4907871  0.7256103  0.7199175
H80 H 1.0  0.5108367  0.7183889  0.6917478
H80 H 1.0  0.5296139  0.7285337  0.7093302
H80 H 1.0  0.5280250  0.7137622  0.7228326
H80 H 1.0  0.4954689  0.7326595  0.7248620
H80 H 1.0  0.5125411  0.7280390  0.6915634
H80 H 1.0  0.5374342  0.7244595  0.7119428
H80 H 1.0  0.5398406  0.7269203  0.7182375
H80 H 1.0  0.5356439  0.7189010  0.7232020
H80 H 1.0  0.5405154  0.7169426  0.7183135
H80 H 1.0  0.4982501  0.7399033  0.7298000
H80 H 1.0  0.4992635  0.7382873  0.7367153
H80 H 1.0  0.5146270  0.7368076  0.6897318
H80 H 1.0  0.5088940  0.7406342  0.6877435
H80 H 1.0  0.5086714  0.7414509  0.7059980
H80 H 1.0  0.5226166  0.7070145  0.6995576
H80 H 1.0  0.5056823  0.7115332  0.7329846
H80 H 1.0  0.4900171  0.7258987  0.7017910
N80 N 1.0  0.5313028  0.7275338  0.7176529
N80 N 1.0  0.5325316  0.7151883  0.7157065
N80 N 1.0  0.5005285  0.7314759  0.7316536
N80 N 1.0  0.5067318  0.7341607  0.6929431
N80 N 1.0  0.5149718  0.7400115  0.7003982
N80 N 1.0  0.5127758  0.7002191  0.7259900
N80 N 1.0  0.5016635  0.7047340  0.7297067
N80 N 1.0  0.4873704  0.7177678  0.7016946
N80 N 1.0  0.5088858  0.7393208  0.7265261
N80 N 1.0  0.5167761  0.7007690  0.6994581
N80 N 1.0  0.4849381  0.7186330  0.7139847
N80 N 1.0  0.5099544  0.7075642  0.6913971
C81 C 1.0  0.3745576  0.2260745  0.4877662
C81 C 1.0  0.3783505  0.2312908  0.4457674
C81 C 1.0  0.3764999  0.1901871  0.4449059
C81 C 1.0  0.3474102  0.2116874  0.4645223
C81 C 1.0  0.3829542  0.1979899  0.4803655
C81 C 1.0  0.3805954  0.2037504  0.4445673
C81 C 1.0  0.3563310  0.2016724  0.4599415
C81 C 1.0  0.3675045  0.2275762  0.4540993
C81 C 1.0  0.3786280  0.1898835  0.4833786
C81 C 1.0  0.3786877  0.1948962  0.4411795
C81 C 1.0  0.3478764  0.2061369  0.4613877
C81 C 1.0  0.3722155  0.2324056  0.4471718
C81 C 1.0  0.3898465  0.2115053  0.4765952
C81 C 1.0  0.3910685  0.2109659  0.4538007
C81 C 1.0  0.3672504  0.1938971  0.4681462
C81 C 1.0  0.3672268  0.2264891  0.4697753
C81 C 1.0  0.3862388  0.2152944  0.4790754
C81 C 1.0  0.3893275  0.2164620  0.4531744
C81 C 1.0  0.3707447  0.1922344  0.4638267
C81 C 1.0  0.3627471  0.2228677  0.4704428
C81 C 1.0  0.3815392  0.2135573  0.4819955
C81 C 1.0  0.3848232  0.2178573  0.4498145
C81 C 1.0  0.3696152  0.1935933  0.4583123
C81 C 1.0  0.3598258  0.2207804  0.4659001
C81 C 1.0  0.3804835  0.2078770  0.4823791
C81 C 1.0  0.3820200  0.2135954  0.4470553
C81 C 1.0  0.3648650  0.1967141  0.4571615
C81 C 1.0  0.3614931  0.2223807  0.4605812
C81 C 1.0  0.3840010  0.2039583  0.4799498
C81 C 1.0  0.3836375  0.2080604  0.4475780
C81 C 1.0  0.3612784  0.1984485  0.4613633
C81 C 1.0  0.3659449  0.2259889  0.4597511
C81 C 1.0  0.3886530  0.2058502  0.4770674
C81 C 1.0  0.3881678  0.2068236  0.4509802
C81 C 1.0  0.3625464  0.1970083  0.4668360
C81 C 1.0  0.3687706  0.2279935  0.4644017
C81 C 1.0  0.3947389  0.2135302  0.4736189
C81 C 1.0  0.3958144  0.2094639  0.4572807
C81 C 1.0  0.3683746  0.1924557  0.4739387
C81 C 1.0  0.3702906  0.2287352  0.4745150
C81 C 1.0  0.4031517  0.2129910  0.4688819
C81 C 1.0  0.4035814  0.2108815  0.4628637
C81 C 1.0  0.3728292  0.1881226  0.4813472
C81 C 1.0  0.3722745  0.2305411  0.4838052
C81 C 1.0  0.3777534  0.2174966  0.4846489
C81 C 1.0  0.3831875  0.2236803  0.4492585
C81 C 1.0  0.3733792  0.1917167  0.4539302
C81 C 1.0  0.3551350  0.2170326  0.4668167
H81 H 1.0  0.3710935  0.2237569  0.4895450
H81 H 1.0  0.3765164  0.2281211  0.4912795
H81 H 1.0  0.3809740  0.2337807  0.4484970
H81 H 1.0  0.3791887  0.2328414  0.4416129
H81 H 1.0  0.3800098  0.1880720  0.4468401
H81 H 1.0  0.3745515  0.1870628  0.4422955
H81 H 1.0  0.3470864  0.2108598  0.4689661
H81 H 1.0  0.3435004  0.2136506  0.4634148
H81 H 1.0  0.3856803  0.1954354  0.4778564
H81 H 1.0  0.3768554  0.2051876  0.4425190
H81 H 1.0  0.3561175  0.2029655  0.4556362
H81 H 1.0  0.3653401  0.2253224  0.4508611
H81 H 1.0  0.3817752  0.1877055  0.4809525
H81 H 1.0  0.3791893  0.1884092  0.4876072
H81 H 1.0  0.3751977  0.1968374  0.4390372
H81 H 1.0  0.3812104  0.1930936  0.4379001
H81 H 1.0  0.3479293  0.2069497  0.4569296
H81 H 1.0  0.3441075  0.2037562  0.4620929
H81 H 1.0  0.3695895  0.2301243  0.4442671
H81 H 1.0  0.3713184  0.2367576  0.4463827
H81 H 1.0  0.3870788  0.2196833  0.4787690
H81 H 1.0  0.3915585  0.2196841  0.4553426
H81 H 1.0  0.3743874  0.1898231  0.4648151
H81 H 1.0  0.3615316  0.2216930  0.4745906
H81 H 1.0  0.3768811  0.2064373  0.4846173
H81 H 1.0  0.3785354  0.2146509  0.4444469
H81 H 1.0  0.3639682  0.1977737  0.4529034
H81 H 1.0  0.3592458  0.2207831  0.4570516
H81 H 1.0  0.3914316  0.2029001  0.4751606
H81 H 1.0  0.3894396  0.2025497  0.4513974
H81 H 1.0  0.3597846  0.1983353  0.4701029
H81 H 1.0  0.3722153  0.2307887  0.4637844
H81 H 1.0  0.3948932  0.2179974  0.4730985
H81 H 1.0  0.3963945  0.2050367  0.4578402
H81 H 1.0  0.3656546  0.1944463  0.4769204
H81 H 1.0  0.3739907  0.2310504  0.4734200
H81 H 1.0  0.4030428  0.2175214  0.4688627
H81 H 1.0  0.4069567  0.2119259  0.4710632
H81 H 1.0  0.4039611  0.2063658  0.4628972
H81 H 1.0  0.4074558  0.2123630  0.4610843
H81 H 1.0  0.3696838  0.1900915  0.4839485
H81 H 1.0  0.3723279  0.1836950  0.4820636
H81 H 1.0  0.3757183  0.2330322  0.4822339
H81 H 1.0  0.3697407  0.2334229  0.4861811
H81 H 1.0  0.3739992  0.2156522  0.4863082
H81 H 1.0  0.3853466  0.2264989  0.4520238
H81 H 1.0  0.3771738  0.1898077  0.4554165
H81 H 1.0  0.3546142  0.2157006  0.4710835
N81 N 1.0  0.3985467  0.2103811  0.4717701
N81 N 1.0  0.3990476  0.2129954  0.4594971
N81 N 1.0  0.3721990  0.1891451  0.4754381
N81 N 1.0  0.3688021  0.2280796  0.4795338
N81 N 1.0  0.3787145  0.2226703  0.4850289
N81 N 1.0  0.3821453  0.1987133  0.4443158
N81 N 1.0  0.3723581  0.1922355  0.4487801
N81 N 1.0  0.3518831  0.2154278  0.4629845
N81 N 1.0  0.3791856  0.1958875  0.4834010
N81 N 1.0  0.3795508  0.2253818  0.4458358
N81 N 1.0  0.3525427  0.2028938  0.4634044
N81 N 1.0  0.3710856  0.2312874  0.4529884
C82 C 1.0  0.5096205  0.5355389  0.3480691
C82 C 1.0  0.5053663  0.5340148  0.3903184
C82 C 1.0  0.5172415  0.4948809  0.3857173
C82 C 1.0  0.5398478  0.5252698  0.3696340
C82 C 1.0  0.5084827  0.5055251  0.3515143
C82 C 1.0  0.5099551  0.5068576  0.3877946
C82 C 1.0  0.5337292  0.5128563  0.3726877
C82 C 1.0  0.5166511  0.5342158  0.3817474
C82 C 1.0  0.5146116  0.4992020  0.3475189
C82 C 1.0  0.5140295  0.4983700  0.3900017
C82 C 1.0  0.5408075  0.5194071  0.3719915
C82 C 1.0  0.5110170  0.5367753  0.3891779
C82 C 1.0  0.4985542  0.5163129  0.3569390
C82 C 1.0  0.4978816  0.5124539  0.3794337
C82 C 1.0  0.5249118  0.5038101  0.3633380
C82 C 1.0  0.5169252  0.5353317  0.3660738
C82 C 1.0  0.5010821  0.5211661  0.3550473
C82 C 1.0  0.4982337  0.5180746  0.3808168
C82 C 1.0  0.5220037  0.5007812  0.3673379
C82 C 1.0  0.5221436  0.5330403  0.3650037
C82 C 1.0  0.5060145  0.5210386  0.3520003
C82 C 1.0  0.5023144  0.5200693  0.3844074
C82 C 1.0  0.5228576  0.5016269  0.3730023
C82 C 1.0  0.5255624  0.5311451  0.3692752
C82 C 1.0  0.5084227  0.5158935  0.3508797
C82 C 1.0  0.5061215  0.5162949  0.3866195
C82 C 1.0  0.5267173  0.5056337  0.3746384
C82 C 1.0  0.5236428  0.5315638  0.3747315
C82 C 1.0  0.5060132  0.5109447  0.3527053
C82 C 1.0  0.5059005  0.5106532  0.3853358
C82 C 1.0  0.5296992  0.5087384  0.3707662
C82 C 1.0  0.5184574  0.5338277  0.3759613
C82 C 1.0  0.5010883  0.5112376  0.3557363
C82 C 1.0  0.5017551  0.5088100  0.3817240
C82 C 1.0  0.5287316  0.5077751  0.3651299
C82 C 1.0  0.5151498  0.5356812  0.3715735
C82 C 1.0  0.4933653  0.5166621  0.3600769
C82 C 1.0  0.4935909  0.5103135  0.3757058
C82 C 1.0  0.5240784  0.5029236  0.3573871
C82 C 1.0  0.5133262  0.5373708  0.3616259
C82 C 1.0  0.4854210  0.5134517  0.3645585
C82 C 1.0  0.4856214  0.5105177  0.3702332
C82 C 1.0  0.5206980  0.4986601  0.3493935
C82 C 1.0  0.5108058  0.5398588  0.3526282
C82 C 1.0  0.5086754  0.5261029  0.3499600
C82 C 1.0  0.5024831  0.5259876  0.3857627
C82 C 1.0  0.5197416  0.4983183  0.3770313
C82 C 1.0  0.5310122  0.5288172  0.3679451
H82 H 1.0  0.5135166  0.5343991  0.3460550
H82 H 1.0  0.5071619  0.5374934  0.3448282
H82 H 1.0  0.5021678  0.5361276  0.3879022
H82 H 1.0  0.5042433  0.5347442  0.3946281
H82 H 1.0  0.5143248  0.4922482  0.3834599
H82 H 1.0  0.5199389  0.4920094  0.3879195
H82 H 1.0  0.5402902  0.5251474  0.3651256
H82 H 1.0  0.5431755  0.5279649  0.3710586
H82 H 1.0  0.5065075  0.5020695  0.3536142
H82 H 1.0  0.5132628  0.5088803  0.3900785
H82 H 1.0  0.5336913  0.5135758  0.3771299
H82 H 1.0  0.5193552  0.5321494  0.3846915
H82 H 1.0  0.5121346  0.4960159  0.3495797
H82 H 1.0  0.5143581  0.4982131  0.3431227
H82 H 1.0  0.5169729  0.5008030  0.3924418
H82 H 1.0  0.5120801  0.4955834  0.3929687
H82 H 1.0  0.5406314  0.5195798  0.3765166
H82 H 1.0  0.5450323  0.5181381  0.3710378
H82 H 1.0  0.5141697  0.5348401  0.3917954
H82 H 1.0  0.5108340  0.5410690  0.3905556
H82 H 1.0  0.4991980  0.5251342  0.3559226
H82 H 1.0  0.4952457  0.5209118  0.3790611
H82 H 1.0  0.5190466  0.4977054  0.3659761
H82 H 1.0  0.5235404  0.5327634  0.3607572
H82 H 1.0  0.5122301  0.5156919  0.3485298
H82 H 1.0  0.5092845  0.5178139  0.3894031
H82 H 1.0  0.5273981  0.5063026  0.3790141
H82 H 1.0  0.5262714  0.5301089  0.3780532
H82 H 1.0  0.4991490  0.5074696  0.3571858
H82 H 1.0  0.5015619  0.5044500  0.3807190
H82 H 1.0  0.5310294  0.5101618  0.3621159
H82 H 1.0  0.5111363  0.5374395  0.3725008
H82 H 1.0  0.4921303  0.5208448  0.3611862
H82 H 1.0  0.4941036  0.5059947  0.3745508
H82 H 1.0  0.5261779  0.5058993  0.3547436
H82 H 1.0  0.5091905  0.5385418  0.3629582
H82 H 1.0  0.4844174  0.5178265  0.3651840
H82 H 1.0  0.4819571  0.5117882  0.3621915
H82 H 1.0  0.4863587  0.5060927  0.3695911
H82 H 1.0  0.4815325  0.5107540  0.3721295
H82 H 1.0  0.5232215  0.5016684  0.3471311
H82 H 1.0  0.5222564  0.4946266  0.3481011
H82 H 1.0  0.5068836  0.5411979  0.3544602
H82 H 1.0  0.5125167  0.5435639  0.3507007
H82 H 1.0  0.5127387  0.5254726  0.3481322
H82 H 1.0  0.4996537  0.5285346  0.3833628
H82 H 1.0  0.5165060  0.4957540  0.3752406
H82 H 1.0  0.5317721  0.5282350  0.3635480
N82 N 1.0  0.4904761  0.5124587  0.3614251
N82 N 1.0  0.4895548  0.5132088  0.3739269
N82 N 1.0  0.5211570  0.4990078  0.3553957
N82 N 1.0  0.5148460  0.5377755  0.3565901
N82 N 1.0  0.5064703  0.5308865  0.3502579
N82 N 1.0  0.5096905  0.5016073  0.3873458
N82 N 1.0  0.5206902  0.4983793  0.3822208
N82 N 1.0  0.5346215  0.5275611  0.3715823
N82 N 1.0  0.5126002  0.5048342  0.3482887
N82 N 1.0  0.5056488  0.5280555  0.3894420
N82 N 1.0  0.5370448  0.5154191  0.3694825
N82 N 1.0  0.5122892  0.5367544  0.3832838
C83 C 1.0  0.4492247  0.4890763  0.6330497
C83 C 1.0  0.4819329  0.4707513  0.6530469
C83 C 1.0  0.5029996  0.5032350  0.6390920
C83 C 1.0  0.4681166  0.5088504  0.6601850
C83 C 1.0  0.4718217  0.5038164  0.6194064
C83 C 1.0  0.4975079  0.4903578  0.6413004
C83 C 1.0  0.4793785  0.5101808  0.6516841
C83 C 1.0  0.4740505  0.4821817  0.6558884
C83 C 1.0  0.4722945  0.5133923  0.6181444
C83 C 1.0  0.5042510  0.4972853  0.6410628
C83 C 1.0  0.4736233  0.5119571  0.6592488
C83 C 1.0  0.4785453  0.4737808  0.6575413
C83 C 1.0  0.4699218  0.4883958  0.6211346
C83 C 1.0  0.4891568  0.4815228  0.6313404
C83 C 1.0  0.4796004  0.5123497  0.6361198
C83 C 1.0  0.4617162  0.4877126  0.6478715
C83 C 1.0  0.4649869  0.4882406  0.6241591
C83 C 1.0  0.4864033  0.4780935  0.6351205
C83 C 1.0  0.4849278  0.5103981  0.6349188
C83 C 1.0  0.4617869  0.4932400  0.6496244
C83 C 1.0  0.4622003  0.4930920  0.6256852
C83 C 1.0  0.4872116  0.4786027  0.6408310
C83 C 1.0  0.4884361  0.5083963  0.6390679
C83 C 1.0  0.4657618  0.4951927  0.6533545
C83 C 1.0  0.4644825  0.4981806  0.6241275
C83 C 1.0  0.4908653  0.4826806  0.6427433
C83 C 1.0  0.4864960  0.5083542  0.6445326
C83 C 1.0  0.4697509  0.4914739  0.6553268
C83 C 1.0  0.4694170  0.4985016  0.6210979
C83 C 1.0  0.4936895  0.4861800  0.6390958
C83 C 1.0  0.4812032  0.5102688  0.6458916
C83 C 1.0  0.4698122  0.4859256  0.6536715
C83 C 1.0  0.4720813  0.4935688  0.6196495
C83 C 1.0  0.4927732  0.4855462  0.6334050
C83 C 1.0  0.4778081  0.5122426  0.6416243
C83 C 1.0  0.4657650  0.4841221  0.6499301
C83 C 1.0  0.4726609  0.4831968  0.6195975
C83 C 1.0  0.4883704  0.4809935  0.6253411
C83 C 1.0  0.4759053  0.5144985  0.6318043
C83 C 1.0  0.4575386  0.4856136  0.6439937
C83 C 1.0  0.4791012  0.4774666  0.6152166
C83 C 1.0  0.4852075  0.4771074  0.6170708
C83 C 1.0  0.4732663  0.5174534  0.6229834
C83 C 1.0  0.4495711  0.4857834  0.6385168
C83 C 1.0  0.4569990  0.4929721  0.6288195
C83 C 1.0  0.4842635  0.4748819  0.6446201
C83 C 1.0  0.4939969  0.5064384  0.6376064
C83 C 1.0  0.4656356  0.5010093  0.6550986
H83 H 1.0  0.4480024  0.4933437  0.6339617
H83 H 1.0  0.4458490  0.4874034  0.6305647
H83 H 1.0  0.4791540  0.4681327  0.6506070
H83 H 1.0  0.4847695  0.4678784  0.6550637
H83 H 1.0  0.5034505  0.5034326  0.6345874
H83 H 1.0  0.5061874  0.5059939  0.6407040
H83 H 1.0  0.4648168  0.5109577  0.6579027
H83 H 1.0  0.4669581  0.5092360  0.6645296
H83 H 1.0  0.4759128  0.5035120  0.6175563
H83 H 1.0  0.4974317  0.4907804  0.6457797
H83 H 1.0  0.4821820  0.5080597  0.6544938
H83 H 1.0  0.4772504  0.4842105  0.6583162
H83 H 1.0  0.4762415  0.5125827  0.6160708
H83 H 1.0  0.4697404  0.5154334  0.6150331
H83 H 1.0  0.5040640  0.4971502  0.6455888
H83 H 1.0  0.5085345  0.4962940  0.6400441
H83 H 1.0  0.4768682  0.5100107  0.6617428
H83 H 1.0  0.4732272  0.5161355  0.6609083
H83 H 1.0  0.4813607  0.4761894  0.6601508
H83 H 1.0  0.4767360  0.4707072  0.6603067
H83 H 1.0  0.4632384  0.4842922  0.6253487
H83 H 1.0  0.4836043  0.4749708  0.6335470
H83 H 1.0  0.4863382  0.5104749  0.6306685
H83 H 1.0  0.4586620  0.4960354  0.6480488
H83 H 1.0  0.4624014  0.5019826  0.6252557
H83 H 1.0  0.4915103  0.4830903  0.6471565
H83 H 1.0  0.4891932  0.5068146  0.6477596
H83 H 1.0  0.4728333  0.4929598  0.6582168
H83 H 1.0  0.4758954  0.4937137  0.6173062
H83 H 1.0  0.4949491  0.4882392  0.6305639
H83 H 1.0  0.4737111  0.5137326  0.6426518
H83 H 1.0  0.4657903  0.4798336  0.6486381
H83 H 1.0  0.4708604  0.4795154  0.6214567
H83 H 1.0  0.4903191  0.4842386  0.6229075
H83 H 1.0  0.4717158  0.5153707  0.6331970
H83 H 1.0  0.4582676  0.4814120  0.6425567
H83 H 1.0  0.4767872  0.4740308  0.6170547
H83 H 1.0  0.4788976  0.4767588  0.6107639
H83 H 1.0  0.4875762  0.4803822  0.6150210
H83 H 1.0  0.4869666  0.4732515  0.6155186
H83 H 1.0  0.4692826  0.5184737  0.6248877
H83 H 1.0  0.4747919  0.5213580  0.6213114
H83 H 1.0  0.4505301  0.4814539  0.6375840
H83 H 1.0  0.4454750  0.4856879  0.6404099
H83 H 1.0  0.4555550  0.4970049  0.6301985
H83 H 1.0  0.4811618  0.4722839  0.6426496
H83 H 1.0  0.4947869  0.5061860  0.6331832
H83 H 1.0  0.4626829  0.5035661  0.6528634
N83 N 1.0  0.4768095  0.4829278  0.6163493
N83 N 1.0  0.4856485  0.4770775  0.6230843
N83 N 1.0  0.4774041  0.5153133  0.6268120
N83 N 1.0  0.4533639  0.4884160  0.6423958
N83 N 1.0  0.4543241  0.4885487  0.6298750
N83 N 1.0  0.5006936  0.4932878  0.6382831
N83 N 1.0  0.4976636  0.5051281  0.6411664
N83 N 1.0  0.4686947  0.5029835  0.6589169
N83 N 1.0  0.4693801  0.5084543  0.6200112
N83 N 1.0  0.4852044  0.4746444  0.6498060
N83 N 1.0  0.4748948  0.5123916  0.6533707
N83 N 1.0  0.4740514  0.4769670  0.6550891
C84 C 1.0  0.5251063  0.6381926  0.3620431
C84 C 1.0  0.5214423  0.6804885  0.3602880
C84 C 1.0  0.5212234  0.6777933  0.4013532
C84 C 1.0  0.5514200  0.6600770  0.3797311
C84 C 1.0  0.5152857  0.6431480  0.3902033
C84 C 1.0  0.5178132  0.6793070  0.3876810
C84 C 1.0  0.5419926  0.6637848  0.3896424
C84 C 1.0  0.5321152  0.6718552  0.3638105
C84 C 1.0  0.5192091  0.6394411  0.3982267
C84 C 1.0  0.5192628  0.6819150  0.3968793
C84 C 1.0  0.5506654  0.6627207  0.3855009
C84 C 1.0  0.5276301  0.6791792  0.3593663
C84 C 1.0  0.5090686  0.6480793  0.3767343
C84 C 1.0  0.5077463  0.6707430  0.3791774
C84 C 1.0  0.5307237  0.6549509  0.3961209
C84 C 1.0  0.5323894  0.6561439  0.3635527
C84 C 1.0  0.5128702  0.6459319  0.3729316
C84 C 1.0  0.5097591  0.6718399  0.3738506
C84 C 1.0  0.5271362  0.6591142  0.3979723
C84 C 1.0  0.5366838  0.6551612  0.3673238
C84 C 1.0  0.5174860  0.6428676  0.3746444
C84 C 1.0  0.5143166  0.6753029  0.3729791
C84 C 1.0  0.5283143  0.6647242  0.3971532
C84 C 1.0  0.5394816  0.6595033  0.3699398
C84 C 1.0  0.5182564  0.6419935  0.3803163
C84 C 1.0  0.5168931  0.6776805  0.3775989
C84 C 1.0  0.5332114  0.6661351  0.3943864
C84 C 1.0  0.5378793  0.6649424  0.3687228
C84 C 1.0  0.5145386  0.6440789  0.3842481
C84 C 1.0  0.5150014  0.6766832  0.3829796
C84 C 1.0  0.5368943  0.6620952  0.3924784
C84 C 1.0  0.5336116  0.6660859  0.3649803
C84 C 1.0  0.5099782  0.6471190  0.3823803
C84 C 1.0  0.5104260  0.6731919  0.3836885
C84 C 1.0  0.5355736  0.6565199  0.3933751
C84 C 1.0  0.5309056  0.6616290  0.3624422
C84 C 1.0  0.5042745  0.6512246  0.3747303
C84 C 1.0  0.5029425  0.6671514  0.3801326
C84 C 1.0  0.5295475  0.6490568  0.3969984
C84 C 1.0  0.5294580  0.6516194  0.3607545
C84 C 1.0  0.4958298  0.6559063  0.3752524
C84 C 1.0  0.4952749  0.6617201  0.3778492
C84 C 1.0  0.5249054  0.6413065  0.4004460
C84 C 1.0  0.5275977  0.6425222  0.3580558
C84 C 1.0  0.5214735  0.6405605  0.3706863
C84 C 1.0  0.5162408  0.6763581  0.3673156
C84 C 1.0  0.5244466  0.6689317  0.3992092
C84 C 1.0  0.5439811  0.6582614  0.3738258
H84 H 1.0  0.5284554  0.6362165  0.3643698
H84 H 1.0  0.5232643  0.6348713  0.3596048
H84 H 1.0  0.5189563  0.6779872  0.3574429
H84 H 1.0  0.5206695  0.6847623  0.3590617
H84 H 1.0  0.5176182  0.6756875  0.4031141
H84 H 1.0  0.5230039  0.6801219  0.4047852
H84 H 1.0  0.5517164  0.6555780  0.3801871
H84 H 1.0  0.5554198  0.6613457  0.3780701
H84 H 1.0  0.5124265  0.6454299  0.3928244
H84 H 1.0  0.5216139  0.6814677  0.3866161
H84 H 1.0  0.5422567  0.6681855  0.3887382
H84 H 1.0  0.5341531  0.6748843  0.3664415
H84 H 1.0  0.5159486  0.6416733  0.4004449
H84 H 1.0  0.5185884  0.6351016  0.3993002
H84 H 1.0  0.5228387  0.6842132  0.3953084
H84 H 1.0  0.5166419  0.6850291  0.3988291
H84 H 1.0  0.5506387  0.6672324  0.3850744
H84 H 1.0  0.5543122  0.6618084  0.3879985
H84 H 1.0  0.5301286  0.6818729  0.3620191
H84 H 1.0  0.5287421  0.6803404  0.3551494
H84 H 1.0  0.5122506  0.6466173  0.3685489
H84 H 1.0  0.5076998  0.6699606  0.3703451
H84 H 1.0  0.5233803  0.6579252  0.4001028
H84 H 1.0  0.5378522  0.6509261  0.3681957
H84 H 1.0  0.5217892  0.6396354  0.3817368
H84 H 1.0  0.5204177  0.6803666  0.3769492
H84 H 1.0  0.5341463  0.6704679  0.3937449
H84 H 1.0  0.5400318  0.6683182  0.3707303
H84 H 1.0  0.5070487  0.6487667  0.3853404
H84 H 1.0  0.5089425  0.6724083  0.3878409
H84 H 1.0  0.5384092  0.6533770  0.3919117
H84 H 1.0  0.5276036  0.6624892  0.3595409
H84 H 1.0  0.5043430  0.6521292  0.3703226
H84 H 1.0  0.5021426  0.6662121  0.3844601
H84 H 1.0  0.5323738  0.6462553  0.3948972
H84 H 1.0  0.5258753  0.6529143  0.3583592
H84 H 1.0  0.4961661  0.6563168  0.3707518
H84 H 1.0  0.4919834  0.6536453  0.3759323
H84 H 1.0  0.4946690  0.6612970  0.3823203
H84 H 1.0  0.4914741  0.6636250  0.3763338
H84 H 1.0  0.5281541  0.6388817  0.3984206
H84 H 1.0  0.5251860  0.6402097  0.4048148
H84 H 1.0  0.5242783  0.6443065  0.3555395
H84 H 1.0  0.5302809  0.6404014  0.3551108
H84 H 1.0  0.5251358  0.6387440  0.3725671
H84 H 1.0  0.5142352  0.6738491  0.3641637
H84 H 1.0  0.5205659  0.6672902  0.4007894
H84 H 1.0  0.5444483  0.6538949  0.3748089
N84 N 1.0  0.5003073  0.6527985  0.3778316
N84 N 1.0  0.4998980  0.6652519  0.3762648
N84 N 1.0  0.5255667  0.6472811  0.3999705
N84 N 1.0  0.5309281  0.6465611  0.3610485
N84 N 1.0  0.5207748  0.6406300  0.3654573
N84 N 1.0  0.5160115  0.6791240  0.3926365
N84 N 1.0  0.5254756  0.6741062  0.3991891
N84 N 1.0  0.5471357  0.6619369  0.3759171
N84 N 1.0  0.5189538  0.6399381  0.3922227
N84 N 1.0  0.5199471  0.6799111  0.3661011
N84 N 1.0  0.5458488  0.6604364  0.3883188
N84 N 1.0  0.5287215  0.6732865  0.3600336
C85 C 1.0  0.3830015  0.6530907  0.4794146
C85 C 1.0  0.3865933  0.6577824  0.4373365
C85 C 1.0  0.3877500  0.6166444  0.4372509
C85 C 1.0  0.3570812  0.6363268  0.4563635
C85 C 1.0  0.3934576  0.6255606  0.4725756
C85 C 1.0  0.3908467  0.6304618  0.4366673
C85 C 1.0  0.3667294  0.6269059  0.4520020
C85 C 1.0  0.3760097  0.6534424  0.4457034
C85 C 1.0  0.3897208  0.6172177  0.4757287
C85 C 1.0  0.3896052  0.6214301  0.4334425
C85 C 1.0  0.3579652  0.6307674  0.4533365
C85 C 1.0  0.3803871  0.6584723  0.4387001
C85 C 1.0  0.3993626  0.6394701  0.4685707
C85 C 1.0  0.4007236  0.6385945  0.4457945
C85 C 1.0  0.3781496  0.6201038  0.4603872
C85 C 1.0  0.3757413  0.6526319  0.4613962
C85 C 1.0  0.3954769  0.6430314  0.4709670
C85 C 1.0  0.3985891  0.6439361  0.4450584
C85 C 1.0  0.3817754  0.6186200  0.4561111
C85 C 1.0  0.3715347  0.6487061  0.4621184
C85 C 1.0  0.3909035  0.6410108  0.4739048
C85 C 1.0  0.3940103  0.6449355  0.4416585
C85 C 1.0  0.3805748  0.6197893  0.4505684
C85 C 1.0  0.3687940  0.6463264  0.4576071
C85 C 1.0  0.3902632  0.6352768  0.4743931
C85 C 1.0  0.3915380  0.6404294  0.4389721
C85 C 1.0  0.3756148  0.6225328  0.4493436
C85 C 1.0  0.3703641  0.6479442  0.4522640
C85 C 1.0  0.3940681  0.6315806  0.4720497
C85 C 1.0  0.3935525  0.6350381  0.4396050
C85 C 1.0  0.3718923  0.6240791  0.4535003
C85 C 1.0  0.3745446  0.6518517  0.4513794
C85 C 1.0  0.3985827  0.6337528  0.4691465
C85 C 1.0  0.3981455  0.6341993  0.4430442
C85 C 1.0  0.3732372  0.6228380  0.4590033
C85 C 1.0  0.3771954  0.6541439  0.4559998
C85 C 1.0  0.4041076  0.6417908  0.4655717
C85 C 1.0  0.4055507  0.6375085  0.4493173
C85 C 1.0  0.3793499  0.6188571  0.4662095
C85 C 1.0  0.3786116  0.6551840  0.4661019
C85 C 1.0  0.4125587  0.6417787  0.4608723
C85 C 1.0  0.4131682  0.6395938  0.4548967
C85 C 1.0  0.3840751  0.6150003  0.4737130
C85 C 1.0  0.3804166  0.6573037  0.4753622
C85 C 1.0  0.3868285  0.6447122  0.4764709
C85 C 1.0  0.3919568  0.6506121  0.4409868
C85 C 1.0  0.3844853  0.6181108  0.4462346
C85 C 1.0  0.3643850  0.6422638  0.4585800
H85 H 1.0  0.3797076  0.6505601  0.4812262
H85 H 1.0  0.3847898  0.6553404  0.4828945
H85 H 1.0  0.3890158  0.6605079  0.4400264
H85 H 1.0  0.3873348  0.6593119  0.4331558
H85 H 1.0  0.3913960  0.6148279  0.4392359
H85 H 1.0  0.3860465  0.6133379  0.4346942
H85 H 1.0  0.3567986  0.6355612  0.4608212
H85 H 1.0  0.3530437  0.6379782  0.4552067
H85 H 1.0  0.3963742  0.6231654  0.4701241
H85 H 1.0  0.3870211  0.6315834  0.4345803
H85 H 1.0  0.3664415  0.6280990  0.4476723
H85 H 1.0  0.3740301  0.6509763  0.4425019
H85 H 1.0  0.3930294  0.6152303  0.4733544
H85 H 1.0  0.3903690  0.6158679  0.4799863
H85 H 1.0  0.3859926  0.6230708  0.4312528
H85 H 1.0  0.3922675  0.6197553  0.4302059
H85 H 1.0  0.3579789  0.6314982  0.4488640
H85 H 1.0  0.3543769  0.6281314  0.4540751
H85 H 1.0  0.3779476  0.6559513  0.4358312
H85 H 1.0  0.3791784  0.6627317  0.4378256
H85 H 1.0  0.3959960  0.6474634  0.4705798
H85 H 1.0  0.4005694  0.6473526  0.4471720
H85 H 1.0  0.3855798  0.6165002  0.4571566
H85 H 1.0  0.3703895  0.6475237  0.4662839
H85 H 1.0  0.3867655  0.6336200  0.4766470
H85 H 1.0  0.3879975  0.6411786  0.4363331
H85 H 1.0  0.3746623  0.6234441  0.4450633
H85 H 1.0  0.3682554  0.6461209  0.4487584
H85 H 1.0  0.4015777  0.6309783  0.4673049
H85 H 1.0  0.3997239  0.6300383  0.4435467
H85 H 1.0  0.3703713  0.6240208  0.4622357
H85 H 1.0  0.3804298  0.6571712  0.4553403
H85 H 1.0  0.4039379  0.6462468  0.4649670
H85 H 1.0  0.4064496  0.6331468  0.4499627
H85 H 1.0  0.3764785  0.6206993  0.4691443
H85 H 1.0  0.3821379  0.6577424  0.4649747
H85 H 1.0  0.4121196  0.6462879  0.4607666
H85 H 1.0  0.4164212  0.6410354  0.4630853
H85 H 1.0  0.4138762  0.6351194  0.4550172
H85 H 1.0  0.4169322  0.6413207  0.4531016
H85 H 1.0  0.3807828  0.6167828  0.4762665
H85 H 1.0  0.3838949  0.6105621  0.4745119
H85 H 1.0  0.3836765  0.6600097  0.4737547
H85 H 1.0  0.3776685  0.6600367  0.4776750
H85 H 1.0  0.3832114  0.6426300  0.4781532
H85 H 1.0  0.3938919  0.6536322  0.4437047
H85 H 1.0  0.3884022  0.6165121  0.4477688
H85 H 1.0  0.3639436  0.6409776  0.4628697
N85 N 1.0  0.4081433  0.6388941  0.4637951
N85 N 1.0  0.4085076  0.6413076  0.4514763
N85 N 1.0  0.3833987  0.6158632  0.4677836
N85 N 1.0  0.3771522  0.6545156  0.4711275
N85 N 1.0  0.3874079  0.6499485  0.4767555
N85 N 1.0  0.3927610  0.6255476  0.4365165
N85 N 1.0  0.3834523  0.6184571  0.4410724
N85 N 1.0  0.3612762  0.6403543  0.4547690
N85 N 1.0  0.3898388  0.6232458  0.4756387
N85 N 1.0  0.3882211  0.6519792  0.4375210
N85 N 1.0  0.3628465  0.6279121  0.4554292
N85 N 1.0  0.3793155  0.6573837  0.4445334
C86 C 1.0  0.5539537  0.5969692  0.5182822
C86 C 1.0  0.5764438  0.6201059  0.5459290
C86 C 1.0  0.6078359  0.6117914  0.5206492
C86 C 1.0  0.5730792  0.6279439  0.5056727
C86 C 1.0  0.5816940  0.5878787  0.5104186
C86 C 1.0  0.5986276  0.6122240  0.5314134
C86 C 1.0  0.5854660  0.6212920  0.5074557
C86 C 1.0  0.5717899  0.6226046  0.5327780
C86 C 1.0  0.5850678  0.5874071  0.5013685
C86 C 1.0  0.6070096  0.6134799  0.5267577
C86 C 1.0  0.5793179  0.6280495  0.5042876
C86 C 1.0  0.5733826  0.6242707  0.5421692
C86 C 1.0  0.5752338  0.5881726  0.5246510
C86 C 1.0  0.5898198  0.6005327  0.5371346
C86 C 1.0  0.5887910  0.6061277  0.5050088
C86 C 1.0  0.5629928  0.6133087  0.5236574
C86 C 1.0  0.5700402  0.5904277  0.5234411
C86 C 1.0  0.5856350  0.6036095  0.5397135
C86 C 1.0  0.5934636  0.6055736  0.5083986
C86 C 1.0  0.5643508  0.6154553  0.5184444
C86 C 1.0  0.5685417  0.5918853  0.5180319
C86 C 1.0  0.5856273  0.6093987  0.5396242
C86 C 1.0  0.5955439  0.6100301  0.5114552
C86 C 1.0  0.5680644  0.6198572  0.5178457
C86 C 1.0  0.5723964  0.5910548  0.5137917
[truncated: 1,627,350 more chars]
