# Supplementary material for: Coarse-grained modelling to predict the packing of porous organic cages
Source: Chem Sci. 2022 Oct 25;13(45):13588–99. doi: 10.1039/d2sc04511g (PMC9683088; doi:10.1039/d2sc04511g)
Supplement: SC-013-D2SC04511G-s003 [file SC-013-D2SC04511G-s003.cif]

data_hoomd_3d 
_audit_creation_method         "generated by CrystalMaker 9.2.8" 
_cell_length_a                      272.0000000 
_cell_length_b                     272.0000000 
_cell_length_c                      272.0000000 
_cell_angle_alpha               90.0000(0)
_cell_angle_beta                90.0000(0)
_cell_angle_gamma               90.0000(0)
_symmetry_space_group_name_H-M     "P 1"
_symmetry_Int_Tables_number         1
loop_
_symmetry_equiv_pos_as_xyz
+x,+y,+z
loop_
_atom_site_label
_atom_site_type_symbol
_atom_site_occupancy
_atom_site_fract_x
_atom_site_fract_y
_atom_site_fract_z
C0 C 1.0  0.2675909  0.4738672  0.4200324
C0 C 1.0  0.2896908  0.5058768  0.4029327
C0 C 1.0  0.3022775  0.5120674  0.4416226
C0 C 1.0  0.3058402  0.4748022  0.4245403
C0 C 1.0  0.2733371  0.4895046  0.4452602
C0 C 1.0  0.2959484  0.5128150  0.4289643
C0 C 1.0  0.3047403  0.4857611  0.4334593
C0 C 1.0  0.2934327  0.4931915  0.4080249
C0 C 1.0  0.2767459  0.4857666  0.4535014
C0 C 1.0  0.3017718  0.5154472  0.4362218
C0 C 1.0  0.3088990  0.4782985  0.4289299
C0 C 1.0  0.2930391  0.5005575  0.4017725
C0 C 1.0  0.2671065  0.4946165  0.4318651
C0 C 1.0  0.2805931  0.5119861  0.4257201
C0 C 1.0  0.2935968  0.4884589  0.4442081
C0 C 1.0  0.2841228  0.4818658  0.4136851
C0 C 1.0  0.2672269  0.4897746  0.4286926
C0 C 1.0  0.2808372  0.5103582  0.4201596
C0 C 1.0  0.2941565  0.4942004  0.4448027
C0 C 1.0  0.2879445  0.4789751  0.4169511
C0 C 1.0  0.2693127  0.4847975  0.4308157
C0 C 1.0  0.2858897  0.5095279  0.4174568
C0 C 1.0  0.2980809  0.4971985  0.4417794
C0 C 1.0  0.2934764  0.4806392  0.4173436
C0 C 1.0  0.2713268  0.4847527  0.4362442
C0 C 1.0  0.2907854  0.5103438  0.4204568
C0 C 1.0  0.3014853  0.4943218  0.4380696
C0 C 1.0  0.2951573  0.4853345  0.4143839
C0 C 1.0  0.2712747  0.4895188  0.4395475
C0 C 1.0  0.2907071  0.5119699  0.4260132
C0 C 1.0  0.3010484  0.4885915  0.4373641
C0 C 1.0  0.2914612  0.4883260  0.4110799
C0 C 1.0  0.2691601  0.4944110  0.4372842
C0 C 1.0  0.2855679  0.5127609  0.4285800
C0 C 1.0  0.2970692  0.4857300  0.4404641
C0 C 1.0  0.2859537  0.4865335  0.4107902
C0 C 1.0  0.2648390  0.4997160  0.4294677
C0 C 1.0  0.2753154  0.5129097  0.4285805
C0 C 1.0  0.2895239  0.4852702  0.4473919
C0 C 1.0  0.2783216  0.4801288  0.4132120
C0 C 1.0  0.2617473  0.5088762  0.4292835
C0 C 1.0  0.2657406  0.5138600  0.4295414
C0 C 1.0  0.2827415  0.4836306  0.4540861
C0 C 1.0  0.2705857  0.4744538  0.4144165
C0 C 1.0  0.2694169  0.4796861  0.4275367
C0 C 1.0  0.2859272  0.5078658  0.4116149
C0 C 1.0  0.2985370  0.5032017  0.4425815
C0 C 1.0  0.2973307  0.4774479  0.4207859
H0 H 1.0  0.2696316  0.4706402  0.4224732
H0 H 1.0  0.2634213  0.4723067  0.4192924
H0 H 1.0  0.2854066  0.5052553  0.4015944
H0 H 1.0  0.2912673  0.5091827  0.4002959
H0 H 1.0  0.2990351  0.5133787  0.4445037
H0 H 1.0  0.3061553  0.5131615  0.4436565
H0 H 1.0  0.3035163  0.4715131  0.4266183
H0 H 1.0  0.3088997  0.4726506  0.4220152
H0 H 1.0  0.2735627  0.4935707  0.4471755
H0 H 1.0  0.2996077  0.5115439  0.4266750
H0 H 1.0  0.3072520  0.4885121  0.4309343
H0 H 1.0  0.2976356  0.4944495  0.4090263
H0 H 1.0  0.2765118  0.4899931  0.4551186
H0 H 1.0  0.2740732  0.4833345  0.4562053
H0 H 1.0  0.3051748  0.5143284  0.4334461
H0 H 1.0  0.3024331  0.5198083  0.4371763
H0 H 1.0  0.3114349  0.4814185  0.4268389
H0 H 1.0  0.3118514  0.4756525  0.4310866
H0 H 1.0  0.2973804  0.5012692  0.4028602
H0 H 1.0  0.2930612  0.4998036  0.3973230
H0 H 1.0  0.2656590  0.4898328  0.4244973
H0 H 1.0  0.2770022  0.5097571  0.4179252
H0 H 1.0  0.2914845  0.4963329  0.4476961
H0 H 1.0  0.2865522  0.4753584  0.4191966
H0 H 1.0  0.2729538  0.4809557  0.4379745
H0 H 1.0  0.2947061  0.5097120  0.4183858
H0 H 1.0  0.3045311  0.4966186  0.4357233
H0 H 1.0  0.2994326  0.4866386  0.4146678
H0 H 1.0  0.2690735  0.4981430  0.4397589
H0 H 1.0  0.2854820  0.5140221  0.4328765
H0 H 1.0  0.2967154  0.4812963  0.4399383
H0 H 1.0  0.2830773  0.4888296  0.4082379
H0 H 1.0  0.2638894  0.4994551  0.4250767
H0 H 1.0  0.2756898  0.5136289  0.4330068
H0 H 1.0  0.2891450  0.4809604  0.4461538
H0 H 1.0  0.2756805  0.4830210  0.4109962
H0 H 1.0  0.2606617  0.5080661  0.4249590
H0 H 1.0  0.2578603  0.5100332  0.4312638
H0 H 1.0  0.2666142  0.5148391  0.4338790
H0 H 1.0  0.2636158  0.5175015  0.4279304
H0 H 1.0  0.2829190  0.4793134  0.4527199
H0 H 1.0  0.2838138  0.4835103  0.4584683
H0 H 1.0  0.2683852  0.4774885  0.4118705
H0 H 1.0  0.2702167  0.4705588  0.4121666
H0 H 1.0  0.2716227  0.4762720  0.4294675
H0 H 1.0  0.2818771  0.5068521  0.4099354
H0 H 1.0  0.2953114  0.5049934  0.4451577
H0 H 1.0  0.2953936  0.4742379  0.4232747
N0 N 1.0  0.2640104  0.5041303  0.4322354
N0 N 1.0  0.2706323  0.5128956  0.4261505
N0 N 1.0  0.2866325  0.4873047  0.4513078
N0 N 1.0  0.2764511  0.4756138  0.4151991
N0 N 1.0  0.2671269  0.4791998  0.4228086
N0 N 1.0  0.2962743  0.5148723  0.4338118
N0 N 1.0  0.3023724  0.5061487  0.4404747
N0 N 1.0  0.3025365  0.4782969  0.4209024
N0 N 1.0  0.2747605  0.4851299  0.4478435
N0 N 1.0  0.2903008  0.5076128  0.4086751
N0 N 1.0  0.3050471  0.4805138  0.4330057
N0 N 1.0  0.2905263  0.4957839  0.4044664
C1 C 1.0  0.5323886  0.5354251  0.4972089
C1 C 1.0  0.5023252  0.5572755  0.4766121
C1 C 1.0  0.5277431  0.5891377  0.4823067
C1 C 1.0  0.5417220  0.5544912  0.4650588
C1 C 1.0  0.5406029  0.5633633  0.5053333
C1 C 1.0  0.5171413  0.5797545  0.4829475
C1 C 1.0  0.5403622  0.5669032  0.4717640
C1 C 1.0  0.5152607  0.5528122  0.4729236
C1 C 1.0  0.5495997  0.5668856  0.5049316
C1 C 1.0  0.5215181  0.5881995  0.4812038
C1 C 1.0  0.5429865  0.5607502  0.4647812
C1 C 1.0  0.5057295  0.5542403  0.4721342
C1 C 1.0  0.5265156  0.5566735  0.5064186
C1 C 1.0  0.5126876  0.5709540  0.4951836
C1 C 1.0  0.5441616  0.5703935  0.4866094
C1 C 1.0  0.5253572  0.5442402  0.4813837
C1 C 1.0  0.5275959  0.5514812  0.5040954
C1 C 1.0  0.5099025  0.5667028  0.4923906
C1 C 1.0  0.5407607  0.5750157  0.4874469
C1 C 1.0  0.5303231  0.5456637  0.4787487
C1 C 1.0  0.5328693  0.5500575  0.5021476
C1 C 1.0  0.5094497  0.5666482  0.4866186
C1 C 1.0  0.5372661  0.5770095  0.4832824
C1 C 1.0  0.5304449  0.5493495  0.4742849
C1 C 1.0  0.5371035  0.5539865  0.5025507
C1 C 1.0  0.5118858  0.5709757  0.4836231
C1 C 1.0  0.5372053  0.5742505  0.4781820
C1 C 1.0  0.5254386  0.5516495  0.4724740
C1 C 1.0  0.5361797  0.5592290  0.5048516
C1 C 1.0  0.5146986  0.5752918  0.4862660
C1 C 1.0  0.5405418  0.5696230  0.4771918
C1 C 1.0  0.5203992  0.5503271  0.4750005
C1 C 1.0  0.5308598  0.5605002  0.5067521
C1 C 1.0  0.5150665  0.5752045  0.4920526
C1 C 1.0  0.5439877  0.5677471  0.4814625
C1 C 1.0  0.5204423  0.5466200  0.4794598
C1 C 1.0  0.5209320  0.5579504  0.5084404
C1 C 1.0  0.5131485  0.5710721  0.5012387
C1 C 1.0  0.5478738  0.5682964  0.4909356
C1 C 1.0  0.5251804  0.5403451  0.4860413
C1 C 1.0  0.5139973  0.5630252  0.5128745
C1 C 1.0  0.5114837  0.5683384  0.5103634
C1 C 1.0  0.5525354  0.5681945  0.4994069
C1 C 1.0  0.5285391  0.5338404  0.4923589
C1 C 1.0  0.5340554  0.5446070  0.4997441
C1 C 1.0  0.5064520  0.5621255  0.4838889
C1 C 1.0  0.5338151  0.5818930  0.4843469
C1 C 1.0  0.5357468  0.5506761  0.4716353
H1 H 1.0  0.5366837  0.5353997  0.4957645
H1 H 1.0  0.5321911  0.5321750  0.5003341
H1 H 1.0  0.5010423  0.5542954  0.4797752
H1 H 1.0  0.4984782  0.5587386  0.4747609
H1 H 1.0  0.5283145  0.5903823  0.4866263
H1 H 1.0  0.5291242  0.5926839  0.4798800
H1 H 1.0  0.5450292  0.5524090  0.4673532
H1 H 1.0  0.5419445  0.5527837  0.4608872
H1 H 1.0  0.5392229  0.5674272  0.5066874
H1 H 1.0  0.5170356  0.5790516  0.4785042
H1 H 1.0  0.5371392  0.5684261  0.4690171
H1 H 1.0  0.5158558  0.5560134  0.4698174
H1 H 1.0  0.5478174  0.5707008  0.5066056
H1 H 1.0  0.5527032  0.5656241  0.5079559
H1 H 1.0  0.5209184  0.5872177  0.4768203
H1 H 1.0  0.5193329  0.5920978  0.4818338
H1 H 1.0  0.5398232  0.5627933  0.4622599
H1 H 1.0  0.5468452  0.5613476  0.4625177
H1 H 1.0  0.5067834  0.5571633  0.4688353
H1 H 1.0  0.5030954  0.5511538  0.4701586
H1 H 1.0  0.5243056  0.5484567  0.5037985
H1 H 1.0  0.5080503  0.5634064  0.4947914
H1 H 1.0  0.5408810  0.5770822  0.4914187
H1 H 1.0  0.5341377  0.5438320  0.4802167
H1 H 1.0  0.5412112  0.5529788  0.5010777
H1 H 1.0  0.5115446  0.5709573  0.4791572
H1 H 1.0  0.5345137  0.5757769  0.4749442
H1 H 1.0  0.5255067  0.5544997  0.4690196
H1 H 1.0  0.5300491  0.5645218  0.5085491
H1 H 1.0  0.5172343  0.5785341  0.4941196
H1 H 1.0  0.5465807  0.5641717  0.4807186
H1 H 1.0  0.5165557  0.5455793  0.4814277
H1 H 1.0  0.5178305  0.5548437  0.5074508
H1 H 1.0  0.5158600  0.5742845  0.5028440
H1 H 1.0  0.5498729  0.5643875  0.4899476
H1 H 1.0  0.5211669  0.5400159  0.4880497
H1 H 1.0  0.5112937  0.5595134  0.5119285
H1 H 1.0  0.5139215  0.5633756  0.5173735
H1 H 1.0  0.5140433  0.5718893  0.5115364
H1 H 1.0  0.5074784  0.5690994  0.5123000
H1 H 1.0  0.5545474  0.5644366  0.4978684
H1 H 1.0  0.5559128  0.5710781  0.5002108
H1 H 1.0  0.5242724  0.5336036  0.4938664
H1 H 1.0  0.5295398  0.5296450  0.4910292
H1 H 1.0  0.5381462  0.5442241  0.4979088
H1 H 1.0  0.5052366  0.5587689  0.4866292
H1 H 1.0  0.5338453  0.5833077  0.4886189
H1 H 1.0  0.5393596  0.5490463  0.4737666
N1 N 1.0  0.5197315  0.5623153  0.5111498
N1 N 1.0  0.5106063  0.5677263  0.5044294
N1 N 1.0  0.5487467  0.5707923  0.4955009
N1 N 1.0  0.5293407  0.5375335  0.4876599
N1 N 1.0  0.5306314  0.5405931  0.4997712
N1 N 1.0  0.5192289  0.5841331  0.4850230
N1 N 1.0  0.5309890  0.5843421  0.4806253
N1 N 1.0  0.5361719  0.5534935  0.4671949
N1 N 1.0  0.5456735  0.5623557  0.5042794
N1 N 1.0  0.5053167  0.5620607  0.4787370
N1 N 1.0  0.5436791  0.5630688  0.4703042
N1 N 1.0  0.5104535  0.5513882  0.4745650
C2 C 1.0  0.6405054  0.5444471  0.4384423
C2 C 1.0  0.6221812  0.5662540  0.4699719
C2 C 1.0  0.6349033  0.5991369  0.4487467
C2 C 1.0  0.6128053  0.5698791  0.4300689
C2 C 1.0  0.6538583  0.5711920  0.4339260
C2 C 1.0  0.6332399  0.5886987  0.4581873
C2 C 1.0  0.6214669  0.5806615  0.4331630
C2 C 1.0  0.6185890  0.5639554  0.4564567
C2 C 1.0  0.6546379  0.5756831  0.4253977
C2 C 1.0  0.6332672  0.5977432  0.4547657
C2 C 1.0  0.6136992  0.5761855  0.4295397
C2 C 1.0  0.6174656  0.5644604  0.4660478
C2 C 1.0  0.6528819  0.5629293  0.4471605
C2 C 1.0  0.6434576  0.5774121  0.4620866
C2 C 1.0  0.6369008  0.5818171  0.4304319
C2 C 1.0  0.6260450  0.5551482  0.4457877
C2 C 1.0  0.6497639  0.5583875  0.4453791
C2 C 1.0  0.6397998  0.5734559  0.4642312
C2 C 1.0  0.6383145  0.5858170  0.4343857
C2 C 1.0  0.6240131  0.5575518  0.4409171
C2 C 1.0  0.6479318  0.5579174  0.4398972
C2 C 1.0  0.6340894  0.5743910  0.4644301
C2 C 1.0  0.6343498  0.5881362  0.4379117
C2 C 1.0  0.6202742  0.5619712  0.4410417
C2 C 1.0  0.6492754  0.5621452  0.4361761
C2 C 1.0  0.6320497  0.5794246  0.4623962
C2 C 1.0  0.6288540  0.5863490  0.4374315
C2 C 1.0  0.6185812  0.5640027  0.4462029
C2 C 1.0  0.6523900  0.5667570  0.4378072
C2 C 1.0  0.6355730  0.5834742  0.4602255
C2 C 1.0  0.6272852  0.5823644  0.4335345
C2 C 1.0  0.6205195  0.5617094  0.4511537
C2 C 1.0  0.6541461  0.5670816  0.4433152
C2 C 1.0  0.6412678  0.5823885  0.4600947
C2 C 1.0  0.6313718  0.5801361  0.4300753
C2 C 1.0  0.6242606  0.5572879  0.4508629
C2 C 1.0  0.6547418  0.5632091  0.4529360
C2 C 1.0  0.6494577  0.5764890  0.4618992
C2 C 1.0  0.6410201  0.5793914  0.4266848
C2 C 1.0  0.6299344  0.5504836  0.4457012
C2 C 1.0  0.6595480  0.5666219  0.4606012
C2 C 1.0  0.6578463  0.5719955  0.4636146
C2 C 1.0  0.6496193  0.5782742  0.4224058
C2 C 1.0  0.6352229  0.5433523  0.4418699
C2 C 1.0  0.6446967  0.5531490  0.4379770
C2 C 1.0  0.6304334  0.5701349  0.4667562
C2 C 1.0  0.6360289  0.5923453  0.4419556
C2 C 1.0  0.6182322  0.5643192  0.4358258
H2 H 1.0  0.6393499  0.5451474  0.4341169
H2 H 1.0  0.6429997  0.5406862  0.4383875
H2 H 1.0  0.6246917  0.5626326  0.4710275
H2 H 1.0  0.6203756  0.5676002  0.4738827
H2 H 1.0  0.6394005  0.5996392  0.4485090
H2 H 1.0  0.6332209  0.6031900  0.4476916
H2 H 1.0  0.6149051  0.5677894  0.4266395
H2 H 1.0  0.6084228  0.5689837  0.4294708
H2 H 1.0  0.6558091  0.5747722  0.4358309
H2 H 1.0  0.6287443  0.5887987  0.4580216
H2 H 1.0  0.6188305  0.5822948  0.4364240
H2 H 1.0  0.6161298  0.5677081  0.4561120
H2 H 1.0  0.6568347  0.5789191  0.4276860
H2 H 1.0  0.6575850  0.5742426  0.4222979
H2 H 1.0  0.6287511  0.5975063  0.4550599
H2 H 1.0  0.6344272  0.6012044  0.4574194
H2 H 1.0  0.6113786  0.5782933  0.4328121
H2 H 1.0  0.6118197  0.5775947  0.4256860
H2 H 1.0  0.6147973  0.5680255  0.4652069
H2 H 1.0  0.6148231  0.5615124  0.4682142
H2 H 1.0  0.6487409  0.5551272  0.4482748
H2 H 1.0  0.6414707  0.5696006  0.4657821
H2 H 1.0  0.6425846  0.5871364  0.4346776
H2 H 1.0  0.6253759  0.5559107  0.4369788
H2 H 1.0  0.6479094  0.5618701  0.4319197
H2 H 1.0  0.6276362  0.5801724  0.4625438
H2 H 1.0  0.6257689  0.5881316  0.4401449
H2 H 1.0  0.6156859  0.5674177  0.4463250
H2 H 1.0  0.6565604  0.5706026  0.4446691
H2 H 1.0  0.6440133  0.5855072  0.4584234
H2 H 1.0  0.6301814  0.5770552  0.4270502
H2 H 1.0  0.6257708  0.5554955  0.4546795
H2 H 1.0  0.6530355  0.5600134  0.4556054
H2 H 1.0  0.6517632  0.5796351  0.4596551
H2 H 1.0  0.6394949  0.5759640  0.4241993
H2 H 1.0  0.6316002  0.5493655  0.4497293
H2 H 1.0  0.6578390  0.5630654  0.4628299
H2 H 1.0  0.6640257  0.5661474  0.4609078
H2 H 1.0  0.6597762  0.5755338  0.4615428
H2 H 1.0  0.6596315  0.5719572  0.4677598
H2 H 1.0  0.6475800  0.5750948  0.4199021
H2 H 1.0  0.6511215  0.5813151  0.4194286
H2 H 1.0  0.6363966  0.5423872  0.4461389
H2 H 1.0  0.6332495  0.5395980  0.4403269
H2 H 1.0  0.6430821  0.5535481  0.4337957
H2 H 1.0  0.6324673  0.5662289  0.4676826
H2 H 1.0  0.6404751  0.5929637  0.4422728
H2 H 1.0  0.6202694  0.5627342  0.4321396
N2 N 1.0  0.6580880  0.5668594  0.4547556
N2 N 1.0  0.6518532  0.5723686  0.4641622
N2 N 1.0  0.6459952  0.5811056  0.4263056
N2 N 1.0  0.6312966  0.5478946  0.4413109
N2 N 1.0  0.6438118  0.5488487  0.4409025
N2 N 1.0  0.6361710  0.5928328  0.4567195
N2 N 1.0  0.6326203  0.5951025  0.4448906
N2 N 1.0  0.6143843  0.5679180  0.4355481
N2 N 1.0  0.6529643  0.5709459  0.4287321
N2 N 1.0  0.6252879  0.5708747  0.4676573
N2 N 1.0  0.6195733  0.5775345  0.4293590
N2 N 1.0  0.6196543  0.5617470  0.4611278
C3 C 1.0  0.6207769  0.3873172  0.4594006
C3 C 1.0  0.6259479  0.4015472  0.4196989
C3 C 1.0  0.5954294  0.3753442  0.4109986
C3 C 1.0  0.5907984  0.4030792  0.4410411
C3 C 1.0  0.6065255  0.3651103  0.4446442
C3 C 1.0  0.6079333  0.3818597  0.4124308
C3 C 1.0  0.5898296  0.3918145  0.4324954
C3 C 1.0  0.6159190  0.4036585  0.4294874
C3 C 1.0  0.5978113  0.3615841  0.4469112
C3 C 1.0  0.6002061  0.3782332  0.4078865
C3 C 1.0  0.5870946  0.4000145  0.4368292
C3 C 1.0  0.6224644  0.4059531  0.4227495
C3 C 1.0  0.6208644  0.3708080  0.4421314
C3 C 1.0  0.6206888  0.3768177  0.4201037
C3 C 1.0  0.5922230  0.3766926  0.4360448
C3 C 1.0  0.6154002  0.3981669  0.4442035
C3 C 1.0  0.6210887  0.3749897  0.4461298
C3 C 1.0  0.6233496  0.3818832  0.4210475
C3 C 1.0  0.5933764  0.3746003  0.4307605
C3 C 1.0  0.6096962  0.3985067  0.4451923
C3 C 1.0  0.6166329  0.3760361  0.4496907
C3 C 1.0  0.6210760  0.3868917  0.4192394
C3 C 1.0  0.5933893  0.3780100  0.4260803
C3 C 1.0  0.6060289  0.4004832  0.4411710
C3 C 1.0  0.6118670  0.3727907  0.4491598
C3 C 1.0  0.6159985  0.3867608  0.4164401
C3 C 1.0  0.5922315  0.3836493  0.4267771
C3 C 1.0  0.6081861  0.4021262  0.4360447
C3 C 1.0  0.6114887  0.3685659  0.4452053
C3 C 1.0  0.6132202  0.3817842  0.4154203
C3 C 1.0  0.5910607  0.3858886  0.4319867
C3 C 1.0  0.6138564  0.4018474  0.4349058
C3 C 1.0  0.6160221  0.3676437  0.4417231
C3 C 1.0  0.6156258  0.3768519  0.4172944
C3 C 1.0  0.5910862  0.3823448  0.4365772
C3 C 1.0  0.6174007  0.3998449  0.4390359
C3 C 1.0  0.6256588  0.3698446  0.4385286
C3 C 1.0  0.6230599  0.3715380  0.4219454
C3 C 1.0  0.5921558  0.3731431  0.4409733
C3 C 1.0  0.6192860  0.3961401  0.4484092
C3 C 1.0  0.6310579  0.3653567  0.4318794
C3 C 1.0  0.6296898  0.3655457  0.4256388
C3 C 1.0  0.5924237  0.3649103  0.4460381
C3 C 1.0  0.6222299  0.3931025  0.4571045
C3 C 1.0  0.6168436  0.3803833  0.4539272
C3 C 1.0  0.6240451  0.3920851  0.4202905
C3 C 1.0  0.5945788  0.3756133  0.4206276
C3 C 1.0  0.6000939  0.4008002  0.4424218
H3 H 1.0  0.6167451  0.3875073  0.4614607
H3 H 1.0  0.6237088  0.3862807  0.4626715
H3 H 1.0  0.6296397  0.4006129  0.4221544
H3 H 1.0  0.6275199  0.4033432  0.4158687
H3 H 1.0  0.5964515  0.3709642  0.4115504
H3 H 1.0  0.5917653  0.3753625  0.4083631
H3 H 1.0  0.5901100  0.4013359  0.4451672
H3 H 1.0  0.5894108  0.4073631  0.4413399
H3 H 1.0  0.6065571  0.3623589  0.4410831
H3 H 1.0  0.6062646  0.3859724  0.4116893
H3 H 1.0  0.5904745  0.3941867  0.4287259
H3 H 1.0  0.6127032  0.4046059  0.4264856
H3 H 1.0  0.5984089  0.3587791  0.4434028
H3 H 1.0  0.5972801  0.3588816  0.4504866
H3 H 1.0  0.5990686  0.3825483  0.4070971
H3 H 1.0  0.6006066  0.3763674  0.4037967
H3 H 1.0  0.5875816  0.4019332  0.4327525
H3 H 1.0  0.5827729  0.4007041  0.4379324
H3 H 1.0  0.6189140  0.4070849  0.4201708
H3 H 1.0  0.6249016  0.4097351  0.4231016
H3 H 1.0  0.6247879  0.3774841  0.4465246
H3 H 1.0  0.6272693  0.3818816  0.4232146
H3 H 1.0  0.5942546  0.3702303  0.4303228
H3 H 1.0  0.6081256  0.3972182  0.4491841
H3 H 1.0  0.6083747  0.3735199  0.4518673
H3 H 1.0  0.6142224  0.3906223  0.4150278
H3 H 1.0  0.5922313  0.3863055  0.4231712
H3 H 1.0  0.6053697  0.4036631  0.4329197
H3 H 1.0  0.6158269  0.3644006  0.4386403
H3 H 1.0  0.6134971  0.3729896  0.4165142
H3 H 1.0  0.5901795  0.3840534  0.4406169
H3 H 1.0  0.6217912  0.3996236  0.4381791
H3 H 1.0  0.6289250  0.3729173  0.4389031
H3 H 1.0  0.6203397  0.3679895  0.4214375
H3 H 1.0  0.5917416  0.3753612  0.4448668
H3 H 1.0  0.6235017  0.3955752  0.4469397
H3 H 1.0  0.6341983  0.3684898  0.4328062
H3 H 1.0  0.6330403  0.3614096  0.4328067
H3 H 1.0  0.6267508  0.3622373  0.4246627
H3 H 1.0  0.6334163  0.3645183  0.4233088
H3 H 1.0  0.5916841  0.3675178  0.4496700
H3 H 1.0  0.5889471  0.3620342  0.4459420
H3 H 1.0  0.6263765  0.3929776  0.4552814
H3 H 1.0  0.6225622  0.3959881  0.4605589
H3 H 1.0  0.6129404  0.3811237  0.4560405
H3 H 1.0  0.6276448  0.3916713  0.4229596
H3 H 1.0  0.5959346  0.3713234  0.4207271
H3 H 1.0  0.5989037  0.3989042  0.4463256
N3 N 1.0  0.6260478  0.3657617  0.4352101
N3 N 1.0  0.6279057  0.3710605  0.4239771
N3 N 1.0  0.5925375  0.3678842  0.4407939
N3 N 1.0  0.6179169  0.3951093  0.4533988
N3 N 1.0  0.6212049  0.3831095  0.4551027
N3 N 1.0  0.6054389  0.3775082  0.4107940
N3 N 1.0  0.5940816  0.3782693  0.4160962
N3 N 1.0  0.5965571  0.4030986  0.4392527
N3 N 1.0  0.6024683  0.3652523  0.4480141
N3 N 1.0  0.6225976  0.3967405  0.4182737
N3 N 1.0  0.5881314  0.3940757  0.4369493
N3 N 1.0  0.6210419  0.4041192  0.4283149
C4 C 1.0  0.5492929  0.3172737  0.4183339
C4 C 1.0  0.5244967  0.3458370  0.4376925
C4 C 1.0  0.5115929  0.3133889  0.4594708
C4 C 1.0  0.5518240  0.3215206  0.4565409
C4 C 1.0  0.5293471  0.2983278  0.4308728
C4 C 1.0  0.5128711  0.3241818  0.4503752
C4 C 1.0  0.5391459  0.3154286  0.4582774
C4 C 1.0  0.5361285  0.3388235  0.4417378
C4 C 1.0  0.5315853  0.2903772  0.4359015
C4 C 1.0  0.5094236  0.3191942  0.4579085
C4 C 1.0  0.5478390  0.3188540  0.4607670
C4 C 1.0  0.5302909  0.3464031  0.4403307
C4 C 1.0  0.5265641  0.3108728  0.4219700
C4 C 1.0  0.5126044  0.3237282  0.4346678
C4 C 1.0  0.5329244  0.3034704  0.4501968
C4 C 1.0  0.5448143  0.3287634  0.4333508
C4 C 1.0  0.5319576  0.3127577  0.4210309
C4 C 1.0  0.5154114  0.3286622  0.4334819
C4 C 1.0  0.5272937  0.3043874  0.4512390
C4 C 1.0  0.5473526  0.3258148  0.4376509
C4 C 1.0  0.5365654  0.3100213  0.4232466
C4 C 1.0  0.5173827  0.3321212  0.4376858
C4 C 1.0  0.5254920  0.3088113  0.4545121
C4 C 1.0  0.5462924  0.3270366  0.4432105
C4 C 1.0  0.5356692  0.3053062  0.4264858
C4 C 1.0  0.5165085  0.3305348  0.4431951
C4 C 1.0  0.5294747  0.3123823  0.4567514
C4 C 1.0  0.5425726  0.3313155  0.4444298
C4 C 1.0  0.5303289  0.3032944  0.4275174
C4 C 1.0  0.5137232  0.3256402  0.4445407
C4 C 1.0  0.5351327  0.3115996  0.4558027
C4 C 1.0  0.5399591  0.3343511  0.4402487
C4 C 1.0  0.5258301  0.3061371  0.4252352
C4 C 1.0  0.5118094  0.3222819  0.4402179
C4 C 1.0  0.5367791  0.3071235  0.4525032
C4 C 1.0  0.5411246  0.3330069  0.4347292
C4 C 1.0  0.5218757  0.3138586  0.4195207
C4 C 1.0  0.5104828  0.3200933  0.4302888
C4 C 1.0  0.5348591  0.2988171  0.4468059
C4 C 1.0  0.5459316  0.3275423  0.4275065
C4 C 1.0  0.5126773  0.3155304  0.4170515
C4 C 1.0  0.5082498  0.3173317  0.4212949
C4 C 1.0  0.5342216  0.2906182  0.4417192
C4 C 1.0  0.5502819  0.3233808  0.4199395
C4 C 1.0  0.5422414  0.3119396  0.4222497
C4 C 1.0  0.5202598  0.3372688  0.4362307
C4 C 1.0  0.5195508  0.3095713  0.4555193
C4 C 1.0  0.5490879  0.3238570  0.4475653
H4 H 1.0  0.5521302  0.3146409  0.4206905
H4 H 1.0  0.5504849  0.3167011  0.4140188
H4 H 1.0  0.5248943  0.3460283  0.4331828
H4 H 1.0  0.5220424  0.3494586  0.4388006
H4 H 1.0  0.5093256  0.3102675  0.4570939
H4 H 1.0  0.5105402  0.3125626  0.4637812
H4 H 1.0  0.5542965  0.3182701  0.4545766
H4 H 1.0  0.5548081  0.3240662  0.4587727
H4 H 1.0  0.5250172  0.2975251  0.4318002
H4 H 1.0  0.5150197  0.3268429  0.4532993
H4 H 1.0  0.5373132  0.3190157  0.4602840
H4 H 1.0  0.5351772  0.3390843  0.4461284
H4 H 1.0  0.5271112  0.2897951  0.4363225
H4 H 1.0  0.5330515  0.2866612  0.4338013
H4 H 1.0  0.5115000  0.3222963  0.4604781
H4 H 1.0  0.5050653  0.3194658  0.4590484
H4 H 1.0  0.5455577  0.3221227  0.4629232
H4 H 1.0  0.5502794  0.3168254  0.4639762
H4 H 1.0  0.5298666  0.3464828  0.4448418
H4 H 1.0  0.5319851  0.3504435  0.4392481
H4 H 1.0  0.5326261  0.3164047  0.4185181
H4 H 1.0  0.5160345  0.3298044  0.4291961
H4 H 1.0  0.5242932  0.3015723  0.4494691
H4 H 1.0  0.5502141  0.3225303  0.4366090
H4 H 1.0  0.5391648  0.3031216  0.4282370
H4 H 1.0  0.5180203  0.3331969  0.4464644
H4 H 1.0  0.5281055  0.3158086  0.4592899
H4 H 1.0  0.5417399  0.3322824  0.4487231
H4 H 1.0  0.5216673  0.3046579  0.4259720
H4 H 1.0  0.5096491  0.3184926  0.4412340
H4 H 1.0  0.5411508  0.3064954  0.4517586
H4 H 1.0  0.5391176  0.3353438  0.4314779
H4 H 1.0  0.5229671  0.3177495  0.4175408
H4 H 1.0  0.5088730  0.3161526  0.4317480
H4 H 1.0  0.5392615  0.2988875  0.4458756
H4 H 1.0  0.5433012  0.3297526  0.4246004
H4 H 1.0  0.5142711  0.3191990  0.4149214
H4 H 1.0  0.5106797  0.3130858  0.4138262
H4 H 1.0  0.5064647  0.3136448  0.4232331
H4 H 1.0  0.5048218  0.3192585  0.4190796
H4 H 1.0  0.5387229  0.2909288  0.4412973
H4 H 1.0  0.5335158  0.2866719  0.4437921
H4 H 1.0  0.5476354  0.3260331  0.4173910
H4 H 1.0  0.5545017  0.3245098  0.4188042
H4 H 1.0  0.5453892  0.3097814  0.4246336
H4 H 1.0  0.5211382  0.3377412  0.4318424
H4 H 1.0  0.5168853  0.3068560  0.4531163
H4 H 1.0  0.5514397  0.3203201  0.4460785
N4 N 1.0  0.5169026  0.3121023  0.4196504
N4 N 1.0  0.5104810  0.3213758  0.4251710
N4 N 1.0  0.5317077  0.2949628  0.4450603
N4 N 1.0  0.5496647  0.3241862  0.4258835
N4 N 1.0  0.5434696  0.3158059  0.4188763
N4 N 1.0  0.5098674  0.3201484  0.4519710
N4 N 1.0  0.5175905  0.3130960  0.4589207
N4 N 1.0  0.5488399  0.3250766  0.4526923
N4 N 1.0  0.5331952  0.2951546  0.4325932
N4 N 1.0  0.5216442  0.3409416  0.4397562
N4 N 1.0  0.5443670  0.3146828  0.4581395
N4 N 1.0  0.5340481  0.3421770  0.4382368
C5 C 1.0  0.4093276  0.7245422  0.6172157
C5 C 1.0  0.4202205  0.7652586  0.6225927
C5 C 1.0  0.4574535  0.7496842  0.6306430
C5 C 1.0  0.4378696  0.7393142  0.5959716
C5 C 1.0  0.4350577  0.7204504  0.6325524
C5 C 1.0  0.4445536  0.7555031  0.6314061
C5 C 1.0  0.4463466  0.7398205  0.6073179
C5 C 1.0  0.4229198  0.7558042  0.6123861
C5 C 1.0  0.4421291  0.7143357  0.6300797
C5 C 1.0  0.4541998  0.7550390  0.6319028
C5 C 1.0  0.4439034  0.7400022  0.5979640
C5 C 1.0  0.4201923  0.7642219  0.6162859
C5 C 1.0  0.4228560  0.7294854  0.6362766
C5 C 1.0  0.4319620  0.7502208  0.6391867
C5 C 1.0  0.4473381  0.7295484  0.6191708
C5 C 1.0  0.4178116  0.7409834  0.6112769
C5 C 1.0  0.4194134  0.7286012  0.6317061
C5 C 1.0  0.4277634  0.7529217  0.6362360
C5 C 1.0  0.4496439  0.7329599  0.6232543
C5 C 1.0  0.4218634  0.7387951  0.6077524
C5 C 1.0  0.4209664  0.7250872  0.6273624
C5 C 1.0  0.4289513  0.7564175  0.6317762
C5 C 1.0  0.4508772  0.7385227  0.6222234
C5 C 1.0  0.4262123  0.7420436  0.6057378
C5 C 1.0  0.4261119  0.7224488  0.6276647
C5 C 1.0  0.4345004  0.7571708  0.6302685
C5 C 1.0  0.4497306  0.7406690  0.6169597
C5 C 1.0  0.4264666  0.7476098  0.6073450
C5 C 1.0  0.4296717  0.7232321  0.6321751
C5 C 1.0  0.4388045  0.7545456  0.6331161
C5 C 1.0  0.4474300  0.7373910  0.6127780
C5 C 1.0  0.4224971  0.7499412  0.6108569
C5 C 1.0  0.4279783  0.7267716  0.6364333
C5 C 1.0  0.4374532  0.7510747  0.6375604
C5 C 1.0  0.4462510  0.7318384  0.6139654
C5 C 1.0  0.4182028  0.7465579  0.6127910
C5 C 1.0  0.4210223  0.7331712  0.6407426
C5 C 1.0  0.4307622  0.7465799  0.6438976
C5 C 1.0  0.4460703  0.7236975  0.6201968
C5 C 1.0  0.4132097  0.7376216  0.6133779
C5 C 1.0  0.4212850  0.7375644  0.6493525
C5 C 1.0  0.4254067  0.7422619  0.6506927
C5 C 1.0  0.4459133  0.7153204  0.6250239
C5 C 1.0  0.4074813  0.7298770  0.6142187
C5 C 1.0  0.4173666  0.7240982  0.6225715
C5 C 1.0  0.4244094  0.7591869  0.6288448
C5 C 1.0  0.4533308  0.7419153  0.6266233
C5 C 1.0  0.4303306  0.7395701  0.6020216
H5 H 1.0  0.4115382  0.7218832  0.6142868
H5 H 1.0  0.4056548  0.7221919  0.6183798
H5 H 1.0  0.4162982  0.7638239  0.6243501
H5 H 1.0  0.4202668  0.7697112  0.6233268
H5 H 1.0  0.4577070  0.7471798  0.6344109
H5 H 1.0  0.4617254  0.7507790  0.6296822
H5 H 1.0  0.4369423  0.7348991  0.5955434
H5 H 1.0  0.4375254  0.7409875  0.5917946
H5 H 1.0  0.4376341  0.7218235  0.6359770
H5 H 1.0  0.4450025  0.7578361  0.6275847
H5 H 1.0  0.4469392  0.7442765  0.6071051
H5 H 1.0  0.4267191  0.7578135  0.6110529
H5 H 1.0  0.4442355  0.7157950  0.6338168
H5 H 1.0  0.4416415  0.7098890  0.6306778
H5 H 1.0  0.4541771  0.7576660  0.6282102
H5 H 1.0  0.4564615  0.7574108  0.6350055
H5 H 1.0  0.4449160  0.7444161  0.5981344
H5 H 1.0  0.4466655  0.7382936  0.5948302
H5 H 1.0  0.4239989  0.7658998  0.6144887
H5 H 1.0  0.4168640  0.7666445  0.6144364
H5 H 1.0  0.4154357  0.7306497  0.6314968
H5 H 1.0  0.4235083  0.7522802  0.6374784
H5 H 1.0  0.4504978  0.7312098  0.6272876
H5 H 1.0  0.4215793  0.7344861  0.6065639
H5 H 1.0  0.4273983  0.7197124  0.6243609
H5 H 1.0  0.4354442  0.7598742  0.6268246
H5 H 1.0  0.4506799  0.7449678  0.6161373
H5 H 1.0  0.4298188  0.7501441  0.6057958
H5 H 1.0  0.4306566  0.7274368  0.6399607
H5 H 1.0  0.4407656  0.7490359  0.6397804
H5 H 1.0  0.4444748  0.7292820  0.6107452
H5 H 1.0  0.4151186  0.7483402  0.6155059
H5 H 1.0  0.4172279  0.7354257  0.6398653
H5 H 1.0  0.4343252  0.7443282  0.6454740
H5 H 1.0  0.4438071  0.7216673  0.6168792
H5 H 1.0  0.4106752  0.7396597  0.6164880
H5 H 1.0  0.4173029  0.7393761  0.6481701
H5 H 1.0  0.4204382  0.7352591  0.6531389
H5 H 1.0  0.4293034  0.7404515  0.6521329
H5 H 1.0  0.4238366  0.7446024  0.6542180
H5 H 1.0  0.4439230  0.7136173  0.6213260
H5 H 1.0  0.4496813  0.7128910  0.6255418
H5 H 1.0  0.4050406  0.7324138  0.6170719
H5 H 1.0  0.4046196  0.7287619  0.6109117
H5 H 1.0  0.4192759  0.7217275  0.6192574
H5 H 1.0  0.4202959  0.7578355  0.6300716
H5 H 1.0  0.4535071  0.7399124  0.6306493
H5 H 1.0  0.4299683  0.7351111  0.6015350
N5 N 1.0  0.4236010  0.7337363  0.6453103
N5 N 1.0  0.4259674  0.7460481  0.6460338
N5 N 1.0  0.4474766  0.7211274  0.6245843
N5 N 1.0  0.4121915  0.7327111  0.6117402
N5 N 1.0  0.4123945  0.7258320  0.6222445
N5 N 1.0  0.4487362  0.7537837  0.6341239
N5 N 1.0  0.4551396  0.7468140  0.6258717
N5 N 1.0  0.4340549  0.7423478  0.5995221
N5 N 1.0  0.4366602  0.7167144  0.6291893
N5 N 1.0  0.4251368  0.7628889  0.6251570
N5 N 1.0  0.4448399  0.7370105  0.6031147
N5 N 1.0  0.4191834  0.7584070  0.6150498
C6 C 1.0  0.6509482  0.4584701  0.4030197
C6 C 1.0  0.6736913  0.4576267  0.4389013
C6 C 1.0  0.6839252  0.4960120  0.4281539
C6 C 1.0  0.6443087  0.4850581  0.4300976
C6 C 1.0  0.6692805  0.4818481  0.3974163
C6 C 1.0  0.6837185  0.4820828  0.4307586
C6 C 1.0  0.6566802  0.4913600  0.4272528
C6 C 1.0  0.6616402  0.4641321  0.4352540
C6 C 1.0  0.6664536  0.4905367  0.3942497
C6 C 1.0  0.6862919  0.4913434  0.4318215
C6 C 1.0  0.6477921  0.4903526  0.4309253
C6 C 1.0  0.6676488  0.4587918  0.4406285
C6 C 1.0  0.6731019  0.4673251  0.4017591
C6 C 1.0  0.6856878  0.4702697  0.4205817
C6 C 1.0  0.6636598  0.4932060  0.4132929
C6 C 1.0  0.6538479  0.4632226  0.4216364
C6 C 1.0  0.6678558  0.4649346  0.4022947
C6 C 1.0  0.6830607  0.4659983  0.4234945
C6 C 1.0  0.6691500  0.4939328  0.4150134
C6 C 1.0  0.6508367  0.4681725  0.4218800
C6 C 1.0  0.6630154  0.4679585  0.4012666
C6 C 1.0  0.6806683  0.4668897  0.4286911
C6 C 1.0  0.6706160  0.4938332  0.4206144
C6 C 1.0  0.6512947  0.4717880  0.4263793
C6 C 1.0  0.6635215  0.4735069  0.3996898
C6 C 1.0  0.6809274  0.4722182  0.4309657
C6 C 1.0  0.6664385  0.4929592  0.4245403
C6 C 1.0  0.6548897  0.4703651  0.4307018
C6 C 1.0  0.6687038  0.4760440  0.3991103
C6 C 1.0  0.6835158  0.4765860  0.4281822
C6 C 1.0  0.6609118  0.4922175  0.4229809
C6 C 1.0  0.6579632  0.4654589  0.4306051
C6 C 1.0  0.6734437  0.4728922  0.4001724
C6 C 1.0  0.6858647  0.4755344  0.4229857
C6 C 1.0  0.6596028  0.4923434  0.4173327
C6 C 1.0  0.6573953  0.4619420  0.4260292
C6 C 1.0  0.6780494  0.4639711  0.4028396
C6 C 1.0  0.6882475  0.4693674  0.4151482
C6 C 1.0  0.6620727  0.4933473  0.4074316
C6 C 1.0  0.6533640  0.4593819  0.4169556
C6 C 1.0  0.6874731  0.4618296  0.4031714
C6 C 1.0  0.6914256  0.4643633  0.4075086
C6 C 1.0  0.6632024  0.4946407  0.3979156
C6 C 1.0  0.6498330  0.4557760  0.4087074
C6 C 1.0  0.6574950  0.4654771  0.4017742
C6 C 1.0  0.6780023  0.4622700  0.4315967
C6 C 1.0  0.6764177  0.4946596  0.4222106
C6 C 1.0  0.6480204  0.4769028  0.4264615
H6 H 1.0  0.6478533  0.4616947  0.4022720
H6 H 1.0  0.6502284  0.4553946  0.3997960
H6 H 1.0  0.6737877  0.4539905  0.4361993
H6 H 1.0  0.6760358  0.4564194  0.4425637
H6 H 1.0  0.6864157  0.4963444  0.4243829
H6 H 1.0  0.6844974  0.4999525  0.4302791
H6 H 1.0  0.6420418  0.4853694  0.4261858
H6 H 1.0  0.6411175  0.4849126  0.4332852
H6 H 1.0  0.6734782  0.4834538  0.3976469
H6 H 1.0  0.6812833  0.4824732  0.4345224
H6 H 1.0  0.6583088  0.4908127  0.4314122
H6 H 1.0  0.6621105  0.4674409  0.4382675
H6 H 1.0  0.6708513  0.4916254  0.3943435
H6 H 1.0  0.6651985  0.4911255  0.3899547
H6 H 1.0  0.6839701  0.4911890  0.4357103
H6 H 1.0  0.6905022  0.4924392  0.4330216
H6 H 1.0  0.6498482  0.4901610  0.4349594
H6 H 1.0  0.6450033  0.4938900  0.4312062
H6 H 1.0  0.6675808  0.4622608  0.4435437
H6 H 1.0  0.6661105  0.4552617  0.4429821
H6 H 1.0  0.6674897  0.4606395  0.4035113
H6 H 1.0  0.6829152  0.4619162  0.4216572
H6 H 1.0  0.6723054  0.4946059  0.4119070
H6 H 1.0  0.6480826  0.4691825  0.4184952
H6 H 1.0  0.6598411  0.4759236  0.3988696
H6 H 1.0  0.6790877  0.4729308  0.4349866
H6 H 1.0  0.6675474  0.4928825  0.4288788
H6 H 1.0  0.6552575  0.4731436  0.4341954
H6 H 1.0  0.6774913  0.4747619  0.3997475
H6 H 1.0  0.6878753  0.4788964  0.4208150
H6 H 1.0  0.6553337  0.4917760  0.4161025
H6 H 1.0  0.6597600  0.4581395  0.4259341
H6 H 1.0  0.6772068  0.4598961  0.4045528
H6 H 1.0  0.6896616  0.4731178  0.4131028
H6 H 1.0  0.6577982  0.4921940  0.4066257
H6 H 1.0  0.6563100  0.4559808  0.4170177
H6 H 1.0  0.6861459  0.4577340  0.4045861
H6 H 1.0  0.6897924  0.4610570  0.3993776
H6 H 1.0  0.6929637  0.4683393  0.4059716
H6 H 1.0  0.6950874  0.4617448  0.4078337
H6 H 1.0  0.6587758  0.4937199  0.3976087
H6 H 1.0  0.6636512  0.4987881  0.3961934
H6 H 1.0  0.6527593  0.4523741  0.4093379
H6 H 1.0  0.6457696  0.4538142  0.4086070
H6 H 1.0  0.6540918  0.4683964  0.4013927
H6 H 1.0  0.6776094  0.4585077  0.4291587
H6 H 1.0  0.6793096  0.4947515  0.4187638
H6 H 1.0  0.6458197  0.4777736  0.4226340
N6 N 1.0  0.6829666  0.4656187  0.4018702
N6 N 1.0  0.6888144  0.4646102  0.4129380
N6 N 1.0  0.6653684  0.4947068  0.4035426
N6 N 1.0  0.6498061  0.4599111  0.4130962
N6 N 1.0  0.6566677  0.4603302  0.4025866
N6 N 1.0  0.6865027  0.4861208  0.4288147
N6 N 1.0  0.6780211  0.4952393  0.4272034
N6 N 1.0  0.6477181  0.4801138  0.4306368
N6 N 1.0  0.6652462  0.4848323  0.3957865
N6 N 1.0  0.6762685  0.4625552  0.4365714
N6 N 1.0  0.6515000  0.4912596  0.4262577
N6 N 1.0  0.6641122  0.4595033  0.4357968
C7 C 1.0  0.5666560  0.6310947  0.5005971
C7 C 1.0  0.5630258  0.5908236  0.5136551
C7 C 1.0  0.5447663  0.6077030  0.5464476
C7 C 1.0  0.5316930  0.6170073  0.5085563
C7 C 1.0  0.5613107  0.6362105  0.5299102
C7 C 1.0  0.5537608  0.6014751  0.5374385
C7 C 1.0  0.5346457  0.6169156  0.5224175
C7 C 1.0  0.5536844  0.6002371  0.5086576
C7 C 1.0  0.5548703  0.6425228  0.5334009
C7 C 1.0  0.5477900  0.6022603  0.5450045
C7 C 1.0  0.5292117  0.6165409  0.5144279
C7 C 1.0  0.5583106  0.5917824  0.5094480
C7 C 1.0  0.5720343  0.6268272  0.5234805
C7 C 1.0  0.5679721  0.6064369  0.5329197
C7 C 1.0  0.5430415  0.6273574  0.5306319
C7 C 1.0  0.5563967  0.6148686  0.5036030
C7 C 1.0  0.5708718  0.6275430  0.5178538
C7 C 1.0  0.5684818  0.6035647  0.5279077
C7 C 1.0  0.5445545  0.6240727  0.5351654
C7 C 1.0  0.5511037  0.6171455  0.5042584
C7 C 1.0  0.5666238  0.6310532  0.5160476
C7 C 1.0  0.5642997  0.6000558  0.5259788
C7 C 1.0  0.5428975  0.6185410  0.5355954
C7 C 1.0  0.5466840  0.6140167  0.5063084
C7 C 1.0  0.5634966  0.6338618  0.5200301
C7 C 1.0  0.5595024  0.5994661  0.5291838
C7 C 1.0  0.5396641  0.6162949  0.5313377
C7 C 1.0  0.5476570  0.6084815  0.5077390
C7 C 1.0  0.5645380  0.6332498  0.5257020
C7 C 1.0  0.5588446  0.6022648  0.5342097
C7 C 1.0  0.5380721  0.6194452  0.5267478
C7 C 1.0  0.5528846  0.6060643  0.5071419
C7 C 1.0  0.5688137  0.6297087  0.5273473
C7 C 1.0  0.5631223  0.6057433  0.5360063
C7 C 1.0  0.5398109  0.6249703  0.5264620
C7 C 1.0  0.5572094  0.6093286  0.5050756
C7 C 1.0  0.5765570  0.6231376  0.5251618
C7 C 1.0  0.5723528  0.6100935  0.5350003
C7 C 1.0  0.5447211  0.6331758  0.5301634
C7 C 1.0  0.5610493  0.6181035  0.5014159
C7 C 1.0  0.5828096  0.6188598  0.5311708
C7 C 1.0  0.5810464  0.6143160  0.5353057
C7 C 1.0  0.5485615  0.6416012  0.5329503
C7 C 1.0  0.5655496  0.6256664  0.4974094
C7 C 1.0  0.5654002  0.6318659  0.5101541
C7 C 1.0  0.5650492  0.5971042  0.5207235
C7 C 1.0  0.5445516  0.6152839  0.5404478
C7 C 1.0  0.5412065  0.6165783  0.5068782
H7 H 1.0  0.5630294  0.6337889  0.5002447
H7 H 1.0  0.5699793  0.6333376  0.4985249
H7 H 1.0  0.5669486  0.5921504  0.5118157
H7 H 1.0  0.5634925  0.5863840  0.5143183
H7 H 1.0  0.5474664  0.6102597  0.5490372
H7 H 1.0  0.5412172  0.6067369  0.5490633
H7 H 1.0  0.5320361  0.6213843  0.5074332
H7 H 1.0  0.5287551  0.6152732  0.5056020
H7 H 1.0  0.5621750  0.6349639  0.5341471
H7 H 1.0  0.5505602  0.5991119  0.5353363
H7 H 1.0  0.5340400  0.6124791  0.5228683
H7 H 1.0  0.5501547  0.5983370  0.5107024
H7 H 1.0  0.5562781  0.6411784  0.5374929
H7 H 1.0  0.5556967  0.6469582  0.5332832
H7 H 1.0  0.5449931  0.5995894  0.5426420
H7 H 1.0  0.5486068  0.6000014  0.5488253
H7 H 1.0  0.5286185  0.6121648  0.5154454
H7 H 1.0  0.5250560  0.6183009  0.5143863
H7 H 1.0  0.5544310  0.5902081  0.5111821
H7 H 1.0  0.5590796  0.5892301  0.5058064
H7 H 1.0  0.5733075  0.6253632  0.5147915
H7 H 1.0  0.5722261  0.6040818  0.5255048
H7 H 1.0  0.5470497  0.6258984  0.5384058
H7 H 1.0  0.5504497  0.6214282  0.5031219
H7 H 1.0  0.5601972  0.6365986  0.5187332
H7 H 1.0  0.5562555  0.5967535  0.5277142
H7 H 1.0  0.5383667  0.6120197  0.5316502
H7 H 1.0  0.5442527  0.6060395  0.5093225
H7 H 1.0  0.5696971  0.6291740  0.5317054
H7 H 1.0  0.5626378  0.6079161  0.5398924
H7 H 1.0  0.5385885  0.6274281  0.5229229
H7 H 1.0  0.5612611  0.6074793  0.5046016
H7 H 1.0  0.5783667  0.6207498  0.5218042
H7 H 1.0  0.5712215  0.6124793  0.5386441
H7 H 1.0  0.5437393  0.6350907  0.5262111
H7 H 1.0  0.5650333  0.6160214  0.5016239
H7 H 1.0  0.5845187  0.6169048  0.5274568
H7 H 1.0  0.5862455  0.6211819  0.5329517
H7 H 1.0  0.5795875  0.6162702  0.5391253
H7 H 1.0  0.5847043  0.6119682  0.5365221
H7 H 1.0  0.5471098  0.6431934  0.5289636
H7 H 1.0  0.5465009  0.6441585  0.5360458
H7 H 1.0  0.5692723  0.6230859  0.4975350
H7 H 1.0  0.5649585  0.6266473  0.4930438
H7 H 1.0  0.5616783  0.6342575  0.5093309
H7 H 1.0  0.5686973  0.5983352  0.5183937
H7 H 1.0  0.5474906  0.6173401  0.5431656
H7 H 1.0  0.5411342  0.6210169  0.5061402
N7 N 1.0  0.5782901  0.6227124  0.5301266
N7 N 1.0  0.5771237  0.6104940  0.5327835
N7 N 1.0  0.5471294  0.6358435  0.5340257
N7 N 1.0  0.5605481  0.6229580  0.4994121
N7 N 1.0  0.5684059  0.6299667  0.5062562
N7 N 1.0  0.5530742  0.6033632  0.5423171
N7 N 1.0  0.5427343  0.6104381  0.5414728
N7 N 1.0  0.5368389  0.6138937  0.5081239
N7 N 1.0  0.5577710  0.6399560  0.5287795
N7 N 1.0  0.5617486  0.5933836  0.5189632
N7 N 1.0  0.5325090  0.6196238  0.5184257
N7 N 1.0  0.5581166  0.5975459  0.5076861
C8 C 1.0  0.5428935  0.5092480  0.7194378
C8 C 1.0  0.5517134  0.5189178  0.6790136
C8 C 1.0  0.5108194  0.5180841  0.6744744
C8 C 1.0  0.5277751  0.5411563  0.7040278
C8 C 1.0  0.5164285  0.5016032  0.7069823
C8 C 1.0  0.5247030  0.5152433  0.6743377
C8 C 1.0  0.5190689  0.5334022  0.6959696
C8 C 1.0  0.5463174  0.5263926  0.6897775
C8 C 1.0  0.5077277  0.5042199  0.7102922
C8 C 1.0  0.5159960  0.5174801  0.6707750
C8 C 1.0  0.5225583  0.5412916  0.7003379
C8 C 1.0  0.5521097  0.5243860  0.6822989
C8 C 1.0  0.5308056  0.4971594  0.7027485
C8 C 1.0  0.5321668  0.5029675  0.6807084
C8 C 1.0  0.5117837  0.5199778  0.6996713
C8 C 1.0  0.5439899  0.5217630  0.7046143
C8 C 1.0  0.5340186  0.5000843  0.7065754
C8 C 1.0  0.5374981  0.5051940  0.6812077
C8 C 1.0  0.5108127  0.5178735  0.6943553
C8 C 1.0  0.5399066  0.5255579  0.7062123
C8 C 1.0  0.5316077  0.5035263  0.7105716
C8 C 1.0  0.5387035  0.5105982  0.6795155
C8 C 1.0  0.5124802  0.5207344  0.6896052
C8 C 1.0  0.5379040  0.5295814  0.7025620
C8 C 1.0  0.5258390  0.5040158  0.7106607
C8 C 1.0  0.5344160  0.5138105  0.6772949
C8 C 1.0  0.5152014  0.5258130  0.6902613
C8 C 1.0  0.5400694  0.5297448  0.6971847
C8 C 1.0  0.5224846  0.5011520  0.7068955
C8 C 1.0  0.5290421  0.5117304  0.6767303
C8 C 1.0  0.5162437  0.5280461  0.6955008
C8 C 1.0  0.5441495  0.5260255  0.6954394
C8 C 1.0  0.5250415  0.4977542  0.7029654
C8 C 1.0  0.5279931  0.5062995  0.6784713
C8 C 1.0  0.5145123  0.5250608  0.7001614
C8 C 1.0  0.5460522  0.5220538  0.6992122
C8 C 1.0  0.5335253  0.4935717  0.6986711
C8 C 1.0  0.5308697  0.4972896  0.6824310
C8 C 1.0  0.5100122  0.5170305  0.7046782
C8 C 1.0  0.5461486  0.5175548  0.7084254
C8 C 1.0  0.5341827  0.4870058  0.6916028
C8 C 1.0  0.5326010  0.4883010  0.6855471
C8 C 1.0  0.5055716  0.5102252  0.7099193
C8 C 1.0  0.5474103  0.5129423  0.7168298
C8 C 1.0  0.5349389  0.5065773  0.7146318
C8 C 1.0  0.5443640  0.5127258  0.6800839
C8 C 1.0  0.5113282  0.5183787  0.6841267
C8 C 1.0  0.5336553  0.5334912  0.7044462
H8 H 1.0  0.5401166  0.5118281  0.7219212
H8 H 1.0  0.5448418  0.5064515  0.7223961
H8 H 1.0  0.5542276  0.5157621  0.6810755
H8 H 1.0  0.5536576  0.5195068  0.6749838
H8 H 1.0  0.5089136  0.5140117  0.6750374
H8 H 1.0  0.5077326  0.5205185  0.6722572
H8 H 1.0  0.5265760  0.5400403  0.7082531
H8 H 1.0  0.5294266  0.5453435  0.7043528
H8 H 1.0  0.5143564  0.4996096  0.7035204
H8 H 1.0  0.5259226  0.5195220  0.6736649
H8 H 1.0  0.5206665  0.5350177  0.6920850
H8 H 1.0  0.5441220  0.5292853  0.6871202
H8 H 1.0  0.5060638  0.5018274  0.7068221
H8 H 1.0  0.5059904  0.5022853  0.7139811
H8 H 1.0  0.5177474  0.5215854  0.6699905
H8 H 1.0  0.5147099  0.5159685  0.6667217
H8 H 1.0  0.5237173  0.5426679  0.6961786
H8 H 1.0  0.5197725  0.5444864  0.7018878
H8 H 1.0  0.5498158  0.5276124  0.6800934
H8 H 1.0  0.5564012  0.5257822  0.6822720
H8 H 1.0  0.5384790  0.4996860  0.7064898
H8 H 1.0  0.5407441  0.5026341  0.6829311
H8 H 1.0  0.5086998  0.5139452  0.6939507
H8 H 1.0  0.5382989  0.5253551  0.7103879
H8 H 1.0  0.5238837  0.5066468  0.7137125
H8 H 1.0  0.5353255  0.5179925  0.6759746
H8 H 1.0  0.5164967  0.5280463  0.6866017
H8 H 1.0  0.5385395  0.5328513  0.6943441
H8 H 1.0  0.5225352  0.4954983  0.7000178
H8 H 1.0  0.5238448  0.5046674  0.6780414
H8 H 1.0  0.5153040  0.5267700  0.7042249
H8 H 1.0  0.5492106  0.5191685  0.6978859
H8 H 1.0  0.5380130  0.4938954  0.6985961
H8 H 1.0  0.5264906  0.4962597  0.6823273
H8 H 1.0  0.5114886  0.5188338  0.7085278
H8 H 1.0  0.5488930  0.5145405  0.7065196
H8 H 1.0  0.5386683  0.4874298  0.6920885
H8 H 1.0  0.5333284  0.4826505  0.6924210
H8 H 1.0  0.5281554  0.4876168  0.6849953
H8 H 1.0  0.5345886  0.4852738  0.6828533
H8 H 1.0  0.5070145  0.5125476  0.7135333
H8 H 1.0  0.5010740  0.5101733  0.7102882
H8 H 1.0  0.5503412  0.5103299  0.7145673
H8 H 1.0  0.5498363  0.5148170  0.7201418
H8 H 1.0  0.5326123  0.5095023  0.7171380
H8 H 1.0  0.5471561  0.5100227  0.6823531
H8 H 1.0  0.5096896  0.5141881  0.6842011
H8 H 1.0  0.5319503  0.5325816  0.7085102
N8 N 1.0  0.5309177  0.4903074  0.6954496
N8 N 1.0  0.5345170  0.4937853  0.6839321
N8 N 1.0  0.5069849  0.5127103  0.7046103
N8 N 1.0  0.5449613  0.5173796  0.7135628
N8 N 1.0  0.5401362  0.5059078  0.7152426
N8 N 1.0  0.5198769  0.5134999  0.6731110
N8 N 1.0  0.5121444  0.5209665  0.6796022
N8 N 1.0  0.5320436  0.5376436  0.7016189
N8 N 1.0  0.5137373  0.5041008  0.7107712
N8 N 1.0  0.5459631  0.5173472  0.6781042
N8 N 1.0  0.5196401  0.5360181  0.7005155
N8 N 1.0  0.5504363  0.5235931  0.6880374
C9 C 1.0  0.5103812  0.4719880  0.4828025
C9 C 1.0  0.5143727  0.4300450  0.4883086
C9 C 1.0  0.5088224  0.4285843  0.4475562
C9 C 1.0  0.5378194  0.4530365  0.4635094
C9 C 1.0  0.4983063  0.4627327  0.4566769
C9 C 1.0  0.5073727  0.4278985  0.4616374
C9 C 1.0  0.5280744  0.4468789  0.4552644
C9 C 1.0  0.5228854  0.4399088  0.4827324
C9 C 1.0  0.5005453  0.4662152  0.4479379
C9 C 1.0  0.5081537  0.4246625  0.4525583
C9 C 1.0  0.5368582  0.4497463  0.4581148
C9 C 1.0  0.5203030  0.4324293  0.4882909
C9 C 1.0  0.4946836  0.4582147  0.4711977
C9 C 1.0  0.4970480  0.4355090  0.4707194
C9 C 1.0  0.5147521  0.4530736  0.4496837
C9 C 1.0  0.5204481  0.4554022  0.4817312
C9 C 1.0  0.4984767  0.4613187  0.4742801
C9 C 1.0  0.4998380  0.4352880  0.4757986
C9 C 1.0  0.5117505  0.4482189  0.4486569
C9 C 1.0  0.5240281  0.4566924  0.4773553
C9 C 1.0  0.5022524  0.4649086  0.4717333
C9 C 1.0  0.5049997  0.4327171  0.4763195
C9 C 1.0  0.5139762  0.4429849  0.4497442
C9 C 1.0  0.5272092  0.4526261  0.4747338
C9 C 1.0  0.5021811  0.4653299  0.4659588
C9 C 1.0  0.5073849  0.4303447  0.4715953
C9 C 1.0  0.5193372  0.4426715  0.4519330
C9 C 1.0  0.5267343  0.4471465  0.4765724
C9 C 1.0  0.4984439  0.4622875  0.4627328
C9 C 1.0  0.5047242  0.4304823  0.4664545
C9 C 1.0  0.5224601  0.4474263  0.4530125
C9 C 1.0  0.5232050  0.4457000  0.4809289
C9 C 1.0  0.4947364  0.4587458  0.4654233
C9 C 1.0  0.4995594  0.4330943  0.4660945
C9 C 1.0  0.5200919  0.4525953  0.4518703
C9 C 1.0  0.5200843  0.4498861  0.4834523
C9 C 1.0  0.4907822  0.4545450  0.4740623
C9 C 1.0  0.4916132  0.4381578  0.4701388
C9 C 1.0  0.5124718  0.4585811  0.4485164
C9 C 1.0  0.5171261  0.4596438  0.4845363
C9 C 1.0  0.4832803  0.4485223  0.4750381
C9 C 1.0  0.4834425  0.4424672  0.4729977
C9 C 1.0  0.5061756  0.4650916  0.4451289
C9 C 1.0  0.5140433  0.4685388  0.4867452
C9 C 1.0  0.5062179  0.4682151  0.4749322
C9 C 1.0  0.5077357  0.4325560  0.4817398
C9 C 1.0  0.5106843  0.4380209  0.4485561
C9 C 1.0  0.5309311  0.4541928  0.4701969
H9 H 1.0  0.5130354  0.4742425  0.4799029
H9 H 1.0  0.5082911  0.4751901  0.4851999
H9 H 1.0  0.5118440  0.4323777  0.4912576
H9 H 1.0  0.5145068  0.4258452  0.4899552
H9 H 1.0  0.5047226  0.4298900  0.4461347
H9 H 1.0  0.5105616  0.4262482  0.4441082
H9 H 1.0  0.5372716  0.4574560  0.4626701
H9 H 1.0  0.5421472  0.4526070  0.4647146
H9 H 1.0  0.4955979  0.4597673  0.4546464
H9 H 1.0  0.5115906  0.4265018  0.4623495
H9 H 1.0  0.5292060  0.4426916  0.4564639
H9 H 1.0  0.5250932  0.4370063  0.4800958
H9 H 1.0  0.4974837  0.4632731  0.4463552
H9 H 1.0  0.4990555  0.4702676  0.4466234
H9 H 1.0  0.5122359  0.4231444  0.4538108
H9 H 1.0  0.5059028  0.4209855  0.4512237
H9 H 1.0  0.5376683  0.4453554  0.4588899
H9 H 1.0  0.5399684  0.4509882  0.4550892
H9 H 1.0  0.5229001  0.4299288  0.4855452
H9 H 1.0  0.5220920  0.4318885  0.4923988
H9 H 1.0  0.4985098  0.4609794  0.4787462
H9 H 1.0  0.4979131  0.4371450  0.4793913
H9 H 1.0  0.5076193  0.4485633  0.4469615
H9 H 1.0  0.5243295  0.4609536  0.4760091
H9 H 1.0  0.5050556  0.4680792  0.4639003
H9 H 1.0  0.5113752  0.4283462  0.4719747
H9 H 1.0  0.5210816  0.4386340  0.4527781
H9 H 1.0  0.5291885  0.4439841  0.4745634
H9 H 1.0  0.4918087  0.4563578  0.4630180
H9 H 1.0  0.4974806  0.4332103  0.4621293
H9 H 1.0  0.5224900  0.4562874  0.4526934
H9 H 1.0  0.5173501  0.4487916  0.4868267
H9 H 1.0  0.4915292  0.4541050  0.4784781
H9 H 1.0  0.4901549  0.4385207  0.4658971
H9 H 1.0  0.5149959  0.4619997  0.4499974
H9 H 1.0  0.5141331  0.4580266  0.4874820
H9 H 1.0  0.4842139  0.4486202  0.4794716
H9 H 1.0  0.4790458  0.4500480  0.4747048
H9 H 1.0  0.4822466  0.4423407  0.4686284
H9 H 1.0  0.4802382  0.4401286  0.4751506
H9 H 1.0  0.5091693  0.4682018  0.4465078
H9 H 1.0  0.5057412  0.4657809  0.4406899
H9 H 1.0  0.5114073  0.4664960  0.4898132
H9 H 1.0  0.5166460  0.4713495  0.4891317
H9 H 1.0  0.5092588  0.4704082  0.4724437
H9 H 1.0  0.5057117  0.4350048  0.4849272
H9 H 1.0  0.5064174  0.4388437  0.4473859
H9 H 1.0  0.5305109  0.4584578  0.4688242
N9 N 1.0  0.4868105  0.4520465  0.4716504
N9 N 1.0  0.4887647  0.4399101  0.4742196
N9 N 1.0  0.5079188  0.4593814  0.4459740
N9 N 1.0  0.5176476  0.4648195  0.4836569
N9 N 1.0  0.5061666  0.4685515  0.4801972
N9 N 1.0  0.5049922  0.4272935  0.4569679
N9 N 1.0  0.5125936  0.4331108  0.4488401
N9 N 1.0  0.5344071  0.4508910  0.4679944
N9 N 1.0  0.5010938  0.4662809  0.4539425
N9 N 1.0  0.5121215  0.4297921  0.4827203
N9 N 1.0  0.5314179  0.4509251  0.4557970
N9 N 1.0  0.5202647  0.4383255  0.4870285
C10 C 1.0  0.5326551  0.5436801  0.3821743
C10 C 1.0  0.5599125  0.5701172  0.3631082
C10 C 1.0  0.5834728  0.5365246  0.3599276
C10 C 1.0  0.5446124  0.5357563  0.3464193
C10 C 1.0  0.5577258  0.5269496  0.3845296
C10 C 1.0  0.5776871  0.5489327  0.3635898
C10 C 1.0  0.5575348  0.5324838  0.3512315
C10 C 1.0  0.5515248  0.5597621  0.3582850
C10 C 1.0  0.5584280  0.5175775  0.3822537
C10 C 1.0  0.5842633  0.5428667  0.3599200
C10 C 1.0  0.5501690  0.5329432  0.3449839
C10 C 1.0  0.5555566  0.5685412  0.3587044
C10 C 1.0  0.5555584  0.5418527  0.3887223
C10 C 1.0  0.5719286  0.5532127  0.3775725
C10 C 1.0  0.5613586  0.5251961  0.3646203
C10 C 1.0  0.5413640  0.5509251  0.3663873
C10 C 1.0  0.5500566  0.5426483  0.3871038
C10 C 1.0  0.5683899  0.5575001  0.3759214
C10 C 1.0  0.5668295  0.5270235  0.3652210
C10 C 1.0  0.5409957  0.5463403  0.3628557
C10 C 1.0  0.5469656  0.5384040  0.3846420
C10 C 1.0  0.5678453  0.5590175  0.3703606
C10 C 1.0  0.5692873  0.5305719  0.3613612
C10 C 1.0  0.5439835  0.5460734  0.3579033
C10 C 1.0  0.5495203  0.5332773  0.3837947
C10 C 1.0  0.5709322  0.5561177  0.3663988
C10 C 1.0  0.5661298  0.5323148  0.3568203
C10 C 1.0  0.5474243  0.5505314  0.3565183
C10 C 1.0  0.5550221  0.5323245  0.3853604
C10 C 1.0  0.5745084  0.5518148  0.3678890
C10 C 1.0  0.5606561  0.5305781  0.3560808
C10 C 1.0  0.5478984  0.5551789  0.3599391
C10 C 1.0  0.5579764  0.5366622  0.3878065
C10 C 1.0  0.5749441  0.5504127  0.3734989
C10 C 1.0  0.5583360  0.5270246  0.3600331
C10 C 1.0  0.5448421  0.5552965  0.3648659
C10 C 1.0  0.5586075  0.5464157  0.3913252
C10 C 1.0  0.5725618  0.5516180  0.3833986
C10 C 1.0  0.5587571  0.5214394  0.3686219
C10 C 1.0  0.5382141  0.5512638  0.3715697
C10 C 1.0  0.5659204  0.5507945  0.3958914
C10 C 1.0  0.5714297  0.5522222  0.3929827
C10 C 1.0  0.5582262  0.5154811  0.3762191
C10 C 1.0  0.5317381  0.5486459  0.3782562
C10 C 1.0  0.5411789  0.5391834  0.3829697
C10 C 1.0  0.5641168  0.5635666  0.3688454
C10 C 1.0  0.5750457  0.5323348  0.3621503
C10 C 1.0  0.5434242  0.5411994  0.3543228
H10 H 1.0  0.5312315  0.5398942  0.3801309
H10 H 1.0  0.5299589  0.5441516  0.3857627
H10 H 1.0  0.5577914  0.5715361  0.3668524
H10 H 1.0  0.5622176  0.5737096  0.3616425
H10 H 1.0  0.5849579  0.5348481  0.3638668
H10 H 1.0  0.5861835  0.5347248  0.3567996
H10 H 1.0  0.5419227  0.5327570  0.3484945
H10 H 1.0  0.5424733  0.5367780  0.3425792
H10 H 1.0  0.5621365  0.5269187  0.3854223
H10 H 1.0  0.5765690  0.5500475  0.3593761
H10 H 1.0  0.5596194  0.5356370  0.3487893
H10 H 1.0  0.5540615  0.5589241  0.3546638
H10 H 1.0  0.5627532  0.5179338  0.3835572
H10 H 1.0  0.5566567  0.5144160  0.3849437
H10 H 1.0  0.5830296  0.5445118  0.3558816
H10 H 1.0  0.5886714  0.5437762  0.3602507
H10 H 1.0  0.5527553  0.5358592  0.3426719
H10 H 1.0  0.5493756  0.5295565  0.3421082
H10 H 1.0  0.5576750  0.5673794  0.3548705
H10 H 1.0  0.5531702  0.5722230  0.3576475
H10 H 1.0  0.5481004  0.5466216  0.3877738
H10 H 1.0  0.5660504  0.5596836  0.3790550
H10 H 1.0  0.5691892  0.5256192  0.3687593
H10 H 1.0  0.5383081  0.5429482  0.3640095
H10 H 1.0  0.5472137  0.5299359  0.3819045
H10 H 1.0  0.5705310  0.5572768  0.3620912
H10 H 1.0  0.5680107  0.5350559  0.3538193
H10 H 1.0  0.5497421  0.5503502  0.3526901
H10 H 1.0  0.5622300  0.5360218  0.3890539
H10 H 1.0  0.5777066  0.5470900  0.3746762
H10 H 1.0  0.5541046  0.5256646  0.3594802
H10 H 1.0  0.5451900  0.5588828  0.3675262
H10 H 1.0  0.5564437  0.5503613  0.3913035
H10 H 1.0  0.5750055  0.5478983  0.3840629
H10 H 1.0  0.5543541  0.5207753  0.3679708
H10 H 1.0  0.5392797  0.5547729  0.3741774
H10 H 1.0  0.5632608  0.5544636  0.3959165
H10 H 1.0  0.5667616  0.5499350  0.4002414
H10 H 1.0  0.5741927  0.5486364  0.3931944
H10 H 1.0  0.5735221  0.5554461  0.3953489
H10 H 1.0  0.5539036  0.5148671  0.3750049
H10 H 1.0  0.5600779  0.5113687  0.3760532
H10 H 1.0  0.5329108  0.5524631  0.3803980
H10 H 1.0  0.5273148  0.5490660  0.3774641
H10 H 1.0  0.5394324  0.5357589  0.3806308
H10 H 1.0  0.5615724  0.5651007  0.3722254
H10 H 1.0  0.5768440  0.5311336  0.3660968
H10 H 1.0  0.5410587  0.5378209  0.3561228
N10 N 1.0  0.5633990  0.5458825  0.3934678
N10 N 1.0  0.5704603  0.5543200  0.3874136
N10 N 1.0  0.5613715  0.5190983  0.3725611
N10 N 1.0  0.5345107  0.5477780  0.3729722
N10 N 1.0  0.5383556  0.5434865  0.3841304
N10 N 1.0  0.5814713  0.5454046  0.3646236
N10 N 1.0  0.5777908  0.5350471  0.3585529
N10 N 1.0  0.5455008  0.5408729  0.3494839
N10 N 1.0  0.5551859  0.5226196  0.3829059
N10 N 1.0  0.5638271  0.5656168  0.3639928
N10 N 1.0  0.5527703  0.5306416  0.3499127
N10 N 1.0  0.5517394  0.5643820  0.3608229
C11 C 1.0  0.3510896  0.4914205  0.4808782
C11 C 1.0  0.3714957  0.4962072  0.5178397
C11 C 1.0  0.4039476  0.4822660  0.4967165
C11 C 1.0  0.3821912  0.5141079  0.4823641
C11 C 1.0  0.3751917  0.4741013  0.4751217
C11 C 1.0  0.3928319  0.4837823  0.5053763
C11 C 1.0  0.3906239  0.5028181  0.4838775
C11 C 1.0  0.3717670  0.5034312  0.5056497
C11 C 1.0  0.3805665  0.4744894  0.4670923
C11 C 1.0  0.4020867  0.4826310  0.5028199
C11 C 1.0  0.3882278  0.5120213  0.4821278
C11 C 1.0  0.3711728  0.5020182  0.5151974
C11 C 1.0  0.3655489  0.4735600  0.4874143
C11 C 1.0  0.3793964  0.4756286  0.5054514
C11 C 1.0  0.3892020  0.4886641  0.4771960
C11 C 1.0  0.3632358  0.5009368  0.4926888
C11 C 1.0  0.3619614  0.4779324  0.4861751
C11 C 1.0  0.3759492  0.4794156  0.5081728
C11 C 1.0  0.3922906  0.4854837  0.4809347
C11 C 1.0  0.3666164  0.5035330  0.4887568
C11 C 1.0  0.3625918  0.4811162  0.4813693
C11 C 1.0  0.3779105  0.4845559  0.5099767
C11 C 1.0  0.3948182  0.4878541  0.4855740
C11 C 1.0  0.3716042  0.5060712  0.4902417
C11 C 1.0  0.3669537  0.4798441  0.4777799
C11 C 1.0  0.3834668  0.4858877  0.5089827
C11 C 1.0  0.3941830  0.4935516  0.4864474
C11 C 1.0  0.3732017  0.5059556  0.4958155
C11 C 1.0  0.3706303  0.4754968  0.4788814
C11 C 1.0  0.3870338  0.4822138  0.5062800
C11 C 1.0  0.3911309  0.4968611  0.4828063
C11 C 1.0  0.3699352  0.5034041  0.4998586
C11 C 1.0  0.3698691  0.4724100  0.4837210
C11 C 1.0  0.3849198  0.4771043  0.5045334
C11 C 1.0  0.3886597  0.4943395  0.4782055
C11 C 1.0  0.3649674  0.5009053  0.4982134
C11 C 1.0  0.3646884  0.4703191  0.4924789
C11 C 1.0  0.3773905  0.4702092  0.5035815
C11 C 1.0  0.3865716  0.4862255  0.4722942
C11 C 1.0  0.3579757  0.4983004  0.4911801
C11 C 1.0  0.3660629  0.4631480  0.4988184
C11 C 1.0  0.3712033  0.4628425  0.5026048
C11 C 1.0  0.3844395  0.4794024  0.4657824
C11 C 1.0  0.3505589  0.4958028  0.4855005
C11 C 1.0  0.3588248  0.4856827  0.4800102
C11 C 1.0  0.3741467  0.4883617  0.5128475
C11 C 1.0  0.3980479  0.4843553  0.4893447
C11 C 1.0  0.3749794  0.5087742  0.4859765
H11 H 1.0  0.3525743  0.4934254  0.4770951
H11 H 1.0  0.3469679  0.4898971  0.4798488
H11 H 1.0  0.3673563  0.4943644  0.5178828
H11 H 1.0  0.3726171  0.4966554  0.5221881
H11 H 1.0  0.4036188  0.4779682  0.4953186
H11 H 1.0  0.4083503  0.4832326  0.4964859
H11 H 1.0  0.3802260  0.5134250  0.4783381
H11 H 1.0  0.3822290  0.5185891  0.4828971
H11 H 1.0  0.3780478  0.4710102  0.4767155
H11 H 1.0  0.3938008  0.4880470  0.5064355
H11 H 1.0  0.3922694  0.5041486  0.4878493
H11 H 1.0  0.3759283  0.5050218  0.5062857
H11 H 1.0  0.3829894  0.4711464  0.4689598
H11 H 1.0  0.3790280  0.4727839  0.4632072
H11 H 1.0  0.4026696  0.4868749  0.5042986
H11 H 1.0  0.4048751  0.4801279  0.5053354
H11 H 1.0  0.3902736  0.5129475  0.4860641
H11 H 1.0  0.3904749  0.5144394  0.4790499
H11 H 1.0  0.3752581  0.5039693  0.5153983
H11 H 1.0  0.3685115  0.5046216  0.5177484
H11 H 1.0  0.3585917  0.4788946  0.4889647
H11 H 1.0  0.3716740  0.4782946  0.5088983
H11 H 1.0  0.3927278  0.4810920  0.4801725
H11 H 1.0  0.3652955  0.5035739  0.4844772
H11 H 1.0  0.3675199  0.4822432  0.4740406
H11 H 1.0  0.3850079  0.4898566  0.5103731
H11 H 1.0  0.3961325  0.4954084  0.4900266
H11 H 1.0  0.3770536  0.5079165  0.4969894
H11 H 1.0  0.3726545  0.4690298  0.4846564
H11 H 1.0  0.3876607  0.4742445  0.5024438
H11 H 1.0  0.3862971  0.4968799  0.4753727
H11 H 1.0  0.3624223  0.4989285  0.5013240
H11 H 1.0  0.3615412  0.4719683  0.4952405
H11 H 1.0  0.3803187  0.4679002  0.5010628
H11 H 1.0  0.3838623  0.4890247  0.4700412
H11 H 1.0  0.3560287  0.4959778  0.4945065
H11 H 1.0  0.3626250  0.4649868  0.5011285
H11 H 1.0  0.3647142  0.4589470  0.4978688
H11 H 1.0  0.3745606  0.4607604  0.5003844
H11 H 1.0  0.3702681  0.4601433  0.5060992
H11 H 1.0  0.3820710  0.4826375  0.4636703
H11 H 1.0  0.3875162  0.4780556  0.4627678
H11 H 1.0  0.3488210  0.4938521  0.4892031
H11 H 1.0  0.3474888  0.4988639  0.4842461
H11 H 1.0  0.3600836  0.4881512  0.4764645
H11 H 1.0  0.3698380  0.4870629  0.5128719
H11 H 1.0  0.3977666  0.4799435  0.4885025
H11 H 1.0  0.3735517  0.5081039  0.4817618
N11 N 1.0  0.3673606  0.4659159  0.4936209
N11 N 1.0  0.3726242  0.4682862  0.5047738
N11 N 1.0  0.3873504  0.4812474  0.4707303
N11 N 1.0  0.3557943  0.4986597  0.4863899
N11 N 1.0  0.3544134  0.4867334  0.4827066
N11 N 1.0  0.3964978  0.4804760  0.5035145
N11 N 1.0  0.4009764  0.4862507  0.4933028
N11 N 1.0  0.3792442  0.5116931  0.4870380
N11 N 1.0  0.3758239  0.4762794  0.4703579
N11 N 1.0  0.3757163  0.4928379  0.5151574
N11 N 1.0  0.3884548  0.5062247  0.4804827
N11 N 1.0  0.3687859  0.5017546  0.5096664
C12 C 1.0  0.6233000  0.4807627  0.6131066
C12 C 1.0  0.6523879  0.4594351  0.5906451
C12 C 1.0  0.6562994  0.4949556  0.5702315
C12 C 1.0  0.6592965  0.4943686  0.6112670
C12 C 1.0  0.6248455  0.4990089  0.5890502
C12 C 1.0  0.6532125  0.4817382  0.5743092
C12 C 1.0  0.6574613  0.4980049  0.5976923
C12 C 1.0  0.6533204  0.4696278  0.6004478
C12 C 1.0  0.6257837  0.5086278  0.5893789
C12 C 1.0  0.6574632  0.4887575  0.5691930
C12 C 1.0  0.6616452  0.4977919  0.6064074
C12 C 1.0  0.6552612  0.4612292  0.5960653
C12 C 1.0  0.6225405  0.4835506  0.5893907
C12 C 1.0  0.6390407  0.4751628  0.5760205
C12 C 1.0  0.6445277  0.5037131  0.5908264
C12 C 1.0  0.6416798  0.4764389  0.6085162
C12 C 1.0  0.6228202  0.4825348  0.5950840
C12 C 1.0  0.6403736  0.4708626  0.5796761
C12 C 1.0  0.6456089  0.5022727  0.5853138
C12 C 1.0  0.6442707  0.4814117  0.6099953
C12 C 1.0  0.6237535  0.4868059  0.5988940
C12 C 1.0  0.6457807  0.4700674  0.5815877
C12 C 1.0  0.6504536  0.4994874  0.5837968
C12 C 1.0  0.6497177  0.4825843  0.6084199
C12 C 1.0  0.6244339  0.4921908  0.5968770
C12 C 1.0  0.6499085  0.4737151  0.5797735
C12 C 1.0  0.6542610  0.4981198  0.5879515
C12 C 1.0  0.6525821  0.4786478  0.6052684
C12 C 1.0  0.6241809  0.4933690  0.5912044
C12 C 1.0  0.6487364  0.4780552  0.5761245
C12 C 1.0  0.6533255  0.4994890  0.5934991
C12 C 1.0  0.6501332  0.4736366  0.6037135
C12 C 1.0  0.6232422  0.4889966  0.5875262
C12 C 1.0  0.6432724  0.4787211  0.5743000
C12 C 1.0  0.6484262  0.5022782  0.5948594
C12 C 1.0  0.6446708  0.4726094  0.6053681
C12 C 1.0  0.6215099  0.4789423  0.5855702
C12 C 1.0  0.6333906  0.4760058  0.5739575
C12 C 1.0  0.6394798  0.5066735  0.5924542
C12 C 1.0  0.6359829  0.4751513  0.6101845
C12 C 1.0  0.6196501  0.4745990  0.5771334
C12 C 1.0  0.6240352  0.4740284  0.5725183
C12 C 1.0  0.6311847  0.5114931  0.5912424
C12 C 1.0  0.6275634  0.4763108  0.6147968
C12 C 1.0  0.6240104  0.4857902  0.6048768
C12 C 1.0  0.6469754  0.4654752  0.5853794
C12 C 1.0  0.6514174  0.4981088  0.5779606
C12 C 1.0  0.6522636  0.4878337  0.6101087
H12 H 1.0  0.6243228  0.4846606  0.6151793
H12 H 1.0  0.6192612  0.4795952  0.6147482
H12 H 1.0  0.6484882  0.4573578  0.5916499
H12 H 1.0  0.6549123  0.4562719  0.5886479
H12 H 1.0  0.6526555  0.4962024  0.5678438
H12 H 1.0  0.6597012  0.4973742  0.5685140
H12 H 1.0  0.6561820  0.4968329  0.6134499
H12 H 1.0  0.6625819  0.4937019  0.6142883
H12 H 1.0  0.6250998  0.4992782  0.5845652
H12 H 1.0  0.6571265  0.4811129  0.5764395
H12 H 1.0  0.6607973  0.4953888  0.5961821
H12 H 1.0  0.6572950  0.4711487  0.5989848
H12 H 1.0  0.6256822  0.5084526  0.5848520
H12 H 1.0  0.6222886  0.5112443  0.5905227
H12 H 1.0  0.6612605  0.4875754  0.5713657
H12 H 1.0  0.6583958  0.4881735  0.5648161
H12 H 1.0  0.6649474  0.4954335  0.6043897
H12 H 1.0  0.6636828  0.5014588  0.6080724
H12 H 1.0  0.6592847  0.4630645  0.5950754
H12 H 1.0  0.6562253  0.4575411  0.5984811
H12 H 1.0  0.6222863  0.4783616  0.5966209
H12 H 1.0  0.6371179  0.4680945  0.5810175
H12 H 1.0  0.6426098  0.5033759  0.5821755
H12 H 1.0  0.6419782  0.4843879  0.6124341
H12 H 1.0  0.6251547  0.4955573  0.5997416
H12 H 1.0  0.6540997  0.4731169  0.5812352
H12 H 1.0  0.6580176  0.4959692  0.5868017
H12 H 1.0  0.6567984  0.4795301  0.6040418
H12 H 1.0  0.6230258  0.4898074  0.5831267
H12 H 1.0  0.6423421  0.4820690  0.5714744
H12 H 1.0  0.6476825  0.5033514  0.5991438
H12 H 1.0  0.6427568  0.4687382  0.6041801
H12 H 1.0  0.6215805  0.4748725  0.5874893
H12 H 1.0  0.6328105  0.4797889  0.5715907
H12 H 1.0  0.6388916  0.5070586  0.5968991
H12 H 1.0  0.6342886  0.4714218  0.6083217
H12 H 1.0  0.6195092  0.4707555  0.5795305
H12 H 1.0  0.6155746  0.4749313  0.5752233
H12 H 1.0  0.6239884  0.4777660  0.5699561
H12 H 1.0  0.6227876  0.4706965  0.5697410
H12 H 1.0  0.6311626  0.5119111  0.5957548
H12 H 1.0  0.6311895  0.5157274  0.5896806
H12 H 1.0  0.6263879  0.4723484  0.6129389
H12 H 1.0  0.6272685  0.4756424  0.6192506
H12 H 1.0  0.6252889  0.4893446  0.6073223
H12 H 1.0  0.6433345  0.4632985  0.5868824
H12 H 1.0  0.6479173  0.4989108  0.5752480
H12 H 1.0  0.6494367  0.4907358  0.6120676
N12 N 1.0  0.6205897  0.4795707  0.5804135
N12 N 1.0  0.6294308  0.4726265  0.5748163
N12 N 1.0  0.6360203  0.5086686  0.5890066
N12 N 1.0  0.6331823  0.4781039  0.6135420
N12 N 1.0  0.6228384  0.4811547  0.6071072
N12 N 1.0  0.6526461  0.4853914  0.5705449
N12 N 1.0  0.6559577  0.4961372  0.5761345
N12 N 1.0  0.6573634  0.4889757  0.6093850
N12 N 1.0  0.6251037  0.5032967  0.5921136
N12 N 1.0  0.6518502  0.4640793  0.5868367
N12 N 1.0  0.6572425  0.4996139  0.6027121
N12 N 1.0  0.6516459  0.4647414  0.5993751
C13 C 1.0  0.3227447  0.4946786  0.3656483
C13 C 1.0  0.3231103  0.4903838  0.3233772
C13 C 1.0  0.2829022  0.4830312  0.3281588
C13 C 1.0  0.2996775  0.5169600  0.3443034
C13 C 1.0  0.2965545  0.4799584  0.3622766
C13 C 1.0  0.2968738  0.4820365  0.3260031
C13 C 1.0  0.2914191  0.5058561  0.3412443
C13 C 1.0  0.3181750  0.5004740  0.3320190
C13 C 1.0  0.2881501  0.4825004  0.3663278
C13 C 1.0  0.2874511  0.4817889  0.3238447
C13 C 1.0  0.2940124  0.5151433  0.3419678
C13 C 1.0  0.3229878  0.4966664  0.3245461
C13 C 1.0  0.3106590  0.4760850  0.3567600
C13 C 1.0  0.3074153  0.4738213  0.3342721
C13 C 1.0  0.2874551  0.4938372  0.3505621
C13 C 1.0  0.3191252  0.5011592  0.3476910
C13 C 1.0  0.3138294  0.4805440  0.3586547
C13 C 1.0  0.3122457  0.4767105  0.3328762
C13 C 1.0  0.2860697  0.4898835  0.3465520
C13 C 1.0  0.3147071  0.5047477  0.3488003
C13 C 1.0  0.3114770  0.4848588  0.3617333
C13 C 1.0  0.3121349  0.4812674  0.3293062
C13 C 1.0  0.2864014  0.4910546  0.3408909
C13 C 1.0  0.3114359  0.5069404  0.3445558
C13 C 1.0  0.3058062  0.4846431  0.3628830
C13 C 1.0  0.3070258  0.4829371  0.3271285
C13 C 1.0  0.2881914  0.4963263  0.3392687
C13 C 1.0  0.3126570  0.5054486  0.3390863
C13 C 1.0  0.3024971  0.4802454  0.3610554
C13 C 1.0  0.3021163  0.4801553  0.3284259
C13 C 1.0  0.2896096  0.5003808  0.3431513
C13 C 1.0  0.3170346  0.5018776  0.3378175
C13 C 1.0  0.3049931  0.4760128  0.3579924
C13 C 1.0  0.3023916  0.4756101  0.3320162
C13 C 1.0  0.2892252  0.4990550  0.3487839
C13 C 1.0  0.3202186  0.4997643  0.3421792
C13 C 1.0  0.3133254  0.4716438  0.3535884
C13 C 1.0  0.3074934  0.4690104  0.3379784
C13 C 1.0  0.2870792  0.4926645  0.3565100
C13 C 1.0  0.3226077  0.4988713  0.3521104
C13 C 1.0  0.3140787  0.4631306  0.3490651
C13 C 1.0  0.3113476  0.4619922  0.3433997
C13 C 1.0  0.2848755  0.4876737  0.3644934
C13 C 1.0  0.3260205  0.4977279  0.3610852
C13 C 1.0  0.3147751  0.4895318  0.3637768
C13 C 1.0  0.3173138  0.4841294  0.3279361
C13 C 1.0  0.2848622  0.4867882  0.3368511
C13 C 1.0  0.3068810  0.5107168  0.3459267
H13 H 1.0  0.3199604  0.4976134  0.3676901
H13 H 1.0  0.3256242  0.4933714  0.3688682
H13 H 1.0  0.3264645  0.4884948  0.3257673
H13 H 1.0  0.3242496  0.4897376  0.3190586
H13 H 1.0  0.2819064  0.4792237  0.3304047
H13 H 1.0  0.2791036  0.4841269  0.3259815
H13 H 1.0  0.2993903  0.5172777  0.3488149
H13 H 1.0  0.3005453  0.5211580  0.3428928
H13 H 1.0  0.2943732  0.4766310  0.3601736
H13 H 1.0  0.2971484  0.4859131  0.3237349
H13 H 1.0  0.2920527  0.5061709  0.3368001
H13 H 1.0  0.3150853  0.5019470  0.3290978
H13 H 1.0  0.2864382  0.4788498  0.3642599
H13 H 1.0  0.2874099  0.4818034  0.3707250
H13 H 1.0  0.2882561  0.4855297  0.3214168
H13 H 1.0  0.2858484  0.4787942  0.3208730
H13 H 1.0  0.2942224  0.5150855  0.3374413
H13 H 1.0  0.2909572  0.5183161  0.3429517
H13 H 1.0  0.3198114  0.4985969  0.3219539
H13 H 1.0  0.3268827  0.4984729  0.3231558
H13 H 1.0  0.3182151  0.4806865  0.3577568
H13 H 1.0  0.3161443  0.4753427  0.3346052
H13 H 1.0  0.2846936  0.4858413  0.3479034
H13 H 1.0  0.3138448  0.5058446  0.3530564
H13 H 1.0  0.3038986  0.4879266  0.3652575
H13 H 1.0  0.3069158  0.4864568  0.3243609
H13 H 1.0  0.2884518  0.4972568  0.3348956
H13 H 1.0  0.3101437  0.5071357  0.3357853
H13 H 1.0  0.3025211  0.4725717  0.3565409
H13 H 1.0  0.2986077  0.4734403  0.3330317
H13 H 1.0  0.2903132  0.5021765  0.3518059
H13 H 1.0  0.3236124  0.4970029  0.3412218
H13 H 1.0  0.3176039  0.4724629  0.3524600
H13 H 1.0  0.3034242  0.4674865  0.3391482
H13 H 1.0  0.2887797  0.4958806  0.3591588
H13 H 1.0  0.3255329  0.4957346  0.3507488
H13 H 1.0  0.3184248  0.4642410  0.3484215
H13 H 1.0  0.3141956  0.4592789  0.3514145
H13 H 1.0  0.3070787  0.4606218  0.3440584
H13 H 1.0  0.3134173  0.4584722  0.3414769
H13 H 1.0  0.2864091  0.4912834  0.3667637
H13 H 1.0  0.2805827  0.4872097  0.3658065
H13 H 1.0  0.3289949  0.4948601  0.3592248
H13 H 1.0  0.3285434  0.5009350  0.3630135
H13 H 1.0  0.3123664  0.4928493  0.3656320
H13 H 1.0  0.3208853  0.4827672  0.3303111
H13 H 1.0  0.2840706  0.4827303  0.3386282
H13 H 1.0  0.3060391  0.5111071  0.3503300
N13 N 1.0  0.3109009  0.4671584  0.3522332
N13 N 1.0  0.3119229  0.4667369  0.3397238
N13 N 1.0  0.2849430  0.4882672  0.3584933
N13 N 1.0  0.3222994  0.5003858  0.3571547
N13 N 1.0  0.3200359  0.4897593  0.3634521
N13 N 1.0  0.2923280  0.4793987  0.3264644
N13 N 1.0  0.2844552  0.4876826  0.3316677
N13 N 1.0  0.3040944  0.5133683  0.3423158
N13 N 1.0  0.2940745  0.4832902  0.3655302
N13 N 1.0  0.3176860  0.4879065  0.3242714
N13 N 1.0  0.2921994  0.5099624  0.3444636
N13 N 1.0  0.3224188  0.4977624  0.3304482
C14 C 1.0  0.3245792  0.3583121  0.5084085
C14 C 1.0  0.3379823  0.3179987  0.5076007
C14 C 1.0  0.3041365  0.3117941  0.4850252
C14 C 1.0  0.3308219  0.3412694  0.4744261
C14 C 1.0  0.2987334  0.3450203  0.5000822
C14 C 1.0  0.3138553  0.3123256  0.4953264
C14 C 1.0  0.3193652  0.3331100  0.4761669
C14 C 1.0  0.3377058  0.3282834  0.4978537
C14 C 1.0  0.2930742  0.3478801  0.4927812
C14 C 1.0  0.3080787  0.3083343  0.4886771
C14 C 1.0  0.3266914  0.3373635  0.4715048
C14 C 1.0  0.3414027  0.3211202  0.5031950
C14 C 1.0  0.3079965  0.3415323  0.5121824
C14 C 1.0  0.3127937  0.3193922  0.5093241
C14 C 1.0  0.3056247  0.3369357  0.4827671
C14 C 1.0  0.3329084  0.3431521  0.4995555
C14 C 1.0  0.3122477  0.3453933  0.5114454
C14 C 1.0  0.3184265  0.3200407  0.5105413
C14 C 1.0  0.3037019  0.3316543  0.4841957
C14 C 1.0  0.3317292  0.3444563  0.4940294
C14 C 1.0  0.3121957  0.3491733  0.5070478
C14 C 1.0  0.3225488  0.3182272  0.5069024
C14 C 1.0  0.3067855  0.3268879  0.4830539
C14 C 1.0  0.3324642  0.3405984  0.4897748
C14 C 1.0  0.3077593  0.3490069  0.5033304
C14 C 1.0  0.3209264  0.3157282  0.5019267
C14 C 1.0  0.3119233  0.3274928  0.4804337
C14 C 1.0  0.3344120  0.3353132  0.4911546
C14 C 1.0  0.3034268  0.3451996  0.5039332
C14 C 1.0  0.3153440  0.3150081  0.5005687
C14 C 1.0  0.3139797  0.3326967  0.4789447
C14 C 1.0  0.3356344  0.3338594  0.4966245
C14 C 1.0  0.3036226  0.3414904  0.5083752
C14 C 1.0  0.3113336  0.3168778  0.5043167
C14 C 1.0  0.3107736  0.3373749  0.4801559
C14 C 1.0  0.3348457  0.3378337  0.5007733
C14 C 1.0  0.3082184  0.3376888  0.5168806
C14 C 1.0  0.3084385  0.3212412  0.5131324
C14 C 1.0  0.3024023  0.3419568  0.4839068
C14 C 1.0  0.3321923  0.3471829  0.5040427
C14 C 1.0  0.3050863  0.3308687  0.5229780
C14 C 1.0  0.3046323  0.3247139  0.5213152
C14 C 1.0  0.2947735  0.3472251  0.4866545
C14 C 1.0  0.3304389  0.3557764  0.5081146
C14 C 1.0  0.3166125  0.3532681  0.5062639
C14 C 1.0  0.3283927  0.3189615  0.5083860
C14 C 1.0  0.3045726  0.3214449  0.4845923
C14 C 1.0  0.3312115  0.3421779  0.4840454
H14 H 1.0  0.3237552  0.3605938  0.5045809
H14 H 1.0  0.3245168  0.3614371  0.5116642
H14 H 1.0  0.3381897  0.3202637  0.5115197
H14 H 1.0  0.3399734  0.3140363  0.5084381
H14 H 1.0  0.3002257  0.3124082  0.4872302
H14 H 1.0  0.3030481  0.3093735  0.4813745
H14 H 1.0  0.3291337  0.3454750  0.4744374
H14 H 1.0  0.3345772  0.3415279  0.4719367
H14 H 1.0  0.2959454  0.3415412  0.5006950
H14 H 1.0  0.3173255  0.3115668  0.4925642
H14 H 1.0  0.3216614  0.3292451  0.4759591
H14 H 1.0  0.3376169  0.3254455  0.4943625
H14 H 1.0  0.2903905  0.3444227  0.4939549
H14 H 1.0  0.2904831  0.3515540  0.4931792
H14 H 1.0  0.3118857  0.3074916  0.4863676
H14 H 1.0  0.3062199  0.3042817  0.4893772
H14 H 1.0  0.3284957  0.3332138  0.4712545
H14 H 1.0  0.3262285  0.3386929  0.4672166
H14 H 1.0  0.3414183  0.3187187  0.4993519
H14 H 1.0  0.3457156  0.3212267  0.5045200
H14 H 1.0  0.3156668  0.3455059  0.5143367
H14 H 1.0  0.3195805  0.3219788  0.5144108
H14 H 1.0  0.2997196  0.3312888  0.4862126
H14 H 1.0  0.3302334  0.3485659  0.4930624
H14 H 1.0  0.3076277  0.3518887  0.4999045
H14 H 1.0  0.3240975  0.3143131  0.4990980
H14 H 1.0  0.3143245  0.3238203  0.4795363
H14 H 1.0  0.3349931  0.3323131  0.4878802
H14 H 1.0  0.3003205  0.3385153  0.5089272
H14 H 1.0  0.3070091  0.3163287  0.5032897
H14 H 1.0  0.3123418  0.3414108  0.4790099
H14 H 1.0  0.3357880  0.3367331  0.5050114
H14 H 1.0  0.3120752  0.3377899  0.5191969
H14 H 1.0  0.3042668  0.3209889  0.5114643
H14 H 1.0  0.3045878  0.3458045  0.4830879
H14 H 1.0  0.3327308  0.3454906  0.5081775
H14 H 1.0  0.3089903  0.3315264  0.5251832
H14 H 1.0  0.3018683  0.3317903  0.5260053
H14 H 1.0  0.3006121  0.3240002  0.5193490
H14 H 1.0  0.3045567  0.3222037  0.5250654
H14 H 1.0  0.2972340  0.3508194  0.4854041
H14 H 1.0  0.2910605  0.3474084  0.4840955
H14 H 1.0  0.3313668  0.3537228  0.5120459
H14 H 1.0  0.3334502  0.3591244  0.5078096
H14 H 1.0  0.3163549  0.3555802  0.5024119
H14 H 1.0  0.3290847  0.3214304  0.5120845
H14 H 1.0  0.3008198  0.3215858  0.4870718
H14 H 1.0  0.3292309  0.3461947  0.4836056
N14 N 1.0  0.3042574  0.3344684  0.5182121
N14 N 1.0  0.3093804  0.3230043  0.5180152
N14 N 1.0  0.2974416  0.3419023  0.4857019
N14 N 1.0  0.3310411  0.3522695  0.5032462
N14 N 1.0  0.3204672  0.3541155  0.5097651
N14 N 1.0  0.3089248  0.3109562  0.4940410
N14 N 1.0  0.3067995  0.3168773  0.4831734
N14 N 1.0  0.3323274  0.3391540  0.4798686
N14 N 1.0  0.2979118  0.3486119  0.4963057
N14 N 1.0  0.3323908  0.3169022  0.5056273
N14 N 1.0  0.3212675  0.3375892  0.4741292
N14 N 1.0  0.3394893  0.3268068  0.5025940
C15 C 1.0  0.4819634  0.2544686  0.3683669
C15 C 1.0  0.4926655  0.2838467  0.3395941
C15 C 1.0  0.5299758  0.2667100  0.3424132
C15 C 1.0  0.4970690  0.2432195  0.3347587
C15 C 1.0  0.5119867  0.2535734  0.3718024
C15 C 1.0  0.5186607  0.2751897  0.3433694
C15 C 1.0  0.5097768  0.2482220  0.3385465
C15 C 1.0  0.4907233  0.2698292  0.3388243
C15 C 1.0  0.5173518  0.2455313  0.3720248
C15 C 1.0  0.5274734  0.2723109  0.3406196
C15 C 1.0  0.5033169  0.2431808  0.3334125
C15 C 1.0  0.4897891  0.2791360  0.3363709
C15 C 1.0  0.5025344  0.2660204  0.3721332
C15 C 1.0  0.5112244  0.2800352  0.3563395
C15 C 1.0  0.5164473  0.2480279  0.3527756
C15 C 1.0  0.4862005  0.2600089  0.3502304
C15 C 1.0  0.4974147  0.2635255  0.3710903
C15 C 1.0  0.5060484  0.2813578  0.3540837
C15 C 1.0  0.5202451  0.2523664  0.3521539
C15 C 1.0  0.4882632  0.2550163  0.3481214
C15 C 1.0  0.4969293  0.2578057  0.3702665
C15 C 1.0  0.5049381  0.2807033  0.3484390
C15 C 1.0  0.5206724  0.2553429  0.3472053
C15 C 1.0  0.4910893  0.2547886  0.3430729
C15 C 1.0  0.5017315  0.2545781  0.3704862
C15 C 1.0  0.5091506  0.2786490  0.3450230
C15 C 1.0  0.5171678  0.2539051  0.3428144
C15 C 1.0  0.4918548  0.2597205  0.3401194
C15 C 1.0  0.5069314  0.2569280  0.3715204
C15 C 1.0  0.5143704  0.2772843  0.3471245
C15 C 1.0  0.5133251  0.2495991  0.3432799
C15 C 1.0  0.4898544  0.2647835  0.3420922
C15 C 1.0  0.5072521  0.2626536  0.3723222
C15 C 1.0  0.5153275  0.2779954  0.3527995
C15 C 1.0  0.5130174  0.2467125  0.3483004
C15 C 1.0  0.4870447  0.2648475  0.3471648
C15 C 1.0  0.5028205  0.2720237  0.3730127
C15 C 1.0  0.5124442  0.2807474  0.3622467
C15 C 1.0  0.5159973  0.2448519  0.3579336
C15 C 1.0  0.4831932  0.2602847  0.3555006
C15 C 1.0  0.5068412  0.2805251  0.3752629
C15 C 1.0  0.5109506  0.2835191  0.3713896
C15 C 1.0  0.5183637  0.2419297  0.3668423
C15 C 1.0  0.4787628  0.2569550  0.3634246
C15 C 1.0  0.4915726  0.2551433  0.3692135
C15 C 1.0  0.4994635  0.2821890  0.3462681
C15 C 1.0  0.5247470  0.2598235  0.3467433
C15 C 1.0  0.4931332  0.2494508  0.3410187
H15 H 1.0  0.4826798  0.2500594  0.3676046
H15 H 1.0  0.4793167  0.2546044  0.3720201
H15 H 1.0  0.4900365  0.2850874  0.3430699
H15 H 1.0  0.4928857  0.2874907  0.3369409
H15 H 1.0  0.5320146  0.2672127  0.3464287
H15 H 1.0  0.5332920  0.2656239  0.3395506
H15 H 1.0  0.4962049  0.2400562  0.3378867
H15 H 1.0  0.4947915  0.2418895  0.3310966
H15 H 1.0  0.5157951  0.2559537  0.3720906
H15 H 1.0  0.5172273  0.2743222  0.3391931
H15 H 1.0  0.5100486  0.2511098  0.3351056
H15 H 1.0  0.4934169  0.2693047  0.3352579
H15 H 1.0  0.5208828  0.2483097  0.3726138
H15 H 1.0  0.5173495  0.2428619  0.3756640
H15 H 1.0  0.5256697  0.2718752  0.3364850
H15 H 1.0  0.5308195  0.2752981  0.3401217
H15 H 1.0  0.5041388  0.2461554  0.3300937
H15 H 1.0  0.5043959  0.2391608  0.3316672
H15 H 1.0  0.4922885  0.2780791  0.3327415
H15 H 1.0  0.4859002  0.2806951  0.3346937
H15 H 1.0  0.4937131  0.2660424  0.3709297
H15 H 1.0  0.5028601  0.2829417  0.3568016
H15 H 1.0  0.5229121  0.2533997  0.3556005
H15 H 1.0  0.4876186  0.2512593  0.3504732
H15 H 1.0  0.5014580  0.2501508  0.3698669
H15 H 1.0  0.5083166  0.2781384  0.3406521
H15 H 1.0  0.5174830  0.2561902  0.3389755
H15 H 1.0  0.4940337  0.2595691  0.3362092
H15 H 1.0  0.5112230  0.2645606  0.3731315
H15 H 1.0  0.5193585  0.2769499  0.3544475
H15 H 1.0  0.5100551  0.2433748  0.3486827
H15 H 1.0  0.4854852  0.2687517  0.3487092
H15 H 1.0  0.4989685  0.2742131  0.3722256
H15 H 1.0  0.5164104  0.2790692  0.3635514
H15 H 1.0  0.5125394  0.2419747  0.3580597
H15 H 1.0  0.4822940  0.2644586  0.3569220
H15 H 1.0  0.5026986  0.2822600  0.3746583
H15 H 1.0  0.5079041  0.2815084  0.3795375
H15 H 1.0  0.5151354  0.2819728  0.3721849
H15 H 1.0  0.5110874  0.2878859  0.3725226
H15 H 1.0  0.5149625  0.2389667  0.3664067
H15 H 1.0  0.5220337  0.2393961  0.3675351
H15 H 1.0  0.4778117  0.2612971  0.3643052
H15 H 1.0  0.4747458  0.2549186  0.3631308
H15 H 1.0  0.4918348  0.2507874  0.3681149
H15 H 1.0  0.4964189  0.2832116  0.3494204
H15 H 1.0  0.5268176  0.2608715  0.3505989
H15 H 1.0  0.4927459  0.2460518  0.3439424
N15 N 1.0  0.5071827  0.2745439  0.3745788
N15 N 1.0  0.5091818  0.2831333  0.3656380
N15 N 1.0  0.5193462  0.2453563  0.3619789
N15 N 1.0  0.4817120  0.2560305  0.3582469
N15 N 1.0  0.4869450  0.2576549  0.3695468
N15 N 1.0  0.5236812  0.2744293  0.3448022
N15 N 1.0  0.5258368  0.2623289  0.3422299
N15 N 1.0  0.4951991  0.2487648  0.3362128
N15 N 1.0  0.5120021  0.2482978  0.3717304
N15 N 1.0  0.4982904  0.2823054  0.3411255
N15 N 1.0  0.5066129  0.2440029  0.3383944
N15 N 1.0  0.4885320  0.2744832  0.3399947
C16 C 1.0  0.4232901  0.4961823  0.2921567
C16 C 1.0  0.3850352  0.4855290  0.2770397
C16 C 1.0  0.3743392  0.5231479  0.2898509
C16 C 1.0  0.4069220  0.5182997  0.2651909
C16 C 1.0  0.4067117  0.5170519  0.3064267
C16 C 1.0  0.3762015  0.5091807  0.2883325
C16 C 1.0  0.3973683  0.5230080  0.2745409
C16 C 1.0  0.3951199  0.4943629  0.2724446
C16 C 1.0  0.4087596  0.5264934  0.3068442
C16 C 1.0  0.3714457  0.5175977  0.2885580
C16 C 1.0  0.4024930  0.5227611  0.2663446
C16 C 1.0  0.3885360  0.4872950  0.2719921
C16 C 1.0  0.4045438  0.5015774  0.3059504
C16 C 1.0  0.3831844  0.4991801  0.2982436
C16 C 1.0  0.3994440  0.5261742  0.2897944
C16 C 1.0  0.4092595  0.4970804  0.2787435
C16 C 1.0  0.4089146  0.4999728  0.3025086
C16 C 1.0  0.3845632  0.4949231  0.2945548
C16 C 1.0  0.3939704  0.5257272  0.2916577
C16 C 1.0  0.4103565  0.5023166  0.2765055
C16 C 1.0  0.4126209  0.5038436  0.3002928
C16 C 1.0  0.3832669  0.4952471  0.2889212
C16 C 1.0  0.3896322  0.5244185  0.2880524
C16 C 1.0  0.4065915  0.5049695  0.2729965
C16 C 1.0  0.4118543  0.5094362  0.3015823
C16 C 1.0  0.3805399  0.4999872  0.2869900
C16 C 1.0  0.3908732  0.5235265  0.2824584
C16 C 1.0  0.4016126  0.5022691  0.2717515
C16 C 1.0  0.4075253  0.5112011  0.3050139
C16 C 1.0  0.3790954  0.5043213  0.2905474
C16 C 1.0  0.3962866  0.5239364  0.2804450
C16 C 1.0  0.4003724  0.4970399  0.2739068
C16 C 1.0  0.4039080  0.5072154  0.3071489
C16 C 1.0  0.3804626  0.5038482  0.2961630
C16 C 1.0  0.4005222  0.5252546  0.2841805
C16 C 1.0  0.4042451  0.4945134  0.2774066
C16 C 1.0  0.4007989  0.4973598  0.3082046
C16 C 1.0  0.3844872  0.4988612  0.3041674
C16 C 1.0  0.4040169  0.5275879  0.2935339
C16 C 1.0  0.4132003  0.4942445  0.2823935
C16 C 1.0  0.3936810  0.4937585  0.3136701
C16 C 1.0  0.3875059  0.4948466  0.3124303
C16 C 1.0  0.4082799  0.5303429  0.3017644
C16 C 1.0  0.4215286  0.4927363  0.2870700
C16 C 1.0  0.4172444  0.5021980  0.2967142
C16 C 1.0  0.3847602  0.4906586  0.2852322
C16 C 1.0  0.3839619  0.5240418  0.2901962
C16 C 1.0  0.4079503  0.5104351  0.2707226
H16 H 1.0  0.4254158  0.4999283  0.2907481
H16 H 1.0  0.4264071  0.4938706  0.2944610
H16 H 1.0  0.3873394  0.4824541  0.2794414
H16 H 1.0  0.3813692  0.4833481  0.2755662
H16 H 1.0  0.3744617  0.5237478  0.2943408
H16 H 1.0  0.3717692  0.5265164  0.2882952
H16 H 1.0  0.4108749  0.5196413  0.2669548
H16 H 1.0  0.4076424  0.5180927  0.2607406
H16 H 1.0  0.4029073  0.5179215  0.3086680
H16 H 1.0  0.3758741  0.5092762  0.2838456
H16 H 1.0  0.3938301  0.5214923  0.2722093
H16 H 1.0  0.3922663  0.4969769  0.2701480
H16 H 1.0  0.4049946  0.5268535  0.3093401
H16 H 1.0  0.4120720  0.5280154  0.3095054
H16 H 1.0  0.3710822  0.5171240  0.2840657
H16 H 1.0  0.3671931  0.5177992  0.2900558
H16 H 1.0  0.3986086  0.5215470  0.2643509
H16 H 1.0  0.4037173  0.5265830  0.2642796
H16 H 1.0  0.3861258  0.4901655  0.2694450
H16 H 1.0  0.3892081  0.4836879  0.2693643
H16 H 1.0  0.4094901  0.4956402  0.3015290
H16 H 1.0  0.3866649  0.4913001  0.2961418
H16 H 1.0  0.3931109  0.5264384  0.2959954
H16 H 1.0  0.4142311  0.5043204  0.2775221
H16 H 1.0  0.4146675  0.5125004  0.2999224
H16 H 1.0  0.3795226  0.5002584  0.2826366
H16 H 1.0  0.3875338  0.5225174  0.2796499
H16 H 1.0  0.3986862  0.5042991  0.2690356
H16 H 1.0  0.4005367  0.5084802  0.3098124
H16 H 1.0  0.3793525  0.5071864  0.2989347
H16 H 1.0  0.4047172  0.5255811  0.2826456
H16 H 1.0  0.4033092  0.4904668  0.2790829
H16 H 1.0  0.4014148  0.4932278  0.3065318
H16 H 1.0  0.3836859  0.5026475  0.3064634
H16 H 1.0  0.4081075  0.5272711  0.2916849
H16 H 1.0  0.4116248  0.4904704  0.2842709
H16 H 1.0  0.3948541  0.4897341  0.3119481
H16 H 1.0  0.3942045  0.4933148  0.3181308
H16 H 1.0  0.3862643  0.4987435  0.3143821
H16 H 1.0  0.3850370  0.4916761  0.3144857
H16 H 1.0  0.4121512  0.5301879  0.2994136
H16 H 1.0  0.4079626  0.5346079  0.3032057
H16 H 1.0  0.4196433  0.4888646  0.2884804
H16 H 1.0  0.4252342  0.4914768  0.2848222
H16 H 1.0  0.4194731  0.5056307  0.2948436
H16 H 1.0  0.3873273  0.4874906  0.2871366
H16 H 1.0  0.3836379  0.5242886  0.2946779
H16 H 1.0  0.4116747  0.5122956  0.2724308
N16 N 1.0  0.3971056  0.4983695  0.3118342
N16 N 1.0  0.3863961  0.4945371  0.3065117
N16 N 1.0  0.4033379  0.5290822  0.2985479
N16 N 1.0  0.4180896  0.4959890  0.2833342
N16 N 1.0  0.4186096  0.4971799  0.2958252
N16 N 1.0  0.3741977  0.5130164  0.2913509
N16 N 1.0  0.3797081  0.5234792  0.2871263
N16 N 1.0  0.4050620  0.5128696  0.2670393
N16 N 1.0  0.4101370  0.5208649  0.3051758
N16 N 1.0  0.3832114  0.4903303  0.2801994
N16 N 1.0  0.4020389  0.5238885  0.2722506
N16 N 1.0  0.3939236  0.4893843  0.2737151
C17 C 1.0  0.5845502  0.3660246  0.5776991
C17 C 1.0  0.6178718  0.3664118  0.5513372
C17 C 1.0  0.6289140  0.3997370  0.5728117
C17 C 1.0  0.6201387  0.3646220  0.5923857
C17 C 1.0  0.5936213  0.3945194  0.5821429
C17 C 1.0  0.6242385  0.3906894  0.5629563
C17 C 1.0  0.6223799  0.3781536  0.5888179
C17 C 1.0  0.6164233  0.3630396  0.5650259
C17 C 1.0  0.5948368  0.3987197  0.5907678
C17 C 1.0  0.6300590  0.3972439  0.5670393
C17 C 1.0  0.6239111  0.3697056  0.5932663
C17 C 1.0  0.6191660  0.3620314  0.5558082
C17 C 1.0  0.5906579  0.3872616  0.5686180
C17 C 1.0  0.6098959  0.3898246  0.5565894
C17 C 1.0  0.6121759  0.3901025  0.5891340
C17 C 1.0  0.6032756  0.3628013  0.5736321
C17 C 1.0  0.5892703  0.3819672  0.5705066
C17 C 1.0  0.6099544  0.3843260  0.5547478
C17 C 1.0  0.6147117  0.3936776  0.5853367
C17 C 1.0  0.6055508  0.3633251  0.5789404
C17 C 1.0  0.5892673  0.3806561  0.5761556
C17 C 1.0  0.6145597  0.3809070  0.5555380
C17 C 1.0  0.6196644  0.3922745  0.5826849
C17 C 1.0  0.6112657  0.3637531  0.5797667
C17 C 1.0  0.5907198  0.3847913  0.5799395
C17 C 1.0  0.6191836  0.3831006  0.5582658
C17 C 1.0  0.6220773  0.3871415  0.5838920
C17 C 1.0  0.6147349  0.3636687  0.5751203
C17 C 1.0  0.5921342  0.3901411  0.5782049
C17 C 1.0  0.6192790  0.3885705  0.5601621
C17 C 1.0  0.6196681  0.3834635  0.5876594
C17 C 1.0  0.6126155  0.3631510  0.5697568
C17 C 1.0  0.5920903  0.3912946  0.5725308
C17 C 1.0  0.6145891  0.3918690  0.5592953
C17 C 1.0  0.6147078  0.3850130  0.5902335
C17 C 1.0  0.6068697  0.3627328  0.5690935
C17 C 1.0  0.5905563  0.3884417  0.5626606
C17 C 1.0  0.6051028  0.3934575  0.5557426
C17 C 1.0  0.6070047  0.3915539  0.5919704
C17 C 1.0  0.5972901  0.3623064  0.5727247
C17 C 1.0  0.5909788  0.3938012  0.5546232
C17 C 1.0  0.5964628  0.3961773  0.5523578
C17 C 1.0  0.5996058  0.3971398  0.5947192
C17 C 1.0  0.5879666  0.3612989  0.5750824
C17 C 1.0  0.5877758  0.3751279  0.5781814
C17 C 1.0  0.6144348  0.3751890  0.5534935
C17 C 1.0  0.6221820  0.3961797  0.5787731
C17 C 1.0  0.6134502  0.3642509  0.5854120
H17 H 1.0  0.5851092  0.3659469  0.5821954
H17 H 1.0  0.5801660  0.3651682  0.5770552
H17 H 1.0  0.6137625  0.3655996  0.5496093
H17 H 1.0  0.6207213  0.3658408  0.5478845
H17 H 1.0  0.6261521  0.4033019  0.5723679
H17 H 1.0  0.6327627  0.4014407  0.5744414
H17 H 1.0  0.6166415  0.3648534  0.5952585
H17 H 1.0  0.6224024  0.3609123  0.5936024
H17 H 1.0  0.5951466  0.3983028  0.5802424
H17 H 1.0  0.6273585  0.3875711  0.5638448
H17 H 1.0  0.6258923  0.3772308  0.5861602
H17 H 1.0  0.6207104  0.3639386  0.5660566
H17 H 1.0  0.5960142  0.4024145  0.5884235
H17 H 1.0  0.5912757  0.3999891  0.5932328
H17 H 1.0  0.6330316  0.3938481  0.5674518
H17 H 1.0  0.6321673  0.4003375  0.5645188
H17 H 1.0  0.6275459  0.3693390  0.5905846
H17 H 1.0  0.6255480  0.3695816  0.5974704
H17 H 1.0  0.6233795  0.3626793  0.5573454
H17 H 1.0  0.6192485  0.3579598  0.5538633
H17 H 1.0  0.5881456  0.3787861  0.5675608
H17 H 1.0  0.6063374  0.3827236  0.5526478
H17 H 1.0  0.6127741  0.3976222  0.5844731
H17 H 1.0  0.6027905  0.3633762  0.5824672
H17 H 1.0  0.5907426  0.3838766  0.5843237
H17 H 1.0  0.6227597  0.3804761  0.5588846
H17 H 1.0  0.6259104  0.3860360  0.5818566
H17 H 1.0  0.6191595  0.3639936  0.5757343
H17 H 1.0  0.5931635  0.3953985  0.5710938
H17 H 1.0  0.6146406  0.3961043  0.5607502
H17 H 1.0  0.6128275  0.3821859  0.5931545
H17 H 1.0  0.6052074  0.3623278  0.5649543
H17 H 1.0  0.5899070  0.3848331  0.5600516
H17 H 1.0  0.6053784  0.3974326  0.5578334
H17 H 1.0  0.6051988  0.3882143  0.5943863
H17 H 1.0  0.5960355  0.3624721  0.5684063
H17 H 1.0  0.5900012  0.3899639  0.5524195
H17 H 1.0  0.5876291  0.3966363  0.5535690
H17 H 1.0  0.5973028  0.4001498  0.5543703
H17 H 1.0  0.5959121  0.3971772  0.5479911
H17 H 1.0  0.5983245  0.3936093  0.5972550
H17 H 1.0  0.6002331  0.4005128  0.5976513
H17 H 1.0  0.5871978  0.3612075  0.5706176
H17 H 1.0  0.5863942  0.3573563  0.5766164
H17 H 1.0  0.5884595  0.3745041  0.5825851
H17 H 1.0  0.6104281  0.3738458  0.5519461
H17 H 1.0  0.6196309  0.3997571  0.5778007
H17 H 1.0  0.6103106  0.3648063  0.5885877
N17 N 1.0  0.5911618  0.3932719  0.5606269
N17 N 1.0  0.6009217  0.3921431  0.5528053
N17 N 1.0  0.6047516  0.3963159  0.5916860
N17 N 1.0  0.5937818  0.3617199  0.5766209
N17 N 1.0  0.5858238  0.3713150  0.5751013
N17 N 1.0  0.6249176  0.3957559  0.5642622
N17 N 1.0  0.6269651  0.3955137  0.5766489
N17 N 1.0  0.6185899  0.3640504  0.5865861
N17 N 1.0  0.5931837  0.3940158  0.5873766
N17 N 1.0  0.6186331  0.3719938  0.5534870
N17 N 1.0  0.6208171  0.3748398  0.5926141
N17 N 1.0  0.6149145  0.3619766  0.5600838
C18 C 1.0  0.6414255  0.3888479  0.5380677
C18 C 1.0  0.6775136  0.4078264  0.5500210
C18 C 1.0  0.6809279  0.3755980  0.5753849
C18 C 1.0  0.6746472  0.3695573  0.5351698
C18 C 1.0  0.6457920  0.3743867  0.5642555
C18 C 1.0  0.6788777  0.3883986  0.5696588
C18 C 1.0  0.6754307  0.3683539  0.5492692
C18 C 1.0  0.6747793  0.3962893  0.5422578
C18 C 1.0  0.6452793  0.3648119  0.5655087
C18 C 1.0  0.6831496  0.3815796  0.5750219
C18 C 1.0  0.6775294  0.3665339  0.5400073
C18 C 1.0  0.6788113  0.4047719  0.5445586
C18 C 1.0  0.6456513  0.3897852  0.5615633
C18 C 1.0  0.6657461  0.3970331  0.5696267
C18 C 1.0  0.6637116  0.3660883  0.5594928
C18 C 1.0  0.6607855  0.3905086  0.5380458
C18 C 1.0  0.6447792  0.3898803  0.5558402
C18 C 1.0  0.6668074  0.4004418  0.5650569
C18 C 1.0  0.6661980  0.3681177  0.5643228
C18 C 1.0  0.6622557  0.3849947  0.5370146
C18 C 1.0  0.6442235  0.3849946  0.5527660
C18 C 1.0  0.6717008  0.3999826  0.5619965
C18 C 1.0  0.6716002  0.3702025  0.5643123
C18 C 1.0  0.6676990  0.3831305  0.5376631
C18 C 1.0  0.6445824  0.3799337  0.5555562
C18 C 1.0  0.6755803  0.3959768  0.5635890
C18 C 1.0  0.6745253  0.3702487  0.5593055
C18 C 1.0  0.6717210  0.3869258  0.5394098
C18 C 1.0  0.6454530  0.3796727  0.5612836
C18 C 1.0  0.6746670  0.3924999  0.5681280
C18 C 1.0  0.6721813  0.3682578  0.5543997
C18 C 1.0  0.6704101  0.3924634  0.5404787
C18 C 1.0  0.6459878  0.3846383  0.5642135
C18 C 1.0  0.6697172  0.3930821  0.5710921
C18 C 1.0  0.6667614  0.3662020  0.5545727
C18 C 1.0  0.6649139  0.3941771  0.5397835
C18 C 1.0  0.6461625  0.3950175  0.5646054
C18 C 1.0  0.6606459  0.3975109  0.5728899
C18 C 1.0  0.6580641  0.3638524  0.5594690
C18 C 1.0  0.6550964  0.3925148  0.5373364
C18 C 1.0  0.6468781  0.4008223  0.5723056
C18 C 1.0  0.6522263  0.4012919  0.5757738
C18 C 1.0  0.6496666  0.3607985  0.5631643
C18 C 1.0  0.6457767  0.3921812  0.5347802
C18 C 1.0  0.6432641  0.3850508  0.5467688
C18 C 1.0  0.6726390  0.4036797  0.5572697
C18 C 1.0  0.6740379  0.3722404  0.5694886
C18 C 1.0  0.6690399  0.3773241  0.5364896
H18 H 1.0  0.6414001  0.3845675  0.5365803
H18 H 1.0  0.6373244  0.3904500  0.5370766
H18 H 1.0  0.6738171  0.4103840  0.5494492
H18 H 1.0  0.6808395  0.4107577  0.5508649
H18 H 1.0  0.6777788  0.3753786  0.5786358
H18 H 1.0  0.6842574  0.3729014  0.5768042
H18 H 1.0  0.6708080  0.3673824  0.5341368
H18 H 1.0  0.6772268  0.3691811  0.5314860
H18 H 1.0  0.6470108  0.3747450  0.5685727
H18 H 1.0  0.6822585  0.3880039  0.5667156
H18 H 1.0  0.6793529  0.3705379  0.5495828
H18 H 1.0  0.6787289  0.3943281  0.5431544
H18 H 1.0  0.6462266  0.3656716  0.5698558
H18 H 1.0  0.6412862  0.3627098  0.5655797
H18 H 1.0  0.6864860  0.3817408  0.5719594
H18 H 1.0  0.6851172  0.3826332  0.5789444
H18 H 1.0  0.6814975  0.3685484  0.5408632
H18 H 1.0  0.6786066  0.3623605  0.5386686
H18 H 1.0  0.6826576  0.4024260  0.5450472
H18 H 1.0  0.6797112  0.4078337  0.5413675
H18 H 1.0  0.6445005  0.3938075  0.5537046
H18 H 1.0  0.6637524  0.4035086  0.5639069
H18 H 1.0  0.6638601  0.3680362  0.5681421
H18 H 1.0  0.6590799  0.3821392  0.5356653
H18 H 1.0  0.6441615  0.3761060  0.5532692
H18 H 1.0  0.6793753  0.3956060  0.5612395
H18 H 1.0  0.6787068  0.3718524  0.5592734
H18 H 1.0  0.6759396  0.3855085  0.5399141
H18 H 1.0  0.6466579  0.3845397  0.5686407
H18 H 1.0  0.6689898  0.3904062  0.5746090
H18 H 1.0  0.6649285  0.3646528  0.5507911
H18 H 1.0  0.6638769  0.3984569  0.5406009
H18 H 1.0  0.6463662  0.3986813  0.5620005
H18 H 1.0  0.6600920  0.3942820  0.5759749
H18 H 1.0  0.6564411  0.3629217  0.5553763
H18 H 1.0  0.6544035  0.3967182  0.5387859
H18 H 1.0  0.6467384  0.4042320  0.5693238
H18 H 1.0  0.6433328  0.4014979  0.5750154
H18 H 1.0  0.6522370  0.3980426  0.5789327
H18 H 1.0  0.6521148  0.4051654  0.5780877
H18 H 1.0  0.6485695  0.3597264  0.5589001
H18 H 1.0  0.6494321  0.3569084  0.5654402
H18 H 1.0  0.6456156  0.3965194  0.5360793
H18 H 1.0  0.6445815  0.3922229  0.5304283
H18 H 1.0  0.6434491  0.3810044  0.5448089
H18 H 1.0  0.6690935  0.4062146  0.5561486
H18 H 1.0  0.6711628  0.3724769  0.5729425
H18 H 1.0  0.6654674  0.3747057  0.5356951
N18 N 1.0  0.6463502  0.3953324  0.5698683
N18 N 1.0  0.6571061  0.4013677  0.5722330
N18 N 1.0  0.6552274  0.3630296  0.5638404
N18 N 1.0  0.6512268  0.3896353  0.5351991
N18 N 1.0  0.6422785  0.3894372  0.5440078
N18 N 1.0  0.6786703  0.3855010  0.5740630
N18 N 1.0  0.6791025  0.3736326  0.5699846
N18 N 1.0  0.6739607  0.3754243  0.5363814
N18 N 1.0  0.6447515  0.3697141  0.5620373
N18 N 1.0  0.6772054  0.4039659  0.5546428
N18 N 1.0  0.6738632  0.3660820  0.5447730
N18 N 1.0  0.6740889  0.4014980  0.5427313
C19 C 1.0  0.5931170  0.6716002  0.6192069
C19 C 1.0  0.5622350  0.6851064  0.6450783
C19 C 1.0  0.5384653  0.6808823  0.6117494
C19 C 1.0  0.5619551  0.6495449  0.6243753
C19 C 1.0  0.5727891  0.6796438  0.5983247
C19 C 1.0  0.5463350  0.6858044  0.6224587
C19 C 1.0  0.5540291  0.6586129  0.6169048
C19 C 1.0  0.5653243  0.6724447  0.6395116
C19 C 1.0  0.5700959  0.6742412  0.5907703
C19 C 1.0  0.5383633  0.6841508  0.6172407
C19 C 1.0  0.5563864  0.6503524  0.6213442
C19 C 1.0  0.5630583  0.6788967  0.6463486
C19 C 1.0  0.5782551  0.6880565  0.6103134
C19 C 1.0  0.5594975  0.6943589  0.6217060
C19 C 1.0  0.5581104  0.6668782  0.6041758
C19 C 1.0  0.5775025  0.6685646  0.6303671
C19 C 1.0  0.5818292  0.6842309  0.6127859
C19 C 1.0  0.5617635  0.6931583  0.6269073
C19 C 1.0  0.5541928  0.6711446  0.6044610
C19 C 1.0  0.5753527  0.6638284  0.6278029
C19 C 1.0  0.5825326  0.6788924  0.6106330
C19 C 1.0  0.5590957  0.6896278  0.6306412
C19 C 1.0  0.5502613  0.6713789  0.6087058
C19 C 1.0  0.5700307  0.6618818  0.6289914
C19 C 1.0  0.5795360  0.6774175  0.6059031
C19 C 1.0  0.5540456  0.6872546  0.6290607
C19 C 1.0  0.5503192  0.6672203  0.6127469
C19 C 1.0  0.5668229  0.6648060  0.6328373
C19 C 1.0  0.5759177  0.6811357  0.6033122
C19 C 1.0  0.5516543  0.6883560  0.6239037
C19 C 1.0  0.5541661  0.6628954  0.6125999
C19 C 1.0  0.5688281  0.6695510  0.6354815
C19 C 1.0  0.5753237  0.6864293  0.6055820
C19 C 1.0  0.5544485  0.6919124  0.6202745
C19 C 1.0  0.5580397  0.6627999  0.6082850
C19 C 1.0  0.5741779  0.6713749  0.6341841
C19 C 1.0  0.5776949  0.6936136  0.6127007
C19 C 1.0  0.5622415  0.6980904  0.6177772
C19 C 1.0  0.5622229  0.6665707  0.5997163
C19 C 1.0  0.5830956  0.6706152  0.6291809
C19 C 1.0  0.5748146  0.7028269  0.6132669
C19 C 1.0  0.5687885  0.7044696  0.6146233
C19 C 1.0  0.5665667  0.6689511  0.5914116
C19 C 1.0  0.5920012  0.6705603  0.6254138
C19 C 1.0  0.5863043  0.6748641  0.6131702
C19 C 1.0  0.5616166  0.6885346  0.6360579
C19 C 1.0  0.5462153  0.6759079  0.6087989
C19 C 1.0  0.5679821  0.6568762  0.6262280
H19 H 1.0  0.5927550  0.6676833  0.6169570
H19 H 1.0  0.5974265  0.6728411  0.6186998
H19 H 1.0  0.5662511  0.6871987  0.6452358
H19 H 1.0  0.5598246  0.6869584  0.6484141
H19 H 1.0  0.5394150  0.6837225  0.6083486
H19 H 1.0  0.5342988  0.6793789  0.6108827
H19 H 1.0  0.5650818  0.6481737  0.6213954
H19 H 1.0  0.5615360  0.6461197  0.6272836
H19 H 1.0  0.5697400  0.6826977  0.5970484
H19 H 1.0  0.5448809  0.6827232  0.6253980
H19 H 1.0  0.5511910  0.6594602  0.6202930
H19 H 1.0  0.5610935  0.6709286  0.6397378
H19 H 1.0  0.5673882  0.6777097  0.5896879
H19 H 1.0  0.5728243  0.6737377  0.5872106
H19 H 1.0  0.5371500  0.6813660  0.6206037
H19 H 1.0  0.5350694  0.6872290  0.6170319
H19 H 1.0  0.5531982  0.6514627  0.6243674
H19 H 1.0  0.5550643  0.6463778  0.6196636
H19 H 1.0  0.5590141  0.6768548  0.6464573
H19 H 1.0  0.5646868  0.6784803  0.6505369
H19 H 1.0  0.5841401  0.6853964  0.6164414
H19 H 1.0  0.5656660  0.6950426  0.6280389
H19 H 1.0  0.5542250  0.6743085  0.6012912
H19 H 1.0  0.5779078  0.6616352  0.6248496
H19 H 1.0  0.5800151  0.6733185  0.6041632
H19 H 1.0  0.5519610  0.6845238  0.6319342
H19 H 1.0  0.5472852  0.6673779  0.6160376
H19 H 1.0  0.5627046  0.6633170  0.6337768
H19 H 1.0  0.5725561  0.6893730  0.6036495
H19 H 1.0  0.5526167  0.6927821  0.6162812
H19 H 1.0  0.5610229  0.6594619  0.6081481
H19 H 1.0  0.5757517  0.6750409  0.6362197
H19 H 1.0  0.5797687  0.6941658  0.6166560
H19 H 1.0  0.5603348  0.6982457  0.6137042
H19 H 1.0  0.5653470  0.6633801  0.6002736
H19 H 1.0  0.5840520  0.6746069  0.6310254
H19 H 1.0  0.5772929  0.7030141  0.6170563
H19 H 1.0  0.5765937  0.7059649  0.6105546
H19 H 1.0  0.5663716  0.7045433  0.6107906
H19 H 1.0  0.5687497  0.7087320  0.6161070
H19 H 1.0  0.5693023  0.6654316  0.5922275
H19 H 1.0  0.5646218  0.6680198  0.5874470
H19 H 1.0  0.5926260  0.6744216  0.6277017
H19 H 1.0  0.5951523  0.6677443  0.6269981
H19 H 1.0  0.5860622  0.6707224  0.6114275
H19 H 1.0  0.5657728  0.6901883  0.6365517
H19 H 1.0  0.5469565  0.6791390  0.6057555
H19 H 1.0  0.5706542  0.6553213  0.6229580
N19 N 1.0  0.5750227  0.6975319  0.6103899
N19 N 1.0  0.5665089  0.7009577  0.6189624
N19 N 1.0  0.5622027  0.6697385  0.5954975
N19 N 1.0  0.5866089  0.6679929  0.6262460
N19 N 1.0  0.5896303  0.6760423  0.6170925
N19 N 1.0  0.5435760  0.6870467  0.6181365
N19 N 1.0  0.5421329  0.6761117  0.6121346
N19 N 1.0  0.5634579  0.6544786  0.6274997
N19 N 1.0  0.5735276  0.6751609  0.5956424
N19 N 1.0  0.5592006  0.6858811  0.6399253
N19 N 1.0  0.5569563  0.6542260  0.6167585
N19 N 1.0  0.5670230  0.6764132  0.6425442
C20 C 1.0  0.7522914  0.4408025  0.3767556
C20 C 1.0  0.7223878  0.4411621  0.4069403
C20 C 1.0  0.7332128  0.4017802  0.4119960
C20 C 1.0  0.7618959  0.4312732  0.4128273
C20 C 1.0  0.7482483  0.4109772  0.3796040
C20 C 1.0  0.7266409  0.4138881  0.4086708
C20 C 1.0  0.7548103  0.4190493  0.4117170
C20 C 1.0  0.7365511  0.4409067  0.4073770
C20 C 1.0  0.7553130  0.4044415  0.3805438
C20 C 1.0  0.7281398  0.4054766  0.4131997
C20 C 1.0  0.7609664  0.4255127  0.4154358
C20 C 1.0  0.7275879  0.4438296  0.4095280
C20 C 1.0  0.7374800  0.4220630  0.3772516
C20 C 1.0  0.7226954  0.4191986  0.3944149
C20 C 1.0  0.7535320  0.4096651  0.3991750
C20 C 1.0  0.7466493  0.4413326  0.3953423
C20 C 1.0  0.7407942  0.4268105  0.3772291
C20 C 1.0  0.7222862  0.4248719  0.3955444
C20 C 1.0  0.7486580  0.4068352  0.4005418
C20 C 1.0  0.7513018  0.4389593  0.3978622
C20 C 1.0  0.7465383  0.4265144  0.3779695
C20 C 1.0  0.7232679  0.4269929  0.4008417
C20 C 1.0  0.7457907  0.4079222  0.4054538
C20 C 1.0  0.7512124  0.4372288  0.4033870
C20 C 1.0  0.7489438  0.4213081  0.3787665
C20 C 1.0  0.7247121  0.4232920  0.4050668
C20 C 1.0  0.7478954  0.4119693  0.4090342
C20 C 1.0  0.7463060  0.4378999  0.4064050
C20 C 1.0  0.7457600  0.4164613  0.3788149
C20 C 1.0  0.7251600  0.4176012  0.4040977
C20 C 1.0  0.7527490  0.4148799  0.4078108
C20 C 1.0  0.7415778  0.4402525  0.4040308
C20 C 1.0  0.7400373  0.4169219  0.3780620
C20 C 1.0  0.7241463  0.4156310  0.3987388
C20 C 1.0  0.7555064  0.4136774  0.4028527
C20 C 1.0  0.7418253  0.4419354  0.3984868
C20 C 1.0  0.7314868  0.4225864  0.3764139
C20 C 1.0  0.7216319  0.4169275  0.3888831
C20 C 1.0  0.7565940  0.4085245  0.3940547
C20 C 1.0  0.7467142  0.4432004  0.3895628
C20 C 1.0  0.7223899  0.4196323  0.3749917
C20 C 1.0  0.7188828  0.4169484  0.3796124
C20 C 1.0  0.7588479  0.4039389  0.3858452
C20 C 1.0  0.7504911  0.4453095  0.3809147
C20 C 1.0  0.7500562  0.4314653  0.3779089
C20 C 1.0  0.7227434  0.4329636  0.4018254
C20 C 1.0  0.7407276  0.4048157  0.4067206
C20 C 1.0  0.7562070  0.4348060  0.4058515
H20 H 1.0  0.7565474  0.4395478  0.3776762
H20 H 1.0  0.7524815  0.4426306  0.3726336
H20 H 1.0  0.7214899  0.4431897  0.4029888
H20 H 1.0  0.7188312  0.4420877  0.4095597
H20 H 1.0  0.7322770  0.3990719  0.4084855
H20 H 1.0  0.7338306  0.3989888  0.4154886
H20 H 1.0  0.7650685  0.4309501  0.4096075
H20 H 1.0  0.7636766  0.4340043  0.4159477
H20 H 1.0  0.7452792  0.4076312  0.3800945
H20 H 1.0  0.7278438  0.4159854  0.4124659
H20 H 1.0  0.7520135  0.4199631  0.4151223
H20 H 1.0  0.7367346  0.4389521  0.4114262
H20 H 1.0  0.7519874  0.4013665  0.3806804
H20 H 1.0  0.7578455  0.4032627  0.3769989
H20 H 1.0  0.7289750  0.4079931  0.4168749
H20 H 1.0  0.7246682  0.4028367  0.4143602
H20 H 1.0  0.7579920  0.4258848  0.4188346
H20 H 1.0  0.7648074  0.4241730  0.4173906
H20 H 1.0  0.7283296  0.4419885  0.4136019
H20 H 1.0  0.7267222  0.4481807  0.4103559
H20 H 1.0  0.7389112  0.4308265  0.3766062
H20 H 1.0  0.7211608  0.4276507  0.3922168
H20 H 1.0  0.7471134  0.4037238  0.3977145
H20 H 1.0  0.7550465  0.4384866  0.3954508
H20 H 1.0  0.7533729  0.4209765  0.3793426
H20 H 1.0  0.7254718  0.4249090  0.4091740
H20 H 1.0  0.7456973  0.4128245  0.4128415
H20 H 1.0  0.7462137  0.4365733  0.4106818
H20 H 1.0  0.7374944  0.4132350  0.3780792
H20 H 1.0  0.7244833  0.4112326  0.3979656
H20 H 1.0  0.7592651  0.4159133  0.4018867
H20 H 1.0  0.7381814  0.4437613  0.3966298
H20 H 1.0  0.7299685  0.4268224  0.3763748
H20 H 1.0  0.7226130  0.4125586  0.3884364
H20 H 1.0  0.7599854  0.4113664  0.3932342
H20 H 1.0  0.7427014  0.4444581  0.3879610
H20 H 1.0  0.7213616  0.4240373  0.3747167
H20 H 1.0  0.7211296  0.4178913  0.3710231
H20 H 1.0  0.7197129  0.4124944  0.3797084
H20 H 1.0  0.7145210  0.4172968  0.3785057
H20 H 1.0  0.7623305  0.4068271  0.3855865
H20 H 1.0  0.7607377  0.3998416  0.3859412
H20 H 1.0  0.7463358  0.4467556  0.3798304
H20 H 1.0  0.7531547  0.4489142  0.3803844
H20 H 1.0  0.7543420  0.4307265  0.3790644
H20 H 1.0  0.7221366  0.4354231  0.3981059
H20 H 1.0  0.7392529  0.4021984  0.4033698
H20 H 1.0  0.7595412  0.4340262  0.4029315
N20 N 1.0  0.7282549  0.4184668  0.3757678
N20 N 1.0  0.7197084  0.4197707  0.3848765
N20 N 1.0  0.7554448  0.4045461  0.3907857
N20 N 1.0  0.7510730  0.4433730  0.3865956
N20 N 1.0  0.7483135  0.4362731  0.3766114
N20 N 1.0  0.7265434  0.4086252  0.4083111
N20 N 1.0  0.7382062  0.4050973  0.4113465
N20 N 1.0  0.7566853  0.4336848  0.4109846
N20 N 1.0  0.7534526  0.4101162  0.3797095
N20 N 1.0  0.7229607  0.4351682  0.4066137
N20 N 1.0  0.7594861  0.4214455  0.4112376
N20 N 1.0  0.7322795  0.4435412  0.4057510
C21 C 1.0  0.3681078  0.3915884  0.4137110
C21 C 1.0  0.4025705  0.4159746  0.4089111
C21 C 1.0  0.3769273  0.4405180  0.3880861
C21 C 1.0  0.3671788  0.4280642  0.4260741
C21 C 1.0  0.3584972  0.4086852  0.3907041
C21 C 1.0  0.3869317  0.4312690  0.3919865
C21 C 1.0  0.3670058  0.4328148  0.4127227
C21 C 1.0  0.3908806  0.4172224  0.4168254
C21 C 1.0  0.3499178  0.4131219  0.3902377
C21 C 1.0  0.3832206  0.4394546  0.3884183
C21 C 1.0  0.3660982  0.4331405  0.4223441
C21 C 1.0  0.4003311  0.4171601  0.4147790
C21 C 1.0  0.3718045  0.4005671  0.3918822
C21 C 1.0  0.3881401  0.4160770  0.3881478
C21 C 1.0  0.3597255  0.4265593  0.4002783
C21 C 1.0  0.3789130  0.4071206  0.4181343
C21 C 1.0  0.3712629  0.3983587  0.3972069
C21 C 1.0  0.3914724  0.4142100  0.3925112
C21 C 1.0  0.3628738  0.4288955  0.3960050
C21 C 1.0  0.3747629  0.4107273  0.4199772
C21 C 1.0  0.3666111  0.3994483  0.4004937
C21 C 1.0  0.3933260  0.4177921  0.3966652
C21 C 1.0  0.3673072  0.4324567  0.3970967
C21 C 1.0  0.3757849  0.4163670  0.4207984
C21 C 1.0  0.3624562  0.4028554  0.3983361
C21 C 1.0  0.3917524  0.4233677  0.3963989
C21 C 1.0  0.3685828  0.4336529  0.4026257
C21 C 1.0  0.3811103  0.4183886  0.4197102
C21 C 1.0  0.3628521  0.4051424  0.3930218
C21 C 1.0  0.3884309  0.4253842  0.3921064
C21 C 1.0  0.3655343  0.4313997  0.4070023
C21 C 1.0  0.3853595  0.4149144  0.4178662
C21 C 1.0  0.3675587  0.4039613  0.3898626
C21 C 1.0  0.3866542  0.4216719  0.3880212
C21 C 1.0  0.3611235  0.4278502  0.4057466
C21 C 1.0  0.3841786  0.4092900  0.4170914
C21 C 1.0  0.3767371  0.3992672  0.3885847
C21 C 1.0  0.3862100  0.4123621  0.3837474
C21 C 1.0  0.3550402  0.4228545  0.3991757
C21 C 1.0  0.3778944  0.4011908  0.4173014
C21 C 1.0  0.3824347  0.3990290  0.3807755
C21 C 1.0  0.3855526  0.4041813  0.3786343
C21 C 1.0  0.3484429  0.4181471  0.3939015
C21 C 1.0  0.3730091  0.3928518  0.4176139
C21 C 1.0  0.3659835  0.3971164  0.4060667
C21 C 1.0  0.3968455  0.4156450  0.4011254
C21 C 1.0  0.3704517  0.4348341  0.3924761
C21 C 1.0  0.3713114  0.4199683  0.4227752
H21 H 1.0  0.3642980  0.3932330  0.4155320
H21 H 1.0  0.3674928  0.3871199  0.4135608
H21 H 1.0  0.4030018  0.4114974  0.4083636
H21 H 1.0  0.4067717  0.4175953  0.4086110
H21 H 1.0  0.3753296  0.4387775  0.3842195
H21 H 1.0  0.3762273  0.4449633  0.3877397
H21 H 1.0  0.3633846  0.4256036  0.4263679
H21 H 1.0  0.3679650  0.4294999  0.4302797
H21 H 1.0  0.3595530  0.4106195  0.3867803
H21 H 1.0  0.3881150  0.4335740  0.3956655
H21 H 1.0  0.3708225  0.4351615  0.4131438
H21 H 1.0  0.3911048  0.4217104  0.4170641
H21 H 1.0  0.3512820  0.4145961  0.3861757
H21 H 1.0  0.3461521  0.4107723  0.3894203
H21 H 1.0  0.3848648  0.4414279  0.3921519
H21 H 1.0  0.3852324  0.4415911  0.3849896
H21 H 1.0  0.3698081  0.4357420  0.4222665
H21 H 1.0  0.3629201  0.4357011  0.4242708
H21 H 1.0  0.4001545  0.4216423  0.4154229
H21 H 1.0  0.4033310  0.4156661  0.4178015
H21 H 1.0  0.3744881  0.3957221  0.3988526
H21 H 1.0  0.3926385  0.4098872  0.3926281
H21 H 1.0  0.3618088  0.4279151  0.3917665
H21 H 1.0  0.3706825  0.4090711  0.4207948
H21 H 1.0  0.3588230  0.4037514  0.4007969
H21 H 1.0  0.3931780  0.4261587  0.3995986
H21 H 1.0  0.3720048  0.4364083  0.4034948
H21 H 1.0  0.3819265  0.4227468  0.4203425
H21 H 1.0  0.3679536  0.4056778  0.3857447
H21 H 1.0  0.3840869  0.4232091  0.3846891
H21 H 1.0  0.3587483  0.4260982  0.4091154
H21 H 1.0  0.3874507  0.4065827  0.4156690
H21 H 1.0  0.3799480  0.3970456  0.3908217
H21 H 1.0  0.3832274  0.4142011  0.3809240
H21 H 1.0  0.3532964  0.4209076  0.4028390
H21 H 1.0  0.3812884  0.3989676  0.4153552
H21 H 1.0  0.3852442  0.3965448  0.3833196
H21 H 1.0  0.3814093  0.3963935  0.3772583
H21 H 1.0  0.3828275  0.4065245  0.3758740
H21 H 1.0  0.3889697  0.4028211  0.3760182
H21 H 1.0  0.3468234  0.4166684  0.3978672
H21 H 1.0  0.3450073  0.4203684  0.3919961
H21 H 1.0  0.3767726  0.3909755  0.4159260
H21 H 1.0  0.3723135  0.3907384  0.4215406
H21 H 1.0  0.3624633  0.3987092  0.4083733
H21 H 1.0  0.3973104  0.4111689  0.4011471
H21 H 1.0  0.3693923  0.4331583  0.3884361
H21 H 1.0  0.3672665  0.4180031  0.4229410
N21 N 1.0  0.3772903  0.4005884  0.3835071
N21 N 1.0  0.3878507  0.4073775  0.3832015
N21 N 1.0  0.3531053  0.4219440  0.3943528
N21 N 1.0  0.3734298  0.3987644  0.4187205
N21 N 1.0  0.3692465  0.3935091  0.4081098
N21 N 1.0  0.3844531  0.4335715  0.3879379
N21 N 1.0  0.3741340  0.4385667  0.3930609
N21 N 1.0  0.3720229  0.4249955  0.4242089
N21 N 1.0  0.3538279  0.4094780  0.3930291
N21 N 1.0  0.3992086  0.4187048  0.4047154
N21 N 1.0  0.3641011  0.4314524  0.4169109
N21 N 1.0  0.3951205  0.4142795  0.4157332
C22 C 1.0  0.5980680  0.7041909  0.4858397
C22 C 1.0  0.6367812  0.7194930  0.4773200
C22 C 1.0  0.6471416  0.7007379  0.5124565
C22 C 1.0  0.6276976  0.6797457  0.4828847
C22 C 1.0  0.6102825  0.7014284  0.5133565
C22 C 1.0  0.6438088  0.7101255  0.5023761
C22 C 1.0  0.6330491  0.6844063  0.4951526
C22 C 1.0  0.6311933  0.7064820  0.4767352
C22 C 1.0  0.6098445  0.6935172  0.5188999
C22 C 1.0  0.6493470  0.7055085  0.5088200
C22 C 1.0  0.6318978  0.6785433  0.4875498
C22 C 1.0  0.6360825  0.7142599  0.4737173
C22 C 1.0  0.6098529  0.7140457  0.5041368
C22 C 1.0  0.6317467  0.7201964  0.5020895
C22 C 1.0  0.6252883  0.6887859  0.5080981
C22 C 1.0  0.6163822  0.7021305  0.4796817
C22 C 1.0  0.6071430  0.7119047  0.4994897
C22 C 1.0  0.6313688  0.7211342  0.4963792
C22 C 1.0  0.6293074  0.6921525  0.5105770
C22 C 1.0  0.6172157  0.6965221  0.4808984
C22 C 1.0  0.6054151  0.7063739  0.4992551
C22 C 1.0  0.6349546  0.7185577  0.4926340
C22 C 1.0  0.6344786  0.6930197  0.5081201
C22 C 1.0  0.6224915  0.6941396  0.4807780
C22 C 1.0  0.6064807  0.7029640  0.5038119
C22 C 1.0  0.6389853  0.7149464  0.4947188
C22 C 1.0  0.6355845  0.6904410  0.5030451
C22 C 1.0  0.6270077  0.6975139  0.4794180
C22 C 1.0  0.6091842  0.7049595  0.5085383
C22 C 1.0  0.6394899  0.7139079  0.5003926
C22 C 1.0  0.6316763  0.6870512  0.5004451
C22 C 1.0  0.6263378  0.7031301  0.4781781
C22 C 1.0  0.6108478  0.7105051  0.5086203
C22 C 1.0  0.6358238  0.7165642  0.5040162
C22 C 1.0  0.6265432  0.6862807  0.5030313
C22 C 1.0  0.6209908  0.7053688  0.4783420
C22 C 1.0  0.6115416  0.7198799  0.5041995
C22 C 1.0  0.6280336  0.7229116  0.5060555
C22 C 1.0  0.6198686  0.6878146  0.5106627
C22 C 1.0  0.6108598  0.7046589  0.4797547
C22 C 1.0  0.6149843  0.7281278  0.5078906
C22 C 1.0  0.6211920  0.7290159  0.5091269
C22 C 1.0  0.6130527  0.6881659  0.5175128
C22 C 1.0  0.6012134  0.7049961  0.4803342
C22 C 1.0  0.6025308  0.7040999  0.4944178
C22 C 1.0  0.6344198  0.7197095  0.4866944
C22 C 1.0  0.6385664  0.6965471  0.5109019
C22 C 1.0  0.6231448  0.6882350  0.4820425
H22 H 1.0  0.5973878  0.6997637  0.4865271
H22 H 1.0  0.5939345  0.7059525  0.4854153
H22 H 1.0  0.6332048  0.7222065  0.4767051
H22 H 1.0  0.6403095  0.7218487  0.4757808
H22 H 1.0  0.6452376  0.7024714  0.5161853
H22 H 1.0  0.6506467  0.6983207  0.5139542
H22 H 1.0  0.6236520  0.6780783  0.4840639
H22 H 1.0  0.6288986  0.6774052  0.4792178
H22 H 1.0  0.6128722  0.7033243  0.5165111
H22 H 1.0  0.6460093  0.7079310  0.4991219
H22 H 1.0  0.6369357  0.6857668  0.4933370
H22 H 1.0  0.6351388  0.7043888  0.4772844
H22 H 1.0  0.6122073  0.6959215  0.5219282
H22 H 1.0  0.6060213  0.6924028  0.5210238
H22 H 1.0  0.6514878  0.7037676  0.5052250
H22 H 1.0  0.6525393  0.7077226  0.5111168
H22 H 1.0  0.6360003  0.6799705  0.4862576
H22 H 1.0  0.6323107  0.6740724  0.4880079
H22 H 1.0  0.6397809  0.7116729  0.4741241
H22 H 1.0  0.6359946  0.7154928  0.4693768
H22 H 1.0  0.6063257  0.7145630  0.4959787
H22 H 1.0  0.6282258  0.7239433  0.4948654
H22 H 1.0  0.6283614  0.6940977  0.5144988
H22 H 1.0  0.6136649  0.6939959  0.4819335
H22 H 1.0  0.6051807  0.6986789  0.5037270
H22 H 1.0  0.6417735  0.7129451  0.4918412
H22 H 1.0  0.6395790  0.6910934  0.5011277
H22 H 1.0  0.6310982  0.6956927  0.4793136
H22 H 1.0  0.6129389  0.7121399  0.5122278
H22 H 1.0  0.6361970  0.7157793  0.5084097
H22 H 1.0  0.6235054  0.6836596  0.5010409
H22 H 1.0  0.6204477  0.7097100  0.4773831
H22 H 1.0  0.6110139  0.7220202  0.5002763
H22 H 1.0  0.6284063  0.7214227  0.5102856
H22 H 1.0  0.6169498  0.6855762  0.5080701
H22 H 1.0  0.6108472  0.7091328  0.4792699
H22 H 1.0  0.6139986  0.7299473  0.5038590
H22 H 1.0  0.6125624  0.7305051  0.5108658
H22 H 1.0  0.6221208  0.7274366  0.5132717
H22 H 1.0  0.6220006  0.7334502  0.5093618
H22 H 1.0  0.6105679  0.6856343  0.5146927
H22 H 1.0  0.6134339  0.6856926  0.5212685
H22 H 1.0  0.6016577  0.7094303  0.4795131
H22 H 1.0  0.5986498  0.7034377  0.4769624
H22 H 1.0  0.6019019  0.6996458  0.4945404
H22 H 1.0  0.6308034  0.7221463  0.4855826
H22 H 1.0  0.6370054  0.6987212  0.5145197
H22 H 1.0  0.6194123  0.6862235  0.4835504
N22 N 1.0  0.6134698  0.7223192  0.5084616
N22 N 1.0  0.6246268  0.7267182  0.5047361
N22 N 1.0  0.6186062  0.6894207  0.5155269
N22 N 1.0  0.6063936  0.7019095  0.4803264
N22 N 1.0  0.6008578  0.7070354  0.4903658
N22 N 1.0  0.6449569  0.7094181  0.5074769
N22 N 1.0  0.6435600  0.6970701  0.5092818
N22 N 1.0  0.6276764  0.6856007  0.4814428
N22 N 1.0  0.6083883  0.6965326  0.5138853
N22 N 1.0  0.6378692  0.7180370  0.4830695
N22 N 1.0  0.6299978  0.6807953  0.4928107
N22 N 1.0  0.6308992  0.7114439  0.4749676
C23 C 1.0  0.5690721  0.6226379  0.4080737
C23 C 1.0  0.5327681  0.6006146  0.4096380
C23 C 1.0  0.5498215  0.5787550  0.3792238
C23 C 1.0  0.5704007  0.5846528  0.4143658
C23 C 1.0  0.5707409  0.6090650  0.3811108
C23 C 1.0  0.5420044  0.5876317  0.3870307
C23 C 1.0  0.5665927  0.5820782  0.4009594
C23 C 1.0  0.5460210  0.5976948  0.4137232
C23 C 1.0  0.5784974  0.6044441  0.3776475
C23 C 1.0  0.5439553  0.5799843  0.3814429
C23 C 1.0  0.5700300  0.5801963  0.4097993
C23 C 1.0  0.5364043  0.5984308  0.4144194
C23 C 1.0  0.5589305  0.6173803  0.3870904
C23 C 1.0  0.5410157  0.6032748  0.3858835
C23 C 1.0  0.5707235  0.5899557  0.3880025
C23 C 1.0  0.5586611  0.6070111  0.4130725
C23 C 1.0  0.5610601  0.6186941  0.3923118
C23 C 1.0  0.5391412  0.6045477  0.3912217
C23 C 1.0  0.5663651  0.5884455  0.3844874
C23 C 1.0  0.5628546  0.6030065  0.4131541
C23 C 1.0  0.5663239  0.6169253  0.3939835
C23 C 1.0  0.5381971  0.6004227  0.3951735
C23 C 1.0  0.5621218  0.5849225  0.3862518
C23 C 1.0  0.5616475  0.5973496  0.4134158
C23 C 1.0  0.5694600  0.6137523  0.3902923
C23 C 1.0  0.5391933  0.5949057  0.3936888
C23 C 1.0  0.5622922  0.5829121  0.3916884
C23 C 1.0  0.5560829  0.5957248  0.4135771
C23 C 1.0  0.5674668  0.6123539  0.3850291
C23 C 1.0  0.5410647  0.5934744  0.3883997
C23 C 1.0  0.5665760  0.5843278  0.3953176
C23 C 1.0  0.5517834  0.5996025  0.4135032
C23 C 1.0  0.5621921  0.6141948  0.3835068
C23 C 1.0  0.5419638  0.5977197  0.3845531
C23 C 1.0  0.5707526  0.5878660  0.3934020
C23 C 1.0  0.5531543  0.6052310  0.4132391
C23 C 1.0  0.5534112  0.6193688  0.3855166
C23 C 1.0  0.5419772  0.6075669  0.3816952
C23 C 1.0  0.5752171  0.5936126  0.3861781
C23 C 1.0  0.5598848  0.6129562  0.4128419
C23 C 1.0  0.5458577  0.6210539  0.3797192
C23 C 1.0  0.5418796  0.6164257  0.3778200
C23 C 1.0  0.5805014  0.5988500  0.3800016
C23 C 1.0  0.5653193  0.6209534  0.4129656
C23 C 1.0  0.5686127  0.6183183  0.3994343
C23 C 1.0  0.5361913  0.6019636  0.4006957
C23 C 1.0  0.5576703  0.5834266  0.3823998
C23 C 1.0  0.5661879  0.5933171  0.4135353
H23 H 1.0  0.5730887  0.6205854  0.4085086
H23 H 1.0  0.5699764  0.6270479  0.4083959
H23 H 1.0  0.5325619  0.6051349  0.4098754
H23 H 1.0  0.5285266  0.5992187  0.4102920
H23 H 1.0  0.5504513  0.5810268  0.3753540
H23 H 1.0  0.5500474  0.5743981  0.3780670
H23 H 1.0  0.5743166  0.5868935  0.4139388
H23 H 1.0  0.5706653  0.5825979  0.4183750
H23 H 1.0  0.5685170  0.6078184  0.3774023
H23 H 1.0  0.5416770  0.5848174  0.3905265
H23 H 1.0  0.5628568  0.5798372  0.4020879
H23 H 1.0  0.5455140  0.5932372  0.4133735
H23 H 1.0  0.5759767  0.6036848  0.3739592
H23 H 1.0  0.5820778  0.6067528  0.3761572
H23 H 1.0  0.5432267  0.5775057  0.3851662
H23 H 1.0  0.5409312  0.5784950  0.3784421
H23 H 1.0  0.5662421  0.5777792  0.4103882
H23 H 1.0  0.5733962  0.5772465  0.4103800
H23 H 1.0  0.5363917  0.5938997  0.4143439
H23 H 1.0  0.5344581  0.5995362  0.4183383
H23 H 1.0  0.5586174  0.6211537  0.3951482
H23 H 1.0  0.5383964  0.6088374  0.3922728
H23 H 1.0  0.5663232  0.5900460  0.3803045
H23 H 1.0  0.5671224  0.6043598  0.4130304
H23 H 1.0  0.5735389  0.6123432  0.3914906
H23 H 1.0  0.5384657  0.5916969  0.3967277
H23 H 1.0  0.5590235  0.5801822  0.3930745
H23 H 1.0  0.5551241  0.5913547  0.4137846
H23 H 1.0  0.5605675  0.6131694  0.3794610
H23 H 1.0  0.5434080  0.5966368  0.3804544
H23 H 1.0  0.5740789  0.5889720  0.3961900
H23 H 1.0  0.5498454  0.6082491  0.4131844
H23 H 1.0  0.5511084  0.6213244  0.3888517
H23 H 1.0  0.5439332  0.6060903  0.3779212
H23 H 1.0  0.5780321  0.5948876  0.3894494
H23 H 1.0  0.5562793  0.6155841  0.4122547
H23 H 1.0  0.5440439  0.6232052  0.3832716
H23 H 1.0  0.5461034  0.6241745  0.3764680
H23 H 1.0  0.5435655  0.6144510  0.3741059
H23 H 1.0  0.5380031  0.6183094  0.3764801
H23 H 1.0  0.5832415  0.5996196  0.3835281
H23 H 1.0  0.5831091  0.5968337  0.3769190
H23 H 1.0  0.5614013  0.6232118  0.4126773
H23 H 1.0  0.5672125  0.6223896  0.4168026
H23 H 1.0  0.5724863  0.6162505  0.4004184
H23 H 1.0  0.5361061  0.6063937  0.4014829
H23 H 1.0  0.5577315  0.5856820  0.3785061
H23 H 1.0  0.5702706  0.5950801  0.4128465
N23 N 1.0  0.5514074  0.6188914  0.3806596
N23 N 1.0  0.5406510  0.6126324  0.3823431
N23 N 1.0  0.5758469  0.5952048  0.3811879
N23 N 1.0  0.5647445  0.6149597  0.4132923
N23 N 1.0  0.5663177  0.6216740  0.4027969
N23 N 1.0  0.5431098  0.5859107  0.3821672
N23 N 1.0  0.5539975  0.5797873  0.3834493
N23 N 1.0  0.5654925  0.5881559  0.4143796
N23 N 1.0  0.5757859  0.6077411  0.3819063
N23 N 1.0  0.5346477  0.5984624  0.4043280
N23 N 1.0  0.5706169  0.5826503  0.4043228
N23 N 1.0  0.5418908  0.6009286  0.4142852
C24 C 1.0  0.7278865  0.6753892  0.3831511
C24 C 1.0  0.7357023  0.7144729  0.3684275
C24 C 1.0  0.7744641  0.7009301  0.3656379
C24 C 1.0  0.7438866  0.6794999  0.3483478
C24 C 1.0  0.7578706  0.6758571  0.3869883
C24 C 1.0  0.7624058  0.7073405  0.3694265
C24 C 1.0  0.7560792  0.6837214  0.3542108
C24 C 1.0  0.7350825  0.7017530  0.3622092
C24 C 1.0  0.7639676  0.6688677  0.3842526
C24 C 1.0  0.7714420  0.7065446  0.3660762
C24 C 1.0  0.7501068  0.6805360  0.3473056
C24 C 1.0  0.7332718  0.7111592  0.3635323
C24 C 1.0  0.7472926  0.6863111  0.3918049
C24 C 1.0  0.7545841  0.7060756  0.3829990
C24 C 1.0  0.7627785  0.6785807  0.3674654
C24 C 1.0  0.7315337  0.6879087  0.3687453
C24 C 1.0  0.7424268  0.6839824  0.3897016
C24 C 1.0  0.7493004  0.7077144  0.3812592
C24 C 1.0  0.7661504  0.6831326  0.3687068
C24 C 1.0  0.7340500  0.6843345  0.3649346
C24 C 1.0  0.7424782  0.6790177  0.3867053
C24 C 1.0  0.7482406  0.7092176  0.3757693
C24 C 1.0  0.7662825  0.6878275  0.3653202
C24 C 1.0  0.7368707  0.6863411  0.3602933
C24 C 1.0  0.7475628  0.6763936  0.3858175
C24 C 1.0  0.7526177  0.7090347  0.3719691
C24 C 1.0  0.7629161  0.6879144  0.3605993
C24 C 1.0  0.7371615  0.6920804  0.3595148
C24 C 1.0  0.7525219  0.6785997  0.3878593
C24 C 1.0  0.7579484  0.7074213  0.3735519
C24 C 1.0  0.7594958  0.6834492  0.3592250
C24 C 1.0  0.7347003  0.6957777  0.3632295
C24 C 1.0  0.7523060  0.6835640  0.3908320
C24 C 1.0  0.7588505  0.7059448  0.3790865
C24 C 1.0  0.7594746  0.6788191  0.3627168
C24 C 1.0  0.7319113  0.6936131  0.3678300
C24 C 1.0  0.7470163  0.6914965  0.3949558
C24 C 1.0  0.7557482  0.7045326  0.3887568
C24 C 1.0  0.7626431  0.6736192  0.3709666
C24 C 1.0  0.7285286  0.6858439  0.3736033
C24 C 1.0  0.7502275  0.6987646  0.4004660
C24 C 1.0  0.7540267  0.7033787  0.3982017
C24 C 1.0  0.7652984  0.6676748  0.3781160
C24 C 1.0  0.7244527  0.6793150  0.3794565
C24 C 1.0  0.7373922  0.6765187  0.3845195
C24 C 1.0  0.7426447  0.7109467  0.3741609
C24 C 1.0  0.7699171  0.6924716  0.3667733
C24 C 1.0  0.7394009  0.6824275  0.3563984
H24 H 1.0  0.7290114  0.6717071  0.3807613
H24 H 1.0  0.7252490  0.6738580  0.3864779
H24 H 1.0  0.7329783  0.7140252  0.3720207
H24 H 1.0  0.7355720  0.7188669  0.3674068
H24 H 1.0  0.7764580  0.7000040  0.3696002
H24 H 1.0  0.7778596  0.7013405  0.3626929
H24 H 1.0  0.7433321  0.6753052  0.3499705
H24 H 1.0  0.7417338  0.6795089  0.3443815
H24 H 1.0  0.7614395  0.6782601  0.3883076
H24 H 1.0  0.7610484  0.7080477  0.3651951
H24 H 1.0  0.7560691  0.6877338  0.3521728
H24 H 1.0  0.7378033  0.7028982  0.3588129
H24 H 1.0  0.7672237  0.6714941  0.3859940
H24 H 1.0  0.7642261  0.6650018  0.3865671
H24 H 1.0  0.7696756  0.7075991  0.3620383
H24 H 1.0  0.7744915  0.7097699  0.3668915
H24 H 1.0  0.7506364  0.6846284  0.3454325
H24 H 1.0  0.7515534  0.6776257  0.3441741
H24 H 1.0  0.7358491  0.7118239  0.3598646
H24 H 1.0  0.7292490  0.7129019  0.3624610
H24 H 1.0  0.7385049  0.6860283  0.3904051
H24 H 1.0  0.7459851  0.7078279  0.3842686
H24 H 1.0  0.7687184  0.6829697  0.3723727
H24 H 1.0  0.7337675  0.6799173  0.3656194
H24 H 1.0  0.7477043  0.6725525  0.3835188
H24 H 1.0  0.7518230  0.7101974  0.3677175
H24 H 1.0  0.7630045  0.6915332  0.3579622
H24 H 1.0  0.7393340  0.6936566  0.3559294
H24 H 1.0  0.7560826  0.6853442  0.3924529
H24 H 1.0  0.7629664  0.7046967  0.3803353
H24 H 1.0  0.7568399  0.6753512  0.3616720
H24 H 1.0  0.7299965  0.6964536  0.3707153
H24 H 1.0  0.7429737  0.6934733  0.3949501
H24 H 1.0  0.7598581  0.7028328  0.3894415
H24 H 1.0  0.7594710  0.6706299  0.3698478
H24 H 1.0  0.7272455  0.6890374  0.3765025
H24 H 1.0  0.7459387  0.7002281  0.4004421
H24 H 1.0  0.7512054  0.6980928  0.4048204
H24 H 1.0  0.7583404  0.7020175  0.3984759
H24 H 1.0  0.7537562  0.7069522  0.4009454
H24 H 1.0  0.7621893  0.6648307  0.3764486
H24 H 1.0  0.7691920  0.6654034  0.3778949
H24 H 1.0  0.7231007  0.6828689  0.3819212
H24 H 1.0  0.7206438  0.6772111  0.3782586
H24 H 1.0  0.7380591  0.6729768  0.3818252
H24 H 1.0  0.7395264  0.7103888  0.3773573
H24 H 1.0  0.7718911  0.6921106  0.3708012
H24 H 1.0  0.7393426  0.6781380  0.3577576
N24 N 1.0  0.7511271  0.6935781  0.3975251
N24 N 1.0  0.7522858  0.7051123  0.3926953
N24 N 1.0  0.7659413  0.6727977  0.3750016
N24 N 1.0  0.7274611  0.6807439  0.3744298
N24 N 1.0  0.7325502  0.6782862  0.3856444
N24 N 1.0  0.7674795  0.7065243  0.3706214
N24 N 1.0  0.7707542  0.6966230  0.3636271
N24 N 1.0  0.7415085  0.6838529  0.3517766
N24 N 1.0  0.7583810  0.6710503  0.3848739
N24 N 1.0  0.7414513  0.7129553  0.3694306
N24 N 1.0  0.7533249  0.6796361  0.3523246
N24 N 1.0  0.7324673  0.7053714  0.3650197
C25 C 1.0  0.3366585  0.2734908  0.6251583
C25 C 1.0  0.3724845  0.2920933  0.6118964
C25 C 1.0  0.3673910  0.2682883  0.5787145
C25 C 1.0  0.3366798  0.2924449  0.5916182
C25 C 1.0  0.3444167  0.2537413  0.6036231
C25 C 1.0  0.3716877  0.2741053  0.5909025
C25 C 1.0  0.3445869  0.2823118  0.5856469
C25 C 1.0  0.3589120  0.2934187  0.6080389
C25 C 1.0  0.3384986  0.2503091  0.5967891
C25 C 1.0  0.3721792  0.2713387  0.5816497
C25 C 1.0  0.3387951  0.2900424  0.5860861
C25 C 1.0  0.3677636  0.2962391  0.6107220
C25 C 1.0  0.3531056  0.2591416  0.6154435
C25 C 1.0  0.3716588  0.2677086  0.6052579
C25 C 1.0  0.3439450  0.2667964  0.5880668
C25 C 1.0  0.3463319  0.2862545  0.6141545
C25 C 1.0  0.3493864  0.2628110  0.6179387
C25 C 1.0  0.3717069  0.2725217  0.6084923
C25 C 1.0  0.3492767  0.2652990  0.5863457
C25 C 1.0  0.3426648  0.2866938  0.6096838
C25 C 1.0  0.3440320  0.2636003  0.6158562
C25 C 1.0  0.3717479  0.2777919  0.6060950
C25 C 1.0  0.3530630  0.2692336  0.5844189
C25 C 1.0  0.3442064  0.2892697  0.6047327
C25 C 1.0  0.3424456  0.2606253  0.6111488
C25 C 1.0  0.3717183  0.2781866  0.6003091
C25 C 1.0  0.3514170  0.2747916  0.5842553
C25 C 1.0  0.3495744  0.2914217  0.6043021
C25 C 1.0  0.3460553  0.2569139  0.6085363
C25 C 1.0  0.3716715  0.2734752  0.5969438
C25 C 1.0  0.3461293  0.2764444  0.5859387
C25 C 1.0  0.3533504  0.2910619  0.6086769
C25 C 1.0  0.3513686  0.2562355  0.6107356
C25 C 1.0  0.3716311  0.2682678  0.5994948
C25 C 1.0  0.3424510  0.2723857  0.5878438
C25 C 1.0  0.3516564  0.2884521  0.6135706
C25 C 1.0  0.3586543  0.2584265  0.6178087
C25 C 1.0  0.3716591  0.2621616  0.6077317
C25 C 1.0  0.3399282  0.2626958  0.5900527
C25 C 1.0  0.3447407  0.2835986  0.6193802
C25 C 1.0  0.3674431  0.2545502  0.6189188
C25 C 1.0  0.3721849  0.2555260  0.6147456
C25 C 1.0  0.3363517  0.2539191  0.5919714
C25 C 1.0  0.3388735  0.2794464  0.6258485
C25 C 1.0  0.3400852  0.2674065  0.6184690
C25 C 1.0  0.3718423  0.2827074  0.6096615
C25 C 1.0  0.3585844  0.2674527  0.5826207
C25 C 1.0  0.3402010  0.2896643  0.6001841
H25 H 1.0  0.3328875  0.2735911  0.6226474
H25 H 1.0  0.3353314  0.2719643  0.6291928
H25 H 1.0  0.3722277  0.2907352  0.6162116
H25 H 1.0  0.3764278  0.2942667  0.6115915
H25 H 1.0  0.3677792  0.2638378  0.5794736
H25 H 1.0  0.3678950  0.2687575  0.5742539
H25 H 1.0  0.3329053  0.2902550  0.5928408
H25 H 1.0  0.3353822  0.2967137  0.5909399
H25 H 1.0  0.3477597  0.2514298  0.6016909
H25 H 1.0  0.3711720  0.2783376  0.5894639
H25 H 1.0  0.3479772  0.2850854  0.5846147
H25 H 1.0  0.3598744  0.2948360  0.6038778
H25 H 1.0  0.3420760  0.2479165  0.5953710
H25 H 1.0  0.3353602  0.2472264  0.5977973
H25 H 1.0  0.3719467  0.2757572  0.5806698
H25 H 1.0  0.3760867  0.2699541  0.5798657
H25 H 1.0  0.3424137  0.2924082  0.5847275
H25 H 1.0  0.3356724  0.2907623  0.5829080
H25 H 1.0  0.3681797  0.2978023  0.6064889
H25 H 1.0  0.3683256  0.2998569  0.6133607
H25 H 1.0  0.3506348  0.2650978  0.6215820
H25 H 1.0  0.3717332  0.2721144  0.6129525
H25 H 1.0  0.3504540  0.2609807  0.5865050
H25 H 1.0  0.3385388  0.2850049  0.6101135
H25 H 1.0  0.3383292  0.2611636  0.6094683
H25 H 1.0  0.3717545  0.2822529  0.5984318
H25 H 1.0  0.3543268  0.2778525  0.5827646
H25 H 1.0  0.3507887  0.2934231  0.6004838
H25 H 1.0  0.3542268  0.2533884  0.6087905
H25 H 1.0  0.3715982  0.2646089  0.5969124
H25 H 1.0  0.3383538  0.2736397  0.5891477
H25 H 1.0  0.3545590  0.2881652  0.6169696
H25 H 1.0  0.3596606  0.2613062  0.6211170
H25 H 1.0  0.3710750  0.2588046  0.6047925
H25 H 1.0  0.3361548  0.2644536  0.5917624
H25 H 1.0  0.3481195  0.2830497  0.6223013
H25 H 1.0  0.3679030  0.2574294  0.6223880
H25 H 1.0  0.3679363  0.2504483  0.6207354
H25 H 1.0  0.3718809  0.2524708  0.6114125
H25 H 1.0  0.3761125  0.2546382  0.6167846
H25 H 1.0  0.3326143  0.2561067  0.5933068
H25 H 1.0  0.3349843  0.2512099  0.5886310
H25 H 1.0  0.3424890  0.2793785  0.6285793
H25 H 1.0  0.3357893  0.2818898  0.6280591
H25 H 1.0  0.3362842  0.2680417  0.6161458
H25 H 1.0  0.3713110  0.2818441  0.6140461
H25 H 1.0  0.3595207  0.2631321  0.5834620
H25 H 1.0  0.3363881  0.2873684  0.6008482
N25 N 1.0  0.3620730  0.2547515  0.6161839
N25 N 1.0  0.3722943  0.2612625  0.6128917
N25 N 1.0  0.3407142  0.2574840  0.5898223
N25 N 1.0  0.3398238  0.2820399  0.6204883
N25 N 1.0  0.3409581  0.2698059  0.6230860
N25 N 1.0  0.3722626  0.2700759  0.5875454
N25 N 1.0  0.3620564  0.2706414  0.5802520
N25 N 1.0  0.3410382  0.2924543  0.5957852
N25 N 1.0  0.3394990  0.2536405  0.6017146
N25 N 1.0  0.3724968  0.2876201  0.6078527
N25 N 1.0  0.3396973  0.2840956  0.5865093
N25 N 1.0  0.3623881  0.2938178  0.6119870
C26 C 1.0  0.5615723  0.3149881  0.3369642
C26 C 1.0  0.5977483  0.2965222  0.3494443
C26 C 1.0  0.5974609  0.3256437  0.3785221
C26 C 1.0  0.5644285  0.3017303  0.3730237
C26 C 1.0  0.5725685  0.3374173  0.3539939
C26 C 1.0  0.6001099  0.3176749  0.3671059
C26 C 1.0  0.5734070  0.3121687  0.3763829
C26 C 1.0  0.5846392  0.2967046  0.3548265
C26 C 1.0  0.5676073  0.3422772  0.3607228
C26 C 1.0  0.6017491  0.3218607  0.3756676
C26 C 1.0  0.5672515  0.3048538  0.3778326
C26 C 1.0  0.5930001  0.2929298  0.3517683
C26 C 1.0  0.5796379  0.3296380  0.3424229
C26 C 1.0  0.5987885  0.3216608  0.3519611
C26 C 1.0  0.5732183  0.3270996  0.3714806
C26 C 1.0  0.5718040  0.3035760  0.3489079
C26 C 1.0  0.5755000  0.3258590  0.3409668
C26 C 1.0  0.5982564  0.3163958  0.3495891
C26 C 1.0  0.5787710  0.3285118  0.3723770
C26 C 1.0  0.5686375  0.3040984  0.3537379
C26 C 1.0  0.5703782  0.3257589  0.3436846
C26 C 1.0  0.5983190  0.3115896  0.3528171
C26 C 1.0  0.5825616  0.3247062  0.3745401
C26 C 1.0  0.5705968  0.3022618  0.3588676
C26 C 1.0  0.5694613  0.3295494  0.3479646
C26 C 1.0  0.5989114  0.3121361  0.3585603
C26 C 1.0  0.5806889  0.3193638  0.3757970
C26 C 1.0  0.5758744  0.2998696  0.3591048
C26 C 1.0  0.5735053  0.3333958  0.3495398
C26 C 1.0  0.5994546  0.3173219  0.3610776
C26 C 1.0  0.5751768  0.3178018  0.3749590
C26 C 1.0  0.5791559  0.2992775  0.3543711
C26 C 1.0  0.5785683  0.3333703  0.3467303
C26 C 1.0  0.5993727  0.3220415  0.3577093
C26 C 1.0  0.5715017  0.3217262  0.3727855
C26 C 1.0  0.5770533  0.3011664  0.3493075
C26 C 1.0  0.5849180  0.3296069  0.3394206
C26 C 1.0  0.5987712  0.3267247  0.3486075
C26 C 1.0  0.5692000  0.3310738  0.3692551
C26 C 1.0  0.5697688  0.3054502  0.3435005
C26 C 1.0  0.5936996  0.3326850  0.3367918
C26 C 1.0  0.5988238  0.3320948  0.3405662
C26 C 1.0  0.5658422  0.3396360  0.3662690
C26 C 1.0  0.5634201  0.3088702  0.3370584
C26 C 1.0  0.5659951  0.3218407  0.3421592
C26 C 1.0  0.5977912  0.3061673  0.3501318
C26 C 1.0  0.5883242  0.3263982  0.3754454
C26 C 1.0  0.5671052  0.3028624  0.3638009
H26 H 1.0  0.5581016  0.3155348  0.3398262
H26 H 1.0  0.5598790  0.3159253  0.3328871
H26 H 1.0  0.5970787  0.2971801  0.3450114
H26 H 1.0  0.6015967  0.2941794  0.3497064
H26 H 1.0  0.5979678  0.3298795  0.3769941
H26 H 1.0  0.5984330  0.3258689  0.3829238
H26 H 1.0  0.5606471  0.3039304  0.3718416
H26 H 1.0  0.5630183  0.2977183  0.3745343
H26 H 1.0  0.5762078  0.3397923  0.3551630
H26 H 1.0  0.5995617  0.3137717  0.3692767
H26 H 1.0  0.5767590  0.3093875  0.3775148
H26 H 1.0  0.5859896  0.2959187  0.3590465
H26 H 1.0  0.5714263  0.3446342  0.3613503
H26 H 1.0  0.5645224  0.3453508  0.3595371
H26 H 1.0  0.6014227  0.3176821  0.3773909
H26 H 1.0  0.6058897  0.3232629  0.3767890
H26 H 1.0  0.5708851  0.3025122  0.3791933
H26 H 1.0  0.5644697  0.3048566  0.3813866
H26 H 1.0  0.5938092  0.2920465  0.3561388
H26 H 1.0  0.5930991  0.2889053  0.3497284
H26 H 1.0  0.5762309  0.3229395  0.3376495
H26 H 1.0  0.5978079  0.3160759  0.3451442
H26 H 1.0  0.5801215  0.3326640  0.3713792
H26 H 1.0  0.5645717  0.3059555  0.3534529
H26 H 1.0  0.5655356  0.3295528  0.3501205
H26 H 1.0  0.5989673  0.3084320  0.3610776
H26 H 1.0  0.5836014  0.3164043  0.3774752
H26 H 1.0  0.5774100  0.2984370  0.3630608
H26 H 1.0  0.5817525  0.3363058  0.3478716
H26 H 1.0  0.5997947  0.3260636  0.3596334
H26 H 1.0  0.5672319  0.3205421  0.3721323
H26 H 1.0  0.5795722  0.3007156  0.3456316
H26 H 1.0  0.5854181  0.3261731  0.3365555
H26 H 1.0  0.5986715  0.3305421  0.3509880
H26 H 1.0  0.5651836  0.3293075  0.3682553
H26 H 1.0  0.5728255  0.3053041  0.3402011
H26 H 1.0  0.5936395  0.3292604  0.3338243
H26 H 1.0  0.5941776  0.3364002  0.3342743
H26 H 1.0  0.5990317  0.3356607  0.3433550
H26 H 1.0  0.6025384  0.3323897  0.3380195
H26 H 1.0  0.5618831  0.3375045  0.3657045
H26 H 1.0  0.5649792  0.3429302  0.3692307
H26 H 1.0  0.5667106  0.3082661  0.3340020
H26 H 1.0  0.5600007  0.3063039  0.3356120
H26 H 1.0  0.5624492  0.3218323  0.3449296
H26 H 1.0  0.5968187  0.3063441  0.3457414
H26 H 1.0  0.5893602  0.3304578  0.3738029
H26 H 1.0  0.5633523  0.3052595  0.3631527
N26 N 1.0  0.5886614  0.3332703  0.3400525
N26 N 1.0  0.5988727  0.3267373  0.3433325
N26 N 1.0  0.5702464  0.3361936  0.3685298
N26 N 1.0  0.5648367  0.3071200  0.3426523
N26 N 1.0  0.5662402  0.3186773  0.3379440
N26 N 1.0  0.6012381  0.3221480  0.3696661
N26 N 1.0  0.5918861  0.3234184  0.3779491
N26 N 1.0  0.5682942  0.3007709  0.3684963
N26 N 1.0  0.5679019  0.3381380  0.3563478
N26 N 1.0  0.5984144  0.3015791  0.3526606
N26 N 1.0  0.5683749  0.3105847  0.3763317
N26 N 1.0  0.5876351  0.2954531  0.3506685
C27 C 1.0  0.3011797  0.4365764  0.3963819
C27 C 1.0  0.2967982  0.4777565  0.3868694
C27 C 1.0  0.3366143  0.4751656  0.3767880
C27 C 1.0  0.3095615  0.4486227  0.3607606
C27 C 1.0  0.3303846  0.4443876  0.3961222
C27 C 1.0  0.3242004  0.4777478  0.3831186
C27 C 1.0  0.3212066  0.4551773  0.3654820
C27 C 1.0  0.2981871  0.4661022  0.3789256
C27 C 1.0  0.3374178  0.4395805  0.3915464
C27 C 1.0  0.3324577  0.4797140  0.3784859
C27 C 1.0  0.3150823  0.4513519  0.3590507
C27 C 1.0  0.2944329  0.4745015  0.3819031
C27 C 1.0  0.3185942  0.4511159  0.4038745
C27 C 1.0  0.3193385  0.4729630  0.3972774
C27 C 1.0  0.3310984  0.4504878  0.3767587
C27 C 1.0  0.2992184  0.4511627  0.3836943
C27 C 1.0  0.3141411  0.4478558  0.4021235
C27 C 1.0  0.3135994  0.4733577  0.3965447
C27 C 1.0  0.3334450  0.4555890  0.3782089
C27 C 1.0  0.3018289  0.4488214  0.3790756
C27 C 1.0  0.3148666  0.4434477  0.3984258
C27 C 1.0  0.3112914  0.4751456  0.3915447
C27 C 1.0  0.3318717  0.4605093  0.3755924
C27 C 1.0  0.3032548  0.4520050  0.3744541
C27 C 1.0  0.3202032  0.4423542  0.3964632
C27 C 1.0  0.3148718  0.4765390  0.3872003
C27 C 1.0  0.3278284  0.4602521  0.3714435
C27 C 1.0  0.3020279  0.4576726  0.3745284
C27 C 1.0  0.3247643  0.4455280  0.3981225
C27 C 1.0  0.3206231  0.4761988  0.3877768
C27 C 1.0  0.3253922  0.4552365  0.3698829
C27 C 1.0  0.2994242  0.4601571  0.3790644
C27 C 1.0  0.3238776  0.4498955  0.4018195
C27 C 1.0  0.3227815  0.4743903  0.3928461
C27 C 1.0  0.3270739  0.4503953  0.3725971
C27 C 1.0  0.2980595  0.4568348  0.3836175
C27 C 1.0  0.3176272  0.4556596  0.4077879
C27 C 1.0  0.3218014  0.4711336  0.4025193
C27 C 1.0  0.3327518  0.4452980  0.3794470
C27 C 1.0  0.2976671  0.4478508  0.3885441
C27 C 1.0  0.3198982  0.4628400  0.4138533
C27 C 1.0  0.3220410  0.4685093  0.4118231
C27 C 1.0  0.3379295  0.4394780  0.3851761
C27 C 1.0  0.2963292  0.4398667  0.3938327
C27 C 1.0  0.3102298  0.4399764  0.3965981
C27 C 1.0  0.3052546  0.4755307  0.3909970
C27 C 1.0  0.3344834  0.4657432  0.3772282
C27 C 1.0  0.3059454  0.4493514  0.3696993
H27 H 1.0  0.3027282  0.4336088  0.3933273
H27 H 1.0  0.2995915  0.4340452  0.3997642
H27 H 1.0  0.2949135  0.4762117  0.3906896
H27 H 1.0  0.2954492  0.4820519  0.3865587
H27 H 1.0  0.3394170  0.4743471  0.3802534
H27 H 1.0  0.3392602  0.4767759  0.3735050
H27 H 1.0  0.3103109  0.4442721  0.3617844
H27 H 1.0  0.3068256  0.4485209  0.3571730
H27 H 1.0  0.3334466  0.4474705  0.3972939
H27 H 1.0  0.3220127  0.4785525  0.3792696
H27 H 1.0  0.3198904  0.4592532  0.3641008
H27 H 1.0  0.2999356  0.4682927  0.3754049
H27 H 1.0  0.3401992  0.4427486  0.3932081
H27 H 1.0  0.3389835  0.4356784  0.3931868
H27 H 1.0  0.3298290  0.4807234  0.3749350
H27 H 1.0  0.3347407  0.4835077  0.3793606
H27 H 1.0  0.3142910  0.4556263  0.3577696
H27 H 1.0  0.3166274  0.4492920  0.3553439
H27 H 1.0  0.2961127  0.4762247  0.3780631
H27 H 1.0  0.2899882  0.4752479  0.3816688
H27 H 1.0  0.3100228  0.4487181  0.4036590
H27 H 1.0  0.3109159  0.4722633  0.3999598
H27 H 1.0  0.3365634  0.4556852  0.3814224
H27 H 1.0  0.3027317  0.4444345  0.3791102
H27 H 1.0  0.3208651  0.4389681  0.3936074
H27 H 1.0  0.3131097  0.4779291  0.3833243
H27 H 1.0  0.3265983  0.4640441  0.3694023
H27 H 1.0  0.3031169  0.4601553  0.3709632
H27 H 1.0  0.3273384  0.4524010  0.4031630
H27 H 1.0  0.3272272  0.4741223  0.3933169
H27 H 1.0  0.3252064  0.4465030  0.3714043
H27 H 1.0  0.2960417  0.4587339  0.3871363
H27 H 1.0  0.3132892  0.4565046  0.4086351
H27 H 1.0  0.3262532  0.4704947  0.4023698
H27 H 1.0  0.3302434  0.4417333  0.3783280
H27 H 1.0  0.2961712  0.4502510  0.3920443
H27 H 1.0  0.3154444  0.4631309  0.4146378
H27 H 1.0  0.3217357  0.4619566  0.4178798
H27 H 1.0  0.3265368  0.4682946  0.4112958
H27 H 1.0  0.3213957  0.4715548  0.4150912
H27 H 1.0  0.3353532  0.4361311  0.3835337
H27 H 1.0  0.3421569  0.4383375  0.3840823
H27 H 1.0  0.2946071  0.4426439  0.3969720
H27 H 1.0  0.2929870  0.4369944  0.3928581
H27 H 1.0  0.3112549  0.4370586  0.3933292
H27 H 1.0  0.3029518  0.4738227  0.3944658
H27 H 1.0  0.3371431  0.4654540  0.3808469
H27 H 1.0  0.3071468  0.4450689  0.3703831
N27 N 1.0  0.3214970  0.4584336  0.4100602
N27 N 1.0  0.3190241  0.4703428  0.4069350
N27 N 1.0  0.3367885  0.4449108  0.3828218
N27 N 1.0  0.2980068  0.4425889  0.3887202
N27 N 1.0  0.3053702  0.4402848  0.3986289
N27 N 1.0  0.3294493  0.4781491  0.3834721
N27 N 1.0  0.3337550  0.4702985  0.3746680
N27 N 1.0  0.3068318  0.4517900  0.3651055
N27 N 1.0  0.3316614  0.4401504  0.3932493
N27 N 1.0  0.3028276  0.4776826  0.3868359
N27 N 1.0  0.3192291  0.4507571  0.3633876
N27 N 1.0  0.2953010  0.4685735  0.3825854
C28 C 1.0  0.5542971  0.5471984  0.5971432
C28 C 1.0  0.5562157  0.5167688  0.5675488
C28 C 1.0  0.5933079  0.5094051  0.5837851
C28 C 1.0  0.5601106  0.5107134  0.6080642
C28 C 1.0  0.5841565  0.5424664  0.5973164
C28 C 1.0  0.5824673  0.5134009  0.5755775
C28 C 1.0  0.5732483  0.5109878  0.6027550
C28 C 1.0  0.5544661  0.5164720  0.5816095
C28 C 1.0  0.5895714  0.5412013  0.6052276
C28 C 1.0  0.5902867  0.5083769  0.5782477
C28 C 1.0  0.5657691  0.5077436  0.6079549
C28 C 1.0  0.5526921  0.5144081  0.5723305
C28 C 1.0  0.5748501  0.5453822  0.5850987
C28 C 1.0  0.5786644  0.5279141  0.5708972
C28 C 1.0  0.5834879  0.5229106  0.6027741
C28 C 1.0  0.5533929  0.5286196  0.5915228
C28 C 1.0  0.5696977  0.5457346  0.5877165
C28 C 1.0  0.5730439  0.5271333  0.5697012
C28 C 1.0  0.5868782  0.5213181  0.5983468
C28 C 1.0  0.5549315  0.5260087  0.5964669
C28 C 1.0  0.5691431  0.5450402  0.5934471
C28 C 1.0  0.5704784  0.5219885  0.5703882
C28 C 1.0  0.5858952  0.5164518  0.5953663
C28 C 1.0  0.5563071  0.5203868  0.5966324
C28 C 1.0  0.5739028  0.5439490  0.5965587
C28 C 1.0  0.5736692  0.5175585  0.5723449
C28 C 1.0  0.5813775  0.5131518  0.5968922
C28 C 1.0  0.5561385  0.5173627  0.5916869
C28 C 1.0  0.5791334  0.5435660  0.5940839
C28 C 1.0  0.5792915  0.5181786  0.5735820
C28 C 1.0  0.5779013  0.5146059  0.6012884
C28 C 1.0  0.5546219  0.5198261  0.5866711
C28 C 1.0  0.5795233  0.5442833  0.5883514
C28 C 1.0  0.5817163  0.5233939  0.5728421
C28 C 1.0  0.5790165  0.5195099  0.6041761
C28 C 1.0  0.5532723  0.5254660  0.5866688
C28 C 1.0  0.5752210  0.5461852  0.5790894
C28 C 1.0  0.5814044  0.5332828  0.5701497
C28 C 1.0  0.5845096  0.5279837  0.6059544
C28 C 1.0  0.5519009  0.5345039  0.5913133
C28 C 1.0  0.5794979  0.5473224  0.5704918
C28 C 1.0  0.5823491  0.5425065  0.5674046
C28 C 1.0  0.5892425  0.5359179  0.6088096
C28 C 1.0  0.5498329  0.5433067  0.5947394
C28 C 1.0  0.5637637  0.5454454  0.5962380
C28 C 1.0  0.5645893  0.5213703  0.5690362
C28 C 1.0  0.5895916  0.5149399  0.5907901
C28 C 1.0  0.5578504  0.5178319  0.6019220
H28 H 1.0  0.5548859  0.5462486  0.6015348
H28 H 1.0  0.5527228  0.5514275  0.5970668
H28 H 1.0  0.5545852  0.5208281  0.5663676
H28 H 1.0  0.5556324  0.5141730  0.5639034
H28 H 1.0  0.5963352  0.5127309  0.5832295
H28 H 1.0  0.5957610  0.5057534  0.5847947
H28 H 1.0  0.5601897  0.5139416  0.6112438
H28 H 1.0  0.5569674  0.5077876  0.6094522
H28 H 1.0  0.5878464  0.5417373  0.5948454
H28 H 1.0  0.5799887  0.5097562  0.5764835
H28 H 1.0  0.5725214  0.5076153  0.5998653
H28 H 1.0  0.5561178  0.5123118  0.5820734
H28 H 1.0  0.5930653  0.5408384  0.6023649
H28 H 1.0  0.5906059  0.5446940  0.6078923
H28 H 1.0  0.5874525  0.5048739  0.5787308
H28 H 1.0  0.5933067  0.5070175  0.5751818
H28 H 1.0  0.5656027  0.5043420  0.6049651
H28 H 1.0  0.5664349  0.5057517  0.6119497
H28 H 1.0  0.5541524  0.5102364  0.5733312
H28 H 1.0  0.5484608  0.5138416  0.5708666
H28 H 1.0  0.5660306  0.5465842  0.5852890
H28 H 1.0  0.5706637  0.5306139  0.5681911
H28 H 1.0  0.5903458  0.5239305  0.5972462
H28 H 1.0  0.5550279  0.5284271  0.6002357
H28 H 1.0  0.5735768  0.5434018  0.6009919
H28 H 1.0  0.5717075  0.5135678  0.5728800
H28 H 1.0  0.5805998  0.5093809  0.5946044
H28 H 1.0  0.5571939  0.5130112  0.5917904
H28 H 1.0  0.5835203  0.5440103  0.5863492
H28 H 1.0  0.5860646  0.5238971  0.5737891
H28 H 1.0  0.5763436  0.5206534  0.6075832
H28 H 1.0  0.5520925  0.5273923  0.5828013
H28 H 1.0  0.5712489  0.5464697  0.5769936
H28 H 1.0  0.5856132  0.5334691  0.5717311
H28 H 1.0  0.5812798  0.5290154  0.6089133
H28 H 1.0  0.5513180  0.5361365  0.5871606
H28 H 1.0  0.5753053  0.5478581  0.5688571
H28 H 1.0  0.5816433  0.5511617  0.5694787
H28 H 1.0  0.5866290  0.5421442  0.5688495
H28 H 1.0  0.5826824  0.5435849  0.5630345
H28 H 1.0  0.5859190  0.5363928  0.6118535
H28 H 1.0  0.5930221  0.5355893  0.6112539
H28 H 1.0  0.5490513  0.5444330  0.5904204
H28 H 1.0  0.5459326  0.5440881  0.5968716
H28 H 1.0  0.5638237  0.5442933  0.6005876
H28 H 1.0  0.5624769  0.5252281  0.5680833
H28 H 1.0  0.5925940  0.5181061  0.5896886
H28 H 1.0  0.5583395  0.5207343  0.6053261
N28 N 1.0  0.5797833  0.5465399  0.5764638
N28 N 1.0  0.5791144  0.5374364  0.5678388
N28 N 1.0  0.5888067  0.5309875  0.6053657
N28 N 1.0  0.5513088  0.5375236  0.5955987
N28 N 1.0  0.5593369  0.5470187  0.5938374
N28 N 1.0  0.5877045  0.5134333  0.5762160
N28 N 1.0  0.5893744  0.5103131  0.5882642
N28 N 1.0  0.5585695  0.5126447  0.6025636
N28 N 1.0  0.5842752  0.5423647  0.6025901
N28 N 1.0  0.5620797  0.5167302  0.5689534
N28 N 1.0  0.5702585  0.5116657  0.6070488
N28 N 1.0  0.5525601  0.5182111  0.5770080
C29 C 1.0  0.5083131  0.7117716  0.4412798
C29 C 1.0  0.5128342  0.7053804  0.3995169
C29 C 1.0  0.5516070  0.7173861  0.4063132
C29 C 1.0  0.5351876  0.6871253  0.4288495
C29 C 1.0  0.5337259  0.7275564  0.4369186
C29 C 1.0  0.5379678  0.7165142  0.4025634
C29 C 1.0  0.5430318  0.6978380  0.4238936
C29 C 1.0  0.5173124  0.6982552  0.4109199
C29 C 1.0  0.5417183  0.7268909  0.4423212
C29 C 1.0  0.5475485  0.7170907  0.4013849
C29 C 1.0  0.5409678  0.6888223  0.4267143
C29 C 1.0  0.5132140  0.6996243  0.4022691
C29 C 1.0  0.5201813  0.7286132  0.4291849
C29 C 1.0  0.5259933  0.7255116  0.4073228
C29 C 1.0  0.5450540  0.7121087  0.4301587
C29 C 1.0  0.5145028  0.7013987  0.4260595
C29 C 1.0  0.5170945  0.7244903  0.4318302
C29 C 1.0  0.5215636  0.7219312  0.4062329
C29 C 1.0  0.5466630  0.7150534  0.4254289
C29 C 1.0  0.5189727  0.6986238  0.4284986
C29 C 1.0  0.5193244  0.7213126  0.4361382
C29 C 1.0  0.5223999  0.7166610  0.4039861
C29 C 1.0  0.5470999  0.7124875  0.4202564
C29 C 1.0  0.5228706  0.6957587  0.4253169
C29 C 1.0  0.5247872  0.7223320  0.4377648
C29 C 1.0  0.5278326  0.7149839  0.4028431
C29 C 1.0  0.5458614  0.7068355  0.4198717
C29 C 1.0  0.5222332  0.6957255  0.4195529
C29 C 1.0  0.5280071  0.7264253  0.4352140
C29 C 1.0  0.5323595  0.7184437  0.4038739
C29 C 1.0  0.5442418  0.7037588  0.4245016
C29 C 1.0  0.5178240  0.6984477  0.4169692
C29 C 1.0  0.5256382  0.7295143  0.4309274
C29 C 1.0  0.5313587  0.7236925  0.4061266
C29 C 1.0  0.5438507  0.7064717  0.4296122
C29 C 1.0  0.5140033  0.7012734  0.4202928
C29 C 1.0  0.5176437  0.7318605  0.4247230
C29 C 1.0  0.5251566  0.7310637  0.4096386
C29 C 1.0  0.5446257  0.7147514  0.4356109
C29 C 1.0  0.5103682  0.7043794  0.4293632
C29 C 1.0  0.5169059  0.7388759  0.4181092
C29 C 1.0  0.5202295  0.7388198  0.4126501
C29 C 1.0  0.5455158  0.7217508  0.4422228
C29 C 1.0  0.5058200  0.7073944  0.4373460
C29 C 1.0  0.5161067  0.7170085  0.4389685
C29 C 1.0  0.5176200  0.7130808  0.4028786
C29 C 1.0  0.5488450  0.7157406  0.4154333
C29 C 1.0  0.5274560  0.6928803  0.4280697
H29 H 1.0  0.5110092  0.7097071  0.4442805
H29 H 1.0  0.5049847  0.7135647  0.4437446
H29 H 1.0  0.5090998  0.7074844  0.4009862
H29 H 1.0  0.5121914  0.7048253  0.3950846
H29 H 1.0  0.5520762  0.7217076  0.4075931
H29 H 1.0  0.5557051  0.7161412  0.4048896
H29 H 1.0  0.5349420  0.6879660  0.4332958
H29 H 1.0  0.5347682  0.6826467  0.4284857
H29 H 1.0  0.5359305  0.7304447  0.4342636
H29 H 1.0  0.5382201  0.7121876  0.4013532
H29 H 1.0  0.5429665  0.6963719  0.4196393
H29 H 1.0  0.5208231  0.6963958  0.4088062
H29 H 1.0  0.5434331  0.7300561  0.4395690
H29 H 1.0  0.5418705  0.7287237  0.4464427
H29 H 1.0  0.5472861  0.7128061  0.3999323
H29 H 1.0  0.5493073  0.7193889  0.3979218
H29 H 1.0  0.5413083  0.6877343  0.4223283
H29 H 1.0  0.5440765  0.6862907  0.4287872
H29 H 1.0  0.5167997  0.6974136  0.4005982
H29 H 1.0  0.5096411  0.6971759  0.4010013
H29 H 1.0  0.5128692  0.7237232  0.4305575
H29 H 1.0  0.5174038  0.7233179  0.4071457
H29 H 1.0  0.5476031  0.7194142  0.4258276
H29 H 1.0  0.5193776  0.6987031  0.4329585
H29 H 1.0  0.5265966  0.7199327  0.4410856
H29 H 1.0  0.5285040  0.7109130  0.4011004
H29 H 1.0  0.5461965  0.7048280  0.4158822
H29 H 1.0  0.5252331  0.6935120  0.4170707
H29 H 1.0  0.5280442  0.7327010  0.4288988
H29 H 1.0  0.5348441  0.7263877  0.4069294
H29 H 1.0  0.5426037  0.7041115  0.4332087
H29 H 1.0  0.5105823  0.7033834  0.4183167
H29 H 1.0  0.5135958  0.7303938  0.4234138
H29 H 1.0  0.5289471  0.7332009  0.4107849
H29 H 1.0  0.5428236  0.7121506  0.4388106
H29 H 1.0  0.5074367  0.7067944  0.4269499
H29 H 1.0  0.5127505  0.7372423  0.4173340
H29 H 1.0  0.5162576  0.7431624  0.4193639
H29 H 1.0  0.5242900  0.7407006  0.4133651
H29 H 1.0  0.5181895  0.7415444  0.4096860
H29 H 1.0  0.5439502  0.7186919  0.4451771
H29 H 1.0  0.5495779  0.7229224  0.4438023
H29 H 1.0  0.5029177  0.7094217  0.4345175
H29 H 1.0  0.5032905  0.7045469  0.4397673
H29 H 1.0  0.5184779  0.7144938  0.4418501
H29 H 1.0  0.5137058  0.7146529  0.4044469
H29 H 1.0  0.5491532  0.7201681  0.4161776
H29 H 1.0  0.5277776  0.6936757  0.4324872
N29 N 1.0  0.5199241  0.7360737  0.4225134
N29 N 1.0  0.5204111  0.7332785  0.4102800
N29 N 1.0  0.5462188  0.7196821  0.4366028
N29 N 1.0  0.5101548  0.7042004  0.4346316
N29 N 1.0  0.5109500  0.7162206  0.4381794
N29 N 1.0  0.5422457  0.7195938  0.4027908
N29 N 1.0  0.5499376  0.7136286  0.4107238
N29 N 1.0  0.5308259  0.6896853  0.4255657
N29 N 1.0  0.5359979  0.7253819  0.4411548
N29 N 1.0  0.5179396  0.7084942  0.4002910
N29 N 1.0  0.5421283  0.6946058  0.4279642
N29 N 1.0  0.5131275  0.7000861  0.4082806
C30 C 1.0  0.5767772  0.4687558  0.5951863
C30 C 1.0  0.5524723  0.4658550  0.5604542
C30 C 1.0  0.5217362  0.4623174  0.5875923
C30 C 1.0  0.5479968  0.4938860  0.5902463
C30 C 1.0  0.5520615  0.4567896  0.6078337
C30 C 1.0  0.5317815  0.4600325  0.5778597
C30 C 1.0  0.5384205  0.4837514  0.5927851
C30 C 1.0  0.5543973  0.4760867  0.5700698
C30 C 1.0  0.5477872  0.4600056  0.6158897
C30 C 1.0  0.5228496  0.4607801  0.5814894
C30 C 1.0  0.5418676  0.4927111  0.5916259
C30 C 1.0  0.5536645  0.4720771  0.5613008
C30 C 1.0  0.5600072  0.4517402  0.5953536
C30 C 1.0  0.5442795  0.4505544  0.5788430
C30 C 1.0  0.5393292  0.4718745  0.6030377
C30 C 1.0  0.5642025  0.4761536  0.5823516
C30 C 1.0  0.5641150  0.4558020  0.5949637
C30 C 1.0  0.5477012  0.4530019  0.5748515
C30 C 1.0  0.5355152  0.4682110  0.6006577
C30 C 1.0  0.5615954  0.4801184  0.5856851
C30 C 1.0  0.5643883  0.4602215  0.5987083
C30 C 1.0  0.5460214  0.4576640  0.5718572
C30 C 1.0  0.5326637  0.4695317  0.5957941
C30 C 1.0  0.5567217  0.4827607  0.5840145
C30 C 1.0  0.5604068  0.4605236  0.6029017
C30 C 1.0  0.5407812  0.4598973  0.5729473
C30 C 1.0  0.5337166  0.4746541  0.5932879
C30 C 1.0  0.5544397  0.4813395  0.5788760
C30 C 1.0  0.5562305  0.4565342  0.6034242
C30 C 1.0  0.5372495  0.4575677  0.5769002
C30 C 1.0  0.5374945  0.4784190  0.5955417
C30 C 1.0  0.5569244  0.4774014  0.5754344
C30 C 1.0  0.5560912  0.4521818  0.5996077
C30 C 1.0  0.5390760  0.4529003  0.5798168
C30 C 1.0  0.5402713  0.4769505  0.6004166
C30 C 1.0  0.5618020  0.4748426  0.5772487
C30 C 1.0  0.5599237  0.4471673  0.5913566
C30 C 1.0  0.5459855  0.4456381  0.5819752
C30 C 1.0  0.5423085  0.4705470  0.6081617
C30 C 1.0  0.5693389  0.4733900  0.5840474
C30 C 1.0  0.5571053  0.4387763  0.5874641
C30 C 1.0  0.5515282  0.4380998  0.5844160
C30 C 1.0  0.5445848  0.4655328  0.6161103
C30 C 1.0  0.5771374  0.4716201  0.5894838
C30 C 1.0  0.5687064  0.4644788  0.5983612
C30 C 1.0  0.5497389  0.4600495  0.5676881
C30 C 1.0  0.5286765  0.4655733  0.5934869
C30 C 1.0  0.5541714  0.4869171  0.5876354
H30 H 1.0  0.5759690  0.4718795  0.5983682
H30 H 1.0  0.5808339  0.4670667  0.5962156
H30 H 1.0  0.5563830  0.4635683  0.5605486
H30 H 1.0  0.5508658  0.4652444  0.5562812
H30 H 1.0  0.5218320  0.4585529  0.5901129
H30 H 1.0  0.5175064  0.4638515  0.5879496
H30 H 1.0  0.5503747  0.4940799  0.5940992
H30 H 1.0  0.5483132  0.4980236  0.5884723
H30 H 1.0  0.5487523  0.4537634  0.6074542
H30 H 1.0  0.5310925  0.4639369  0.5757316
H30 H 1.0  0.5364259  0.4841504  0.5887707
H30 H 1.0  0.5503568  0.4779514  0.5694007
H30 H 1.0  0.5448482  0.4566109  0.6152797
H30 H 1.0  0.5496301  0.4592385  0.6199375
H30 H 1.0  0.5224878  0.4645030  0.5789307
H30 H 1.0  0.5195477  0.4580572  0.5800572
H30 H 1.0  0.5394441  0.4927837  0.5877973
H30 H 1.0  0.5402574  0.4961332  0.5940889
H30 H 1.0  0.5497869  0.4743944  0.5609379
H30 H 1.0  0.5562201  0.4735390  0.5578804
H30 H 1.0  0.5671868  0.4555444  0.5917141
H30 H 1.0  0.5517290  0.4512023  0.5740774
H30 H 1.0  0.5347664  0.4642801  0.6026695
H30 H 1.0  0.5634362  0.4811522  0.5896353
H30 H 1.0  0.5605374  0.4638972  0.6058446
H30 H 1.0  0.5394580  0.4635010  0.5706402
H30 H 1.0  0.5315199  0.4756998  0.5895277
H30 H 1.0  0.5506726  0.4833733  0.5775597
H30 H 1.0  0.5529066  0.4490493  0.5999318
H30 H 1.0  0.5363603  0.4510786  0.5828769
H30 H 1.0  0.5431955  0.4798482  0.6021809
H30 H 1.0  0.5637439  0.4717957  0.5746018
H30 H 1.0  0.5628436  0.4476008  0.5879600
H30 H 1.0  0.5431898  0.4444817  0.5853063
H30 H 1.0  0.5455273  0.4734913  0.6092669
H30 H 1.0  0.5706308  0.4700292  0.5813482
H30 H 1.0  0.5603864  0.4394769  0.5844176
H30 H 1.0  0.5581620  0.4348556  0.5894341
H30 H 1.0  0.5482928  0.4371326  0.5874382
H30 H 1.0  0.5517644  0.4344601  0.5817575
H30 H 1.0  0.5474903  0.4688976  0.6169894
H30 H 1.0  0.5417942  0.4654477  0.6196563
H30 H 1.0  0.5782108  0.4685384  0.5863398
H30 H 1.0  0.5806130  0.4744990  0.5895280
H30 H 1.0  0.5681353  0.4679525  0.6011642
H30 H 1.0  0.5538704  0.4582661  0.5676306
H30 H 1.0  0.5286456  0.4615554  0.5955136
H30 H 1.0  0.5560431  0.4872412  0.5917150
N30 N 1.0  0.5567293  0.4429882  0.5917626
N30 N 1.0  0.5503651  0.4428853  0.5809369
N30 N 1.0  0.5412671  0.4663162  0.6111366
N30 N 1.0  0.5721231  0.4747588  0.5883145
N30 N 1.0  0.5728272  0.4642010  0.5950782
N30 N 1.0  0.5280819  0.4578382  0.5809151
N30 N 1.0  0.5254692  0.4666752  0.5894453
N30 N 1.0  0.5501003  0.4899473  0.5861936
N30 N 1.0  0.5522336  0.4602380  0.6118232
N30 N 1.0  0.5483209  0.4638919  0.5643623
N30 N 1.0  0.5413046  0.4876523  0.5948586
N30 N 1.0  0.5566855  0.4730265  0.5664323
C31 C 1.0  0.3415754  0.3352074  0.7473196
C31 C 1.0  0.3369777  0.3746395  0.7321715
C31 C 1.0  0.3686085  0.3643241  0.7079482
C31 C 1.0  0.3352843  0.3402434  0.7096457
C31 C 1.0  0.3685385  0.3382002  0.7339763
C31 C 1.0  0.3602196  0.3697552  0.7179971
C31 C 1.0  0.3483262  0.3455254  0.7079514
C31 C 1.0  0.3339784  0.3618435  0.7268682
C31 C 1.0  0.3726078  0.3317098  0.7280749
C31 C 1.0  0.3659221  0.3696735  0.7101877
C31 C 1.0  0.3397901  0.3417796  0.7053810
C31 C 1.0  0.3325018  0.3710817  0.7293146
C31 C 1.0  0.3616427  0.3477950  0.7442122
C31 C 1.0  0.3613351  0.3679973  0.7335750
C31 C 1.0  0.3616037  0.3411045  0.7151044
C31 C 1.0  0.3356904  0.3478257  0.7337650
C31 C 1.0  0.3566171  0.3450479  0.7450618
C31 C 1.0  0.3558661  0.3691734  0.7351034
C31 C 1.0  0.3647461  0.3459336  0.7144432
C31 C 1.0  0.3359379  0.3444302  0.7290705
C31 C 1.0  0.3553748  0.3400715  0.7423558
C31 C 1.0  0.3518364  0.3705226  0.7311708
C31 C 1.0  0.3626292  0.3505857  0.7117214
C31 C 1.0  0.3355594  0.3466120  0.7237204
C31 C 1.0  0.3592989  0.3378679  0.7387126
C31 C 1.0  0.3533788  0.3706608  0.7255818
C31 C 1.0  0.3572179  0.3503410  0.7096512
C31 C 1.0  0.3349388  0.3523469  0.7231216
C31 C 1.0  0.3643771  0.3404999  0.7377557
C31 C 1.0  0.3587982  0.3695123  0.7238976
C31 C 1.0  0.3539554  0.3455927  0.7102315
C31 C 1.0  0.3346746  0.3558685  0.7277103
C31 C 1.0  0.3654698  0.3454619  0.7405329
C31 C 1.0  0.3627197  0.3681770  0.7279555
C31 C 1.0  0.3562176  0.3410157  0.7129821
C31 C 1.0  0.3350688  0.3535314  0.7330030
C31 C 1.0  0.3627673  0.3529744  0.7471792
C31 C 1.0  0.3656025  0.3666199  0.7376717
C31 C 1.0  0.3638013  0.3361878  0.7179137
C31 C 1.0  0.3360403  0.3455730  0.7393952
C31 C 1.0  0.3679343  0.3605444  0.7502620
C31 C 1.0  0.3694867  0.3654322  0.7464471
C31 C 1.0  0.3704062  0.3305633  0.7221849
C31 C 1.0  0.3363878  0.3387940  0.7462821
C31 C 1.0  0.3501338  0.3371356  0.7432520
C31 C 1.0  0.3461742  0.3717643  0.7329844
C31 C 1.0  0.3660998  0.3555308  0.7110949
C31 C 1.0  0.3357974  0.3428784  0.7189357
H31 H 1.0  0.3414630  0.3316047  0.7445730
H31 H 1.0  0.3413431  0.3334998  0.7514910
H31 H 1.0  0.3367396  0.3740076  0.7366521
H31 H 1.0  0.3359749  0.3789962  0.7315541
H31 H 1.0  0.3725245  0.3636104  0.7101137
H31 H 1.0  0.3697651  0.3649817  0.7036353
H31 H 1.0  0.3360372  0.3360353  0.7111500
H31 H 1.0  0.3313031  0.3400299  0.7075312
H31 H 1.0  0.3720487  0.3409051  0.7331925
H31 H 1.0  0.3566992  0.3703006  0.7152480
H31 H 1.0  0.3468889  0.3495003  0.7064065
H31 H 1.0  0.3342705  0.3631724  0.7225788
H31 H 1.0  0.3760754  0.3346162  0.7278237
H31 H 1.0  0.3743933  0.3279045  0.7297185
H31 H 1.0  0.3621434  0.3705333  0.7078383
H31 H 1.0  0.3686609  0.3731494  0.7093011
H31 H 1.0  0.3388858  0.3458809  0.7036783
H31 H 1.0  0.3394763  0.3389645  0.7018672
H31 H 1.0  0.3325607  0.3719169  0.7248608
H31 H 1.0  0.3284408  0.3724732  0.7307074
H31 H 1.0  0.3535991  0.3467696  0.7478883
H31 H 1.0  0.3547722  0.3690451  0.7394449
H31 H 1.0  0.3689170  0.3460247  0.7160728
H31 H 1.0  0.3364142  0.3400125  0.7296351
H31 H 1.0  0.3584329  0.3340264  0.7365790
H31 H 1.0  0.3502799  0.3717066  0.7225218
H31 H 1.0  0.3555604  0.3539253  0.7075383
H31 H 1.0  0.3346390  0.3540578  0.7189932
H31 H 1.0  0.3693660  0.3475668  0.7398628
H31 H 1.0  0.3669189  0.3672881  0.7266772
H31 H 1.0  0.3537142  0.3373299  0.7134397
H31 H 1.0  0.3348633  0.3562355  0.7365676
H31 H 1.0  0.3592620  0.3546094  0.7494792
H31 H 1.0  0.3695186  0.3652740  0.7359103
H31 H 1.0  0.3607751  0.3329337  0.7186239
H31 H 1.0  0.3363401  0.3486813  0.7426355
H31 H 1.0  0.3642530  0.3616473  0.7526639
H31 H 1.0  0.3712052  0.3600042  0.7533245
H31 H 1.0  0.3733194  0.3644361  0.7442437
H31 H 1.0  0.3705120  0.3690012  0.7490128
H31 H 1.0  0.3671179  0.3274531  0.7224087
H31 H 1.0  0.3736847  0.3286199  0.7197676
H31 H 1.0  0.3363629  0.3422510  0.7492118
H31 H 1.0  0.3327230  0.3363686  0.7473104
H31 H 1.0  0.3494623  0.3336314  0.7405098
H31 H 1.0  0.3453977  0.3709855  0.7373483
H31 H 1.0  0.3699931  0.3553793  0.7133467
H31 H 1.0  0.3368232  0.3386141  0.7199429
N31 N 1.0  0.3674429  0.3554179  0.7471257
N31 N 1.0  0.3648656  0.3669544  0.7428854
N31 N 1.0  0.3688316  0.3356872  0.7194234
N31 N 1.0  0.3359950  0.3404115  0.7404863
N31 N 1.0  0.3466064  0.3385083  0.7469273
N31 N 1.0  0.3651512  0.3693754  0.7161609
N31 N 1.0  0.3647417  0.3597023  0.7081641
N31 N 1.0  0.3348816  0.3444222  0.7139744
N31 N 1.0  0.3681530  0.3334290  0.7317572
N31 N 1.0  0.3424161  0.3736146  0.7297768
N31 N 1.0  0.3453045  0.3412051  0.7077516
N31 N 1.0  0.3330920  0.3652638  0.7307858
C32 C 1.0  0.2693723  0.3979028  0.4776482
C32 C 1.0  0.2862379  0.3784749  0.4438319
C32 C 1.0  0.3036643  0.3540739  0.4720201
C32 C 1.0  0.2629863  0.3602628  0.4724850
C32 C 1.0  0.2916749  0.3829624  0.4915542
C32 C 1.0  0.3009575  0.3638233  0.4620968
C32 C 1.0  0.2764553  0.3573061  0.4757565
C32 C 1.0  0.2759829  0.3748702  0.4529254
C32 C 1.0  0.2906991  0.3776680  0.4995871
C32 C 1.0  0.3047302  0.3558011  0.4659598
C32 C 1.0  0.2670779  0.3556261  0.4741005
C32 C 1.0  0.2802572  0.3762847  0.4443676
C32 C 1.0  0.2925613  0.3923328  0.4790726
C32 C 1.0  0.3025657  0.3794237  0.4631157
C32 C 1.0  0.2855963  0.3642527  0.4864888
C32 C 1.0  0.2702147  0.3832721  0.4648888
C32 C 1.0  0.2869906  0.3937508  0.4783800
C32 C 1.0  0.2989213  0.3810761  0.4589184
C32 C 1.0  0.2908226  0.3628714  0.4843891
C32 C 1.0  0.2679908  0.3790029  0.4681225
C32 C 1.0  0.2828706  0.3917145  0.4819167
C32 C 1.0  0.2959604  0.3772198  0.4557745
C32 C 1.0  0.2914230  0.3597315  0.4795610
C32 C 1.0  0.2683334  0.3734594  0.4664862
C32 C 1.0  0.2844416  0.3881631  0.4862116
C32 C 1.0  0.2966945  0.3715830  0.4569241
C32 C 1.0  0.2866334  0.3579790  0.4768013
C32 C 1.0  0.2709995  0.3722225  0.4614868
C32 C 1.0  0.2899788  0.3866495  0.4870356
C32 C 1.0  0.3002970  0.3697752  0.4610810
C32 C 1.0  0.2813457  0.3592766  0.4787716
C32 C 1.0  0.2732695  0.3763727  0.4581478
C32 C 1.0  0.2939760  0.3887657  0.4834202
C32 C 1.0  0.3031909  0.3737597  0.4641430
C32 C 1.0  0.2809096  0.3624290  0.4836197
C32 C 1.0  0.2728458  0.3818769  0.4599238
C32 C 1.0  0.2967280  0.3946100  0.4752849
C32 C 1.0  0.3057231  0.3834341  0.4664076
C32 C 1.0  0.2849220  0.3675065  0.4915733
C32 C 1.0  0.2698390  0.3891032  0.4665476
C32 C 1.0  0.3055643  0.3965180  0.4718524
C32 C 1.0  0.3091811  0.3920818  0.4690079
C32 C 1.0  0.2876121  0.3720718  0.4996617
C32 C 1.0  0.2670413  0.3967129  0.4718171
C32 C 1.0  0.2770220  0.3932119  0.4812517
C32 C 1.0  0.2922259  0.3791570  0.4513936
C32 C 1.0  0.2969870  0.3583544  0.4775523
C32 C 1.0  0.2659010  0.3691408  0.4699966
H32 H 1.0  0.2669481  0.3956079  0.4807128
H32 H 1.0  0.2686700  0.4022522  0.4786271
H32 H 1.0  0.2861717  0.3830050  0.4439079
H32 H 1.0  0.2878109  0.3774009  0.4397406
H32 H 1.0  0.3066996  0.3561086  0.4746996
H32 H 1.0  0.3045144  0.3496609  0.4724379
H32 H 1.0  0.2613888  0.3622115  0.4762516
H32 H 1.0  0.2593796  0.3583908  0.4705220
H32 H 1.0  0.2959892  0.3816907  0.4914087
H32 H 1.0  0.2980875  0.3612095  0.4598210
H32 H 1.0  0.2773567  0.3553788  0.4717910
H32 H 1.0  0.2765075  0.3704452  0.4522981
H32 H 1.0  0.2951500  0.3769029  0.4992165
H32 H 1.0  0.2901889  0.3796557  0.5036067
H32 H 1.0  0.3018697  0.3535599  0.4632521
H32 H 1.0  0.3088377  0.3543756  0.4647496
H32 H 1.0  0.2684697  0.3535007  0.4703477
H32 H 1.0  0.2648505  0.3524879  0.4764583
H32 H 1.0  0.2802944  0.3717664  0.4440211
H32 H 1.0  0.2778717  0.3777066  0.4408103
H32 H 1.0  0.2858002  0.3965034  0.4750531
H32 H 1.0  0.2984246  0.3854520  0.4581022
H32 H 1.0  0.2944629  0.3642672  0.4865935
H32 H 1.0  0.2659469  0.3800582  0.4719656
H32 H 1.0  0.2813325  0.3865421  0.4889980
H32 H 1.0  0.2944182  0.3685809  0.4545021
H32 H 1.0  0.2870725  0.3555454  0.4730673
H32 H 1.0  0.2712730  0.3679420  0.4601974
H32 H 1.0  0.2982795  0.3876579  0.4839782
H32 H 1.0  0.3059858  0.3723854  0.4673613
H32 H 1.0  0.2768297  0.3634419  0.4851652
H32 H 1.0  0.2745911  0.3851046  0.4573556
H32 H 1.0  0.2950328  0.3968751  0.4717855
H32 H 1.0  0.3079759  0.3816486  0.4698697
H32 H 1.0  0.2806854  0.3687455  0.4924497
H32 H 1.0  0.2721908  0.3919364  0.4639608
H32 H 1.0  0.3034358  0.3989555  0.4686799
H32 H 1.0  0.3082671  0.3994544  0.4739599
H32 H 1.0  0.3115153  0.3898211  0.4721665
H32 H 1.0  0.3123136  0.3941553  0.4665060
H32 H 1.0  0.2831896  0.3728246  0.5003033
H32 H 1.0  0.2889347  0.3697380  0.5032911
H32 H 1.0  0.2692908  0.3992134  0.4687805
H32 H 1.0  0.2627849  0.3982020  0.4716291
H32 H 1.0  0.2741965  0.3909379  0.4839153
H32 H 1.0  0.2916238  0.3836156  0.4512891
H32 H 1.0  0.3003307  0.3604099  0.4797537
H32 H 1.0  0.2644413  0.3705896  0.4739992
N32 N 1.0  0.3019272  0.3940347  0.4759711
N32 N 1.0  0.3058742  0.3886027  0.4653588
N32 N 1.0  0.2889182  0.3688098  0.4947615
N32 N 1.0  0.2670053  0.3907943  0.4706638
N32 N 1.0  0.2753098  0.3968729  0.4778605
N32 N 1.0  0.3045786  0.3617990  0.4653567
N32 N 1.0  0.2979141  0.3550256  0.4735655
N32 N 1.0  0.2654860  0.3640849  0.4685474
N32 N 1.0  0.2884245  0.3813418  0.4953812
N32 N 1.0  0.2898487  0.3759471  0.4479468
N32 N 1.0  0.2715217  0.3577677  0.4775680
N32 N 1.0  0.2776139  0.3783981  0.4493582
C33 C 1.0  0.5493496  0.4652962  0.3698744
C33 C 1.0  0.5270878  0.4745384  0.3348826
C33 C 1.0  0.5273765  0.5127767  0.3500936
C33 C 1.0  0.5626923  0.4921285  0.3456635
C33 C 1.0  0.5378522  0.4918602  0.3785998
C33 C 1.0  0.5238928  0.4996712  0.3459758
C33 C 1.0  0.5524306  0.5010822  0.3495852
C33 C 1.0  0.5404387  0.4772011  0.3388217
C33 C 1.0  0.5428806  0.4990851  0.3826030
C33 C 1.0  0.5238514  0.5093410  0.3460171
C33 C 1.0  0.5607272  0.4982088  0.3455346
C33 C 1.0  0.5332186  0.4742700  0.3330957
C33 C 1.0  0.5303215  0.4794387  0.3728227
C33 C 1.0  0.5189052  0.4877044  0.3548589
C33 C 1.0  0.5462254  0.5030853  0.3638847
C33 C 1.0  0.5477537  0.4727348  0.3519946
C33 C 1.0  0.5347494  0.4758354  0.3718569
C33 C 1.0  0.5203037  0.4832558  0.3514118
C33 C 1.0  0.5411167  0.5054157  0.3624353
C33 C 1.0  0.5519636  0.4767178  0.3521950
C33 C 1.0  0.5402190  0.4773485  0.3730499
C33 C 1.0  0.5228317  0.4840767  0.3462681
C33 C 1.0  0.5396604  0.5063434  0.3569082
C33 C 1.0  0.5524629  0.4808161  0.3481356
C33 C 1.0  0.5411995  0.4826183  0.3752398
C33 C 1.0  0.5239813  0.4895106  0.3445996
C33 C 1.0  0.5434480  0.5048601  0.3527753
C33 C 1.0  0.5486077  0.4808872  0.3438039
C33 C 1.0  0.5368720  0.4863404  0.3762632
C33 C 1.0  0.5226452  0.4940564  0.3479276
C33 C 1.0  0.5485874  0.5025243  0.3540618
C33 C 1.0  0.5443488  0.4769791  0.3434644
C33 C 1.0  0.5314655  0.4846822  0.3750191
C33 C 1.0  0.5201169  0.4930705  0.3530522
C33 C 1.0  0.5498994  0.5016575  0.3596438
C33 C 1.0  0.5439816  0.4729378  0.3476070
C33 C 1.0  0.5246614  0.4776432  0.3715450
C33 C 1.0  0.5162137  0.4868897  0.3602422
C33 C 1.0  0.5478102  0.5021361  0.3696709
C33 C 1.0  0.5472203  0.4683931  0.3562088
C33 C 1.0  0.5150057  0.4780963  0.3712907
C33 C 1.0  0.5118496  0.4820543  0.3673888
C33 C 1.0  0.5470891  0.5025852  0.3793031
C33 C 1.0  0.5496980  0.4630716  0.3638927
C33 C 1.0  0.5448875  0.4735831  0.3720930
C33 C 1.0  0.5241758  0.4792832  0.3427888
C33 C 1.0  0.5342779  0.5088366  0.3556034
C33 C 1.0  0.5569706  0.4848698  0.3485058
H33 H 1.0  0.5531878  0.4674907  0.3708681
H33 H 1.0  0.5492415  0.4617924  0.3727169
H33 H 1.0  0.5260431  0.4707706  0.3371724
H33 H 1.0  0.5244974  0.4744134  0.3311892
H33 H 1.0  0.5250728  0.5133169  0.3539580
H33 H 1.0  0.5278583  0.5169454  0.3484320
H33 H 1.0  0.5649721  0.4913867  0.3495092
H33 H 1.0  0.5657229  0.4915173  0.3423761
H33 H 1.0  0.5342263  0.4945244  0.3786841
H33 H 1.0  0.5263339  0.4998373  0.3421995
H33 H 1.0  0.5507034  0.5014589  0.3454467
H33 H 1.0  0.5408496  0.4808390  0.3362052
H33 H 1.0  0.5389258  0.5012906  0.3827733
H33 H 1.0  0.5442588  0.4988304  0.3868930
H33 H 1.0  0.5260390  0.5090290  0.3420606
H33 H 1.0  0.5200760  0.5116305  0.3450830
H33 H 1.0  0.5586820  0.4990240  0.3415736
H33 H 1.0  0.5643498  0.5009006  0.3455508
H33 H 1.0  0.5341913  0.4779094  0.3305768
H33 H 1.0  0.5337641  0.4707529  0.3303210
H33 H 1.0  0.5339656  0.4717623  0.3701666
H33 H 1.0  0.5193721  0.4790959  0.3527858
H33 H 1.0  0.5382597  0.5065324  0.3656986
H33 H 1.0  0.5548961  0.4765783  0.3555776
H33 H 1.0  0.5453895  0.4838770  0.3761981
H33 H 1.0  0.5259323  0.4901708  0.3406225
H33 H 1.0  0.5423457  0.5055722  0.3484933
H33 H 1.0  0.5489761  0.4840449  0.3406492
H33 H 1.0  0.5280560  0.4874852  0.3757786
H33 H 1.0  0.5190709  0.4965710  0.3556423
H33 H 1.0  0.5538709  0.4998556  0.3606636
H33 H 1.0  0.5406976  0.4699021  0.3473634
H33 H 1.0  0.5243939  0.4737130  0.3693697
H33 H 1.0  0.5158452  0.4906207  0.3627308
H33 H 1.0  0.5516311  0.4998197  0.3702050
H33 H 1.0  0.5434810  0.4659123  0.3558719
H33 H 1.0  0.5152011  0.4739853  0.3693937
H33 H 1.0  0.5125756  0.4775301  0.3750513
H33 H 1.0  0.5114196  0.4860919  0.3694011
H33 H 1.0  0.5076257  0.4805408  0.3668998
H33 H 1.0  0.5511166  0.5005087  0.3793619
H33 H 1.0  0.5477555  0.5064807  0.3814823
H33 H 1.0  0.5459760  0.4606496  0.3629903
H33 H 1.0  0.5531000  0.4601162  0.3636444
H33 H 1.0  0.5489414  0.4754461  0.3726794
H33 H 1.0  0.5235690  0.4752966  0.3447864
H33 H 1.0  0.5315227  0.5092884  0.3591327
H33 H 1.0  0.5593341  0.4846912  0.3523311
N33 N 1.0  0.5203560  0.4803990  0.3728497
N33 N 1.0  0.5144178  0.4822270  0.3619362
N33 N 1.0  0.5450013  0.5038580  0.3737914
N33 N 1.0  0.5508026  0.4675282  0.3599840
N33 N 1.0  0.5443249  0.4685268  0.3706959
N33 N 1.0  0.5222784  0.5040481  0.3484401
N33 N 1.0  0.5328701  0.5103819  0.3507594
N33 N 1.0  0.5580976  0.4883444  0.3446991
N33 N 1.0  0.5425356  0.4934777  0.3804128
N33 N 1.0  0.5259092  0.4796704  0.3378209
N33 N 1.0  0.5574034  0.4995161  0.3503926
N33 N 1.0  0.5368313  0.4734743  0.3378574
C34 C 1.0  0.5110766  0.5694712  0.6959362
C34 C 1.0  0.4835368  0.5686610  0.7282833
C34 C 1.0  0.5175047  0.5665639  0.7514229
C34 C 1.0  0.5135272  0.5964057  0.7233720
C34 C 1.0  0.5294998  0.5588374  0.7174187
C34 C 1.0  0.5055642  0.5638299  0.7442957
C34 C 1.0  0.5183738  0.5868386  0.7326369
C34 C 1.0  0.4923736  0.5785904  0.7233670
C34 C 1.0  0.5383726  0.5621736  0.7193298
C34 C 1.0  0.5113161  0.5650646  0.7519705
C34 C 1.0  0.5163970  0.5955872  0.7290239
C34 C 1.0  0.4840639  0.5747826  0.7265225
C34 C 1.0  0.5154224  0.5535203  0.7131833
C34 C 1.0  0.5033765  0.5535850  0.7325804
C34 C 1.0  0.5280604  0.5747565  0.7299552
C34 C 1.0  0.5018079  0.5778454  0.7108202
C34 C 1.0  0.5140200  0.5573274  0.7090526
C34 C 1.0  0.4986576  0.5558844  0.7301158
C34 C 1.0  0.5267080  0.5713757  0.7344688
C34 C 1.0  0.5056921  0.5819062  0.7122528
C34 C 1.0  0.5175811  0.5616577  0.7075705
C34 C 1.0  0.4961840  0.5606911  0.7321893
C34 C 1.0  0.5227150  0.5729517  0.7383549
C34 C 1.0  0.5052980  0.5848715  0.7172103
C34 C 1.0  0.5226383  0.5621334  0.7103500
C34 C 1.0  0.4985541  0.5632240  0.7368370
C34 C 1.0  0.5200300  0.5780411  0.7376368
C34 C 1.0  0.5008935  0.5836807  0.7207899
C34 C 1.0  0.5241864  0.5584004  0.7145091
C34 C 1.0  0.5032633  0.5610497  0.7394101
C34 C 1.0  0.5212693  0.5815274  0.7331832
C34 C 1.0  0.4969354  0.5796559  0.7195009
C34 C 1.0  0.5205222  0.5541302  0.7158754
C34 C 1.0  0.5056249  0.5562300  0.7372146
C34 C 1.0  0.5252918  0.5798084  0.7293759
C34 C 1.0  0.4974677  0.5767713  0.7144984
C34 C 1.0  0.5115694  0.5490297  0.7145549
C34 C 1.0  0.5059767  0.5485208  0.7304634
C34 C 1.0  0.5322735  0.5731615  0.7258810
C34 C 1.0  0.5021605  0.5747425  0.7056104
C34 C 1.0  0.5084987  0.5408954  0.7187865
C34 C 1.0  0.5069441  0.5406153  0.7249798
C34 C 1.0  0.5393937  0.5678829  0.7220156
C34 C 1.0  0.5054685  0.5724040  0.6968303
C34 C 1.0  0.5161676  0.5656462  0.7032134
C34 C 1.0  0.4912190  0.5629134  0.7294871
C34 C 1.0  0.5214762  0.5692859  0.7430365
C34 C 1.0  0.5094463  0.5891151  0.7185039
H34 H 1.0  0.5143625  0.5725844  0.6957223
H34 H 1.0  0.5110554  0.5675183  0.6918675
H34 H 1.0  0.4826464  0.5661366  0.7246274
H34 H 1.0  0.4798987  0.5682213  0.7309172
H34 H 1.0  0.5199173  0.5627586  0.7509409
H34 H 1.0  0.5189116  0.5683492  0.7553222
H34 H 1.0  0.5166619  0.5963875  0.7200993
H34 H 1.0  0.5117345  0.6005453  0.7232453
H34 H 1.0  0.5299582  0.5560276  0.7209040
H34 H 1.0  0.5036802  0.5678048  0.7452440
H34 H 1.0  0.5149875  0.5874275  0.7355417
H34 H 1.0  0.4927397  0.5807114  0.7273189
H34 H 1.0  0.5385149  0.5589771  0.7225385
H34 H 1.0  0.5418290  0.5612260  0.7165866
H34 H 1.0  0.5089332  0.5688454  0.7527218
H34 H 1.0  0.5107539  0.5625748  0.7556924
H34 H 1.0  0.5132975  0.5958737  0.7323176
H34 H 1.0  0.5191880  0.5990597  0.7297456
H34 H 1.0  0.4846860  0.5773401  0.7302115
H34 H 1.0  0.4801139  0.5761421  0.7248148
H34 H 1.0  0.5101044  0.5569363  0.7069133
H34 H 1.0  0.4968976  0.5538535  0.7265326
H34 H 1.0  0.5288394  0.5674650  0.7349406
H34 H 1.0  0.5090562  0.5827576  0.7094211
H34 H 1.0  0.5254580  0.5654422  0.7092730
H34 H 1.0  0.4966555  0.5669408  0.7384618
H34 H 1.0  0.5169409  0.5792835  0.7406321
H34 H 1.0  0.5005647  0.5859646  0.7246286
H34 H 1.0  0.5216306  0.5511947  0.7190713
H34 H 1.0  0.5092659  0.5545275  0.7391900
H34 H 1.0  0.5262702  0.5824903  0.7259247
H34 H 1.0  0.4944158  0.5736560  0.7134783
H34 H 1.0  0.5075501  0.5493400  0.7125550
H34 H 1.0  0.5099008  0.5474825  0.7324058
H34 H 1.0  0.5325401  0.5758829  0.7223070
H34 H 1.0  0.4992204  0.5713547  0.7052514
H34 H 1.0  0.5047282  0.5414441  0.7163331
H34 H 1.0  0.5101375  0.5368843  0.7175237
H34 H 1.0  0.5106793  0.5397982  0.7274122
H34 H 1.0  0.5043076  0.5370135  0.7256483
H34 H 1.0  0.5395202  0.5710470  0.7187739
H34 H 1.0  0.5435255  0.5679097  0.7238310
H34 H 1.0  0.5021528  0.5693158  0.6967757
H34 H 1.0  0.5046436  0.5750622  0.6932775
H34 H 1.0  0.5190276  0.5691005  0.7028429
H34 H 1.0  0.4901268  0.5608801  0.7256238
H34 H 1.0  0.5234422  0.5652439  0.7428165
H34 H 1.0  0.5129273  0.5892541  0.7156554
N34 N 1.0  0.5127585  0.5450490  0.7178066
N34 N 1.0  0.5038719  0.5455215  0.7266673
N34 N 1.0  0.5354103  0.5689532  0.7264140
N34 N 1.0  0.5055955  0.5758648  0.7017667
N34 N 1.0  0.5119569  0.5651708  0.7000703
N34 N 1.0  0.5094467  0.5618162  0.7472467
N34 N 1.0  0.5183679  0.5706515  0.7470749
N34 N 1.0  0.5090731  0.5924141  0.7226040
N34 N 1.0  0.5333223  0.5622005  0.7160353
N34 N 1.0  0.4883582  0.5668915  0.7314429
N34 N 1.0  0.5196627  0.5905187  0.7290831
N34 N 1.0  0.4882760  0.5754571  0.7222608
C35 C 1.0  0.5594988  0.3766450  0.4958827
C35 C 1.0  0.5800951  0.3421411  0.4820715
C35 C 1.0  0.5656932  0.3536431  0.4452747
C35 C 1.0  0.5864025  0.3805010  0.4685774
C35 C 1.0  0.5457563  0.3734605  0.4691429
C35 C 1.0  0.5681019  0.3472065  0.4576692
C35 C 1.0  0.5779664  0.3742279  0.4590726
C35 C 1.0  0.5826579  0.3560313  0.4809101
C35 C 1.0  0.5443170  0.3805423  0.4627173
C35 C 1.0  0.5677861  0.3482873  0.4480647
C35 C 1.0  0.5854508  0.3793965  0.4623544
C35 C 1.0  0.5845048  0.3467186  0.4827459
C35 C 1.0  0.5477611  0.3627717  0.4803732
C35 C 1.0  0.5582456  0.3454692  0.4697870
C35 C 1.0  0.5623659  0.3754595  0.4576191
C35 C 1.0  0.5744414  0.3679666  0.4869952
C35 C 1.0  0.5507493  0.3658376  0.4842712
C35 C 1.0  0.5620683  0.3446357  0.4740675
C35 C 1.0  0.5612437  0.3705513  0.4547414
C35 C 1.0  0.5760899  0.3722311  0.4834278
C35 C 1.0  0.5521614  0.3713852  0.4833440
C35 C 1.0  0.5677744  0.3446294  0.4730856
C35 C 1.0  0.5654574  0.3668616  0.4532711
C35 C 1.0  0.5798134  0.3712961  0.4790933
C35 C 1.0  0.5505256  0.3738443  0.4783635
C35 C 1.0  0.5696377  0.3455058  0.4676639
C35 C 1.0  0.5709066  0.3681654  0.4547662
C35 C 1.0  0.5818869  0.3659311  0.4783519
C35 C 1.0  0.5475292  0.3709067  0.4743608
C35 C 1.0  0.5659469  0.3463514  0.4632834
C35 C 1.0  0.5721876  0.3730263  0.4576395
C35 C 1.0  0.5803375  0.3615687  0.4818299
C35 C 1.0  0.5461953  0.3653752  0.4754338
C35 C 1.0  0.5602620  0.3463301  0.4644277
C35 C 1.0  0.5678572  0.3766203  0.4590408
C35 C 1.0  0.5765992  0.3626648  0.4861257
C35 C 1.0  0.5463442  0.3569851  0.4815575
C35 C 1.0  0.5522514  0.3454405  0.4707663
C35 C 1.0  0.5579816  0.3793780  0.4591418
C35 C 1.0  0.5705714  0.3689140  0.4915800
C35 C 1.0  0.5421230  0.3483870  0.4802320
C35 C 1.0  0.5440315  0.3442767  0.4757247
C35 C 1.0  0.5490858  0.3831623  0.4593635
C35 C 1.0  0.5650299  0.3739860  0.4976687
C35 C 1.0  0.5552566  0.3746495  0.4874251
C35 C 1.0  0.5716100  0.3436939  0.4777014
C35 C 1.0  0.5640767  0.3617955  0.4502185
C35 C 1.0  0.5814460  0.3759088  0.4754951
H35 H 1.0  0.5603203  0.3807377  0.4941190
H35 H 1.0  0.5570195  0.3774413  0.4995690
H35 H 1.0  0.5776834  0.3418287  0.4858949
H35 H 1.0  0.5821881  0.3381615  0.4816854
H35 H 1.0  0.5611893  0.3534219  0.4448275
H35 H 1.0  0.5672777  0.3537887  0.4410510
H35 H 1.0  0.5840549  0.3841768  0.4698084
H35 H 1.0  0.5907298  0.3816185  0.4692034
H35 H 1.0  0.5439444  0.3705967  0.4661818
H35 H 1.0  0.5725717  0.3476694  0.4574338
H35 H 1.0  0.5808376  0.3708663  0.4582309
H35 H 1.0  0.5850720  0.3556207  0.4771346
H35 H 1.0  0.5422901  0.3773747  0.4601891
H35 H 1.0  0.5411477  0.3836781  0.4634183
H35 H 1.0  0.5723122  0.3483901  0.4482681
H35 H 1.0  0.5668199  0.3447867  0.4453852
H35 H 1.0  0.5880066  0.3758841  0.4610625
H35 H 1.0  0.5870279  0.3829116  0.4600034
H35 H 1.0  0.5870902  0.3468488  0.4790263
H35 H 1.0  0.5873136  0.3455420  0.4860767
H35 H 1.0  0.5519997  0.3639150  0.4881187
H35 H 1.0  0.5605323  0.3439631  0.4782208
H35 H 1.0  0.5570039  0.3696337  0.4536269
H35 H 1.0  0.5744371  0.3763420  0.4840834
H35 H 1.0  0.5515654  0.3781255  0.4775577
H35 H 1.0  0.5740474  0.3455006  0.4668791
H35 H 1.0  0.5741832  0.3653291  0.4536360
H35 H 1.0  0.5847723  0.3651841  0.4750087
H35 H 1.0  0.5438796  0.3630248  0.4724051
H35 H 1.0  0.5573876  0.3469787  0.4610550
H35 H 1.0  0.5688243  0.3803886  0.4612601
H35 H 1.0  0.5753888  0.3593067  0.4888311
H35 H 1.0  0.5482585  0.3553151  0.4852720
H35 H 1.0  0.5497722  0.3466679  0.4672172
H35 H 1.0  0.5593246  0.3827343  0.4618219
H35 H 1.0  0.5692198  0.3651744  0.4936868
H35 H 1.0  0.5440077  0.3472319  0.4841882
H35 H 1.0  0.5376830  0.3478812  0.4808645
H35 H 1.0  0.5419387  0.3452684  0.4718294
H35 H 1.0  0.5425664  0.3401495  0.4768162
H35 H 1.0  0.5509392  0.3865128  0.4617875
H35 H 1.0  0.5473522  0.3851828  0.4557192
H35 H 1.0  0.5641868  0.3700116  0.4996756
H35 H 1.0  0.5668924  0.3765444  0.5008868
H35 H 1.0  0.5565477  0.3787104  0.4859788
H35 H 1.0  0.5696648  0.3436110  0.4817587
H35 H 1.0  0.5596655  0.3610130  0.4497935
H35 H 1.0  0.5791398  0.3797132  0.4761726
N35 N 1.0  0.5431342  0.3540849  0.4785379
N35 N 1.0  0.5500478  0.3440921  0.4753667
N35 N 1.0  0.5529866  0.3789606  0.4574956
N35 N 1.0  0.5688880  0.3736951  0.4930435
N35 N 1.0  0.5563747  0.3729438  0.4922910
N35 N 1.0  0.5650546  0.3473951  0.4533662
N35 N 1.0  0.5676896  0.3585287  0.4481909
N35 N 1.0  0.5852503  0.3755723  0.4718550
N35 N 1.0  0.5462541  0.3786064  0.4680895
N35 N 1.0  0.5768068  0.3430157  0.4770932
N35 N 1.0  0.5795756  0.3788116  0.4611303
N35 N 1.0  0.5819575  0.3519820  0.4842183
C36 C 1.0  0.4537391  0.3703227  0.5196598
C36 C 1.0  0.4330622  0.3503496  0.4883709
C36 C 1.0  0.4697868  0.3333585  0.4808690
C36 C 1.0  0.4537461  0.3318083  0.5187309
C36 C 1.0  0.4775571  0.3616860  0.5031640
C36 C 1.0  0.4579290  0.3411132  0.4805426
C36 C 1.0  0.4623361  0.3318641  0.5074584
C36 C 1.0  0.4381354  0.3460445  0.5008842
C36 C 1.0  0.4854756  0.3573449  0.5066226
C36 C 1.0  0.4643639  0.3344867  0.4776803
C36 C 1.0  0.4576240  0.3282603  0.5150946
C36 C 1.0  0.4317120  0.3471594  0.4937424
C36 C 1.0  0.4648008  0.3694274  0.4985026
C36 C 1.0  0.4565184  0.3567414  0.4814196
C36 C 1.0  0.4742013  0.3416851  0.5043337
C36 C 1.0  0.4452369  0.3546372  0.5119623
C36 C 1.0  0.4618104  0.3696768  0.5034543
C36 C 1.0  0.4510286  0.3571443  0.4832443
C36 C 1.0  0.4745219  0.3410591  0.4985772
C36 C 1.0  0.4481388  0.3504629  0.5147520
C36 C 1.0  0.4638535  0.3673597  0.5083621
C36 C 1.0  0.4477896  0.3524396  0.4841916
C36 C 1.0  0.4709591  0.3375113  0.4957049
C36 C 1.0  0.4478277  0.3449225  0.5130990
C36 C 1.0  0.4690101  0.3647294  0.5082234
C36 C 1.0  0.4501708  0.3472287  0.4832911
C36 C 1.0  0.4669845  0.3345609  0.4987258
C36 C 1.0  0.4445276  0.3435954  0.5085186
C36 C 1.0  0.4721250  0.3643971  0.5033431
C36 C 1.0  0.4556374  0.3466616  0.4814690
C36 C 1.0  0.4665392  0.3350777  0.5044756
C36 C 1.0  0.4415698  0.3476493  0.5056300
C36 C 1.0  0.4699492  0.3667591  0.4985250
C36 C 1.0  0.4587529  0.3514683  0.4805654
C36 C 1.0  0.4701796  0.3386709  0.5072084
C36 C 1.0  0.4419846  0.3531536  0.5074078
C36 C 1.0  0.4625021  0.3719568  0.4934814
C36 C 1.0  0.4599366  0.3616515  0.4803725
C36 C 1.0  0.4779475  0.3453618  0.5073901
C36 C 1.0  0.4455017  0.3604545  0.5136898
C36 C 1.0  0.4623512  0.3750473  0.4843201
C36 C 1.0  0.4619665  0.3710501  0.4793475
C36 C 1.0  0.4854370  0.3513222  0.5087625
C36 C 1.0  0.4477965  0.3679995  0.5192853
C36 C 1.0  0.4607689  0.3676375  0.5135869
C36 C 1.0  0.4420457  0.3530802  0.4860596
C36 C 1.0  0.4714884  0.3369642  0.4896791
C36 C 1.0  0.4509116  0.3406955  0.5161830
H36 H 1.0  0.4560403  0.3680133  0.5228072
H36 H 1.0  0.4535435  0.3745504  0.5212275
H36 H 1.0  0.4322526  0.3547602  0.4890210
H36 H 1.0  0.4301443  0.3490890  0.4851672
H36 H 1.0  0.4729758  0.3362446  0.4794425
H36 H 1.0  0.4713171  0.3292707  0.4797203
H36 H 1.0  0.4561955  0.3338761  0.5219344
H36 H 1.0  0.4509617  0.3290627  0.5209838
H36 H 1.0  0.4792871  0.3612389  0.4990337
H36 H 1.0  0.4552776  0.3377443  0.4819097
H36 H 1.0  0.4594405  0.3296617  0.5048093
H36 H 1.0  0.4385973  0.3417536  0.4996096
H36 H 1.0  0.4869573  0.3573890  0.5023405
H36 H 1.0  0.4885560  0.3596863  0.5089460
H36 H 1.0  0.4612541  0.3314288  0.4789113
H36 H 1.0  0.4650792  0.3337184  0.4732910
H36 H 1.0  0.4551432  0.3259835  0.5120615
H36 H 1.0  0.4595170  0.3250781  0.5176754
H36 H 1.0  0.4322631  0.3427211  0.4930114
H36 H 1.0  0.4273197  0.3476538  0.4946535
H36 H 1.0  0.4578258  0.3717207  0.5035379
H36 H 1.0  0.4492768  0.3612127  0.4839076
H36 H 1.0  0.4776277  0.3433771  0.4963321
H36 H 1.0  0.4506580  0.3515860  0.5182810
H36 H 1.0  0.4706744  0.3629134  0.5119638
H36 H 1.0  0.4476831  0.3435748  0.4840128
H36 H 1.0  0.4642205  0.3318073  0.4965266
H36 H 1.0  0.4442673  0.3393157  0.5072237
H36 H 1.0  0.4722826  0.3665573  0.4947073
H36 H 1.0  0.4629826  0.3510550  0.4791526
H36 H 1.0  0.4698568  0.3390842  0.5116565
H36 H 1.0  0.4397027  0.3563062  0.5051911
H36 H 1.0  0.4582630  0.3734094  0.4938934
H36 H 1.0  0.4642611  0.3607661  0.4794987
H36 H 1.0  0.4769161  0.3458826  0.5117394
H36 H 1.0  0.4435053  0.3633343  0.5108665
H36 H 1.0  0.4582132  0.3766274  0.4852780
H36 H 1.0  0.4647262  0.3786782  0.4830770
H36 H 1.0  0.4661359  0.3696791  0.4782192
H36 H 1.0  0.4604839  0.3733468  0.4757561
H36 H 1.0  0.4842143  0.3513052  0.5131262
H36 H 1.0  0.4896669  0.3497488  0.5087322
H36 H 1.0  0.4454162  0.3704799  0.5163331
H36 H 1.0  0.4457449  0.3686277  0.5232559
H36 H 1.0  0.4625514  0.3652232  0.5169399
H36 H 1.0  0.4408843  0.3572981  0.4871147
H36 H 1.0  0.4743556  0.3398689  0.4877833
H36 H 1.0  0.4537211  0.3423313  0.5192946
N36 N 1.0  0.4651881  0.3724579  0.4889683
N36 N 1.0  0.4580679  0.3665850  0.4804524
N36 N 1.0  0.4820971  0.3477791  0.5052058
N36 N 1.0  0.4478519  0.3620827  0.5181237
N36 N 1.0  0.4563585  0.3704606  0.5142303
N36 N 1.0  0.4626296  0.3402268  0.4783165
N36 N 1.0  0.4688473  0.3333985  0.4868250
N36 N 1.0  0.4503935  0.3355111  0.5153529
N36 N 1.0  0.4801122  0.3599733  0.5074506
N36 N 1.0  0.4386296  0.3490772  0.4864354
N36 N 1.0  0.4620374  0.3316130  0.5127198
N36 N 1.0  0.4348476  0.3493437  0.4984069
C37 C 1.0  0.4926425  0.3120008  0.6359970
C37 C 1.0  0.5348224  0.3171184  0.6356997
C37 C 1.0  0.5256896  0.3566059  0.6428388
C37 C 1.0  0.5099424  0.3271705  0.6668968
C37 C 1.0  0.4936308  0.3419520  0.6320057
C37 C 1.0  0.5295337  0.3442291  0.6371043
C37 C 1.0  0.5125620  0.3391632  0.6598137
C37 C 1.0  0.5251547  0.3172023  0.6460622
C37 C 1.0  0.4884882  0.3484327  0.6370120
C37 C 1.0  0.5305700  0.3532444  0.6404451
C37 C 1.0  0.5116795  0.3332964  0.6674493
C37 C 1.0  0.5333292  0.3148253  0.6414760
C37 C 1.0  0.5009699  0.3308144  0.6238527
C37 C 1.0  0.5230007  0.3367134  0.6249458
C37 C 1.0  0.5034634  0.3463763  0.6492222
C37 C 1.0  0.5096914  0.3146313  0.6449404
C37 C 1.0  0.4992400  0.3260725  0.6266890
C37 C 1.0  0.5248106  0.3313110  0.6260265
C37 C 1.0  0.5074769  0.3494746  0.6464074
C37 C 1.0  0.5078853  0.3173077  0.6497574
C37 C 1.0  0.4956889  0.3263891  0.6312627
C37 C 1.0  0.5281058  0.3300740  0.6306237
C37 C 1.0  0.5130705  0.3492592  0.6478889
C37 C 1.0  0.5115952  0.3199247  0.6533508
C37 C 1.0  0.4938877  0.3316140  0.6329898
C37 C 1.0  0.5295750  0.3343946  0.6342026
C37 C 1.0  0.5146232  0.3458213  0.6522932
C37 C 1.0  0.5172396  0.3198425  0.6520221
C37 C 1.0  0.4955315  0.3364559  0.6302541
C37 C 1.0  0.5278481  0.3398399  0.6332589
C37 C 1.0  0.5107349  0.3426673  0.6552015
C37 C 1.0  0.5191982  0.3172118  0.6472503
C37 C 1.0  0.4990800  0.3359747  0.6257038
C37 C 1.0  0.5245515  0.3409185  0.6286118
C37 C 1.0  0.5051712  0.3429909  0.6535976
C37 C 1.0  0.5153576  0.3146358  0.6437512
C37 C 1.0  0.5046569  0.3302619  0.6190575
C37 C 1.0  0.5195793  0.3380611  0.6201120
C37 C 1.0  0.4975803  0.3466070  0.6477290
C37 C 1.0  0.5058379  0.3118374  0.6411670
C37 C 1.0  0.5096646  0.3330954  0.6112859
C37 C 1.0  0.5150169  0.3365618  0.6117191
C37 C 1.0  0.4896562  0.3497406  0.6431584
C37 C 1.0  0.4974006  0.3082706  0.6380699
C37 C 1.0  0.4938156  0.3214369  0.6342387
C37 C 1.0  0.5299327  0.3243564  0.6315519
C37 C 1.0  0.5171111  0.3526171  0.6448413
C37 C 1.0  0.5095039  0.3226350  0.6583678
H37 H 1.0  0.4901385  0.3133176  0.6395369
H37 H 1.0  0.4898572  0.3095166  0.6334594
H37 H 1.0  0.5329458  0.3144839  0.6325265
H37 H 1.0  0.5392729  0.3166967  0.6350818
H37 H 1.0  0.5235381  0.3587152  0.6394542
H37 H 1.0  0.5273429  0.3599229  0.6454147
H37 H 1.0  0.5054184  0.3269056  0.6668867
H37 H 1.0  0.5112306  0.3249602  0.6706145
H37 H 1.0  0.4956271  0.3453830  0.6298854
H37 H 1.0  0.5316184  0.3427647  0.6408135
H37 H 1.0  0.5170282  0.3388696  0.6602814
H37 H 1.0  0.5276106  0.3197929  0.6488021
H37 H 1.0  0.4905216  0.3515440  0.6344201
H37 H 1.0  0.4840755  0.3489692  0.6362317
H37 H 1.0  0.5328827  0.3513530  0.6438526
H37 H 1.0  0.5334792  0.3560976  0.6385053
H37 H 1.0  0.5161961  0.3335389  0.6677299
H37 H 1.0  0.5101804  0.3348742  0.6714031
H37 H 1.0  0.5354252  0.3172987  0.6446423
H37 H 1.0  0.5350777  0.3106850  0.6418851
H37 H 1.0  0.5006429  0.3220413  0.6253316
H37 H 1.0  0.5236275  0.3280421  0.6232024
H37 H 1.0  0.5061793  0.3521042  0.6430219
H37 H 1.0  0.5035068  0.3173138  0.6507006
H37 H 1.0  0.4911400  0.3319608  0.6365094
H37 H 1.0  0.5321274  0.3334627  0.6377630
H37 H 1.0  0.5189433  0.3456415  0.6534603
H37 H 1.0  0.5201294  0.3218560  0.6547888
H37 H 1.0  0.5004015  0.3396567  0.6235231
H37 H 1.0  0.5232064  0.3451234  0.6278592
H37 H 1.0  0.5021446  0.3405633  0.6558351
H37 H 1.0  0.5168497  0.3125914  0.6400561
H37 H 1.0  0.5062412  0.3261036  0.6183880
H37 H 1.0  0.5180145  0.3422797  0.6200478
H37 H 1.0  0.4949916  0.3436118  0.6498687
H37 H 1.0  0.5076944  0.3104014  0.6373275
H37 H 1.0  0.5107614  0.3287233  0.6108191
H37 H 1.0  0.5075445  0.3341808  0.6074524
H37 H 1.0  0.5139275  0.3409562  0.6119154
H37 H 1.0  0.5173480  0.3361101  0.6078807
H37 H 1.0  0.4874030  0.3467907  0.6457579
H37 H 1.0  0.4878689  0.3537652  0.6441462
H37 H 1.0  0.4997439  0.3067364  0.6345077
H37 H 1.0  0.4956244  0.3045832  0.6399718
H37 H 1.0  0.4915218  0.3222830  0.6380165
H37 H 1.0  0.5280701  0.3213291  0.6287917
H37 H 1.0  0.5154614  0.3546720  0.6411934
H37 H 1.0  0.5050177  0.3228672  0.6586337
N37 N 1.0  0.5059415  0.3342731  0.6158806
N37 N 1.0  0.5184890  0.3346305  0.6162546
N37 N 1.0  0.4955840  0.3500122  0.6442286
N37 N 1.0  0.5007223  0.3111051  0.6422284
N37 N 1.0  0.4947495  0.3165114  0.6325948
N37 N 1.0  0.5286717  0.3493619  0.6362399
N37 N 1.0  0.5221576  0.3531431  0.6462872
N37 N 1.0  0.5126195  0.3245771  0.6621567
N37 N 1.0  0.4899411  0.3427304  0.6356958
N37 N 1.0  0.5334188  0.3229662  0.6352599
N37 N 1.0  0.5092532  0.3366420  0.6630587
N37 N 1.0  0.5273533  0.3144089  0.6421642
C38 C 1.0  0.4412383  0.5846516  0.6464780
C38 C 1.0  0.4174261  0.5499217  0.6407978
C38 C 1.0  0.3859902  0.5762985  0.6439247
C38 C 1.0  0.4163404  0.5835454  0.6170990
C38 C 1.0  0.4148615  0.5954372  0.6565757
C38 C 1.0  0.3958009  0.5663147  0.6461452
C38 C 1.0  0.4053986  0.5845747  0.6260479
C38 C 1.0  0.4205768  0.5609426  0.6324630
C38 C 1.0  0.4109259  0.6038892  0.6540090
C38 C 1.0  0.3869934  0.5700330  0.6446900
C38 C 1.0  0.4100823  0.5847482  0.6175900
C38 C 1.0  0.4194578  0.5516780  0.6349977
C38 C 1.0  0.4222599  0.5823309  0.6608040
C38 C 1.0  0.4068348  0.5658584  0.6573277
C38 C 1.0  0.4044491  0.5929536  0.6393106
C38 C 1.0  0.4300621  0.5730792  0.6355807
C38 C 1.0  0.4269004  0.5825385  0.6573476
C38 C 1.0  0.4106390  0.5622664  0.6548262
C38 C 1.0  0.4002073  0.5900650  0.6420115
C38 C 1.0  0.4279707  0.5769684  0.6318217
C38 C 1.0  0.4277164  0.5868958  0.6536088
C38 C 1.0  0.4096823  0.5599989  0.6495853
C38 C 1.0  0.3976600  0.5854563  0.6396028
C38 C 1.0  0.4235453  0.5757173  0.6283037
C38 C 1.0  0.4237375  0.5910957  0.6533690
C38 C 1.0  0.4047850  0.5614183  0.6468218
C38 C 1.0  0.3994638  0.5837342  0.6343674
C38 C 1.0  0.4211848  0.5704295  0.6286194
C38 C 1.0  0.4190367  0.5910301  0.6567645
C38 C 1.0  0.4008890  0.5649897  0.6491867
C38 C 1.0  0.4036864  0.5865130  0.6315436
C38 C 1.0  0.4231608  0.5664376  0.6323192
C38 C 1.0  0.4183641  0.5866114  0.6604457
C38 C 1.0  0.4019917  0.5671793  0.6544419
C38 C 1.0  0.4061389  0.5911111  0.6340881
C38 C 1.0  0.4275990  0.5678432  0.6357771
C38 C 1.0  0.4216152  0.5777010  0.6646825
C38 C 1.0  0.4077794  0.5682245  0.6628412
C38 C 1.0  0.4071171  0.5978185  0.6417821
C38 C 1.0  0.4347302  0.5743367  0.6392581
C38 C 1.0  0.4177286  0.5726144  0.6719300
C38 C 1.0  0.4121701  0.5695110  0.6713602
C38 C 1.0  0.4085218  0.6049324  0.6481793
C38 C 1.0  0.4421018  0.5794354  0.6428865
C38 C 1.0  0.4325917  0.5871743  0.6499969
C38 C 1.0  0.4137741  0.5562216  0.6471601
C38 C 1.0  0.3932042  0.5825963  0.6425789
C38 C 1.0  0.4215315  0.5799189  0.6244073
H38 H 1.0  0.4408136  0.5882626  0.6437732
H38 H 1.0  0.4449998  0.5854113  0.6488536
H38 H 1.0  0.4209774  0.5496685  0.6436007
H38 H 1.0  0.4158292  0.5457075  0.6405567
H38 H 1.0  0.3855127  0.5782336  0.6479943
H38 H 1.0  0.3820096  0.5768875  0.6418803
H38 H 1.0  0.4186490  0.5873798  0.6178095
H38 H 1.0  0.4172639  0.5824030  0.6128318
H38 H 1.0  0.4111705  0.5946203  0.6590175
H38 H 1.0  0.3957031  0.5647896  0.6419128
H38 H 1.0  0.4035552  0.5806677  0.6247870
H38 H 1.0  0.4168491  0.5605651  0.6299707
H38 H 1.0  0.4075544  0.6027891  0.6568299
H38 H 1.0  0.4125673  0.6077750  0.6556139
H38 H 1.0  0.3872024  0.5680546  0.6406182
H38 H 1.0  0.3833718  0.5682200  0.6466813
H38 H 1.0  0.4077652  0.5809774  0.6166156
H38 H 1.0  0.4089186  0.5876940  0.6143746
H38 H 1.0  0.4159487  0.5516700  0.6321301
H38 H 1.0  0.4222564  0.5485067  0.6334233
H38 H 1.0  0.4299671  0.5792805  0.6575544
H38 H 1.0  0.4143905  0.5612263  0.6570410
H38 H 1.0  0.3988800  0.5914740  0.6460505
H38 H 1.0  0.4298628  0.5810244  0.6316487
H38 H 1.0  0.4242815  0.5945055  0.6505165
H38 H 1.0  0.4040208  0.5596730  0.6427683
H38 H 1.0  0.3975056  0.5801747  0.6324823
H38 H 1.0  0.4177635  0.5694365  0.6259049
H38 H 1.0  0.4147683  0.5864744  0.6631125
H38 H 1.0  0.3989913  0.5699414  0.6562931
H38 H 1.0  0.4094047  0.5932792  0.6319213
H38 H 1.0  0.4291468  0.5647704  0.6386447
H38 H 1.0  0.4246306  0.5744001  0.6641698
H38 H 1.0  0.4047874  0.5713533  0.6640696
H38 H 1.0  0.4106935  0.5993410  0.6395143
H38 H 1.0  0.4355917  0.5711670  0.6423340
H38 H 1.0  0.4211322  0.5696987  0.6712580
H38 H 1.0  0.4181910  0.5739800  0.6762068
H38 H 1.0  0.4087750  0.5723631  0.6722961
H38 H 1.0  0.4119468  0.5663423  0.6745667
H38 H 1.0  0.4118508  0.6062942  0.6454226
H38 H 1.0  0.4056801  0.6084322  0.6483910
H38 H 1.0  0.4427944  0.5758675  0.6455930
H38 H 1.0  0.4459434  0.5798985  0.6405630
H38 H 1.0  0.4324576  0.5904620  0.6469271
H38 H 1.0  0.4176169  0.5558923  0.6494790
H38 H 1.0  0.3925752  0.5840058  0.6468062
H38 H 1.0  0.4233527  0.5839977  0.6249525
N38 N 1.0  0.4178623  0.5774901  0.6683847
N38 N 1.0  0.4117513  0.5667812  0.6660001
N38 N 1.0  0.4054400  0.6001362  0.6462150
N38 N 1.0  0.4375970  0.5787539  0.6389363
N38 N 1.0  0.4366947  0.5838781  0.6503662
N38 N 1.0  0.3917745  0.5690189  0.6482221
N38 N 1.0  0.3902586  0.5787689  0.6404552
N38 N 1.0  0.4179503  0.5789499  0.6206560
N38 N 1.0  0.4154373  0.5998930  0.6538096
N38 N 1.0  0.4129685  0.5535044  0.6427100
N38 N 1.0  0.4087587  0.5871972  0.6229387
N38 N 1.0  0.4224843  0.5568875  0.6352468
C39 C 1.0  0.3215794  0.3653471  0.3949653
C39 C 1.0  0.3160932  0.4061411  0.3844214
C39 C 1.0  0.3050918  0.4103131  0.4238576
C39 C 1.0  0.3409248  0.3925028  0.4142662
C39 C 1.0  0.3043406  0.3738667  0.4182939
C39 C 1.0  0.3053681  0.4091638  0.4097349
C39 C 1.0  0.3289999  0.3968019  0.4206042
C39 C 1.0  0.3259185  0.3993799  0.3920764
C39 C 1.0  0.3061896  0.3719787  0.4275959
C39 C 1.0  0.3041612  0.4134041  0.4183415
C39 C 1.0  0.3385090  0.3959766  0.4190564
C39 C 1.0  0.3223673  0.4053514  0.3853506
C39 C 1.0  0.3016659  0.3758084  0.4030146
C39 C 1.0  0.2984410  0.3982978  0.4007383
C39 C 1.0  0.3169385  0.3880399  0.4255787
C39 C 1.0  0.3271533  0.3839613  0.3948558
C39 C 1.0  0.3064603  0.3734677  0.4007657
C39 C 1.0  0.3017343  0.3986970  0.3959818
C39 C 1.0  0.3127543  0.3920547  0.4256500
C39 C 1.0  0.3303362  0.3840751  0.3997019
C39 C 1.0  0.3106207  0.3712315  0.4041302
C39 C 1.0  0.3061526  0.4024242  0.3956506
C39 C 1.0  0.3137840  0.3975420  0.4241139
C39 C 1.0  0.3320814  0.3890607  0.4020731
C39 C 1.0  0.3099003  0.3713994  0.4098730
C39 C 1.0  0.3072635  0.4057942  0.4002378
C39 C 1.0  0.3191520  0.3989772  0.4224549
C39 C 1.0  0.3305519  0.3940232  0.3994913
C39 C 1.0  0.3051556  0.3737097  0.4122773
C39 C 1.0  0.3040666  0.4055143  0.4050572
C39 C 1.0  0.3234359  0.3950839  0.4223307
C39 C 1.0  0.3273778  0.3940747  0.3946489
C39 C 1.0  0.3010912  0.3759021  0.4087842
C39 C 1.0  0.2996761  0.4017303  0.4052349
C39 C 1.0  0.3222464  0.3896286  0.4238981
C39 C 1.0  0.3257067  0.3889990  0.3923962
C39 C 1.0  0.2974069  0.3780569  0.3993134
C39 C 1.0  0.2937708  0.3944326  0.4011111
C39 C 1.0  0.3159115  0.3822840  0.4272242
C39 C 1.0  0.3253386  0.3787525  0.3923123
C39 C 1.0  0.2888742  0.3818503  0.3968023
C39 C 1.0  0.2873143  0.3879249  0.3980344
C39 C 1.0  0.3109714  0.3747733  0.4307861
C39 C 1.0  0.3247906  0.3691889  0.3909930
C39 C 1.0  0.3156446  0.3687277  0.4018105
C39 C 1.0  0.3094528  0.4027172  0.3905601
C39 C 1.0  0.3092732  0.4016049  0.4243005
C39 C 1.0  0.3354460  0.3889609  0.4071287
H39 H 1.0  0.3242950  0.3641475  0.3983890
H39 H 1.0  0.3206479  0.3614920  0.3928115
H39 H 1.0  0.3146033  0.4029548  0.3815650
H39 H 1.0  0.3154311  0.4100464  0.3822588
H39 H 1.0  0.3012747  0.4081642  0.4250176
H39 H 1.0  0.3057562  0.4133540  0.4271261
H39 H 1.0  0.3413467  0.3881986  0.4156199
H39 H 1.0  0.3451428  0.3938887  0.4134578
H39 H 1.0  0.3007600  0.3762412  0.4196332
H39 H 1.0  0.3091845  0.4115028  0.4092745
H39 H 1.0  0.3292422  0.4009936  0.4189847
H39 H 1.0  0.3270040  0.4030011  0.3945175
H39 H 1.0  0.3023332  0.3741954  0.4284609
H39 H 1.0  0.3055555  0.3678377  0.4292749
H39 H 1.0  0.3078884  0.4157701  0.4173184
H39 H 1.0  0.3009411  0.4165077  0.4189470
H39 H 1.0  0.3383379  0.4003263  0.4177962
H39 H 1.0  0.3414043  0.3958796  0.4225172
H39 H 1.0  0.3239094  0.4086958  0.3879914
H39 H 1.0  0.3244945  0.4059042  0.3814089
H39 H 1.0  0.3069930  0.3733451  0.3963201
H39 H 1.0  0.3007953  0.3960552  0.3924889
H39 H 1.0  0.3086412  0.3908506  0.4269506
H39 H 1.0  0.3314713  0.3801902  0.4016203
H39 H 1.0  0.3130559  0.3696936  0.4125546
H39 H 1.0  0.3106735  0.4086885  0.4000033
H39 H 1.0  0.3199736  0.4032163  0.4212664
H39 H 1.0  0.3318939  0.3978927  0.4013041
H39 H 1.0  0.2973891  0.3777040  0.4105468
H39 H 1.0  0.2971870  0.4014982  0.4089507
H39 H 1.0  0.3255451  0.3866002  0.4238139
H39 H 1.0  0.3232538  0.3890138  0.3886488
H39 H 1.0  0.2985957  0.3782172  0.3949762
H39 H 1.0  0.2919018  0.3941485  0.4051946
H39 H 1.0  0.3193516  0.3794831  0.4264680
H39 H 1.0  0.3224557  0.3792483  0.3888927
H39 H 1.0  0.2903737  0.3815387  0.3925373
H39 H 1.0  0.2851222  0.3793442  0.3969046
H39 H 1.0  0.2855640  0.3881911  0.4022059
H39 H 1.0  0.2839520  0.3891425  0.3952805
H39 H 1.0  0.3147761  0.3723985  0.4301373
H39 H 1.0  0.3101399  0.3744547  0.4352104
H39 H 1.0  0.3221652  0.3701721  0.3874329
H39 H 1.0  0.3282788  0.3669001  0.3892717
H39 H 1.0  0.3187711  0.3676431  0.4048598
H39 H 1.0  0.3085073  0.3995225  0.3875348
H39 H 1.0  0.3052126  0.3998524  0.4251323
H39 H 1.0  0.3358842  0.3848923  0.4090009
N39 N 1.0  0.2926731  0.3797013  0.4009627
N39 N 1.0  0.2919817  0.3916077  0.3970300
N39 N 1.0  0.3113913  0.3806212  0.4293775
N39 N 1.0  0.3269652  0.3739958  0.3939129
N39 N 1.0  0.3163620  0.3678520  0.3966575
N39 N 1.0  0.3023243  0.4096210  0.4140201
N39 N 1.0  0.3099714  0.4067827  0.4235673
N39 N 1.0  0.3377125  0.3932430  0.4092169
N39 N 1.0  0.3075158  0.3714396  0.4217384
N39 N 1.0  0.3131383  0.4063864  0.3896720
N39 N 1.0  0.3332550  0.3937020  0.4209484
N39 N 1.0  0.3235779  0.3997992  0.3873672
C40 C 1.0  0.4791630  0.6839880  0.4234778
C40 C 1.0  0.4947454  0.6910933  0.3845911
C40 C 1.0  0.4695291  0.7236120  0.3851926
C40 C 1.0  0.4962209  0.7177008  0.4159471
C40 C 1.0  0.4578228  0.7028448  0.4133277
C40 C 1.0  0.4757233  0.7110912  0.3828022
C40 C 1.0  0.4853039  0.7216582  0.4078218
C40 C 1.0  0.4967017  0.6974710  0.3970951
C40 C 1.0  0.4543983  0.7105139  0.4181204
C40 C 1.0  0.4724307  0.7199648  0.3808192
C40 C 1.0  0.4933930  0.7226342  0.4130291
C40 C 1.0  0.4991071  0.6933023  0.3887081
C40 C 1.0  0.4633079  0.6898469  0.4065935
C40 C 1.0  0.4701335  0.6967378  0.3859224
C40 C 1.0  0.4700137  0.7187505  0.4100027
C40 C 1.0  0.4906797  0.6935177  0.4110628
C40 C 1.0  0.4673327  0.6882469  0.4104361
C40 C 1.0  0.4751036  0.6937567  0.3861254
C40 C 1.0  0.4680953  0.7193807  0.4045663
C40 C 1.0  0.4911021  0.6986093  0.4138061
C40 C 1.0  0.4683394  0.6913245  0.4152469
C40 C 1.0  0.4802224  0.6963235  0.3852690
C40 C 1.0  0.4716754  0.7207298  0.4002196
C40 C 1.0  0.4933030  0.7032891  0.4112019
C40 C 1.0  0.4652166  0.6961161  0.4161505
C40 C 1.0  0.4803020  0.7020246  0.3842077
C40 C 1.0  0.4773080  0.7214317  0.4014067
C40 C 1.0  0.4950896  0.7027992  0.4057064
C40 C 1.0  0.4611504  0.6978498  0.4123967
C40 C 1.0  0.4754260  0.7051383  0.3839721
C40 C 1.0  0.4793765  0.7208368  0.4067820
C40 C 1.0  0.4947344  0.6977847  0.4028331
C40 C 1.0  0.4602632  0.6946700  0.4076397
C40 C 1.0  0.4703781  0.7024231  0.3848517
C40 C 1.0  0.4756649  0.7194836  0.4110276
C40 C 1.0  0.4925061  0.6931883  0.4055786
C40 C 1.0  0.4623786  0.6864586  0.4016387
C40 C 1.0  0.4647405  0.6940765  0.3867721
C40 C 1.0  0.4662859  0.7173794  0.4145981
C40 C 1.0  0.4884172  0.6885742  0.4137718
C40 C 1.0  0.4580283  0.6835639  0.3935024
C40 C 1.0  0.4584775  0.6868150  0.3880177
C40 C 1.0  0.4578669  0.7157954  0.4190832
C40 C 1.0  0.4849978  0.6831472  0.4210078
C40 C 1.0  0.4725210  0.6896575  0.4193244
C40 C 1.0  0.4853098  0.6930121  0.3854804
C40 C 1.0  0.4694583  0.7213883  0.3946034
C40 C 1.0  0.4936977  0.7085185  0.4142658
H40 H 1.0  0.4793610  0.6871613  0.4267068
H40 H 1.0  0.4779446  0.6802119  0.4256284
H40 H 1.0  0.4936433  0.6868488  0.3857320
H40 H 1.0  0.4966490  0.6907472  0.3805139
H40 H 1.0  0.4651111  0.7226072  0.3852690
H40 H 1.0  0.4697220  0.7279156  0.3838461
H40 H 1.0  0.4943404  0.7171139  0.4200284
H40 H 1.0  0.5005189  0.7187884  0.4167900
H40 H 1.0  0.4552054  0.7040195  0.4098605
H40 H 1.0  0.4798947  0.7127776  0.3827417
H40 H 1.0  0.4878004  0.7221544  0.4041104
H40 H 1.0  0.4978271  0.7014349  0.3952865
H40 H 1.0  0.4517136  0.7111367  0.4145234
H40 H 1.0  0.4515767  0.7099810  0.4216024
H40 H 1.0  0.4767951  0.7211557  0.3805519
H40 H 1.0  0.4707101  0.7209274  0.3767596
H40 H 1.0  0.4954510  0.7233912  0.4090631
H40 H 1.0  0.4941316  0.7263672  0.4154558
H40 H 1.0  0.5004081  0.6974451  0.3874115
H40 H 1.0  0.5028215  0.6907595  0.3883833
H40 H 1.0  0.4697326  0.6845339  0.4097177
H40 H 1.0  0.4749394  0.6893569  0.3869475
H40 H 1.0  0.4637271  0.7188228  0.4037496
H40 H 1.0  0.4896996  0.6988874  0.4180508
H40 H 1.0  0.4659179  0.6985573  0.4198393
H40 H 1.0  0.4842496  0.7040314  0.3835374
H40 H 1.0  0.4800957  0.7224798  0.3980618
H40 H 1.0  0.4968001  0.7064042  0.4036721
H40 H 1.0  0.4571415  0.6959253  0.4046835
H40 H 1.0  0.4665929  0.7048100  0.3846710
H40 H 1.0  0.4772411  0.7190220  0.4151945
H40 H 1.0  0.4922247  0.6892979  0.4033773
H40 H 1.0  0.4653661  0.6831445  0.4010539
H40 H 1.0  0.4612711  0.6969293  0.3870448
H40 H 1.0  0.4683661  0.7164802  0.4184860
H40 H 1.0  0.4878189  0.6850528  0.4110345
H40 H 1.0  0.4610583  0.6801941  0.3934828
H40 H 1.0  0.4540088  0.6815163  0.3936451
H40 H 1.0  0.4552699  0.6900149  0.3879220
H40 H 1.0  0.4574593  0.6840426  0.3846048
H40 H 1.0  0.4603528  0.7152749  0.4228364
H40 H 1.0  0.4550699  0.7192155  0.4200039
H40 H 1.0  0.4848537  0.6797885  0.4179693
H40 H 1.0  0.4877456  0.6816565  0.4242631
H40 H 1.0  0.4732642  0.6926746  0.4225792
H40 H 1.0  0.4847217  0.6887715  0.3868677
H40 H 1.0  0.4651401  0.7202060  0.3941482
H40 H 1.0  0.4916836  0.7084825  0.4182898
N40 N 1.0  0.4584144  0.6872600  0.3982509
N40 N 1.0  0.4640864  0.6888555  0.3871607
N40 N 1.0  0.4610304  0.7172395  0.4141572
N40 N 1.0  0.4872307  0.6883398  0.4189070
N40 N 1.0  0.4751096  0.6850638  0.4191450
N40 N 1.0  0.4714888  0.7141094  0.3819098
N40 N 1.0  0.4722905  0.7231985  0.3905369
N40 N 1.0  0.4961859  0.7127969  0.4124383
N40 N 1.0  0.4579246  0.7056326  0.4178060
N40 N 1.0  0.4900661  0.6948717  0.3841560
N40 N 1.0  0.4874334  0.7218003  0.4126467
N40 N 1.0  0.4970981  0.6929632  0.3943834
C41 C 1.0  0.2783680  0.5929380  0.4670536
C41 C 1.0  0.3005765  0.6291539  0.4662585
C41 C 1.0  0.3246191  0.6087150  0.4398413
C41 C 1.0  0.2840335  0.6107635  0.4333733
C41 C 1.0  0.3041572  0.5822842  0.4554169
C41 C 1.0  0.3190522  0.6151528  0.4511732
C41 C 1.0  0.2977407  0.6071650  0.4335256
C41 C 1.0  0.2919165  0.6229266  0.4569271
C41 C 1.0  0.3048456  0.5765765  0.4476415
C41 C 1.0  0.3251187  0.6137238  0.4437796
C41 C 1.0  0.2893585  0.6103054  0.4298682
C41 C 1.0  0.2955723  0.6300270  0.4623792
C41 C 1.0  0.3021331  0.5908498  0.4683364
C41 C 1.0  0.3157215  0.6089324  0.4652164
C41 C 1.0  0.3042232  0.5938123  0.4386909
C41 C 1.0  0.2837725  0.6095940  0.4586307
C41 C 1.0  0.2964005  0.5916545  0.4682203
C41 C 1.0  0.3117605  0.6127378  0.4670763
C41 C 1.0  0.3096282  0.5956555  0.4397010
C41 C 1.0  0.2829748  0.6081959  0.4530596
C41 C 1.0  0.2931048  0.5894539  0.4639865
C41 C 1.0  0.3101593  0.6172745  0.4638548
C41 C 1.0  0.3111951  0.6011456  0.4387348
C41 C 1.0  0.2850321  0.6115015  0.4487740
C41 C 1.0  0.2956860  0.5864054  0.4597946
C41 C 1.0  0.3126066  0.6179515  0.4586408
C41 C 1.0  0.3071998  0.6048381  0.4367272
C41 C 1.0  0.2879705  0.6163034  0.4501665
C41 C 1.0  0.3014159  0.5855123  0.4597705
C41 C 1.0  0.3165762  0.6142393  0.4566440
C41 C 1.0  0.3017631  0.6031505  0.4356692
C41 C 1.0  0.2888495  0.6178340  0.4556812
C41 C 1.0  0.3045704  0.5877744  0.4640670
C41 C 1.0  0.3180742  0.6097452  0.4599884
C41 C 1.0  0.3003483  0.5976193  0.4366873
C41 C 1.0  0.2867268  0.6144191  0.4598599
C41 C 1.0  0.3053992  0.5932024  0.4728852
C41 C 1.0  0.3174609  0.6041848  0.4685815
C41 C 1.0  0.3025496  0.5880525  0.4396489
C41 C 1.0  0.2815942  0.6061771  0.4631556
C41 C 1.0  0.3132165  0.5948250  0.4783405
C41 C 1.0  0.3180456  0.5985415  0.4764118
C41 C 1.0  0.3036532  0.5786725  0.4417222
C41 C 1.0  0.2765463  0.5990586  0.4673208
C41 C 1.0  0.2870833  0.5902374  0.4638507
C41 C 1.0  0.3060248  0.6211693  0.4660060
C41 C 1.0  0.3169194  0.6028646  0.4398156
C41 C 1.0  0.2840505  0.6098828  0.4430029
H41 H 1.0  0.2767662  0.5910773  0.4632448
H41 H 1.0  0.2763432  0.5906788  0.4703949
H41 H 1.0  0.2991036  0.6276131  0.4702570
H41 H 1.0  0.3024219  0.6331712  0.4671658
H41 H 1.0  0.3268599  0.6051999  0.4416182
H41 H 1.0  0.3267988  0.6096673  0.4360055
H41 H 1.0  0.2818940  0.6067686  0.4333514
H41 H 1.0  0.2811963  0.6136159  0.4313288
H41 H 1.0  0.3086537  0.5823578  0.4555868
H41 H 1.0  0.3171472  0.6184593  0.4487886
H41 H 1.0  0.2992129  0.6114166  0.4334326
H41 H 1.0  0.2937946  0.6249001  0.4533455
H41 H 1.0  0.3093151  0.5766812  0.4483808
H41 H 1.0  0.3037262  0.5722110  0.4478836
H41 H 1.0  0.3231085  0.6173132  0.4418790
H41 H 1.0  0.3294707  0.6148700  0.4441185
H41 H 1.0  0.2913575  0.6143676  0.4296677
H41 H 1.0  0.2882089  0.6093613  0.4256072
H41 H 1.0  0.2970152  0.6318212  0.4584760
H41 H 1.0  0.2928769  0.6331674  0.4641792
H41 H 1.0  0.2944258  0.5940124  0.4714764
H41 H 1.0  0.3099299  0.6121325  0.4711190
H41 H 1.0  0.3126445  0.5927278  0.4412470
H41 H 1.0  0.2806887  0.6044699  0.4520840
H41 H 1.0  0.2932246  0.5846619  0.4564839
H41 H 1.0  0.3113872  0.6214561  0.4561326
H41 H 1.0  0.3083893  0.6090886  0.4359681
H41 H 1.0  0.2895677  0.6188791  0.4468689
H41 H 1.0  0.3090027  0.5871352  0.4641378
H41 H 1.0  0.3211452  0.6068623  0.4584666
H41 H 1.0  0.2961497  0.5962896  0.4358727
H41 H 1.0  0.2873912  0.6155848  0.4641331
H41 H 1.0  0.3030973  0.5959371  0.4756188
H41 H 1.0  0.3201437  0.6012671  0.4664511
H41 H 1.0  0.2981344  0.5872947  0.4392209
H41 H 1.0  0.2829577  0.6074219  0.4672595
H41 H 1.0  0.3104478  0.5972445  0.4809894
H41 H 1.0  0.3148629  0.5915899  0.4810224
H41 H 1.0  0.3209549  0.5960546  0.4739852
H41 H 1.0  0.3203872  0.5998677  0.4800352
H41 H 1.0  0.2992136  0.5783142  0.4408869
H41 H 1.0  0.3056220  0.5758794  0.4387742
H41 H 1.0  0.2779179  0.6008455  0.4712526
H41 H 1.0  0.2720386  0.5992208  0.4674766
H41 H 1.0  0.2850952  0.5887907  0.4600819
H41 H 1.0  0.3040654  0.6198806  0.4698469
H41 H 1.0  0.3194486  0.5997576  0.4418653
H41 H 1.0  0.2821965  0.6058141  0.4424936
N41 N 1.0  0.3105165  0.5921702  0.4736478
N41 N 1.0  0.3160002  0.6034678  0.4736003
N41 N 1.0  0.3059291  0.5841920  0.4408772
N41 N 1.0  0.2783585  0.6020749  0.4624239
N41 N 1.0  0.2843303  0.5924173  0.4677882
N41 N 1.0  0.3231104  0.6123514  0.4492973
N41 N 1.0  0.3188522  0.6075902  0.4384862
N41 N 1.0  0.2852352  0.6129376  0.4388678
N41 N 1.0  0.3015574  0.5795793  0.4517073
N41 N 1.0  0.3047783  0.6257150  0.4636358
N41 N 1.0  0.2929014  0.6058599  0.4318789
N41 N 1.0  0.2923828  0.6249451  0.4617788
C42 C 1.0  0.6435999  0.2786225  0.3546484
C42 C 1.0  0.6393213  0.2375432  0.3646306
C42 C 1.0  0.6061759  0.2505242  0.3852840
C42 C 1.0  0.6108765  0.2604062  0.3456167
C42 C 1.0  0.6248512  0.2815203  0.3781878
C42 C 1.0  0.6189788  0.2458115  0.3814466
C42 C 1.0  0.6071428  0.2598798  0.3592784
C42 C 1.0  0.6322373  0.2461445  0.3558733
C42 C 1.0  0.6168136  0.2868955  0.3783056
C42 C 1.0  0.6101612  0.2455292  0.3854066
C42 C 1.0  0.6060600  0.2593533  0.3496840
C42 C 1.0  0.6369778  0.2382121  0.3587218
C42 C 1.0  0.6383799  0.2737226  0.3774417
C42 C 1.0  0.6329602  0.2525272  0.3839798
C42 C 1.0  0.6095072  0.2707083  0.3704208
C42 C 1.0  0.6351610  0.2612380  0.3526136
C42 C 1.0  0.6398448  0.2746138  0.3719115
C42 C 1.0  0.6360528  0.2500052  0.3797720
C42 C 1.0  0.6091637  0.2673650  0.3751469
C42 C 1.0  0.6299226  0.2628870  0.3507512
C42 C 1.0  0.6365036  0.2777349  0.3683443
C42 C 1.0  0.6336792  0.2461731  0.3761382
C42 C 1.0  0.6081801  0.2616709  0.3747739
C42 C 1.0  0.6254720  0.2591894  0.3505380
C42 C 1.0  0.6315849  0.2799655  0.3704319
C42 C 1.0  0.6280586  0.2448916  0.3767717
C42 C 1.0  0.6075546  0.2593224  0.3695088
C42 C 1.0  0.6263470  0.2537229  0.3522655
C42 C 1.0  0.6299800  0.2791618  0.3759463
C42 C 1.0  0.6248383  0.2473239  0.3809236
C42 C 1.0  0.6078706  0.2625267  0.3646965
C42 C 1.0  0.6315183  0.2519242  0.3541497
C42 C 1.0  0.6334230  0.2760218  0.3793835
C42 C 1.0  0.6273604  0.2511434  0.3844842
C42 C 1.0  0.6088611  0.2682153  0.3652352
C42 C 1.0  0.6358762  0.2557470  0.3543044
C42 C 1.0  0.6420420  0.2704601  0.3810250
C42 C 1.0  0.6354214  0.2565191  0.3878395
C42 C 1.0  0.6104935  0.2766916  0.3707695
C42 C 1.0  0.6398666  0.2650737  0.3528123
C42 C 1.0  0.6453182  0.2665657  0.3892471
C42 C 1.0  0.6424249  0.2616384  0.3921113
C42 C 1.0  0.6115757  0.2853198  0.3749989
C42 C 1.0  0.6447446  0.2732882  0.3513187
C42 C 1.0  0.6380250  0.2787302  0.3625490
C42 C 1.0  0.6371039  0.2436115  0.3718252
C42 C 1.0  0.6078116  0.2583529  0.3798480
C42 C 1.0  0.6200756  0.2611057  0.3485142
H42 H 1.0  0.6402396  0.2809218  0.3526592
H42 H 1.0  0.6472027  0.2813229  0.3543379
H42 H 1.0  0.6434568  0.2393869  0.3648045
H42 H 1.0  0.6399684  0.2331512  0.3654417
H42 H 1.0  0.6070575  0.2532142  0.3888225
H42 H 1.0  0.6019701  0.2490370  0.3859705
H42 H 1.0  0.6111607  0.2648493  0.3447709
H42 H 1.0  0.6098523  0.2585269  0.3416436
H42 H 1.0  0.6238245  0.2801457  0.3823481
H42 H 1.0  0.6174097  0.2432327  0.3781095
H42 H 1.0  0.6069424  0.2553858  0.3594067
H42 H 1.0  0.6284236  0.2437634  0.3560638
H42 H 1.0  0.6163437  0.2854908  0.3825881
H42 H 1.0  0.6170560  0.2913942  0.3785746
H42 H 1.0  0.6091041  0.2427031  0.3820252
H42 H 1.0  0.6094061  0.2431674  0.3891775
H42 H 1.0  0.6056038  0.2548897  0.3503208
H42 H 1.0  0.6022050  0.2606510  0.3477282
H42 H 1.0  0.6329585  0.2361334  0.3584748
H42 H 1.0  0.6396325  0.2359610  0.3558491
H42 H 1.0  0.6436569  0.2728819  0.3703205
H42 H 1.0  0.6403876  0.2510563  0.3793650
H42 H 1.0  0.6096560  0.2692716  0.3791697
H42 H 1.0  0.6293462  0.2671290  0.3494339
H42 H 1.0  0.6289399  0.2823943  0.3677554
H42 H 1.0  0.6262015  0.2419265  0.3739753
H42 H 1.0  0.6067887  0.2549209  0.3691953
H42 H 1.0  0.6229208  0.2508428  0.3521054
H42 H 1.0  0.6322710  0.2753494  0.3836590
H42 H 1.0  0.6248905  0.2530354  0.3877057
H42 H 1.0  0.6091057  0.2707152  0.3615269
H42 H 1.0  0.6398864  0.2543776  0.3557548
H42 H 1.0  0.6454633  0.2684699  0.3788838
H42 H 1.0  0.6324669  0.2585656  0.3905474
H42 H 1.0  0.6112053  0.2787012  0.3668064
H42 H 1.0  0.6435333  0.2634287  0.3548370
H42 H 1.0  0.6487613  0.2650135  0.3867426
H42 H 1.0  0.6472467  0.2691467  0.3924076
H42 H 1.0  0.6391539  0.2632111  0.3948249
H42 H 1.0  0.6453750  0.2596391  0.3948810
H42 H 1.0  0.6119286  0.2869600  0.3707891
H42 H 1.0  0.6080329  0.2874653  0.3767914
H42 H 1.0  0.6482796  0.2711244  0.3531509
H42 H 1.0  0.6461033  0.2744357  0.3471706
H42 H 1.0  0.6348332  0.2807445  0.3600986
H42 H 1.0  0.6412337  0.2453569  0.3714376
H42 H 1.0  0.6089059  0.2605649  0.3836112
H42 H 1.0  0.6198101  0.2655438  0.3478184
N42 N 1.0  0.6413474  0.2699556  0.3862304
N42 N 1.0  0.6405894  0.2575561  0.3880711
N42 N 1.0  0.6105221  0.2793905  0.3753026
N42 N 1.0  0.6397522  0.2699471  0.3507947
N42 N 1.0  0.6426875  0.2773843  0.3604789
N42 N 1.0  0.6159112  0.2473447  0.3854561
N42 N 1.0  0.6063310  0.2532897  0.3799279
N42 N 1.0  0.6159851  0.2578985  0.3476106
N42 N 1.0  0.6217959  0.2849150  0.3755462
N42 N 1.0  0.6354552  0.2396559  0.3687478
N42 N 1.0  0.6067590  0.2625535  0.3547465
N42 N 1.0  0.6369128  0.2440079  0.3570591
C43 C 1.0  0.5648844  0.3198346  0.6012091
C43 C 1.0  0.5517773  0.2860179  0.6233468
C43 C 1.0  0.5507863  0.2677481  0.5864838
C43 C 1.0  0.5849298  0.2870099  0.5989905
C43 C 1.0  0.5532483  0.3036596  0.5784723
C43 C 1.0  0.5475863  0.2740558  0.5987646
C43 C 1.0  0.5745770  0.2809418  0.5914503
C43 C 1.0  0.5640057  0.2892206  0.6169390
C43 C 1.0  0.5576368  0.3019126  0.5700345
C43 C 1.0  0.5480939  0.2669504  0.5922250
C43 C 1.0  0.5834000  0.2820620  0.5952452
C43 C 1.0  0.5581283  0.2862598  0.6240239
C43 C 1.0  0.5465336  0.3075968  0.5920292
C43 C 1.0  0.5400197  0.2876446  0.6010203
C43 C 1.0  0.5653949  0.2875057  0.5805143
C43 C 1.0  0.5678474  0.3024696  0.6094096
C43 C 1.0  0.5508498  0.3104936  0.5945793
C43 C 1.0  0.5419100  0.2889649  0.6063413
C43 C 1.0  0.5608955  0.2838501  0.5806675
C43 C 1.0  0.5721226  0.3004894  0.6060288
C43 C 1.0  0.5559800  0.3112223  0.5919756
C43 C 1.0  0.5455894  0.2855261  0.6091978
C43 C 1.0  0.5607965  0.2793042  0.5842528
C43 C 1.0  0.5737716  0.2949405  0.6061544
C43 C 1.0  0.5567363  0.3089493  0.5867041
C43 C 1.0  0.5474010  0.2806681  0.6065995
C43 C 1.0  0.5653363  0.2784639  0.5877617
C43 C 1.0  0.5710187  0.2913295  0.6097619
C43 C 1.0  0.5525113  0.3060219  0.5840190
C43 C 1.0  0.5456042  0.2792113  0.6012916
C43 C 1.0  0.5699024  0.2820240  0.5877265
C43 C 1.0  0.5667321  0.2931548  0.6131998
C43 C 1.0  0.5474458  0.3053794  0.5867493
C43 C 1.0  0.5419194  0.2827593  0.5985601
C43 C 1.0  0.5698521  0.2865324  0.5840791
C43 C 1.0  0.5651957  0.2987414  0.6129579
C43 C 1.0  0.5412213  0.3069840  0.5949097
C43 C 1.0  0.5361270  0.2912019  0.5980067
C43 C 1.0  0.5655582  0.2922604  0.5767380
C43 C 1.0  0.5661159  0.3082912  0.6093399
C43 C 1.0  0.5319217  0.3045945  0.5960544
C43 C 1.0  0.5299742  0.2985350  0.5966388
C43 C 1.0  0.5626825  0.2980225  0.5695248
C43 C 1.0  0.5664615  0.3176703  0.6070125
C43 C 1.0  0.5605187  0.3142914  0.5945969
C43 C 1.0  0.5474143  0.2870690  0.6147817
C43 C 1.0  0.5560074  0.2755687  0.5842272
C43 C 1.0  0.5783015  0.2930765  0.6025635
H43 H 1.0  0.5685139  0.3196127  0.5985050
H43 H 1.0  0.5639280  0.3242345  0.6015166
H43 H 1.0  0.5500216  0.2900711  0.6243569
H43 H 1.0  0.5500965  0.2832122  0.6264564
H43 H 1.0  0.5476957  0.2694001  0.5836112
H43 H 1.0  0.5518745  0.2636959  0.5848204
H43 H 1.0  0.5862240  0.2904919  0.5963948
H43 H 1.0  0.5885910  0.2859260  0.6013961
H43 H 1.0  0.5498588  0.3010412  0.5770910
H43 H 1.0  0.5508311  0.2719674  0.6010793
H43 H 1.0  0.5738658  0.2776474  0.5944326
H43 H 1.0  0.5652125  0.2849274  0.6163370
H43 H 1.0  0.5538816  0.2996234  0.5689428
H43 H 1.0  0.5579813  0.3051468  0.5669055
H43 H 1.0  0.5511059  0.2650481  0.5950260
H43 H 1.0  0.5447702  0.2639197  0.5918565
H43 H 1.0  0.5823643  0.2784971  0.5978446
H43 H 1.0  0.5870720  0.2807989  0.5929452
H43 H 1.0  0.5598589  0.2821388  0.6232764
H43 H 1.0  0.5590897  0.2871620  0.6283401
H43 H 1.0  0.5502395  0.3122468  0.5986555
H43 H 1.0  0.5404509  0.2927365  0.6082667
H43 H 1.0  0.5574376  0.2845800  0.5779162
H43 H 1.0  0.5741916  0.3033559  0.6032786
H43 H 1.0  0.5606619  0.3094628  0.5846102
H43 H 1.0  0.5502439  0.2779898  0.6087915
H43 H 1.0  0.5652845  0.2749520  0.5905405
H43 H 1.0  0.5722796  0.2870334  0.6098804
H43 H 1.0  0.5441203  0.3031381  0.5847551
H43 H 1.0  0.5405128  0.2816519  0.5944550
H43 H 1.0  0.5733749  0.2892978  0.5840311
H43 H 1.0  0.5618849  0.3001771  0.6156107
H43 H 1.0  0.5412319  0.3084193  0.5991747
H43 H 1.0  0.5354153  0.2899917  0.5937315
H43 H 1.0  0.5690160  0.2950610  0.5774097
H43 H 1.0  0.5624160  0.3091686  0.6117462
H43 H 1.0  0.5323082  0.3064337  0.6001781
H43 H 1.0  0.5286682  0.3069696  0.5940192
H43 H 1.0  0.5293292  0.2967786  0.5925114
H43 H 1.0  0.5258937  0.2985062  0.5985676
H43 H 1.0  0.5664634  0.3003792  0.5703534
H43 H 1.0  0.5630568  0.2966935  0.5652281
H43 H 1.0  0.5629109  0.3181416  0.6097881
H43 H 1.0  0.5696541  0.3203532  0.6087385
H43 H 1.0  0.5644318  0.3140924  0.5923841
H43 H 1.0  0.5461384  0.2911801  0.6160943
H43 H 1.0  0.5525494  0.2769804  0.5817170
H43 H 1.0  0.5797140  0.2961468  0.5995922
N43 N 1.0  0.5368979  0.3049550  0.5926682
N43 N 1.0  0.5337259  0.2953817  0.6001515
N43 N 1.0  0.5619862  0.2931085  0.5729493
N43 N 1.0  0.5686850  0.3120735  0.6067078
N43 N 1.0  0.5599997  0.3170021  0.5990933
N43 N 1.0  0.5457065  0.2721100  0.5942351
N43 N 1.0  0.5558351  0.2710193  0.5868933
N43 N 1.0  0.5804667  0.2882736  0.6028434
N43 N 1.0  0.5574787  0.3045586  0.5754505
N43 N 1.0  0.5502563  0.2839079  0.6179067
N43 N 1.0  0.5791351  0.2835921  0.5912668
N43 N 1.0  0.5605054  0.2906355  0.6206237
C44 C 1.0  0.6384952  0.4901614  0.4484648
C44 C 1.0  0.6312743  0.5293682  0.4631646
C44 C 1.0  0.5916907  0.5189833  0.4588162
C44 C 1.0  0.6171090  0.4946863  0.4801880
C44 C 1.0  0.6097431  0.4931836  0.4396241
C44 C 1.0  0.6046750  0.5244772  0.4573783
C44 C 1.0  0.6064657  0.5000407  0.4725132
C44 C 1.0  0.6298411  0.5164868  0.4688972
C44 C 1.0  0.6027503  0.4866506  0.4410126
C44 C 1.0  0.5951634  0.5243403  0.4591157
C44 C 1.0  0.6109001  0.4962021  0.4802009
C44 C 1.0  0.6325660  0.5257433  0.4682679
C44 C 1.0  0.6217596  0.5028537  0.4370807
C44 C 1.0  0.6145947  0.5229199  0.4452882
C44 C 1.0  0.6017732  0.4958045  0.4581246
C44 C 1.0  0.6333923  0.5025683  0.4625218
C44 C 1.0  0.6259986  0.5000813  0.4398856
C44 C 1.0  0.6196099  0.5240752  0.4479606
C44 C 1.0  0.5990230  0.5006475  0.4565084
C44 C 1.0  0.6299924  0.4991171  0.4657088
C44 C 1.0  0.6250532  0.4950632  0.4426340
C44 C 1.0  0.6198213  0.5253467  0.4536053
C44 C 1.0  0.5986697  0.5052501  0.4600042
C44 C 1.0  0.6265771  0.5012298  0.4698798
C44 C 1.0  0.6197062  0.4928432  0.4425444
C44 C 1.0  0.6148549  0.5254270  0.4565989
C44 C 1.0  0.6011705  0.5049409  0.4652271
C44 C 1.0  0.6265964  0.5069521  0.4708211
C44 C 1.0  0.6153556  0.4954996  0.4397795
C44 C 1.0  0.6097684  0.5242969  0.4540740
C44 C 1.0  0.6039519  0.5001768  0.4669857
C44 C 1.0  0.6299351  0.5105280  0.4677240
C44 C 1.0  0.6164585  0.5005032  0.4370823
C44 C 1.0  0.6097216  0.5230402  0.4484132
C44 C 1.0  0.6042194  0.4956506  0.4633701
C44 C 1.0  0.6333001  0.5082594  0.4635817
C44 C 1.0  0.6229693  0.5080773  0.4342269
C44 C 1.0  0.6143238  0.5216240  0.4393606
C44 C 1.0  0.6021290  0.4909390  0.4545061
C44 C 1.0  0.6370214  0.5003880  0.4581663
C44 C 1.0  0.6213189  0.5157216  0.4285399
C44 C 1.0  0.6175509  0.5205728  0.4303061
C44 C 1.0  0.6002966  0.4854156  0.4467837
C44 C 1.0  0.6415321  0.4936974  0.4528380
C44 C 1.0  0.6294812  0.4921009  0.4455507
C44 C 1.0  0.6251727  0.5265698  0.4562047
C44 C 1.0  0.5957051  0.5102119  0.4581386
C44 C 1.0  0.6231230  0.4974394  0.4731341
H44 H 1.0  0.6366978  0.4865245  0.4504840
H44 H 1.0  0.6415406  0.4885039  0.4455758
H44 H 1.0  0.6345334  0.5287900  0.4600702
H44 H 1.0  0.6315626  0.5337095  0.4643632
H44 H 1.0  0.5903432  0.5183246  0.4545402
H44 H 1.0  0.5878808  0.5195959  0.4611572
H44 H 1.0  0.6176120  0.4905027  0.4785203
H44 H 1.0  0.6185418  0.4944180  0.4844590
H44 H 1.0  0.6066487  0.4959038  0.4378139
H44 H 1.0  0.6053344  0.5249632  0.4618029
H44 H 1.0  0.6064318  0.5039857  0.4746784
H44 H 1.0  0.6266722  0.5177647  0.4718255
H44 H 1.0  0.6000528  0.4895785  0.4388484
H44 H 1.0  0.6025991  0.4828789  0.4385386
H44 H 1.0  0.5962842  0.5251436  0.4634325
H44 H 1.0  0.5925552  0.5278245  0.4579218
H44 H 1.0  0.6103706  0.5002754  0.4821154
H44 H 1.0  0.6087182  0.4933418  0.4829261
H44 H 1.0  0.6294547  0.5265239  0.4714690
H44 H 1.0  0.6364658  0.5271225  0.4700725
H44 H 1.0  0.6301277  0.5018159  0.4399371
H44 H 1.0  0.6233922  0.5239927  0.4455631
H44 H 1.0  0.5971191  0.5007888  0.4524569
H44 H 1.0  0.6300499  0.4947104  0.4649099
H44 H 1.0  0.6188782  0.4889696  0.4446344
H44 H 1.0  0.6149930  0.5264125  0.4609658
H44 H 1.0  0.6009067  0.5084866  0.4679502
H44 H 1.0  0.6239665  0.5086096  0.4740453
H44 H 1.0  0.6131644  0.5026276  0.4349157
H44 H 1.0  0.6057988  0.5221659  0.4464374
H44 H 1.0  0.6063621  0.4919530  0.4647101
H44 H 1.0  0.6358941  0.5110056  0.4611755
H44 H 1.0  0.6270898  0.5097151  0.4349945
H44 H 1.0  0.6102753  0.5202849  0.4379237
H44 H 1.0  0.6048235  0.4876722  0.4560288
H44 H 1.0  0.6390243  0.5035380  0.4556532
H44 H 1.0  0.6256388  0.5168274  0.4293472
H44 H 1.0  0.6210562  0.5152429  0.4240598
H44 H 1.0  0.6132575  0.5195773  0.4292521
H44 H 1.0  0.6185617  0.5241805  0.4277893
H44 H 1.0  0.6028459  0.4822848  0.4488416
H44 H 1.0  0.5962609  0.4834663  0.4462532
H44 H 1.0  0.6435556  0.4971899  0.4507785
H44 H 1.0  0.6449060  0.4912586  0.4545811
H44 H 1.0  0.6280921  0.4885584  0.4479529
H44 H 1.0  0.6287424  0.5258393  0.4535635
H44 H 1.0  0.5944316  0.5101163  0.4538234
H44 H 1.0  0.6230862  0.4931955  0.4716381
N44 N 1.0  0.6195331  0.5105535  0.4310814
N44 N 1.0  0.6184461  0.5220175  0.4360913
N44 N 1.0  0.5995212  0.4904934  0.4499417
N44 N 1.0  0.6378221  0.4952402  0.4573343
N44 N 1.0  0.6345652  0.4934934  0.4453323
N44 N 1.0  0.5998352  0.5241104  0.4553101
N44 N 1.0  0.5946591  0.5143369  0.4612570
N44 N 1.0  0.6203671  0.4989151  0.4773841
N44 N 1.0  0.6085107  0.4883828  0.4414324
N44 N 1.0  0.6256846  0.5283532  0.4611436
N44 N 1.0  0.6085340  0.4956968  0.4746779
N44 N 1.0  0.6331695  0.5199486  0.4667137
C45 C 1.0  0.3556494  0.3237773  0.3372154
C45 C 1.0  0.3927828  0.3408855  0.3487872
C45 C 1.0  0.4047004  0.3016709  0.3525098
C45 C 1.0  0.3874725  0.3147041  0.3174872
C45 C 1.0  0.3679370  0.2995714  0.3505229
C45 C 1.0  0.4005435  0.3150265  0.3547899
C45 C 1.0  0.3922997  0.3070283  0.3283794
C45 C 1.0  0.3884534  0.3342327  0.3370461
C45 C 1.0  0.3682225  0.2906663  0.3467641
C45 C 1.0  0.4064624  0.3073794  0.3547808
C45 C 1.0  0.3917449  0.3103100  0.3193006
C45 C 1.0  0.3925996  0.3411336  0.3424029
C45 C 1.0  0.3663606  0.3140423  0.3562231
C45 C 1.0  0.3875844  0.3200451  0.3621299
C45 C 1.0  0.3840968  0.2980237  0.3383109
C45 C 1.0  0.3741061  0.3287482  0.3337194
C45 C 1.0  0.3638879  0.3167195  0.3517240
C45 C 1.0  0.3871471  0.3253610  0.3598540
C45 C 1.0  0.3877674  0.2978926  0.3427988
C45 C 1.0  0.3754604  0.3247863  0.3297072
C45 C 1.0  0.3626921  0.3139096  0.3467940
C45 C 1.0  0.3909787  0.3273345  0.3559878
C45 C 1.0  0.3928453  0.3006718  0.3426515
C45 C 1.0  0.3809385  0.3238704  0.3280709
C45 C 1.0  0.3640533  0.3082934  0.3464296
C45 C 1.0  0.3953227  0.3238425  0.3543849
C45 C 1.0  0.3942148  0.3036559  0.3378715
C45 C 1.0  0.3851218  0.3270179  0.3305660
C45 C 1.0  0.3665330  0.3054716  0.3508477
C45 C 1.0  0.3958958  0.3185101  0.3565670
C45 C 1.0  0.3906573  0.3038826  0.3333087
C45 C 1.0  0.3839298  0.3310111  0.3345860
C45 C 1.0  0.3676643  0.3084158  0.3557037
C45 C 1.0  0.3919774  0.3166780  0.3604293
C45 C 1.0  0.3856075  0.3010468  0.3336096
C45 C 1.0  0.3783942  0.3318108  0.3361182
C45 C 1.0  0.3674897  0.3171568  0.3613142
C45 C 1.0  0.3836119  0.3179521  0.3662200
C45 C 1.0  0.3787809  0.2950867  0.3384072
C45 C 1.0  0.3683690  0.3297703  0.3354331
C45 C 1.0  0.3701189  0.3185570  0.3705138
C45 C 1.0  0.3762087  0.3182670  0.3724329
C45 C 1.0  0.3719292  0.2891557  0.3417809
C45 C 1.0  0.3587311  0.3290122  0.3352278
C45 C 1.0  0.3600592  0.3166694  0.3420672
C45 C 1.0  0.3903661  0.3329507  0.3537573
C45 C 1.0  0.3965676  0.3003723  0.3474417
C45 C 1.0  0.3821412  0.3197027  0.3238196
H45 H 1.0  0.3553876  0.3208192  0.3337924
H45 H 1.0  0.3513699  0.3248787  0.3381331
H45 H 1.0  0.3889687  0.3426780  0.3504521
H45 H 1.0  0.3960798  0.3435997  0.3502466
H45 H 1.0  0.4026230  0.2993426  0.3557957
H45 H 1.0  0.4084111  0.2992843  0.3515580
H45 H 1.0  0.3835970  0.3126355  0.3163739
H45 H 1.0  0.3889072  0.3166261  0.3136644
H45 H 1.0  0.3703205  0.2980230  0.3540120
H45 H 1.0  0.4029575  0.3167225  0.3513921
H45 H 1.0  0.3960489  0.3094662  0.3288826
H45 H 1.0  0.3925765  0.3328413  0.3358997
H45 H 1.0  0.3703327  0.2894837  0.3505959
H45 H 1.0  0.3645116  0.2881006  0.3466375
H45 H 1.0  0.4087755  0.3096014  0.3515793
H45 H 1.0  0.4094198  0.3067539  0.3581321
H45 H 1.0  0.3957003  0.3123499  0.3201560
H45 H 1.0  0.3925766  0.3075735  0.3158092
H45 H 1.0  0.3965242  0.3395899  0.3407442
H45 H 1.0  0.3924165  0.3454588  0.3411278
H45 H 1.0  0.3628398  0.3210634  0.3520311
H45 H 1.0  0.3837599  0.3279856  0.3611576
H45 H 1.0  0.3866226  0.2955571  0.3464451
H45 H 1.0  0.3721595  0.3224077  0.3278343
H45 H 1.0  0.3631649  0.3060361  0.3426648
H45 H 1.0  0.3983017  0.3253490  0.3513987
H45 H 1.0  0.3981389  0.3058101  0.3377325
H45 H 1.0  0.3893667  0.3263308  0.3293134
H45 H 1.0  0.3695739  0.3063225  0.3591723
H45 H 1.0  0.3924019  0.3125583  0.3621337
H45 H 1.0  0.3828409  0.3012043  0.3300908
H45 H 1.0  0.3774476  0.3348968  0.3392232
H45 H 1.0  0.3667809  0.3215888  0.3609895
H45 H 1.0  0.3841033  0.3135979  0.3672441
H45 H 1.0  0.3760995  0.2959626  0.3349008
H45 H 1.0  0.3679356  0.3325494  0.3389458
H45 H 1.0  0.3689850  0.3228899  0.3698231
H45 H 1.0  0.3674686  0.3171841  0.3738990
H45 H 1.0  0.3772627  0.3139629  0.3733814
H45 H 1.0  0.3765931  0.3204535  0.3763626
H45 H 1.0  0.3697086  0.2900890  0.3379423
H45 H 1.0  0.3725244  0.2846824  0.3417238
H45 H 1.0  0.3587580  0.3320764  0.3385661
H45 H 1.0  0.3563429  0.3309246  0.3319099
H45 H 1.0  0.3598538  0.3141778  0.3383257
H45 H 1.0  0.3865408  0.3350157  0.3549216
H45 H 1.0  0.3947904  0.2983872  0.3510684
H45 H 1.0  0.3786084  0.3171878  0.3226168
N45 N 1.0  0.3691579  0.3149275  0.3657954
N45 N 1.0  0.3798668  0.3209281  0.3684459
N45 N 1.0  0.3773486  0.2917588  0.3422422
N45 N 1.0  0.3641801  0.3276237  0.3330500
N45 N 1.0  0.3581357  0.3215788  0.3422498
N45 N 1.0  0.4017287  0.3103844  0.3569997
N45 N 1.0  0.4014972  0.3022522  0.3474343
N45 N 1.0  0.3869046  0.3190250  0.3216548
N45 N 1.0  0.3665119  0.2964434  0.3465202
N45 N 1.0  0.3939757  0.3352948  0.3507059
N45 N 1.0  0.3896150  0.3069587  0.3238382
N45 N 1.0  0.3876999  0.3383438  0.3402651
C46 C 1.0  0.6436176  0.4110696  0.5187569
C46 C 1.0  0.6519855  0.3912817  0.4820980
C46 C 1.0  0.6876660  0.4116720  0.4842899
C46 C 1.0  0.6750020  0.3888816  0.5161246
C46 C 1.0  0.6662910  0.4285937  0.5091223
C46 C 1.0  0.6746505  0.4070975  0.4810464
C46 C 1.0  0.6812768  0.3983808  0.5076836
C46 C 1.0  0.6567948  0.3895655  0.4953183
C46 C 1.0  0.6738942  0.4313246  0.5144369
C46 C 1.0  0.6840600  0.4089330  0.4797796
C46 C 1.0  0.6805521  0.3907257  0.5135466
C46 C 1.0  0.6531276  0.3870348  0.4867361
C46 C 1.0  0.6533206  0.4244020  0.5014685
C46 C 1.0  0.6610497  0.4148868  0.4822050
C46 C 1.0  0.6804651  0.4140592  0.5084116
C46 C 1.0  0.6524723  0.3972876  0.5083058
C46 C 1.0  0.6507885  0.4209943  0.5054054
C46 C 1.0  0.6573619  0.4104183  0.4824557
C46 C 1.0  0.6818821  0.4153841  0.5029464
C46 C 1.0  0.6571637  0.3964030  0.5115977
C46 C 1.0  0.6532154  0.4199965  0.5105768
C46 C 1.0  0.6592144  0.4049363  0.4822560
C46 C 1.0  0.6830925  0.4112818  0.4990430
C46 C 1.0  0.6616921  0.3933502  0.5096743
C46 C 1.0  0.6583085  0.4224881  0.5117515
C46 C 1.0  0.6649156  0.4039695  0.4818147
C46 C 1.0  0.6828400  0.4057332  0.5007095
C46 C 1.0  0.6614652  0.3911720  0.5043044
C46 C 1.0  0.6609701  0.4259259  0.5079139
C46 C 1.0  0.6687231  0.4083237  0.4815526
C46 C 1.0  0.6814413  0.4042499  0.5061288
C46 C 1.0  0.6568521  0.3919681  0.5008967
C46 C 1.0  0.6584197  0.4268249  0.5027938
C46 C 1.0  0.6667119  0.4137585  0.4817648
C46 C 1.0  0.6802559  0.4084736  0.5099218
C46 C 1.0  0.6523965  0.3950487  0.5029670
C46 C 1.0  0.6505899  0.4253542  0.4961271
C46 C 1.0  0.6591453  0.4206519  0.4823679
C46 C 1.0  0.6792314  0.4183322  0.5125484
C46 C 1.0  0.6476835  0.4004472  0.5103006
C46 C 1.0  0.6491506  0.4293310  0.4874314
C46 C 1.0  0.6528031  0.4279512  0.4823709
C46 C 1.0  0.6784910  0.4272521  0.5162078
C46 C 1.0  0.6421618  0.4052143  0.5166480
C46 C 1.0  0.6505719  0.4164641  0.5147511
C46 C 1.0  0.6551833  0.4003990  0.4824887
C46 C 1.0  0.6845984  0.4128815  0.4933806
C46 C 1.0  0.6664930  0.3925020  0.5132967
H46 H 1.0  0.6464075  0.4107167  0.5223103
H46 H 1.0  0.6398766  0.4129874  0.5203989
H46 H 1.0  0.6478616  0.3930610  0.4826975
H46 H 1.0  0.6517488  0.3890930  0.4781584
H46 H 1.0  0.6873217  0.4161763  0.4839336
H46 H 1.0  0.6920018  0.4107631  0.4834258
H46 H 1.0  0.6743163  0.3911779  0.5199708
H46 H 1.0  0.6753587  0.3845651  0.5173924
H46 H 1.0  0.6681613  0.4307057  0.5056161
H46 H 1.0  0.6757008  0.4027428  0.4814726
H46 H 1.0  0.6817475  0.3955222  0.5042399
H46 H 1.0  0.6607020  0.3877434  0.4940285
H46 H 1.0  0.6752433  0.4335686  0.5107385
H46 H 1.0  0.6734572  0.4344888  0.5176253
H46 H 1.0  0.6846136  0.4044388  0.4799624
H46 H 1.0  0.6856452  0.4101379  0.4757295
H46 H 1.0  0.6813680  0.3882406  0.5098457
H46 H 1.0  0.6838891  0.3896907  0.5164036
H46 H 1.0  0.6571367  0.3850598  0.4859860
H46 H 1.0  0.6501067  0.3836972  0.4864176
H46 H 1.0  0.6468465  0.4190815  0.5044756
H46 H 1.0  0.6529768  0.4112662  0.4827918
H46 H 1.0  0.6820548  0.4196982  0.5017556
H46 H 1.0  0.6572436  0.3981218  0.5157330
H46 H 1.0  0.6602600  0.4217813  0.5157203
H46 H 1.0  0.6663720  0.3997370  0.4816538
H46 H 1.0  0.6837763  0.4025427  0.4977091
H46 H 1.0  0.6649540  0.3888029  0.5027958
H46 H 1.0  0.6603955  0.4294681  0.4997658
H46 H 1.0  0.6696377  0.4171432  0.4815603
H46 H 1.0  0.6791753  0.4073507  0.5141209
H46 H 1.0  0.6488157  0.3956745  0.5003504
H46 H 1.0  0.6469414  0.4228180  0.4954154
H46 H 1.0  0.6624403  0.4237000  0.4826856
H46 H 1.0  0.6776720  0.4167486  0.5164614
H46 H 1.0  0.6445634  0.4012868  0.5071684
H46 H 1.0  0.6453875  0.4268106  0.4872774
H46 H 1.0  0.6477145  0.4335935  0.4870595
H46 H 1.0  0.6564358  0.4306603  0.4823795
H46 H 1.0  0.6505462  0.4290410  0.4786172
H46 H 1.0  0.6772573  0.4252037  0.5200573
H46 H 1.0  0.6821841  0.4296151  0.5172779
H46 H 1.0  0.6391634  0.4055567  0.5132677
H46 H 1.0  0.6399812  0.4029989  0.5199200
H46 H 1.0  0.6531253  0.4155974  0.5183537
H46 H 1.0  0.6509642  0.4016924  0.4833709
H46 H 1.0  0.6841147  0.4172653  0.4924856
H46 H 1.0  0.6663748  0.3948484  0.5171348
N46 N 1.0  0.6522840  0.4288536  0.4925609
N46 N 1.0  0.6540650  0.4220591  0.4821507
N46 N 1.0  0.6799111  0.4234963  0.5117093
N46 N 1.0  0.6471428  0.4021028  0.5152805
N46 N 1.0  0.6456842  0.4145355  0.5142761
N46 N 1.0  0.6783313  0.4107745  0.4801701
N46 N 1.0  0.6863466  0.4094772  0.4897489
N46 N 1.0  0.6705105  0.3892904  0.5121219
N46 N 1.0  0.6685977  0.4284994  0.5138665
N46 N 1.0  0.6564372  0.3953317  0.4817230
N46 N 1.0  0.6806468  0.3966861  0.5126400
N46 N 1.0  0.6525543  0.3895639  0.4921799
C47 C 1.0  0.5328812  0.4458126  0.6284583
C47 C 1.0  0.5454462  0.4132574  0.6042155
C47 C 1.0  0.5063678  0.4009580  0.6081188
C47 C 1.0  0.5147358  0.4391003  0.5951436
C47 C 1.0  0.5101620  0.4267203  0.6342297
C47 C 1.0  0.5204146  0.4025590  0.6091036
C47 C 1.0  0.5087298  0.4274401  0.6005124
C47 C 1.0  0.5373772  0.4246311  0.6016900
C47 C 1.0  0.5007620  0.4289743  0.6339717
C47 C 1.0  0.5120362  0.3983278  0.6067779
C47 C 1.0  0.5101436  0.4347317  0.5943210
C47 C 1.0  0.5444191  0.4181627  0.6002488
C47 C 1.0  0.5255426  0.4240999  0.6352026
C47 C 1.0  0.5289394  0.4058657  0.6218859
C47 C 1.0  0.5034526  0.4250786  0.6151263
C47 C 1.0  0.5338406  0.4364004  0.6114860
C47 C 1.0  0.5276287  0.4292132  0.6334631
C47 C 1.0  0.5336775  0.4080766  0.6193776
C47 C 1.0  0.5036168  0.4192849  0.6153199
C47 C 1.0  0.5289753  0.4383394  0.6089969
C47 C 1.0  0.5241195  0.4335760  0.6319532
C47 C 1.0  0.5341465  0.4085098  0.6136231
C47 C 1.0  0.5054076  0.4161446  0.6107965
C47 C 1.0  0.5268322  0.4358948  0.6042056
C47 C 1.0  0.5183989  0.4327146  0.6321970
C47 C 1.0  0.5297179  0.4066854  0.6103531
C47 C 1.0  0.5070823  0.4189343  0.6059965
C47 C 1.0  0.5296665  0.4313867  0.6019089
C47 C 1.0  0.5161557  0.4276514  0.6339179
C47 C 1.0  0.5249218  0.4044539  0.6127074
C47 C 1.0  0.5069758  0.4247129  0.6056482
C47 C 1.0  0.5345362  0.4293355  0.6042764
C47 C 1.0  0.5197903  0.4233921  0.6353931
C47 C 1.0  0.5246031  0.4040872  0.6184858
C47 C 1.0  0.5051569  0.4277175  0.6102629
C47 C 1.0  0.5365558  0.4318913  0.6090742
C47 C 1.0  0.5293896  0.4196734  0.6367835
C47 C 1.0  0.5284245  0.4053537  0.6279159
C47 C 1.0  0.5015396  0.4284083  0.6198323
C47 C 1.0  0.5361456  0.4389632  0.6164874
C47 C 1.0  0.5321643  0.4111099  0.6403149
C47 C 1.0  0.5312439  0.4056273  0.6371613
C47 C 1.0  0.4976652  0.4301817  0.6285125
C47 C 1.0  0.5370041  0.4454724  0.6235863
C47 C 1.0  0.5262661  0.4389690  0.6301650
C47 C 1.0  0.5392131  0.4108152  0.6111929
C47 C 1.0  0.5054621  0.4100837  0.6111872
C47 C 1.0  0.5217455  0.4381047  0.6017297
H47 H 1.0  0.5293772  0.4484234  0.6272583
H47 H 1.0  0.5348542  0.4480078  0.6318725
H47 H 1.0  0.5481587  0.4146140  0.6075820
H47 H 1.0  0.5478022  0.4100931  0.6020238
H47 H 1.0  0.5051418  0.3997817  0.6123196
H47 H 1.0  0.5032447  0.3991121  0.6054338
H47 H 1.0  0.5131706  0.4424156  0.5978073
H47 H 1.0  0.5155697  0.4410872  0.5911785
H47 H 1.0  0.5089744  0.4224680  0.6351010
H47 H 1.0  0.5209511  0.4035698  0.6047519
H47 H 1.0  0.5105485  0.4246798  0.5974587
H47 H 1.0  0.5351046  0.4226986  0.5983210
H47 H 1.0  0.5000431  0.4246620  0.6351635
H47 H 1.0  0.4988901  0.4314224  0.6372690
H47 H 1.0  0.5131369  0.3992803  0.6024863
H47 H 1.0  0.5116134  0.3938362  0.6069023
H47 H 1.0  0.5116151  0.4315550  0.5914435
H47 H 1.0  0.5066543  0.4366782  0.5922222
H47 H 1.0  0.5419290  0.4167385  0.5967406
H47 H 1.0  0.5483621  0.4194159  0.5984465
H47 H 1.0  0.5320576  0.4298573  0.6332871
H47 H 1.0  0.5370468  0.4094549  0.6219869
H47 H 1.0  0.5022993  0.4172208  0.6190698
H47 H 1.0  0.5268596  0.4418293  0.6108423
H47 H 1.0  0.5156073  0.4360253  0.6310549
H47 H 1.0  0.5300597  0.4070062  0.6058989
H47 H 1.0  0.5084673  0.4165266  0.6024833
H47 H 1.0  0.5280309  0.4294819  0.5982000
H47 H 1.0  0.5181532  0.4194467  0.6367394
H47 H 1.0  0.5209047  0.4023614  0.6203298
H47 H 1.0  0.5050621  0.4321886  0.6100156
H47 H 1.0  0.5403230  0.4303243  0.6109213
H47 H 1.0  0.5337177  0.4205687  0.6359375
H47 H 1.0  0.5243504  0.4040826  0.6293422
H47 H 1.0  0.5021256  0.4328433  0.6193432
H47 H 1.0  0.5396129  0.4367385  0.6182980
H47 H 1.0  0.5363945  0.4125566  0.6395736
H47 H 1.0  0.5319768  0.4102784  0.6447468
H47 H 1.0  0.5271074  0.4040420  0.6381164
H47 H 1.0  0.5340860  0.4025243  0.6387937
H47 H 1.0  0.4981610  0.4345620  0.6274622
H47 H 1.0  0.4932389  0.4296453  0.6292107
H47 H 1.0  0.5406330  0.4430849  0.6248764
H47 H 1.0  0.5385784  0.4496150  0.6227316
H47 H 1.0  0.5231377  0.4418000  0.6286007
H47 H 1.0  0.5420886  0.4125648  0.6141799
H47 H 1.0  0.5045855  0.4084677  0.6152947
H47 H 1.0  0.5196738  0.4412414  0.6042034
N47 N 1.0  0.5278680  0.4151251  0.6389816
N47 N 1.0  0.5323807  0.4062940  0.6312775
N47 N 1.0  0.4993520  0.4263526  0.6241707
N47 N 1.0  0.5343002  0.4434325  0.6185975
N47 N 1.0  0.5313632  0.4403098  0.6304011
N47 N 1.0  0.5161863  0.3999297  0.6108486
N47 N 1.0  0.5064392  0.4068999  0.6070954
N47 N 1.0  0.5198458  0.4365387  0.5970635
N47 N 1.0  0.5065733  0.4305287  0.6335562
N47 N 1.0  0.5402426  0.4108014  0.6060185
N47 N 1.0  0.5081943  0.4326120  0.5996186
N47 N 1.0  0.5421236  0.4228932  0.6032005
C48 C 1.0  0.7864532  0.4369967  0.4563072
C48 C 1.0  0.7679566  0.4065907  0.4795194
C48 C 1.0  0.7334175  0.4200435  0.4616375
C48 C 1.0  0.7658663  0.4097066  0.4385406
C48 C 1.0  0.7578848  0.4467731  0.4547992
C48 C 1.0  0.7439972  0.4171547  0.4706139
C48 C 1.0  0.7538197  0.4151852  0.4436125
C48 C 1.0  0.7707958  0.4078028  0.4656874
C48 C 1.0  0.7533177  0.4494713  0.4467138
C48 C 1.0  0.7350655  0.4168461  0.4669204
C48 C 1.0  0.7594979  0.4097315  0.4379986
C48 C 1.0  0.7704905  0.4036754  0.4744270
C48 C 1.0  0.7662100  0.4430055  0.4674830
C48 C 1.0  0.7534720  0.4272635  0.4780328
C48 C 1.0  0.7501615  0.4303238  0.4457200
C48 C 1.0  0.7782592  0.4194897  0.4582913
C48 C 1.0  0.7711974  0.4413443  0.4650560
C48 C 1.0  0.7579737  0.4237792  0.4791396
C48 C 1.0  0.7459887  0.4297931  0.4497122
C48 C 1.0  0.7762137  0.4187340  0.4529179
C48 C 1.0  0.7719542  0.4414127  0.4593068
C48 C 1.0  0.7579819  0.4182201  0.4775208
C48 C 1.0  0.7443503  0.4246160  0.4517232
C48 C 1.0  0.7724629  0.4145055  0.4516625
C48 C 1.0  0.7675599  0.4431785  0.4559752
C48 C 1.0  0.7533458  0.4161631  0.4747084
C48 C 1.0  0.7470087  0.4198926  0.4496616
C48 C 1.0  0.7707397  0.4109913  0.4559420
C48 C 1.0  0.7625039  0.4448726  0.4582549
C48 C 1.0  0.7487738  0.4195150  0.4735305
C48 C 1.0  0.7511917  0.4202579  0.4456747
C48 C 1.0  0.7726917  0.4116171  0.4613573
C48 C 1.0  0.7619031  0.4447474  0.4640126
C48 C 1.0  0.7489169  0.4250615  0.4752167
C48 C 1.0  0.7527206  0.4255141  0.4437600
C48 C 1.0  0.7764441  0.4158999  0.4624555
C48 C 1.0  0.7656369  0.4429010  0.4735291
C48 C 1.0  0.7534048  0.4330886  0.4797512
C48 C 1.0  0.7518795  0.4357313  0.4435517
C48 C 1.0  0.7822276  0.4238855  0.4596416
C48 C 1.0  0.7614944  0.4444814  0.4821225
C48 C 1.0  0.7564730  0.4411116  0.4841920
C48 C 1.0  0.7515760  0.4453004  0.4421946
C48 C 1.0  0.7883978  0.4311450  0.4579889
C48 C 1.0  0.7771840  0.4397202  0.4567232
C48 C 1.0  0.7627793  0.4147273  0.4788157
C48 C 1.0  0.7399279  0.4242735  0.4558724
C48 C 1.0  0.7704736  0.4138568  0.4459606
H48 H 1.0  0.7859460  0.4371564  0.4518069
H48 H 1.0  0.7897573  0.4399349  0.4572122
H48 H 1.0  0.7711216  0.4091757  0.4814772
H48 H 1.0  0.7669266  0.4034680  0.4826105
H48 H 1.0  0.7321888  0.4242547  0.4627734
H48 H 1.0  0.7296916  0.4181677  0.4599139
H48 H 1.0  0.7675824  0.4130701  0.4360347
H48 H 1.0  0.7674634  0.4059251  0.4366656
H48 H 1.0  0.7540365  0.4474509  0.4570316
H48 H 1.0  0.7446310  0.4129776  0.4690652
H48 H 1.0  0.7526411  0.4114423  0.4458158
H48 H 1.0  0.7674936  0.4050235  0.4644142
H48 H 1.0  0.7497694  0.4503132  0.4494035
H48 H 1.0  0.7542556  0.4534251  0.4447498
H48 H 1.0  0.7360355  0.4125585  0.4658189
H48 H 1.0  0.7314642  0.4165673  0.4696261
H48 H 1.0  0.7577998  0.4062073  0.4402864
H48 H 1.0  0.7584098  0.4089552  0.4336878
H48 H 1.0  0.7674071  0.4008843  0.4726273
H48 H 1.0  0.7738321  0.4009794  0.4758173
H48 H 1.0  0.7745839  0.4399867  0.4676541
H48 H 1.0  0.7615068  0.4254587  0.4813207
H48 H 1.0  0.7439913  0.4334992  0.4512404
H48 H 1.0  0.7776068  0.4214962  0.4496789
H48 H 1.0  0.7680496  0.4432707  0.4515242
H48 H 1.0  0.7533273  0.4118646  0.4734502
H48 H 1.0  0.7457555  0.4158771  0.4511987
H48 H 1.0  0.7678423  0.4077099  0.4549946
H48 H 1.0  0.7580371  0.4460409  0.4658675
H48 H 1.0  0.7453907  0.4276729  0.4743199
H48 H 1.0  0.7559512  0.4258215  0.4406731
H48 H 1.0  0.7779705  0.4164011  0.4666363
H48 H 1.0  0.7690708  0.4409636  0.4756983
H48 H 1.0  0.7499226  0.4354623  0.4781732
H48 H 1.0  0.7555071  0.4356099  0.4408915
H48 H 1.0  0.7830634  0.4243618  0.4640376
H48 H 1.0  0.7652842  0.4427352  0.4838903
H48 H 1.0  0.7612331  0.4486557  0.4838183
H48 H 1.0  0.7526653  0.4430186  0.4826424
H48 H 1.0  0.7562242  0.4414957  0.4886822
H48 H 1.0  0.7550427  0.4446646  0.4393460
H48 H 1.0  0.7483278  0.4471667  0.4396777
H48 H 1.0  0.7891632  0.4310611  0.4624545
H48 H 1.0  0.7924219  0.4303600  0.4561021
H48 H 1.0  0.7770491  0.4394514  0.4522333
H48 H 1.0  0.7663027  0.4169500  0.4805179
H48 H 1.0  0.7385935  0.4282455  0.4575140
H48 H 1.0  0.7717016  0.4171635  0.4431662
N48 N 1.0  0.7614919  0.4449024  0.4761073
N48 N 1.0  0.7570821  0.4352659  0.4828454
N48 N 1.0  0.7493771  0.4402465  0.4446402
N48 N 1.0  0.7845554  0.4269353  0.4560203
N48 N 1.0  0.7815741  0.4386442  0.4594442
N48 N 1.0  0.7394391  0.4197189  0.4699170
N48 N 1.0  0.7377661  0.4197344  0.4574718
N48 N 1.0  0.7675496  0.4097791  0.4443305
N48 N 1.0  0.7582679  0.4475960  0.4496018
N48 N 1.0  0.7628889  0.4095087  0.4780479
N48 N 1.0  0.7572095  0.4150839  0.4395710
N48 N 1.0  0.7728059  0.4076845  0.4705636
C49 C 1.0  0.3810579  0.4883034  0.6950772
C49 C 1.0  0.3962486  0.4497278  0.6857717
C49 C 1.0  0.3826117  0.4400864  0.7233844
C49 C 1.0  0.3573310  0.4579759  0.6962912
C49 C 1.0  0.3823162  0.4769604  0.7230725
C49 C 1.0  0.3904833  0.4433150  0.7120504
C49 C 1.0  0.3637271  0.4531633  0.7079867
C49 C 1.0  0.3831137  0.4549584  0.6867525
C49 C 1.0  0.3751962  0.4773834  0.7296020
C49 C 1.0  0.3869243  0.4378818  0.7192145
C49 C 1.0  0.3568805  0.4539066  0.7011992
C49 C 1.0  0.3905674  0.4501703  0.6828769
C49 C 1.0  0.3935878  0.4774000  0.7122497
C49 C 1.0  0.4000641  0.4556138  0.7100646
C49 C 1.0  0.3695434  0.4614671  0.7199955
C49 C 1.0  0.3787497  0.4697447  0.6898029
C49 C 1.0  0.3907724  0.4798955  0.7078487
C49 C 1.0  0.4002285  0.4558222  0.7042717
C49 C 1.0  0.3733259  0.4576216  0.7221251
C49 C 1.0  0.3733784  0.4688098  0.6917784
C49 C 1.0  0.3852102  0.4814726  0.7082990
C49 C 1.0  0.3972884  0.4520470  0.7010119
C49 C 1.0  0.3740150  0.4523940  0.7197319
C49 C 1.0  0.3711591  0.4634738  0.6921348
C49 C 1.0  0.3824647  0.4804750  0.7132983
C49 C 1.0  0.3941056  0.4479983  0.7036786
C49 C 1.0  0.3708233  0.4510515  0.7150803
C49 C 1.0  0.3744575  0.4590019  0.6904754
C49 C 1.0  0.3851461  0.4779849  0.7177971
C49 C 1.0  0.3938404  0.4476595  0.7094526
C49 C 1.0  0.3670051  0.4547816  0.7128370
C49 C 1.0  0.3798384  0.4597727  0.6884808
C49 C 1.0  0.3907011  0.4764672  0.7171917
C49 C 1.0  0.3968412  0.4515128  0.7125789
C49 C 1.0  0.3664301  0.4599779  0.7153466
C49 C 1.0  0.3819187  0.4651777  0.6881844
C49 C 1.0  0.3994269  0.4758640  0.7115876
C49 C 1.0  0.4031671  0.4595271  0.7135209
C49 C 1.0  0.3687579  0.4669439  0.7225017
C49 C 1.0  0.3810999  0.4753292  0.6893727
C49 C 1.0  0.4081885  0.4727601  0.7142523
C49 C 1.0  0.4094166  0.4666225  0.7155462
C49 C 1.0  0.3698068  0.4739944  0.7290355
C49 C 1.0  0.3812229  0.4849951  0.6896111
C49 C 1.0  0.3822327  0.4841325  0.7037219
C49 C 1.0  0.3976298  0.4524098  0.6949586
C49 C 1.0  0.3779988  0.4484942  0.7221424
C49 C 1.0  0.3654953  0.4627130  0.6941917
H49 H 1.0  0.3767419  0.4888931  0.6963259
H49 H 1.0  0.3826241  0.4924638  0.6942981
H49 H 1.0  0.3987494  0.4533495  0.6846942
H49 H 1.0  0.3984846  0.4462108  0.6840403
H49 H 1.0  0.3847646  0.4421591  0.7267905
H49 H 1.0  0.3805189  0.4365734  0.7252949
H49 H 1.0  0.3557140  0.4620151  0.6975589
H49 H 1.0  0.3545639  0.4565921  0.6930057
H49 H 1.0  0.3846881  0.4745282  0.7260238
H49 H 1.0  0.3879452  0.4409502  0.7091845
H49 H 1.0  0.3649513  0.4492536  0.7061245
H49 H 1.0  0.3812298  0.4509816  0.6876936
H49 H 1.0  0.3780485  0.4751865  0.7323538
H49 H 1.0  0.3742584  0.4812465  0.7317388
H49 H 1.0  0.3847888  0.4355769  0.7159489
H49 H 1.0  0.3895162  0.4348267  0.7212920
H49 H 1.0  0.3582462  0.4498005  0.6998531
H49 H 1.0  0.3525235  0.4533953  0.7022594
H49 H 1.0  0.3881682  0.4464228  0.6837352
H49 H 1.0  0.3912135  0.4501428  0.6784105
H49 H 1.0  0.3929186  0.4806612  0.7039927
H49 H 1.0  0.4027183  0.4589828  0.7023040
H49 H 1.0  0.3757426  0.4587491  0.7257234
H49 H 1.0  0.3709062  0.4723279  0.6930324
H49 H 1.0  0.3781692  0.4816614  0.7137444
H49 H 1.0  0.3918261  0.4450640  0.7011778
H49 H 1.0  0.3713357  0.4470124  0.7132145
H49 H 1.0  0.3727612  0.4548650  0.6907373
H49 H 1.0  0.3928592  0.4745419  0.7206113
H49 H 1.0  0.3966544  0.4512685  0.7170469
H49 H 1.0  0.3634798  0.4628787  0.7136315
H49 H 1.0  0.3860772  0.4657988  0.6866414
H49 H 1.0  0.4010139  0.4763132  0.7074008
H49 H 1.0  0.4022612  0.4592598  0.7179205
H49 H 1.0  0.3661111  0.4697151  0.7201426
H49 H 1.0  0.3854681  0.4754397  0.6882977
H49 H 1.0  0.4094298  0.4736550  0.7099868
H49 H 1.0  0.4108643  0.4753413  0.7168108
H49 H 1.0  0.4084264  0.4657944  0.7198902
H49 H 1.0  0.4138651  0.4659359  0.7152143
H49 H 1.0  0.3668523  0.4763169  0.7265032
H49 H 1.0  0.3678633  0.4736774  0.7330963
H49 H 1.0  0.3855211  0.4846368  0.6882219
H49 H 1.0  0.3791575  0.4874024  0.6864004
H49 H 1.0  0.3778171  0.4846512  0.7044162
H49 H 1.0  0.3997897  0.4560476  0.6934244
H49 H 1.0  0.3805838  0.4502318  0.7253905
H49 H 1.0  0.3635901  0.4664417  0.6958402
N49 N 1.0  0.4024636  0.4741441  0.7155440
N49 N 1.0  0.4066630  0.4629835  0.7116053
N49 N 1.0  0.3709535  0.4684108  0.7270690
N49 N 1.0  0.3783181  0.4797405  0.6901696
N49 N 1.0  0.3845567  0.4857419  0.6992673
N49 N 1.0  0.3904898  0.4423224  0.7172322
N49 N 1.0  0.3784520  0.4434636  0.7206186
N49 N 1.0  0.3629412  0.4580979  0.6940843
N49 N 1.0  0.3774787  0.4787456  0.7241896
N49 N 1.0  0.3955972  0.4487981  0.6916938
N49 N 1.0  0.3597493  0.4560404  0.7060544
N49 N 1.0  0.3877879  0.4553192  0.6843333
C50 C 1.0  0.2912939  0.2653672  0.4884650
C50 C 1.0  0.2540816  0.2641543  0.5089404
C50 C 1.0  0.2657089  0.3009649  0.5232053
C50 C 1.0  0.2657587  0.2936361  0.4827139
C50 C 1.0  0.2966946  0.2867650  0.5091288
C50 C 1.0  0.2625666  0.2872401  0.5215901
C50 C 1.0  0.2680903  0.2986904  0.4957478
C50 C 1.0  0.2587175  0.2715222  0.4977565
C50 C 1.0  0.3003734  0.2955161  0.5072861
C50 C 1.0  0.2617194  0.2962773  0.5249254
C50 C 1.0  0.2649316  0.2986359  0.4866086
C50 C 1.0  0.2527757  0.2659233  0.5029388
C50 C 1.0  0.2915484  0.2721738  0.5113650
C50 C 1.0  0.2721232  0.2748504  0.5230638
C50 C 1.0  0.2816591  0.2992810  0.5036560
C50 C 1.0  0.2727395  0.2706852  0.4907087
C50 C 1.0  0.2912399  0.2702806  0.5059019
C50 C 1.0  0.2692082  0.2709630  0.5198981
C50 C 1.0  0.2796360  0.2995995  0.5090817
C50 C 1.0  0.2728790  0.2758867  0.4881486
C50 C 1.0  0.2926827  0.2736686  0.5014220
C50 C 1.0  0.2642077  0.2722958  0.5173016
C50 C 1.0  0.2739562  0.2996254  0.5102085
C50 C 1.0  0.2685083  0.2796481  0.4886728
C50 C 1.0  0.2944462  0.2790740  0.5025177
C50 C 1.0  0.2621365  0.2776786  0.5179107
C50 C 1.0  0.2702618  0.2993008  0.5057504
C50 C 1.0  0.2639203  0.2781120  0.4918701
C50 C 1.0  0.2948083  0.2811168  0.5079331
C50 C 1.0  0.2649287  0.2816712  0.5210392
C50 C 1.0  0.2721258  0.2989780  0.5002780
C50 C 1.0  0.2636322  0.2729551  0.4944876
C50 C 1.0  0.2933327  0.2776117  0.5122995
C50 C 1.0  0.2699254  0.2801827  0.5235780
C50 C 1.0  0.2778441  0.2989625  0.4993123
C50 C 1.0  0.2680899  0.2692980  0.4938676
C50 C 1.0  0.2900336  0.2684502  0.5159185
C50 C 1.0  0.2773493  0.2734812  0.5258393
C50 C 1.0  0.2876076  0.2992955  0.5024275
C50 C 1.0  0.2772838  0.2666936  0.4901490
C50 C 1.0  0.2890398  0.2655056  0.5250753
C50 C 1.0  0.2845735  0.2678760  0.5289852
C50 C 1.0  0.2970806  0.3000520  0.5042142
C50 C 1.0  0.2855819  0.2630421  0.4867859
C50 C 1.0  0.2924153  0.2717078  0.4956796
C50 C 1.0  0.2612884  0.2680648  0.5140662
C50 C 1.0  0.2720420  0.3000099  0.5159600
C50 C 1.0  0.2688315  0.2850295  0.4858752
H50 H 1.0  0.2923581  0.2688142  0.4857226
H50 H 1.0  0.2944299  0.2622239  0.4876563
H50 H 1.0  0.2566250  0.2604050  0.5088624
H50 H 1.0  0.2502372  0.2629128  0.5109518
H50 H 1.0  0.2693306  0.3009058  0.5259281
H50 H 1.0  0.2637120  0.3049321  0.5240087
H50 H 1.0  0.2698113  0.2939678  0.4807128
H50 H 1.0  0.2627693  0.2939163  0.4793447
H50 H 1.0  0.2962717  0.2880041  0.5134344
H50 H 1.0  0.2589778  0.2880132  0.5189880
H50 H 1.0  0.2638203  0.2981911  0.4970786
H50 H 1.0  0.2558157  0.2749100  0.4983503
H50 H 1.0  0.3000541  0.2962170  0.5117516
H50 H 1.0  0.3047574  0.2960177  0.5063381
H50 H 1.0  0.2579770  0.2965040  0.5223796
H50 H 1.0  0.2603085  0.2970519  0.5291418
H50 H 1.0  0.2607748  0.2984473  0.4884039
H50 H 1.0  0.2649638  0.3024139  0.4841397
H50 H 1.0  0.2500113  0.2695134  0.5030175
H50 H 1.0  0.2503815  0.2626524  0.5009548
H50 H 1.0  0.2898772  0.2660938  0.5050796
H50 H 1.0  0.2708862  0.2668303  0.5194897
H50 H 1.0  0.2825678  0.2998511  0.5124582
H50 H 1.0  0.2764638  0.2769805  0.4856962
H50 H 1.0  0.2955863  0.2817653  0.4991241
H50 H 1.0  0.2582675  0.2787317  0.5159151
H50 H 1.0  0.2658639  0.2993236  0.5065969
H50 H 1.0  0.2605247  0.2810028  0.4922865
H50 H 1.0  0.2935833  0.2790971  0.5165174
H50 H 1.0  0.2721016  0.2832531  0.5260059
H50 H 1.0  0.2793098  0.2987175  0.4950870
H50 H 1.0  0.2678879  0.2653019  0.4958802
H50 H 1.0  0.2882136  0.2645469  0.5146137
H50 H 1.0  0.2794526  0.2769963  0.5277021
H50 H 1.0  0.2886269  0.2984871  0.4981195
H50 H 1.0  0.2769053  0.2630530  0.4927668
H50 H 1.0  0.2875464  0.2616109  0.5233039
H50 H 1.0  0.2926506  0.2643610  0.5275293
H50 H 1.0  0.2861713  0.2716276  0.5309624
H50 H 1.0  0.2839203  0.2649630  0.5323704
H50 H 1.0  0.2976210  0.2995110  0.4997474
H50 H 1.0  0.2989366  0.3040616  0.5051345
H50 H 1.0  0.2846377  0.2594281  0.4893514
H50 H 1.0  0.2858524  0.2614426  0.4825741
H50 H 1.0  0.2931210  0.2748948  0.4925820
H50 H 1.0  0.2635934  0.2642451  0.5134752
H50 H 1.0  0.2753062  0.2996908  0.5190415
H50 H 1.0  0.2728183  0.2859161  0.4839858
N50 N 1.0  0.2907652  0.2696134  0.5210122
N50 N 1.0  0.2793285  0.2685973  0.5260996
N50 N 1.0  0.2913387  0.3001824  0.5060506
N50 N 1.0  0.2813719  0.2673582  0.4868812
N50 N 1.0  0.2914499  0.2666956  0.4943448
N50 N 1.0  0.2644964  0.2909255  0.5248353
N50 N 1.0  0.2669876  0.3006721  0.5173199
N50 N 1.0  0.2648143  0.2884405  0.4856254
N50 N 1.0  0.2986865  0.2900154  0.5054812
N50 N 1.0  0.2564446  0.2687265  0.5120824
N50 N 1.0  0.2693959  0.2990009  0.4906454
N50 N 1.0  0.2578396  0.2667233  0.4997644
C51 C 1.0  0.5996108  0.5069328  0.4136519
C51 C 1.0  0.5712101  0.4961729  0.3839353
C51 C 1.0  0.6034620  0.4780476  0.3659087
C51 C 1.0  0.5944700  0.4697021  0.4051862
C51 C 1.0  0.6187326  0.5000299  0.3912754
C51 C 1.0  0.5928445  0.4867042  0.3695393
C51 C 1.0  0.6008135  0.4714551  0.3926345
C51 C 1.0  0.5778628  0.4888111  0.3940545
C51 C 1.0  0.6265172  0.4943562  0.3921235
C51 C 1.0  0.5977440  0.4803191  0.3641787
C51 C 1.0  0.5971345  0.4667039  0.4002102
C51 C 1.0  0.5704528  0.4920202  0.3887348
C51 C 1.0  0.6064534  0.5096986  0.3909293
C51 C 1.0  0.5936484  0.5018269  0.3737412
C51 C 1.0  0.6130864  0.4806325  0.3891488
C51 C 1.0  0.5879011  0.4941184  0.4049197
C51 C 1.0  0.6044656  0.5091254  0.3963371
C51 C 1.0  0.5886782  0.5023060  0.3766902
C51 C 1.0  0.6122770  0.4812512  0.3834397
C51 C 1.0  0.5906953  0.4891964  0.4061823
C51 C 1.0  0.6070457  0.5056224  0.4001714
C51 C 1.0  0.5850833  0.4978133  0.3773342
C51 C 1.0  0.6078251  0.4787445  0.3807142
C51 C 1.0  0.5893767  0.4841996  0.4035711
C51 C 1.0  0.6117080  0.5026403  0.3984693
C51 C 1.0  0.5865683  0.4927346  0.3749602
C51 C 1.0  0.6041149  0.4755696  0.3838418
C51 C 1.0  0.5851592  0.4842005  0.3995905
C51 C 1.0  0.6138194  0.5031062  0.3930884
C51 C 1.0  0.5914952  0.4920974  0.3719862
C51 C 1.0  0.6047875  0.4748573  0.3895485
C51 C 1.0  0.5822772  0.4890321  0.3982208
C51 C 1.0  0.6111320  0.5066451  0.3893759
C51 C 1.0  0.5949907  0.4966906  0.3714294
C51 C 1.0  0.6092956  0.4774317  0.3921333
C51 C 1.0  0.5837147  0.4939573  0.4009235
C51 C 1.0  0.6036311  0.5134552  0.3870801
C51 C 1.0  0.5974265  0.5065252  0.3730053
C51 C 1.0  0.6177670  0.4832081  0.3920388
C51 C 1.0  0.5892240  0.4993721  0.4076663
C51 C 1.0  0.6022266  0.5184703  0.3789327
C51 C 1.0  0.6004354  0.5157038  0.3734564
C51 C 1.0  0.6260879  0.4880395  0.3929993
C51 C 1.0  0.5934488  0.5052820  0.4140481
C51 C 1.0  0.6050191  0.5050258  0.4058659
C51 C 1.0  0.5799038  0.4985365  0.3804232
C51 C 1.0  0.6071806  0.4794802  0.3747197
C51 C 1.0  0.5923947  0.4791460  0.4050685
H51 H 1.0  0.6021250  0.5037983  0.4157468
H51 H 1.0  0.6002502  0.5107170  0.4160266
H51 H 1.0  0.5711086  0.5003894  0.3855911
H51 H 1.0  0.5676228  0.4959044  0.3812102
H51 H 1.0  0.6066863  0.4808818  0.3644578
H51 H 1.0  0.6042178  0.4741898  0.3636912
H51 H 1.0  0.5977048  0.4707965  0.4081654
H51 H 1.0  0.5918078  0.4667885  0.4073748
H51 H 1.0  0.6196145  0.5003433  0.3868736
H51 H 1.0  0.5900712  0.4833663  0.3707288
H51 H 1.0  0.5972266  0.4701484  0.3902515
H51 H 1.0  0.5775279  0.4848778  0.3918941
H51 H 1.0  0.6271930  0.4952020  0.3877233
H51 H 1.0  0.6302435  0.4958528  0.3941837
H51 H 1.0  0.5945393  0.4773536  0.3653923
H51 H 1.0  0.5975482  0.4804663  0.3596723
H51 H 1.0  0.5938729  0.4653719  0.3973597
H51 H 1.0  0.5990354  0.4628809  0.4016734
H51 H 1.0  0.5702839  0.4878173  0.3870485
H51 H 1.0  0.5663990  0.4926904  0.3906016
H51 H 1.0  0.6008601  0.5114461  0.3976319
H51 H 1.0  0.5876162  0.5062704  0.3784836
H51 H 1.0  0.6151987  0.4837191  0.3811089
H51 H 1.0  0.5939349  0.4892955  0.4092736
H51 H 1.0  0.6137723  0.4999123  0.4013599
H51 H 1.0  0.5838010  0.4892459  0.3754413
H51 H 1.0  0.6006663  0.4736174  0.3817551
H51 H 1.0  0.5841179  0.4803465  0.3975603
H51 H 1.0  0.6126904  0.5070752  0.3851991
H51 H 1.0  0.5988056  0.4962230  0.3691304
H51 H 1.0  0.6098388  0.4768918  0.3965462
H51 H 1.0  0.5814967  0.4977067  0.3998830
H51 H 1.0  0.5997604  0.5151521  0.3886256
H51 H 1.0  0.6013704  0.5054729  0.3711111
H51 H 1.0  0.6176153  0.4828569  0.3965226
H51 H 1.0  0.5871392  0.5029633  0.4059322
H51 H 1.0  0.5985698  0.5201630  0.3810061
H51 H 1.0  0.6047868  0.5220603  0.3779701
H51 H 1.0  0.6041191  0.5142487  0.3712543
H51 H 1.0  0.5986373  0.5188504  0.3707662
H51 H 1.0  0.6256828  0.4871794  0.3974302
H51 H 1.0  0.6300030  0.4861428  0.3917981
H51 H 1.0  0.5909148  0.5085470  0.4121901
H51 H 1.0  0.5922478  0.5052080  0.4183980
H51 H 1.0  0.6070513  0.5017904  0.4082432
H51 H 1.0  0.5795076  0.5025085  0.3825013
H51 H 1.0  0.6100087  0.4824631  0.3728880
H51 H 1.0  0.5959081  0.4798088  0.4078011
N51 N 1.0  0.6054985  0.5146891  0.3823026
N51 N 1.0  0.5962569  0.5114679  0.3744332
N51 N 1.0  0.6217303  0.4856669  0.3895729
N51 N 1.0  0.5925278  0.4997798  0.4117592
N51 N 1.0  0.6012004  0.5080192  0.4079377
N51 N 1.0  0.5969103  0.4859126  0.3662713
N51 N 1.0  0.6036284  0.4768706  0.3718202
N51 N 1.0  0.5910691  0.4743341  0.4033586
N51 N 1.0  0.6217776  0.4972046  0.3945284
N51 N 1.0  0.5761236  0.4948661  0.3806933
N51 N 1.0  0.6014414  0.4700901  0.3976918
N51 N 1.0  0.5746358  0.4928486  0.3929980
C52 C 1.0  0.5111496  0.3854307  0.5519225
C52 C 1.0  0.5099506  0.3461094  0.5358646
C52 C 1.0  0.4810548  0.3399983  0.5645240
C52 C 1.0  0.4777930  0.3716554  0.5384392
C52 C 1.0  0.4971975  0.3715064  0.5748454
C52 C 1.0  0.4930029  0.3401894  0.5569046
C52 C 1.0  0.4767658  0.3627722  0.5494343
C52 C 1.0  0.5010934  0.3571442  0.5350650
C52 C 1.0  0.4891931  0.3746578  0.5792622
C52 C 1.0  0.4851198  0.3364627  0.5610855
C52 C 1.0  0.4738761  0.3677906  0.5416905
C52 C 1.0  0.5064998  0.3497690  0.5319209
C52 C 1.0  0.5105322  0.3675228  0.5677250
C52 C 1.0  0.5070286  0.3459914  0.5609807
C52 C 1.0  0.4809385  0.3652841  0.5643768
C52 C 1.0  0.5029383  0.3715372  0.5411002
C52 C 1.0  0.5108845  0.3716560  0.5636856
C52 C 1.0  0.5093215  0.3468389  0.5557220
C52 C 1.0  0.4815967  0.3598055  0.5661610
C52 C 1.0  0.4973982  0.3732340  0.5413394
C52 C 1.0  0.5068397  0.3757825  0.5631945
C52 C 1.0  0.5063965  0.3455617  0.5508912
C52 C 1.0  0.4807102  0.3553251  0.5626015
C52 C 1.0  0.4930886  0.3697913  0.5395788
C52 C 1.0  0.5023561  0.3756887  0.5668573
C52 C 1.0  0.5010377  0.3434042  0.5514046
C52 C 1.0  0.4791480  0.3564238  0.5571261
C52 C 1.0  0.4944226  0.3645220  0.5375573
C52 C 1.0  0.5018610  0.3716159  0.5709558
C52 C 1.0  0.4986111  0.3425000  0.5565834
C52 C 1.0  0.4784500  0.3618375  0.5551946
C52 C 1.0  0.4999049  0.3626834  0.5372552
C52 C 1.0  0.5059813  0.3675637  0.5713187
C52 C 1.0  0.5016681  0.3438299  0.5613281
C52 C 1.0  0.4793751  0.3662179  0.5588808
C52 C 1.0  0.5041092  0.3662480  0.5390572
C52 C 1.0  0.5148986  0.3633171  0.5680998
C52 C 1.0  0.5100787  0.3472771  0.5660732
C52 C 1.0  0.4818154  0.3700108  0.5680895
C52 C 1.0  0.5074918  0.3751336  0.5428965
C52 C 1.0  0.5197933  0.3558512  0.5718153
C52 C 1.0  0.5176344  0.3498417  0.5715356
C52 C 1.0  0.4834613  0.3746108  0.5764342
C52 C 1.0  0.5117743  0.3832487  0.5459475
C52 C 1.0  0.5071939  0.3801612  0.5590002
C52 C 1.0  0.5089960  0.3464837  0.5454798
C52 C 1.0  0.4814100  0.3496608  0.5646792
C52 C 1.0  0.4873554  0.3717750  0.5398720
H52 H 1.0  0.5074106  0.3879770  0.5521898
H52 H 1.0  0.5145534  0.3882642  0.5527912
H52 H 1.0  0.5139925  0.3480462  0.5365304
H52 H 1.0  0.5108569  0.3422041  0.5337924
H52 H 1.0  0.4825279  0.3402134  0.5688039
H52 H 1.0  0.4770997  0.3378366  0.5647605
H52 H 1.0  0.4777923  0.3757480  0.5403855
H52 H 1.0  0.4760752  0.3723239  0.5343199
H52 H 1.0  0.4970249  0.3678428  0.5774531
H52 H 1.0  0.4908910  0.3398530  0.5529454
H52 H 1.0  0.4767123  0.3590680  0.5468792
H52 H 1.0  0.4974513  0.3546080  0.5343215
H52 H 1.0  0.4895910  0.3709743  0.5818713
H52 H 1.0  0.4893640  0.3781401  0.5821281
H52 H 1.0  0.4835083  0.3360232  0.5568727
H52 H 1.0  0.4851650  0.3322713  0.5627583
H52 H 1.0  0.4736684  0.3637800  0.5395907
H52 H 1.0  0.4696846  0.3694475  0.5414544
H52 H 1.0  0.5025641  0.3477021  0.5310407
H52 H 1.0  0.5086122  0.3499969  0.5279393
H52 H 1.0  0.5143647  0.3717106  0.5608664
H52 H 1.0  0.5134683  0.3485057  0.5554280
H52 H 1.0  0.4828014  0.3590579  0.5704095
H52 H 1.0  0.4964681  0.3773233  0.5429122
H52 H 1.0  0.4991835  0.3788359  0.5665599
H52 H 1.0  0.4987573  0.3424042  0.5476817
H52 H 1.0  0.4784524  0.3529744  0.5543555
H52 H 1.0  0.4911065  0.3618424  0.5361850
H52 H 1.0  0.5056894  0.3643789  0.5744541
H52 H 1.0  0.4998135  0.3431360  0.5653452
H52 H 1.0  0.4788376  0.3704143  0.5574105
H52 H 1.0  0.5083579  0.3648489  0.5388297
H52 H 1.0  0.5178966  0.3634320  0.5647458
H52 H 1.0  0.5076460  0.3469404  0.5698439
H52 H 1.0  0.4817001  0.3740259  0.5660604
H52 H 1.0  0.5115210  0.3731326  0.5430056
H52 H 1.0  0.5227314  0.3565318  0.5684328
H52 H 1.0  0.5222238  0.3563409  0.5755865
H52 H 1.0  0.5149047  0.3490792  0.5750717
H52 H 1.0  0.5211129  0.3470259  0.5721209
H52 H 1.0  0.4829564  0.3784248  0.5740394
H52 H 1.0  0.4802731  0.3748069  0.5796224
H52 H 1.0  0.5156509  0.3809262  0.5456129
H52 H 1.0  0.5122808  0.3867682  0.5431678
H52 H 1.0  0.5035392  0.3827704  0.5587096
H52 H 1.0  0.5129272  0.3486680  0.5456441
H52 H 1.0  0.4831474  0.3493907  0.5688216
H52 H 1.0  0.4868445  0.3757017  0.5420099
N52 N 1.0  0.5152295  0.3597873  0.5720068
N52 N 1.0  0.5151659  0.3486734  0.5661599
N52 N 1.0  0.4826423  0.3695383  0.5732786
N52 N 1.0  0.5068640  0.3801995  0.5442294
N52 N 1.0  0.5114062  0.3809193  0.5559153
N52 N 1.0  0.4907225  0.3386681  0.5614126
N52 N 1.0  0.4801062  0.3453550  0.5619232
N52 N 1.0  0.4832536  0.3691762  0.5378090
N52 N 1.0  0.4936037  0.3753520  0.5752094
N52 N 1.0  0.5068923  0.3448817  0.5409144
N52 N 1.0  0.4754491  0.3675025  0.5475044
N52 N 1.0  0.5059642  0.3553743  0.5340781
C53 C 1.0  0.5633595  0.4461949  0.6520306
C53 C 1.0  0.5860744  0.4250957  0.6810885
C53 C 1.0  0.5881964  0.4617547  0.6996723
C53 C 1.0  0.5516551  0.4463143  0.6887351
C53 C 1.0  0.5765050  0.4697802  0.6656309
C53 C 1.0  0.5908498  0.4498675  0.6924258
C53 C 1.0  0.5624624  0.4547265  0.6923826
C53 C 1.0  0.5729233  0.4303786  0.6810793
C53 C 1.0  0.5719442  0.4777663  0.6686198
C53 C 1.0  0.5914921  0.4562787  0.6996368
C53 C 1.0  0.5539939  0.4501466  0.6932843
C53 C 1.0  0.5799346  0.4238404  0.6823460
C53 C 1.0  0.5832365  0.4569267  0.6598114
C53 C 1.0  0.5951043  0.4484192  0.6773659
C53 C 1.0  0.5688122  0.4665090  0.6841453
C53 C 1.0  0.5653744  0.4376246  0.6693531
C53 C 1.0  0.5785911  0.4540134  0.6579520
C53 C 1.0  0.5934243  0.4429573  0.6763778
C53 C 1.0  0.5740528  0.4667415  0.6866183
C53 C 1.0  0.5614204  0.4405838  0.6723928
C53 C 1.0  0.5732287  0.4561409  0.6585426
C53 C 1.0  0.5909406  0.4397490  0.6805083
C53 C 1.0  0.5755515  0.4631457  0.6909026
C53 C 1.0  0.5611676  0.4402651  0.6781686
C53 C 1.0  0.5725824  0.4613034  0.6610842
C53 C 1.0  0.5901271  0.4421331  0.6857323
C53 C 1.0  0.5716697  0.4592286  0.6926962
C53 C 1.0  0.5650102  0.4368979  0.6809127
C53 C 1.0  0.5771352  0.4643426  0.6629991
C53 C 1.0  0.5917506  0.4475723  0.6868746
C53 C 1.0  0.5663978  0.4588718  0.6903283
C53 C 1.0  0.5690174  0.4338818  0.6780190
C53 C 1.0  0.5824255  0.4620837  0.6623364
C53 C 1.0  0.5942242  0.4506574  0.6826332
C53 C 1.0  0.5650470  0.4625428  0.6860468
C53 C 1.0  0.5691420  0.4343063  0.6722368
C53 C 1.0  0.5887715  0.4545412  0.6590567
C53 C 1.0  0.5977522  0.4518044  0.6730741
C53 C 1.0  0.5671845  0.4702906  0.6796793
C53 C 1.0  0.5656465  0.4378974  0.6632912
C53 C 1.0  0.5984363  0.4542365  0.6591286
C53 C 1.0  0.6018235  0.4537871  0.6645303
C53 C 1.0  0.5679538  0.4777812  0.6736127
C53 C 1.0  0.5628600  0.4402548  0.6543367
C53 C 1.0  0.5683329  0.4531375  0.6565668
C53 C 1.0  0.5892934  0.4340330  0.6792810
C53 C 1.0  0.5810757  0.4635823  0.6933895
C53 C 1.0  0.5569212  0.4434110  0.6811623
H53 H 1.0  0.5596672  0.4485528  0.6531897
H53 H 1.0  0.5632560  0.4460100  0.6475224
H53 H 1.0  0.5868882  0.4242818  0.6767059
H53 H 1.0  0.5886438  0.4221320  0.6833207
H53 H 1.0  0.5905379  0.4649114  0.6974170
H53 H 1.0  0.5879707  0.4632803  0.7039141
H53 H 1.0  0.5493422  0.4488068  0.6857391
H53 H 1.0  0.5485849  0.4435747  0.6905884
H53 H 1.0  0.5802897  0.4714467  0.6674063
H53 H 1.0  0.5884152  0.4472489  0.6951578
H53 H 1.0  0.5642004  0.4517970  0.6953237
H53 H 1.0  0.5727333  0.4308347  0.6855521
H53 H 1.0  0.5760288  0.4791805  0.6699801
H53 H 1.0  0.5705624  0.4808751  0.6656540
H53 H 1.0  0.5892804  0.4531986  0.7021185
H53 H 1.0  0.5954004  0.4569276  0.7017985
H53 H 1.0  0.5560770  0.4476260  0.6964221
H53 H 1.0  0.5505456  0.4520903  0.6954525
H53 H 1.0  0.5791843  0.4243945  0.6867807
H53 H 1.0  0.5791654  0.4194611  0.6815722
H53 H 1.0  0.5791165  0.4500238  0.6559848
H53 H 1.0  0.5940987  0.4412027  0.6723124
H53 H 1.0  0.5769810  0.4698041  0.6851673
H53 H 1.0  0.5584924  0.4431543  0.6701835
H53 H 1.0  0.5684807  0.4630321  0.6615820
H53 H 1.0  0.5882119  0.4396690  0.6889449
H53 H 1.0  0.5728045  0.4564396  0.6960116
H53 H 1.0  0.5648316  0.4366315  0.6853801
H53 H 1.0  0.5860044  0.4643576  0.6637791
H53 H 1.0  0.5954916  0.4548659  0.6834940
H53 H 1.0  0.5609734  0.4622884  0.6842023
H53 H 1.0  0.5722306  0.4319795  0.6699768
H53 H 1.0  0.5887893  0.4503042  0.6575406
H53 H 1.0  0.5983574  0.4561177  0.6742052
H53 H 1.0  0.5632281  0.4693257  0.6777641
H53 H 1.0  0.5692236  0.4358474  0.6614878
H53 H 1.0  0.5979815  0.4501088  0.6573139
H53 H 1.0  0.6008350  0.4565798  0.6561079
H53 H 1.0  0.6025081  0.4579428  0.6662031
H53 H 1.0  0.6059442  0.4522407  0.6635299
H53 H 1.0  0.5638051  0.4766270  0.6722007
H53 H 1.0  0.5675356  0.4820152  0.6751183
H53 H 1.0  0.5664224  0.4378202  0.6529521
H53 H 1.0  0.5592804  0.4382635  0.6524416
H53 H 1.0  0.5644038  0.4549804  0.6577567
H53 H 1.0  0.5896559  0.4328743  0.6749475
H53 H 1.0  0.5838616  0.4664099  0.6912694
H53 H 1.0  0.5545598  0.4462635  0.6786053
N53 N 1.0  0.5932428  0.4571545  0.6600630
N53 N 1.0  0.5992587  0.4499210  0.6683816
N53 N 1.0  0.5701043  0.4743976  0.6781167
N53 N 1.0  0.5620257  0.4403115  0.6603085
N53 N 1.0  0.5685771  0.4487284  0.6536795
N53 N 1.0  0.5927386  0.4545355  0.6940004
N53 N 1.0  0.5825660  0.4609085  0.6976867
N53 N 1.0  0.5560037  0.4428969  0.6863323
N53 N 1.0  0.5719352  0.4724078  0.6658542
N53 N 1.0  0.5875763  0.4306363  0.6829346
N53 N 1.0  0.5574035  0.4545112  0.6909003
N53 N 1.0  0.5762900  0.4270415  0.6787639
C54 C 1.0  0.7143812  0.4632923  0.4871343
C54 C 1.0  0.6957197  0.4727736  0.4501570
C54 C 1.0  0.6928455  0.4319166  0.4461416
C54 C 1.0  0.6787913  0.4502860  0.4801751
C54 C 1.0  0.7170764  0.4364056  0.4735754
C54 C 1.0  0.6964353  0.4455883  0.4451173
C54 C 1.0  0.6837824  0.4411084  0.4705980
C54 C 1.0  0.6907711  0.4678565  0.4624934
C54 C 1.0  0.7148035  0.4278871  0.4775479
C54 C 1.0  0.6928537  0.4370486  0.4423322
C54 C 1.0  0.6774321  0.4450937  0.4767047
C54 C 1.0  0.6912537  0.4735176  0.4546686
C54 C 1.0  0.7212494  0.4504720  0.4681803
C54 C 1.0  0.7103391  0.4522356  0.4481997
C54 C 1.0  0.6972185  0.4329666  0.4710251
C54 C 1.0  0.6987233  0.4652146  0.4757890
C54 C 1.0  0.7195543  0.4538619  0.4725574
C54 C 1.0  0.7086416  0.4576988  0.4491490
C54 C 1.0  0.6978974  0.4318690  0.4653713
C54 C 1.0  0.6951835  0.4613825  0.4783215
C54 C 1.0  0.7170460  0.4516727  0.4773056
C54 C 1.0  0.7030747  0.4592529  0.4488061
C54 C 1.0  0.6940752  0.4337242  0.4614370
C54 C 1.0  0.6902733  0.4596488  0.4757897
C54 C 1.0  0.7162309  0.4459473  0.4775944
C54 C 1.0  0.6991545  0.4551847  0.4474963
C54 C 1.0  0.6894915  0.4367667  0.4632703
C54 C 1.0  0.6889400  0.4618277  0.4705832
C54 C 1.0  0.7178731  0.4424203  0.4732940
C54 C 1.0  0.7006917  0.4496884  0.4465199
C54 C 1.0  0.6886738  0.4379438  0.4688802
C54 C 1.0  0.6923707  0.4656616  0.4679264
C54 C 1.0  0.7203638  0.4447579  0.4686186
C54 C 1.0  0.7063061  0.4482886  0.4469015
C54 C 1.0  0.6925905  0.4360169  0.4726984
C54 C 1.0  0.6972543  0.4672989  0.4705911
C54 C 1.0  0.7238984  0.4529601  0.4633134
C54 C 1.0  0.7161725  0.4505723  0.4485068
C54 C 1.0  0.7011804  0.4310016  0.4751889
C54 C 1.0  0.7038613  0.4670920  0.4784296
C54 C 1.0  0.7285703  0.4532020  0.4548506
C54 C 1.0  0.7257403  0.4517155  0.4493157
C54 C 1.0  0.7087651  0.4261237  0.4786792
C54 C 1.0  0.7104543  0.4680418  0.4854392
C54 C 1.0  0.7152931  0.4551883  0.4819379
C54 C 1.0  0.7015106  0.4650383  0.4497937
C54 C 1.0  0.6949465  0.4324301  0.4555670
C54 C 1.0  0.6866816  0.4556586  0.4786301
H54 H 1.0  0.7123152  0.4606842  0.4902109
H54 H 1.0  0.7179318  0.4650520  0.4892944
H54 H 1.0  0.6994348  0.4750761  0.4513522
H54 H 1.0  0.6942892  0.4747574  0.4463642
H54 H 1.0  0.6968041  0.4297511  0.4457237
H54 H 1.0  0.6897546  0.4289963  0.4446285
H54 H 1.0  0.6808263  0.4490116  0.4840185
H54 H 1.0  0.6749222  0.4522039  0.4814858
H54 H 1.0  0.7180310  0.4342139  0.4697626
H54 H 1.0  0.6922071  0.4470825  0.4454888
H54 H 1.0  0.6813721  0.4428122  0.4672010
H54 H 1.0  0.6871853  0.4658560  0.4606522
H54 H 1.0  0.7161680  0.4260771  0.4736242
H54 H 1.0  0.7174661  0.4260235  0.4806795
H54 H 1.0  0.6887996  0.4390624  0.4425455
H54 H 1.0  0.6932471  0.4356732  0.4380518
H54 H 1.0  0.6751588  0.4463449  0.4729893
H54 H 1.0  0.6745429  0.4425179  0.4790258
H54 H 1.0  0.6874490  0.4714397  0.4533482
H54 H 1.0  0.6901661  0.4778903  0.4549205
H54 H 1.0  0.7201996  0.4582875  0.4723131
H54 H 1.0  0.7117437  0.4607706  0.4501504
H54 H 1.0  0.7014675  0.4295075  0.4640531
H54 H 1.0  0.6962969  0.4597594  0.4823449
H54 H 1.0  0.7143059  0.4441617  0.4812227
H54 H 1.0  0.6948425  0.4563641  0.4472208
H54 H 1.0  0.6865192  0.4382086  0.4602462
H54 H 1.0  0.6851446  0.4605054  0.4686067
H54 H 1.0  0.7216705  0.4421152  0.4652469
H54 H 1.0  0.7075198  0.4440442  0.4461470
H54 H 1.0  0.6919772  0.4369117  0.4770440
H54 H 1.0  0.6999219  0.4702663  0.4685568
H54 H 1.0  0.7238492  0.4574595  0.4632547
H54 H 1.0  0.7168683  0.4461358  0.4482187
H54 H 1.0  0.7004669  0.4325860  0.4793401
H54 H 1.0  0.7064864  0.4696388  0.4758079
H54 H 1.0  0.7285607  0.4577050  0.4553601
H54 H 1.0  0.7329311  0.4520672  0.4545962
H54 H 1.0  0.7259882  0.4472357  0.4486781
H54 H 1.0  0.7281382  0.4535072  0.4459376
H54 H 1.0  0.7074897  0.4277086  0.4827287
H54 H 1.0  0.7086222  0.4216315  0.4790892
H54 H 1.0  0.7126152  0.4708011  0.4825668
H54 H 1.0  0.7096003  0.4705792  0.4890727
H54 H 1.0  0.7129272  0.4530519  0.4851141
H54 H 1.0  0.7048557  0.4676471  0.4512960
H54 H 1.0  0.6989170  0.4305243  0.4546426
H54 H 1.0  0.6884456  0.4538929  0.4823746
N54 N 1.0  0.7261077  0.4501516  0.4594321
N54 N 1.0  0.7201596  0.4539838  0.4490569
N54 N 1.0  0.7051543  0.4277018  0.4741151
N54 N 1.0  0.7052091  0.4658888  0.4833863
N54 N 1.0  0.7164172  0.4603309  0.4822924
N54 N 1.0  0.6975197  0.4406613  0.4435728
N54 N 1.0  0.6913899  0.4334179  0.4517973
N54 N 1.0  0.6818720  0.4543222  0.4769222
N54 N 1.0  0.7154139  0.4338760  0.4778968
N54 N 1.0  0.6966559  0.4669351  0.4489756
N54 N 1.0  0.6823954  0.4418410  0.4756353
N54 N 1.0  0.6933153  0.4717886  0.4600650
C55 C 1.0  0.4926711  0.4866916  0.5597754
C55 C 1.0  0.4614893  0.4915870  0.5882214
C55 C 1.0  0.4612381  0.4504346  0.5885154
C55 C 1.0  0.4964337  0.4708407  0.5946867
C55 C 1.0  0.4807864  0.4589262  0.5584216
C55 C 1.0  0.4583420  0.4641622  0.5865117
C55 C 1.0  0.4865300  0.4611815  0.5916087
C55 C 1.0  0.4750114  0.4874886  0.5893206
C55 C 1.0  0.4858043  0.4506702  0.5588309
C55 C 1.0  0.4572195  0.4551933  0.5899482
C55 C 1.0  0.4938243  0.4652807  0.5964553
C55 C 1.0  0.4669706  0.4924431  0.5913955
C55 C 1.0  0.4735068  0.4726911  0.5570369
C55 C 1.0  0.4571128  0.4719438  0.5729126
C55 C 1.0  0.4839014  0.4539962  0.5778806
C55 C 1.0  0.4858366  0.4865713  0.5779646
C55 C 1.0  0.4779319  0.4763438  0.5578111
C55 C 1.0  0.4581011  0.4773491  0.5747662
C55 C 1.0  0.4783630  0.4524413  0.5786154
C55 C 1.0  0.4894855  0.4827615  0.5803731
C55 C 1.0  0.4833190  0.4744326  0.5587888
C55 C 1.0  0.4591570  0.4785032  0.5803407
C55 C 1.0  0.4754792  0.4536847  0.5834803
C55 C 1.0  0.4884902  0.4804938  0.5856068
C55 C 1.0  0.4842125  0.4687157  0.5590032
C55 C 1.0  0.4592324  0.4740890  0.5841015
C55 C 1.0  0.4782591  0.4565771  0.5876677
C55 C 1.0  0.4836941  0.4821054  0.5884407
C55 C 1.0  0.4798849  0.4649301  0.5582480
C55 C 1.0  0.4582634  0.4686381  0.5824062
C55 C 1.0  0.4837870  0.4581981  0.5870847
C55 C 1.0  0.4799549  0.4858987  0.5861700
C55 C 1.0  0.4745621  0.4669943  0.5572808
C55 C 1.0  0.4572211  0.4676440  0.5767891
C55 C 1.0  0.4865388  0.4568791  0.5821532
C55 C 1.0  0.4810916  0.4880808  0.5809187
C55 C 1.0  0.4679472  0.4748978  0.5559808
C55 C 1.0  0.4559586  0.4706953  0.5670818
C55 C 1.0  0.4869758  0.4526733  0.5728119
C55 C 1.0  0.4868653  0.4890063  0.5724959
C55 C 1.0  0.4585458  0.4746797  0.5537293
C55 C 1.0  0.4540900  0.4725223  0.5577720
C55 C 1.0  0.4886335  0.4486290  0.5641865
C55 C 1.0  0.4917660  0.4910059  0.5644035
C55 C 1.0  0.4879961  0.4782295  0.5595625
C55 C 1.0  0.4601238  0.4842406  0.5820839
C55 C 1.0  0.4696952  0.4519275  0.5840699
C55 C 1.0  0.4924599  0.4765513  0.5879708
H55 H 1.0  0.4963624  0.4842426  0.5607301
H55 H 1.0  0.4936720  0.4888640  0.5559481
H55 H 1.0  0.4614814  0.4942227  0.5845357
H55 H 1.0  0.4580910  0.4931254  0.5907614
H55 H 1.0  0.4599251  0.4485007  0.5846335
H55 H 1.0  0.4608161  0.4471967  0.5916313
H55 H 1.0  0.4996693  0.4700508  0.5916136
H55 H 1.0  0.4985978  0.4726146  0.5982274
H55 H 1.0  0.4770190  0.4564671  0.5583145
H55 H 1.0  0.4597294  0.4654074  0.5906071
H55 H 1.0  0.4837942  0.4624139  0.5949626
H55 H 1.0  0.4743430  0.4851033  0.5930774
H55 H 1.0  0.4817939  0.4486069  0.5583919
H55 H 1.0  0.4882285  0.4492713  0.5552903
H55 H 1.0  0.4583722  0.4569520  0.5939627
H55 H 1.0  0.4530967  0.4534673  0.5905735
H55 H 1.0  0.4907773  0.4660436  0.5997220
H55 H 1.0  0.4970082  0.4627425  0.5984020
H55 H 1.0  0.4668666  0.4900136  0.5952195
H55 H 1.0  0.4672008  0.4967414  0.5927517
H55 H 1.0  0.4772169  0.4807620  0.5576363
H55 H 1.0  0.4580179  0.4806924  0.5717868
H55 H 1.0  0.4763027  0.4502065  0.5753259
H55 H 1.0  0.4931653  0.4815817  0.5781085
H55 H 1.0  0.4883391  0.4671427  0.5597486
H55 H 1.0  0.4600425  0.4749578  0.5884199
H55 H 1.0  0.4760507  0.4575463  0.5914415
H55 H 1.0  0.4829048  0.4803684  0.5924929
H55 H 1.0  0.4711555  0.4641493  0.5566809
H55 H 1.0  0.4564654  0.4634362  0.5754546
H55 H 1.0  0.4908166  0.4581192  0.5816809
H55 H 1.0  0.4782154  0.4910196  0.5791435
H55 H 1.0  0.4675918  0.4793611  0.5564312
H55 H 1.0  0.4558030  0.4663051  0.5661062
H55 H 1.0  0.4910458  0.4545749  0.5725462
H55 H 1.0  0.4834653  0.4914715  0.5708793
H55 H 1.0  0.4587254  0.4792003  0.5539930
H55 H 1.0  0.4572104  0.4738108  0.5495067
H55 H 1.0  0.4537218  0.4680287  0.5573148
H55 H 1.0  0.4500766  0.4741544  0.5565070
H55 H 1.0  0.4927565  0.4504856  0.5644875
H55 H 1.0  0.4893776  0.4441921  0.5638292
H55 H 1.0  0.4882349  0.4936298  0.5633171
H55 H 1.0  0.4953101  0.4937990  0.5644906
H55 H 1.0  0.4918308  0.4762388  0.5608199
H55 H 1.0  0.4604890  0.4871845  0.5786997
H55 H 1.0  0.4678743  0.4502069  0.5803315
H55 H 1.0  0.4957071  0.4752467  0.5851416
N55 N 1.0  0.4638202  0.4719006  0.5546325
N55 N 1.0  0.4551808  0.4743928  0.5633994
N55 N 1.0  0.4851071  0.4495541  0.5689893
N55 N 1.0  0.4913499  0.4883428  0.5697975
N55 N 1.0  0.4876781  0.4834450  0.5588323
N55 N 1.0  0.4569091  0.4591968  0.5854497
N55 N 1.0  0.4669586  0.4523407  0.5885615
N55 N 1.0  0.4922017  0.4747588  0.5929261
N55 N 1.0  0.4855601  0.4566930  0.5586690
N55 N 1.0  0.4605084  0.4857386  0.5871280
N55 N 1.0  0.4916912  0.4622725  0.5916847
N55 N 1.0  0.4717227  0.4913428  0.5878506
C56 C 1.0  0.7243726  0.4864039  0.4328139
C56 C 1.0  0.7523708  0.4698580  0.4601593
C56 C 1.0  0.7486335  0.5061620  0.4791776
C56 C 1.0  0.7150831  0.4841218  0.4701330
C56 C 1.0  0.7336126  0.5119883  0.4460068
C56 C 1.0  0.7530470  0.4950300  0.4715984
C56 C 1.0  0.7243033  0.4944139  0.4732820
C56 C 1.0  0.7384819  0.4725493  0.4609990
C56 C 1.0  0.7278117  0.5189490  0.4493840
C56 C 1.0  0.7528971  0.5014113  0.4788624
C56 C 1.0  0.7169238  0.4883060  0.4746000
C56 C 1.0  0.7466662  0.4674544  0.4617507
C56 C 1.0  0.7422915  0.5006744  0.4395996
C56 C 1.0  0.7565862  0.4944886  0.4562955
C56 C 1.0  0.7278036  0.5072269  0.4648813
C56 C 1.0  0.7290086  0.4782879  0.4498495
C56 C 1.0  0.7381779  0.4969417  0.4379663
C56 C 1.0  0.7559133  0.4888121  0.4553187
C56 C 1.0  0.7330444  0.5084376  0.4670493
C56 C 1.0  0.7247563  0.4804281  0.4531610
C56 C 1.0  0.7325553  0.4980100  0.4389016
C56 C 1.0  0.7543339  0.4851709  0.4595341
C56 C 1.0  0.7354506  0.5051708  0.4711807
C56 C 1.0  0.7249156  0.4800391  0.4589358
C56 C 1.0  0.7310982  0.5029435  0.4415594
C56 C 1.0  0.7533995  0.4873317  0.4648342
C56 C 1.0  0.7324946  0.5005798  0.4731332
C56 C 1.0  0.7294833  0.4774491  0.4613974
C56 C 1.0  0.7351005  0.5067820  0.4432554
C56 C 1.0  0.7540305  0.4929745  0.4659680
C56 C 1.0  0.7272530  0.4992405  0.4710699
C56 C 1.0  0.7338074  0.4752624  0.4582276
C56 C 1.0  0.7406729  0.5055714  0.4422503
C56 C 1.0  0.7556167  0.4964935  0.4616405
C56 C 1.0  0.7249777  0.5026092  0.4669339
C56 C 1.0  0.7335020  0.4757309  0.4524556
C56 C 1.0  0.7481221  0.4993864  0.4384864
C56 C 1.0  0.7582834  0.4983355  0.4519126
C56 C 1.0  0.7252249  0.5106525  0.4605790
C56 C 1.0  0.7288596  0.4786368  0.4437873
C56 C 1.0  0.7576564  0.5009208  0.4379920
C56 C 1.0  0.7613855  0.5010961  0.4431799
C56 C 1.0  0.7241978  0.5181821  0.4545998
C56 C 1.0  0.7251450  0.4804660  0.4350489
C56 C 1.0  0.7282064  0.4941419  0.4371651
C56 C 1.0  0.7537269  0.4792523  0.4583123
C56 C 1.0  0.7409316  0.5066357  0.4733493
C56 C 1.0  0.7203386  0.4823074  0.4622214
H56 H 1.0  0.7203775  0.4880126  0.4342234
H56 H 1.0  0.7240354  0.4862246  0.4283170
H56 H 1.0  0.7530591  0.4692347  0.4557242
H56 H 1.0  0.7555836  0.4674250  0.4621903
H56 H 1.0  0.7501959  0.5097166  0.4768415
H56 H 1.0  0.7483785  0.5075964  0.4834495
H56 H 1.0  0.7121649  0.4861446  0.4673170
H56 H 1.0  0.7127035  0.4808404  0.4721169
H56 H 1.0  0.7371134  0.5143340  0.4475861
H56 H 1.0  0.7513202  0.4919838  0.4744246
H56 H 1.0  0.7267373  0.4918532  0.4760696
H56 H 1.0  0.7384781  0.4729392  0.4654820
H56 H 1.0  0.7316292  0.5211060  0.4505274
H56 H 1.0  0.7256914  0.5217534  0.4465541
H56 H 1.0  0.7514610  0.4979555  0.4814183
H56 H 1.0  0.7567347  0.5027796  0.4808037
H56 H 1.0  0.7196306  0.4862114  0.4775704
H56 H 1.0  0.7133067  0.4895494  0.4769958
H56 H 1.0  0.7460923  0.4678345  0.4662298
H56 H 1.0  0.7466941  0.4630127  0.4609523
H56 H 1.0  0.7393293  0.4931340  0.4359078
H56 H 1.0  0.7566620  0.4872372  0.4511932
H56 H 1.0  0.7352480  0.5120071  0.4654803
H56 H 1.0  0.7212677  0.4824069  0.4511672
H56 H 1.0  0.7267812  0.5038600  0.4423223
H56 H 1.0  0.7521814  0.4845335  0.4681124
H56 H 1.0  0.7343334  0.4980407  0.4763316
H56 H 1.0  0.7296270  0.4771319  0.4658627
H56 H 1.0  0.7438371  0.5084760  0.4435193
H56 H 1.0  0.7561146  0.5008616  0.4624940
H56 H 1.0  0.7209225  0.5015953  0.4653252
H56 H 1.0  0.7368334  0.4740435  0.4499828
H56 H 1.0  0.7488498  0.4952372  0.4369036
H56 H 1.0  0.7581287  0.5026796  0.4530760
H56 H 1.0  0.7214147  0.5089637  0.4588814
H56 H 1.0  0.7326450  0.4773117  0.4417463
H56 H 1.0  0.7578823  0.4967908  0.4361404
H56 H 1.0  0.7593827  0.5036913  0.4348754
H56 H 1.0  0.7613710  0.5052980  0.4448770
H56 H 1.0  0.7656566  0.5003647  0.4419171
H56 H 1.0  0.7202652  0.5162686  0.4534126
H56 H 1.0  0.7230776  0.5222525  0.4561952
H56 H 1.0  0.7290138  0.4787585  0.4334208
H56 H 1.0  0.7218994  0.4778409  0.4333330
H56 H 1.0  0.7240785  0.4951999  0.4386108
H56 H 1.0  0.7540410  0.4782045  0.4539470
H56 H 1.0  0.7430000  0.5099508  0.4711169
H56 H 1.0  0.7173312  0.4846723  0.4598522
N56 N 1.0  0.7520705  0.5027957  0.4392733
N56 N 1.0  0.7598343  0.4967950  0.4471107
N56 N 1.0  0.7272160  0.5152463  0.4589161
N56 N 1.0  0.7246752  0.4803343  0.4410592
N56 N 1.0  0.7291062  0.4898734  0.4341978
N56 N 1.0  0.7541100  0.4999638  0.4731358
N56 N 1.0  0.7431559  0.5042725  0.4775089
N56 N 1.0  0.7198472  0.4816035  0.4674270
N56 N 1.0  0.7286502  0.5136998  0.4465375
N56 N 1.0  0.7529058  0.4755738  0.4620042
N56 N 1.0  0.7192969  0.4932497  0.4720928
N56 N 1.0  0.7422737  0.4699230  0.4584385
C57 C 1.0  0.3542133  0.2996217  0.6479742
C57 C 1.0  0.3927575  0.2827124  0.6421484
C57 C 1.0  0.3963222  0.2877780  0.6828343
C57 C 1.0  0.3638729  0.2677588  0.6673564
C57 C 1.0  0.3670583  0.3083659  0.6739082
C57 C 1.0  0.3972719  0.2888558  0.6687350
C57 C 1.0  0.3728524  0.2751469  0.6754590
C57 C 1.0  0.3807923  0.2777354  0.6478863
C57 C 1.0  0.3631471  0.3073781  0.6826968
C57 C 1.0  0.4002021  0.2871596  0.6777932
C57 C 1.0  0.3673576  0.2676786  0.6727138
C57 C 1.0  0.3886429  0.2778220  0.6422408
C57 C 1.0  0.3723217  0.3103099  0.6593170
C57 C 1.0  0.3931617  0.3009838  0.6596237
C57 C 1.0  0.3711829  0.2897705  0.6809697
C57 C 1.0  0.3668434  0.2848901  0.6489968
C57 C 1.0  0.3681560  0.3076557  0.6562959
C57 C 1.0  0.3924460  0.2982332  0.6545687
C57 C 1.0  0.3767425  0.2911141  0.6819276
C57 C 1.0  0.3645490  0.2819179  0.6534162
C57 C 1.0  0.3635956  0.3052038  0.6589077
C57 C 1.0  0.3932731  0.2925241  0.6540734
C57 C 1.0  0.3810092  0.2873602  0.6808163
C57 C 1.0  0.3674488  0.2776431  0.6560320
C57 C 1.0  0.3632807  0.3054381  0.6646848
C57 C 1.0  0.3948350  0.2895467  0.6587988
C57 C 1.0  0.3796111  0.2821558  0.6786742
C57 C 1.0  0.3727829  0.2763739  0.6541427
C57 C 1.0  0.3673721  0.3080594  0.6678504
C57 C 1.0  0.3955903  0.2921487  0.6639160
C57 C 1.0  0.3741080  0.2806653  0.6776639
C57 C 1.0  0.3752102  0.2792493  0.6497418
C57 C 1.0  0.3718638  0.3104607  0.6650959
C57 C 1.0  0.3947234  0.2978726  0.6642508
C57 C 1.0  0.3699480  0.2845347  0.6788282
C57 C 1.0  0.3721787  0.2835047  0.6472255
C57 C 1.0  0.3769936  0.3128545  0.6563855
C57 C 1.0  0.3923465  0.3069771  0.6601770
C57 C 1.0  0.3666742  0.2936620  0.6821628
C57 C 1.0  0.3638188  0.2893523  0.6461975
C57 C 1.0  0.3850446  0.3180973  0.6552898
C57 C 1.0  0.3907691  0.3160668  0.6572800
C57 C 1.0  0.3624894  0.3016954  0.6855476
C57 C 1.0  0.3563051  0.2950425  0.6440361
C57 C 1.0  0.3591824  0.3024482  0.6557736
C57 C 1.0  0.3925137  0.2898414  0.6486772
C57 C 1.0  0.3867652  0.2889466  0.6819318
C57 C 1.0  0.3648493  0.2746234  0.6606161
H57 H 1.0  0.3512753  0.2978209  0.6509171
H57 H 1.0  0.3517967  0.3025917  0.6455850
H57 H 1.0  0.3912976  0.2858246  0.6391963
H57 H 1.0  0.3966878  0.2812649  0.6404675
H57 H 1.0  0.3963759  0.2920892  0.6842292
H57 H 1.0  0.3980371  0.2854179  0.6862782
H57 H 1.0  0.3598539  0.2696630  0.6682282
H57 H 1.0  0.3629180  0.2635058  0.6661874
H57 H 1.0  0.3707426  0.3100263  0.6758886
H57 H 1.0  0.3972756  0.2844084  0.6680499
H57 H 1.0  0.3764646  0.2727582  0.6742343
H57 H 1.0  0.3828902  0.2747485  0.6505182
H57 H 1.0  0.3669144  0.3093788  0.6842262
H57 H 1.0  0.3597759  0.3100656  0.6840320
H57 H 1.0  0.4003576  0.2828000  0.6765652
H57 H 1.0  0.4044122  0.2881592  0.6790757
H57 H 1.0  0.3712682  0.2655345  0.6719088
H57 H 1.0  0.3652408  0.2651295  0.6757783
H57 H 1.0  0.3902387  0.2745912  0.6449889
H57 H 1.0  0.3885539  0.2759286  0.6381451
H57 H 1.0  0.3684191  0.3074913  0.6518276
H57 H 1.0  0.3912427  0.3006194  0.6509745
H57 H 1.0  0.3777223  0.2951569  0.6835879
H57 H 1.0  0.3604212  0.2829689  0.6548013
H57 H 1.0  0.3597947  0.3035772  0.6667929
H57 H 1.0  0.3954851  0.2851298  0.6584391
H57 H 1.0  0.3828938  0.2792339  0.6778108
H57 H 1.0  0.3750441  0.2730680  0.6561471
H57 H 1.0  0.3750720  0.3125119  0.6674538
H57 H 1.0  0.3953049  0.2999081  0.6681976
H57 H 1.0  0.3656833  0.2834030  0.6780586
H57 H 1.0  0.3740344  0.2857404  0.6438170
H57 H 1.0  0.3771303  0.3119807  0.6519732
H57 H 1.0  0.3925029  0.3085016  0.6644080
H57 H 1.0  0.3626228  0.2923213  0.6807342
H57 H 1.0  0.3662564  0.2916735  0.6432107
H57 H 1.0  0.3846119  0.3172139  0.6508660
H57 H 1.0  0.3849192  0.3225984  0.6555972
H57 H 1.0  0.3913100  0.3171902  0.6616369
H57 H 1.0  0.3939667  0.3183686  0.6550780
H57 H 1.0  0.3585857  0.2998130  0.6842228
H57 H 1.0  0.3620185  0.3023502  0.6899881
H57 H 1.0  0.3590344  0.2968910  0.6409268
H57 H 1.0  0.3527969  0.2934319  0.6416976
H57 H 1.0  0.3561776  0.3002584  0.6583085
H57 H 1.0  0.3907834  0.2925089  0.6454923
H57 H 1.0  0.3873269  0.2932643  0.6830698
H57 H 1.0  0.3609433  0.2763613  0.6620210
N57 N 1.0  0.3806324  0.3158632  0.6587396
N57 N 1.0  0.3915253  0.3102052  0.6560853
N57 N 1.0  0.3673616  0.2982528  0.6846700
N57 N 1.0  0.3587484  0.2904767  0.6471257
N57 N 1.0  0.3588212  0.3025698  0.6505114
N57 N 1.0  0.3986402  0.2909571  0.6733772
N57 N 1.0  0.3908315  0.2855992  0.6816237
N57 N 1.0  0.3669263  0.2703043  0.6628222
N57 N 1.0  0.3628478  0.3068409  0.6766982
N57 N 1.0  0.3937611  0.2848064  0.6477135
N57 N 1.0  0.3679596  0.2732291  0.6749915
N57 N 1.0  0.3830669  0.2797053  0.6435530
C58 C 1.0  0.6688971  0.5255612  0.4246037
C58 C 1.0  0.6293929  0.5402576  0.4192291
C58 C 1.0  0.6359765  0.5308919  0.3796992
C58 C 1.0  0.6422794  0.5025726  0.4088800
C58 C 1.0  0.6696488  0.5299956  0.3947077
C58 C 1.0  0.6341799  0.5374493  0.3921339
C58 C 1.0  0.6423558  0.5102621  0.3969751
C58 C 1.0  0.6349579  0.5272248  0.4190549
C58 C 1.0  0.6728506  0.5236128  0.3881871
C58 C 1.0  0.6321659  0.5347650  0.3830648
C58 C 1.0  0.6405241  0.5027150  0.4027360
C58 C 1.0  0.6288066  0.5342920  0.4214474
C58 C 1.0  0.6654024  0.5400309  0.4059168
C58 C 1.0  0.6443790  0.5465704  0.3998658
C58 C 1.0  0.6545928  0.5172065  0.3899730
C58 C 1.0  0.6498516  0.5229862  0.4217379
C58 C 1.0  0.6660127  0.5367207  0.4106278
C58 C 1.0  0.6422513  0.5461081  0.4052407
C58 C 1.0  0.6518102  0.5212549  0.3868910
C58 C 1.0  0.6499396  0.5178732  0.4190031
C58 C 1.0  0.6677987  0.5312153  0.4102669
C58 C 1.0  0.6375752  0.5428933  0.4063903
C58 C 1.0  0.6460443  0.5217634  0.3870502
C58 C 1.0  0.6452567  0.5157877  0.4163112
C58 C 1.0  0.6689610  0.5290386  0.4050287
C58 C 1.0  0.6350225  0.5400783  0.4020092
C58 C 1.0  0.6430485  0.5181114  0.3904141
C58 C 1.0  0.6404007  0.5189574  0.4163777
C58 C 1.0  0.6683985  0.5322261  0.4002169
C58 C 1.0  0.6370261  0.5404404  0.3965889
C58 C 1.0  0.6456810  0.5140170  0.3935497
C58 C 1.0  0.6401545  0.5240803  0.4190651
C58 C 1.0  0.6666051  0.5377067  0.4007420
C58 C 1.0  0.6417187  0.5437000  0.3955984
C58 C 1.0  0.6514616  0.5136349  0.3932839
C58 C 1.0  0.6449285  0.5260331  0.4217155
C58 C 1.0  0.6635614  0.5457881  0.4065159
C58 C 1.0  0.6492555  0.5499662  0.3986097
C58 C 1.0  0.6606351  0.5166105  0.3898006
C58 C 1.0  0.6547289  0.5251901  0.4246102
C58 C 1.0  0.6615278  0.5548323  0.4037644
C58 C 1.0  0.6563851  0.5562870  0.4002588
C58 C 1.0  0.6696750  0.5182466  0.3867829
C58 C 1.0  0.6636776  0.5251889  0.4282739
C58 C 1.0  0.6684941  0.5277225  0.4151870
C58 C 1.0  0.6354799  0.5425765  0.4120825
C58 C 1.0  0.6433182  0.5260430  0.3837118
C58 C 1.0  0.6455452  0.5103900  0.4135414
H58 H 1.0  0.6700612  0.5213958  0.4232513
H58 H 1.0  0.6723528  0.5269703  0.4271418
H58 H 1.0  0.6322088  0.5425720  0.4219210
H58 H 1.0  0.6254140  0.5423487  0.4196320
H58 H 1.0  0.6391739  0.5333661  0.3776527
H58 H 1.0  0.6335812  0.5290710  0.3763350
H58 H 1.0  0.6465338  0.5010390  0.4091730
H58 H 1.0  0.6397793  0.4994902  0.4110281
H58 H 1.0  0.6685303  0.5327082  0.3912955
H58 H 1.0  0.6309419  0.5346547  0.3935314
H58 H 1.0  0.6379940  0.5113393  0.3972342
H58 H 1.0  0.6317443  0.5255146  0.4164095
H58 H 1.0  0.6718541  0.5267778  0.3851011
H58 H 1.0  0.6772710  0.5228505  0.3876894
H58 H 1.0  0.6288114  0.5323267  0.3848922
H58 H 1.0  0.6301213  0.5376120  0.3802219
H58 H 1.0  0.6361844  0.5039914  0.4024613
H58 H 1.0  0.6406052  0.4985055  0.4011102
H58 H 1.0  0.6257850  0.5320570  0.4189153
H58 H 1.0  0.6269787  0.5344548  0.4255704
H58 H 1.0  0.6651120  0.5384280  0.4146695
H58 H 1.0  0.6442895  0.5483230  0.4085575
H58 H 1.0  0.6542106  0.5240266  0.3843190
H58 H 1.0  0.6537357  0.5154961  0.4190105
H58 H 1.0  0.6703507  0.5247980  0.4046479
H58 H 1.0  0.6314010  0.5375888  0.4028734
H58 H 1.0  0.6385874  0.5184826  0.3905501
H58 H 1.0  0.6367637  0.5173630  0.4143063
H58 H 1.0  0.6661443  0.5402493  0.3970838
H58 H 1.0  0.6432849  0.5439982  0.3914132
H58 H 1.0  0.6535199  0.5104730  0.3956976
H58 H 1.0  0.6447609  0.5299916  0.4238040
H58 H 1.0  0.6622547  0.5469090  0.4106736
H58 H 1.0  0.6507941  0.5495425  0.3944022
H58 H 1.0  0.6623088  0.5136829  0.3927804
H58 H 1.0  0.6542743  0.5294154  0.4260902
H58 H 1.0  0.6606082  0.5555942  0.4081360
H58 H 1.0  0.6648374  0.5577275  0.4027479
H58 H 1.0  0.6573901  0.5557822  0.3958689
H58 H 1.0  0.6554946  0.5606842  0.4007518
H58 H 1.0  0.6708772  0.5150015  0.3897087
H58 H 1.0  0.6710627  0.5167558  0.3827555
H58 H 1.0  0.6626699  0.5293180  0.4298450
H58 H 1.0  0.6646609  0.5227535  0.4319443
H58 H 1.0  0.6693746  0.5233995  0.4143004
H58 H 1.0  0.6381380  0.5445027  0.4151610
H58 H 1.0  0.6461329  0.5289350  0.3817203
H58 H 1.0  0.6496754  0.5086157  0.4133332
N58 N 1.0  0.6634777  0.5492587  0.4025432
N58 N 1.0  0.6515562  0.5531822  0.4021026
N58 N 1.0  0.6637400  0.5192613  0.3864589
N58 N 1.0  0.6591699  0.5224423  0.4253587
N58 N 1.0  0.6681222  0.5295292  0.4201299
N58 N 1.0  0.6353399  0.5380278  0.3870196
N58 N 1.0  0.6380868  0.5264074  0.3831335
N58 N 1.0  0.6413472  0.5079107  0.4115252
N58 N 1.0  0.6718709  0.5252791  0.3938988
N58 N 1.0  0.6309253  0.5402608  0.4133970
N58 N 1.0  0.6443356  0.5060557  0.3994695
N58 N 1.0  0.6341869  0.5316059  0.4218909
C59 C 1.0  0.5589360  0.2517208  0.3741742
C59 C 1.0  0.5443275  0.2540796  0.3343434
C59 C 1.0  0.5821727  0.2678878  0.3259320
C59 C 1.0  0.5772451  0.2324625  0.3462793
C59 C 1.0  0.5798836  0.2702328  0.3626628
C59 C 1.0  0.5682838  0.2665702  0.3284245
C59 C 1.0  0.5821544  0.2445891  0.3408290
C59 C 1.0  0.5533532  0.2452768  0.3408164
C59 C 1.0  0.5894396  0.2692266  0.3637491
C59 C 1.0  0.5763415  0.2682094  0.3233355
C59 C 1.0  0.5814840  0.2350487  0.3422552
C59 C 1.0  0.5458431  0.2479513  0.3353436
C59 C 1.0  0.5643219  0.2715894  0.3620489
C59 C 1.0  0.5597614  0.2733664  0.3397462
C59 C 1.0  0.5868799  0.2574733  0.3484885
C59 C 1.0  0.5576082  0.2451257  0.3559446
C59 C 1.0  0.5627005  0.2667715  0.3648207
C59 C 1.0  0.5552788  0.2696933  0.3399583
C59 C 1.0  0.5862397  0.2614198  0.3442876
C59 C 1.0  0.5626721  0.2423309  0.3555266
C59 C 1.0  0.5665878  0.2630188  0.3669267
C59 C 1.0  0.5549807  0.2650616  0.3364969
C59 C 1.0  0.5843047  0.2599684  0.3390264
C59 C 1.0  0.5647198  0.2405015  0.3504289
C59 C 1.0  0.5722120  0.2641766  0.3661815
C59 C 1.0  0.5593210  0.2641273  0.3327654
C59 C 1.0  0.5829751  0.2544151  0.3380154
C59 C 1.0  0.5615817  0.2415448  0.3456649
C59 C 1.0  0.5739945  0.2689588  0.3634276
C59 C 1.0  0.5638632  0.2677026  0.3324333
C59 C 1.0  0.5835603  0.2503585  0.3421053
C59 C 1.0  0.5565072  0.2443219  0.3459187
C59 C 1.0  0.5699915  0.2726084  0.3613820
C59 C 1.0  0.5640163  0.2722978  0.3359671
C59 C 1.0  0.5855100  0.2519697  0.3473240
C59 C 1.0  0.5545915  0.2460918  0.3510982
C59 C 1.0  0.5600912  0.2754132  0.3599577
C59 C 1.0  0.5600923  0.2782598  0.3433287
C59 C 1.0  0.5889479  0.2589457  0.3540066
C59 C 1.0  0.5554039  0.2470232  0.3612771
C59 C 1.0  0.5565463  0.2834981  0.3560114
C59 C 1.0  0.5570901  0.2848084  0.3497792
C59 C 1.0  0.5927508  0.2645610  0.3608993
C59 C 1.0  0.5549136  0.2479988  0.3708850
C59 C 1.0  0.5649300  0.2579760  0.3698784
C59 C 1.0  0.5501768  0.2613613  0.3368465
C59 C 1.0  0.5837474  0.2642463  0.3347509
C59 C 1.0  0.5700260  0.2375542  0.3502122
H59 H 1.0  0.5626682  0.2493530  0.3751742
H59 H 1.0  0.5570695  0.2526943  0.3781664
H59 H 1.0  0.5416569  0.2555165  0.3377102
H59 H 1.0  0.5417731  0.2543513  0.3306329
H59 H 1.0  0.5832006  0.2718980  0.3277746
H59 H 1.0  0.5851968  0.2673129  0.3226310
H59 H 1.0  0.5790128  0.2323888  0.3504515
H59 H 1.0  0.5766684  0.2281233  0.3451814
H59 H 1.0  0.5807001  0.2737693  0.3600021
H59 H 1.0  0.5679329  0.2626049  0.3263266
H59 H 1.0  0.5801884  0.2439871  0.3368259
H59 H 1.0  0.5555387  0.2441856  0.3370371
H59 H 1.0  0.5897768  0.2730093  0.3612770
H59 H 1.0  0.5914275  0.2702204  0.3676772
H59 H 1.0  0.5754223  0.2642873  0.3212595
H59 H 1.0  0.5763939  0.2712889  0.3200366
H59 H 1.0  0.5798259  0.2348776  0.3380410
H59 H 1.0  0.5851683  0.2324434  0.3421640
H59 H 1.0  0.5482898  0.2464368  0.3318427
H59 H 1.0  0.5420582  0.2454943  0.3352697
H59 H 1.0  0.5583440  0.2658997  0.3653890
H59 H 1.0  0.5519731  0.2705016  0.3428704
H59 H 1.0  0.5872970  0.2656830  0.3451632
H59 H 1.0  0.5650216  0.2415682  0.3592628
H59 H 1.0  0.5752900  0.2613408  0.3677762
H59 H 1.0  0.5591103  0.2605532  0.3300743
H59 H 1.0  0.5814807  0.2532677  0.3339523
H59 H 1.0  0.5631426  0.2401352  0.3417105
H59 H 1.0  0.5712699  0.2763309  0.3592447
H59 H 1.0  0.5675180  0.2750796  0.3357261
H59 H 1.0  0.5859747  0.2488486  0.3505026
H59 H 1.0  0.5506670  0.2482389  0.3513197
H59 H 1.0  0.5558712  0.2738810  0.3602662
H59 H 1.0  0.5640151  0.2804561  0.3431346
H59 H 1.0  0.5887368  0.2556185  0.3570293
H59 H 1.0  0.5517256  0.2495971  0.3609685
H59 H 1.0  0.5524664  0.2816886  0.3567973
H59 H 1.0  0.5565622  0.2873806  0.3583125
H59 H 1.0  0.5610603  0.2868627  0.3490353
H59 H 1.0  0.5539673  0.2878714  0.3486668
H59 H 1.0  0.5926382  0.2608556  0.3635057
H59 H 1.0  0.5971013  0.2657532  0.3607573
H59 H 1.0  0.5510731  0.2502783  0.3701176
H59 H 1.0  0.5537024  0.2445196  0.3734923
H59 H 1.0  0.5683143  0.2551635  0.3708193
H59 H 1.0  0.5473846  0.2622436  0.3402638
H59 H 1.0  0.5843935  0.2684510  0.3362188
H59 H 1.0  0.5722883  0.2374917  0.3541017
N59 N 1.0  0.5611855  0.2801627  0.3579380
N59 N 1.0  0.5561486  0.2798784  0.3464376
N59 N 1.0  0.5908591  0.2637065  0.3552380
N59 N 1.0  0.5575577  0.2457950  0.3659339
N59 N 1.0  0.5599549  0.2569069  0.3712714
N59 N 1.0  0.5722420  0.2699102  0.3274175
N59 N 1.0  0.5826097  0.2632050  0.3297055
N59 N 1.0  0.5718999  0.2352229  0.3458660
N59 N 1.0  0.5837855  0.2674776  0.3649035
N59 N 1.0  0.5492704  0.2574186  0.3334600
N59 N 1.0  0.5831303  0.2405535  0.3440843
N59 N 1.0  0.5484471  0.2472142  0.3407321
C60 C 1.0  0.7021572  0.5686761  0.4083583
C60 C 1.0  0.6787022  0.5695082  0.3729375
C60 C 1.0  0.6833230  0.6102825  0.3760658
C60 C 1.0  0.7163242  0.5857151  0.3768432
C60 C 1.0  0.6936248  0.5976688  0.4091514
C60 C 1.0  0.6784416  0.5969778  0.3761481
C60 C 1.0  0.7071593  0.5964333  0.3782522
C60 C 1.0  0.6924534  0.5718162  0.3754735
C60 C 1.0  0.6995119  0.6051907  0.4106595
C60 C 1.0  0.6792630  0.6061862  0.3733119
C60 C 1.0  0.7149035  0.5916598  0.3749745
C60 C 1.0  0.6846638  0.5680975  0.3711146
C60 C 1.0  0.6846791  0.5849456  0.4075774
C60 C 1.0  0.6729633  0.5887185  0.3883454
C60 C 1.0  0.7020453  0.6031656  0.3915007
C60 C 1.0  0.7001360  0.5706747  0.3891359
C60 C 1.0  0.6887013  0.5807809  0.4075851
C60 C 1.0  0.6737466  0.5833358  0.3863347
C60 C 1.0  0.6970848  0.6054832  0.3895891
C60 C 1.0  0.7046879  0.5740854  0.3880064
C60 C 1.0  0.6943467  0.5820046  0.4080970
C60 C 1.0  0.6760175  0.5823489  0.3811009
C60 C 1.0  0.6953807  0.6048964  0.3840862
C60 C 1.0  0.7053000  0.5767407  0.3828975
C60 C 1.0  0.6959245  0.5875542  0.4085871
C60 C 1.0  0.6775414  0.5869071  0.3778551
C60 C 1.0  0.6987608  0.6018853  0.3804618
C60 C 1.0  0.7012080  0.5759371  0.3788674
C60 C 1.0  0.6920161  0.5918385  0.4085958
C60 C 1.0  0.6768215  0.5923407  0.3797212
C60 C 1.0  0.7037414  0.5995117  0.3822186
C60 C 1.0  0.6966055  0.5725619  0.3798435
C60 C 1.0  0.6864174  0.5904553  0.4080763
C60 C 1.0  0.6745345  0.5931653  0.3849859
C60 C 1.0  0.7053108  0.6001874  0.3877605
C60 C 1.0  0.6961350  0.5699716  0.3850105
C60 C 1.0  0.6788140  0.5834483  0.4070749
C60 C 1.0  0.6705451  0.5897985  0.3938113
C60 C 1.0  0.7038911  0.6037947  0.3972532
C60 C 1.0  0.6994779  0.5678369  0.3944660
C60 C 1.0  0.6692394  0.5848002  0.4070088
C60 C 1.0  0.6662147  0.5877453  0.4022099
C60 C 1.0  0.7038048  0.6071173  0.4063338
C60 C 1.0  0.7019390  0.5647734  0.4033013
C60 C 1.0  0.6985943  0.5776635  0.4081536
C60 C 1.0  0.6767140  0.5766345  0.3791637
C60 C 1.0  0.6901715  0.6074393  0.3822730
C60 C 1.0  0.7101646  0.5802377  0.3818994
H60 H 1.0  0.7062291  0.5706574  0.4085298
H60 H 1.0  0.7019124  0.5661892  0.4121165
H60 H 1.0  0.6774689  0.5667050  0.3762771
H60 H 1.0  0.6758894  0.5685747  0.3695341
H60 H 1.0  0.6813178  0.6121655  0.3796668
H60 H 1.0  0.6840710  0.6137089  0.3732246
H60 H 1.0  0.7187605  0.5859012  0.3806599
H60 H 1.0  0.7190812  0.5838586  0.3737905
H60 H 1.0  0.6902623  0.6006000  0.4085562
H60 H 1.0  0.6806517  0.5957779  0.3724166
H60 H 1.0  0.7052220  0.5957573  0.3742469
H60 H 1.0  0.6930251  0.5744657  0.3718813
H60 H 1.0  0.6957869  0.6077449  0.4102934
H60 H 1.0  0.7011224  0.6060630  0.4147844
H60 H 1.0  0.6811675  0.6045051  0.3695590
H60 H 1.0  0.6756560  0.6084782  0.3718612
H60 H 1.0  0.7126999  0.5914855  0.3710184
H60 H 1.0  0.7187453  0.5938498  0.3740723
H60 H 1.0  0.6858000  0.5707189  0.3675970
H60 H 1.0  0.6847231  0.5638851  0.3694959
H60 H 1.0  0.6874562  0.5764948  0.4072093
H60 H 1.0  0.6725347  0.5798801  0.3889135
H60 H 1.0  0.6945439  0.6077952  0.3924629
H60 H 1.0  0.7077983  0.5746411  0.3911810
H60 H 1.0  0.7002607  0.5885993  0.4089918
H60 H 1.0  0.6792959  0.5861685  0.3738009
H60 H 1.0  0.6974658  0.6014216  0.3761996
H60 H 1.0  0.7016617  0.5779768  0.3749059
H60 H 1.0  0.6833237  0.5936939  0.4080770
H60 H 1.0  0.6739648  0.5973594  0.3864497
H60 H 1.0  0.7091614  0.5983636  0.3891417
H60 H 1.0  0.6925852  0.5673531  0.3857872
H60 H 1.0  0.6780651  0.5791028  0.4061772
H60 H 1.0  0.6706632  0.5941120  0.3950877
H60 H 1.0  0.7075164  0.6013551  0.3983288
H60 H 1.0  0.6955193  0.5657656  0.3950032
H60 H 1.0  0.6689518  0.5803167  0.4064155
H60 H 1.0  0.6670038  0.5856142  0.4108440
H60 H 1.0  0.6662696  0.5922171  0.4029426
H60 H 1.0  0.6618509  0.5865990  0.4023297
H60 H 1.0  0.7076276  0.6047453  0.4068779
H60 H 1.0  0.7049474  0.6113898  0.4072327
H60 H 1.0  0.6979680  0.5625907  0.4032808
H60 H 1.0  0.7050430  0.5615405  0.4038339
H60 H 1.0  0.7028262  0.5791882  0.4080282
H60 H 1.0  0.6758786  0.5734926  0.3822755
H60 H 1.0  0.6876889  0.6091866  0.3855950
H60 H 1.0  0.7127328  0.5809446  0.3855264
N60 N 1.0  0.6748589  0.5868940  0.4076388
N60 N 1.0  0.6684489  0.5860476  0.3968729
N60 N 1.0  0.7015044  0.6069281  0.4007632
N60 N 1.0  0.7031939  0.5677511  0.3982100
N60 N 1.0  0.6974996  0.5725059  0.4083430
N60 N 1.0  0.6773770  0.6020267  0.3772493
N60 N 1.0  0.6886123  0.6076346  0.3772365
N60 N 1.0  0.7113606  0.5823093  0.3771969
N60 N 1.0  0.6985358  0.5992544  0.4102491
N60 N 1.0  0.6781671  0.5753687  0.3742523
N60 N 1.0  0.7120133  0.5946682  0.3793282
N60 N 1.0  0.6884766  0.5683632  0.3757785
C61 C 1.0  0.6830353  0.6237987  0.5463778
C61 C 1.0  0.6933740  0.6522123  0.5762314
C61 C 1.0  0.6740948  0.6261115  0.6015441
C61 C 1.0  0.7039099  0.6124366  0.5766989
C61 C 1.0  0.6636882  0.6151064  0.5679216
C61 C 1.0  0.6777584  0.6370148  0.5932648
C61 C 1.0  0.6926486  0.6137168  0.5852080
C61 C 1.0  0.6982306  0.6392661  0.5731228
C61 C 1.0  0.6623174  0.6059967  0.5708616
C61 C 1.0  0.6756652  0.6323060  0.6014476
C61 C 1.0  0.7014941  0.6109691  0.5824313
C61 C 1.0  0.6986150  0.6487034  0.5751957
C61 C 1.0  0.6659145  0.6294273  0.5620618
C61 C 1.0  0.6704885  0.6422866  0.5803670
C61 C 1.0  0.6776113  0.6104886  0.5819745
C61 C 1.0  0.6938781  0.6298315  0.5613316
C61 C 1.0  0.6701741  0.6284029  0.5582763
C61 C 1.0  0.6748875  0.6450716  0.5778132
C61 C 1.0  0.6750042  0.6137803  0.5859744
C61 C 1.0  0.6955289  0.6247100  0.5634933
C61 C 1.0  0.6723904  0.6230929  0.5575541
C61 C 1.0  0.6801576  0.6452639  0.5802033
C61 C 1.0  0.6780410  0.6170197  0.5896912
C61 C 1.0  0.6980236  0.6242728  0.5687001
C61 C 1.0  0.6702532  0.6187626  0.5607491
C61 C 1.0  0.6809855  0.6425628  0.5852681
C61 C 1.0  0.6838280  0.6169340  0.5893293
C61 C 1.0  0.6988400  0.6291189  0.5717793
C61 C 1.0  0.6659883  0.6196282  0.5645821
C61 C 1.0  0.6766945  0.6397413  0.5879424
C61 C 1.0  0.6865777  0.6136999  0.5853916
C61 C 1.0  0.6972471  0.6343058  0.5697581
C61 C 1.0  0.6638804  0.6249871  0.5651882
C61 C 1.0  0.6714733  0.6396389  0.5854214
C61 C 1.0  0.6833964  0.6105103  0.5817395
C61 C 1.0  0.6947608  0.6345788  0.5645261
C61 C 1.0  0.6637017  0.6350549  0.5626345
C61 C 1.0  0.6649348  0.6420973  0.5779155
C61 C 1.0  0.6744651  0.6070424  0.5780861
C61 C 1.0  0.6912972  0.6303389  0.5558565
C61 C 1.0  0.6577426  0.6420242  0.5657037
C61 C 1.0  0.6578565  0.6442570  0.5716916
C61 C 1.0  0.6666942  0.6027749  0.5742255
C61 C 1.0  0.6882085  0.6274713  0.5471536
C61 C 1.0  0.6768284  0.6219672  0.5535631
C61 C 1.0  0.6846193  0.6482724  0.5773866
C61 C 1.0  0.6751196  0.6203637  0.5938353
C61 C 1.0  0.6997189  0.6188181  0.5707644
H61 H 1.0  0.6842346  0.6194453  0.5467584
H61 H 1.0  0.6815734  0.6242374  0.5421306
H61 H 1.0  0.6917950  0.6537282  0.5722640
H61 H 1.0  0.6945461  0.6559246  0.5785143
H61 H 1.0  0.6696381  0.6256985  0.6008360
H61 H 1.0  0.6747653  0.6245135  0.6057117
H61 H 1.0  0.7026114  0.6093023  0.5736943
H61 H 1.0  0.7084046  0.6120778  0.5768880
H61 H 1.0  0.6607903  0.6164209  0.5711039
H61 H 1.0  0.6820864  0.6369405  0.5944941
H61 H 1.0  0.6945902  0.6167637  0.5878910
H61 H 1.0  0.6996846  0.6384328  0.5772991
H61 H 1.0  0.6592454  0.6077349  0.5737033
H61 H 1.0  0.6600177  0.6030737  0.5683050
H61 H 1.0  0.6800700  0.6327364  0.6024222
H61 H 1.0  0.6735164  0.6343967  0.6048210
H61 H 1.0  0.7030107  0.6139506  0.5854887
H61 H 1.0  0.7031866  0.6069952  0.5837403
H61 H 1.0  0.7003478  0.6474118  0.5791789
H61 H 1.0  0.7017787  0.6513389  0.5733483
H61 H 1.0  0.6718081  0.6317678  0.5558126
H61 H 1.0  0.6741487  0.6471312  0.5739050
H61 H 1.0  0.6705300  0.6137767  0.5861784
H61 H 1.0  0.6948602  0.6210239  0.5610384
H61 H 1.0  0.6718967  0.6146253  0.5602598
H61 H 1.0  0.6850528  0.6427016  0.5871386
H61 H 1.0  0.6861985  0.6194280  0.5921962
H61 H 1.0  0.7007722  0.6288068  0.5758079
H61 H 1.0  0.6605827  0.6257546  0.5681199
H61 H 1.0  0.6681377  0.6374656  0.5874728
H61 H 1.0  0.6855012  0.6079974  0.5786875
H61 H 1.0  0.6935236  0.6385807  0.5629403
H61 H 1.0  0.6659931  0.6382024  0.5603777
H61 H 1.0  0.6620516  0.6393638  0.5800285
H61 H 1.0  0.6769483  0.6051217  0.5748618
H61 H 1.0  0.6897277  0.6344475  0.5549047
H61 H 1.0  0.6601535  0.6447888  0.5630426
H61 H 1.0  0.6535175  0.6422930  0.5641399
H61 H 1.0  0.6552274  0.6416453  0.5742998
H61 H 1.0  0.6558934  0.6483207  0.5717581
H61 H 1.0  0.6696128  0.6008116  0.5713682
H61 H 1.0  0.6646574  0.5993504  0.5763450
H61 H 1.0  0.6870614  0.6318072  0.5465074
H61 H 1.0  0.6911502  0.6265408  0.5438596
H61 H 1.0  0.6785382  0.6178111  0.5537930
H61 H 1.0  0.6835800  0.6497132  0.5732519
H61 H 1.0  0.6706498  0.6204837  0.5933266
H61 H 1.0  0.6983695  0.6153574  0.5682240
N61 N 1.0  0.6594432  0.6362423  0.5655136
N61 N 1.0  0.6635200  0.6448830  0.5736640
N61 N 1.0  0.6692509  0.6063010  0.5783955
N61 N 1.0  0.6908943  0.6263445  0.5524336
N61 N 1.0  0.6785882  0.6255106  0.5500728
N61 N 1.0  0.6739762  0.6348898  0.5962676
N61 N 1.0  0.6775444  0.6229417  0.5977479
N61 N 1.0  0.7025490  0.6181058  0.5751596
N61 N 1.0  0.6649245  0.6100267  0.5672116
N61 N 1.0  0.6893506  0.6491745  0.5795398
N61 N 1.0  0.6954911  0.6104565  0.5821871
N61 N 1.0  0.6974766  0.6441843  0.5713693
C62 C 1.0  0.5649287  0.6761792  0.5629330
C62 C 1.0  0.5424342  0.7005423  0.5363652
C62 C 1.0  0.5712503  0.6897447  0.5090394
C62 C 1.0  0.5512455  0.6607968  0.5303704
C62 C 1.0  0.5858849  0.6802304  0.5415224
C62 C 1.0  0.5630930  0.6965601  0.5184125
C62 C 1.0  0.5605866  0.6681914  0.5226946
C62 C 1.0  0.5440665  0.6865162  0.5375693
C62 C 1.0  0.5912385  0.6732299  0.5375424
C62 C 1.0  0.5670225  0.6944726  0.5098271
C62 C 1.0  0.5540054  0.6613781  0.5246351
C62 C 1.0  0.5393884  0.6949318  0.5366759
C62 C 1.0  0.5774181  0.6910355  0.5490019
C62 C 1.0  0.5672815  0.7027585  0.5322338
C62 C 1.0  0.5754688  0.6717421  0.5262876
C62 C 1.0  0.5523729  0.6785900  0.5483005
C62 C 1.0  0.5741377  0.6876861  0.5523994
C62 C 1.0  0.5621226  0.7028667  0.5348803
C62 C 1.0  0.5762408  0.6763662  0.5228741
C62 C 1.0  0.5532241  0.6736232  0.5454310
C62 C 1.0  0.5746020  0.6819061  0.5523337
C62 C 1.0  0.5573233  0.7009655  0.5322583
C62 C 1.0  0.5720206  0.6783421  0.5194368
C62 C 1.0  0.5511515  0.6728098  0.5400862
C62 C 1.0  0.5784494  0.6794966  0.5487394
C62 C 1.0  0.5577694  0.6988967  0.5268589
C62 C 1.0  0.5669171  0.6755889  0.5194793
C62 C 1.0  0.5481779  0.6771228  0.5375988
C62 C 1.0  0.5818067  0.6827150  0.5452753
C62 C 1.0  0.5628477  0.6987236  0.5240828
C62 C 1.0  0.5659913  0.6709592  0.5228308
C62 C 1.0  0.5472439  0.6821399  0.5403341
C62 C 1.0  0.5812247  0.6884731  0.5454564
C62 C 1.0  0.5675638  0.7006639  0.5268431
C62 C 1.0  0.5703166  0.6691014  0.5262179
C62 C 1.0  0.5493844  0.6828015  0.5456829
C62 C 1.0  0.5768071  0.6970734  0.5492552
C62 C 1.0  0.5723324  0.7047827  0.5349319
C62 C 1.0  0.5798825  0.6696105  0.5298748
C62 C 1.0  0.5544929  0.6794679  0.5539245
C62 C 1.0  0.5788884  0.7063324  0.5474008
C62 C 1.0  0.5777041  0.7090572  0.5417418
C62 C 1.0  0.5887844  0.6688602  0.5335757
C62 C 1.0  0.5586410  0.6771679  0.5623509
C62 C 1.0  0.5712114  0.6783587  0.5559127
C62 C 1.0  0.5520092  0.7012065  0.5351898
C62 C 1.0  0.5730468  0.6831746  0.5159037
C62 C 1.0  0.5521164  0.6675162  0.5372693
H62 H 1.0  0.5658486  0.6718527  0.5619480
H62 H 1.0  0.5660722  0.6766545  0.5672728
H62 H 1.0  0.5431865  0.7020574  0.5405688
H62 H 1.0  0.5396709  0.7035877  0.5345061
H62 H 1.0  0.5754097  0.6913096  0.5099244
H62 H 1.0  0.5713414  0.6885972  0.5046752
H62 H 1.0  0.5538644  0.6582202  0.5330235
H62 H 1.0  0.5474104  0.6584648  0.5299011
H62 H 1.0  0.5878280  0.6831349  0.5386870
H62 H 1.0  0.5592654  0.6946951  0.5169570
H62 H 1.0  0.5574391  0.6703555  0.5203151
H62 H 1.0  0.5431112  0.6856873  0.5332508
H62 H 1.0  0.5931462  0.6765405  0.5351066
H62 H 1.0  0.5946466  0.6713547  0.5398310
H62 H 1.0  0.5628985  0.6929825  0.5086830
H62 H 1.0  0.5679427  0.6977462  0.5068598
H62 H 1.0  0.5512618  0.6637282  0.5218989
H62 H 1.0  0.5543036  0.6572874  0.5227518
H62 H 1.0  0.5383967  0.6935466  0.5324766
H62 H 1.0  0.5353891  0.6955652  0.5386688
H62 H 1.0  0.5711717  0.6895732  0.5551749
H62 H 1.0  0.5618785  0.7044867  0.5390487
H62 H 1.0  0.5802192  0.6784230  0.5229076
H62 H 1.0  0.5555295  0.6703490  0.5474374
H62 H 1.0  0.5788845  0.6750408  0.5486198
H62 H 1.0  0.5540696  0.6974246  0.5248085
H62 H 1.0  0.5636391  0.6770962  0.5168259
H62 H 1.0  0.5465606  0.6765156  0.5334666
H62 H 1.0  0.5837762  0.6910437  0.5428219
H62 H 1.0  0.5715026  0.7005433  0.5247149
H62 H 1.0  0.5696253  0.6655195  0.5288162
H62 H 1.0  0.5486714  0.6866725  0.5478199
H62 H 1.0  0.5733537  0.6984984  0.5517640
H62 H 1.0  0.5761242  0.7039716  0.5326487
H62 H 1.0  0.5785859  0.6663548  0.5326979
H62 H 1.0  0.5540201  0.6836697  0.5554642
H62 H 1.0  0.5755080  0.7073111  0.5502559
H62 H 1.0  0.5825390  0.7082766  0.5492066
H62 H 1.0  0.5812092  0.7083049  0.5389697
H62 H 1.0  0.5775913  0.7135360  0.5422877
H62 H 1.0  0.5871161  0.6654190  0.5360070
H62 H 1.0  0.5921394  0.6670571  0.5311550
H62 H 1.0  0.5576854  0.6814194  0.5635940
H62 H 1.0  0.5564845  0.6745665  0.5653427
H62 H 1.0  0.5715886  0.6739536  0.5550748
H62 H 1.0  0.5523175  0.7023876  0.5395213
H62 H 1.0  0.5769721  0.6852419  0.5166584
H62 H 1.0  0.5549250  0.6647382  0.5394244
N62 N 1.0  0.5800214  0.7004431  0.5467761
N62 N 1.0  0.5723610  0.7073027  0.5395671
N62 N 1.0  0.5848553  0.6713681  0.5297507
N62 N 1.0  0.5567130  0.6756705  0.5568372
N62 N 1.0  0.5680625  0.6802068  0.5597210
N62 N 1.0  0.5673969  0.6968136  0.5153714
N62 N 1.0  0.5696711  0.6848727  0.5122219
N62 N 1.0  0.5498797  0.6661984  0.5326764
N62 N 1.0  0.5871153  0.6750999  0.5415252
N62 N 1.0  0.5473668  0.7001431  0.5329198
N62 N 1.0  0.5595807  0.6636206  0.5251296
N62 N 1.0  0.5425066  0.6909519  0.5399615
C63 C 1.0  0.2535294  0.5236712  0.5882898
C63 C 1.0  0.2502391  0.4815975  0.5833468
C63 C 1.0  0.2673686  0.4802677  0.6207430
C63 C 1.0  0.2338100  0.5031882  0.6142862
C63 C 1.0  0.2730738  0.5149709  0.6096514
C63 C 1.0  0.2647299  0.4797198  0.6068294
C63 C 1.0  0.2458156  0.4975304  0.6192574
C63 C 1.0  0.2432097  0.4909648  0.5913275
C63 C 1.0  0.2732767  0.5182910  0.6187313
C63 C 1.0  0.2667637  0.4764086  0.6156844
C63 C 1.0  0.2364502  0.4999322  0.6191109
C63 C 1.0  0.2444536  0.4836588  0.5851162
C63 C 1.0  0.2725792  0.5107153  0.5946172
C63 C 1.0  0.2716006  0.4879135  0.5953119
C63 C 1.0  0.2598511  0.5044105  0.6208898
C63 C 1.0  0.2450482  0.5065627  0.5918876
C63 C 1.0  0.2679072  0.5136233  0.5928174
C63 C 1.0  0.2674796  0.4875638  0.5912467
C63 C 1.0  0.2632619  0.4997203  0.6209148
C63 C 1.0  0.2428215  0.5076398  0.5971327
C63 C 1.0  0.2648501  0.5169939  0.5964122
C63 C 1.0  0.2625234  0.4847207  0.5921826
C63 C 1.0  0.2610840  0.4943786  0.6204117
C63 C 1.0  0.2407403  0.5033972  0.6004784
C63 C 1.0  0.2665619  0.5173943  0.6019292
C63 C 1.0  0.2617242  0.4822034  0.5973458
C63 C 1.0  0.2553426  0.4937860  0.6198518
C63 C 1.0  0.2409406  0.4979589  0.5984744
C63 C 1.0  0.2712188  0.5145442  0.6038837
C63 C 1.0  0.2657434  0.4824627  0.6015056
C63 C 1.0  0.2518056  0.4983700  0.6198094
C63 C 1.0  0.2431323  0.4967229  0.5932594
C63 C 1.0  0.2741667  0.5112187  0.6001718
C63 C 1.0  0.2706542  0.4853477  0.6004156
C63 C 1.0  0.2541389  0.5036543  0.6203228
C63 C 1.0  0.2451778  0.5010816  0.5900272
C63 C 1.0  0.2756689  0.5072732  0.5906803
C63 C 1.0  0.2768312  0.4908489  0.5943562
C63 C 1.0  0.2620904  0.5100279  0.6214591
C63 C 1.0  0.2472021  0.5109888  0.5883289
C63 C 1.0  0.2828645  0.5016676  0.5874703
C63 C 1.0  0.2836027  0.4956042  0.5893525
C63 C 1.0  0.2687594  0.5168540  0.6230186
C63 C 1.0  0.2490649  0.5200461  0.5855007
C63 C 1.0  0.2599695  0.5200953  0.5945545
C63 C 1.0  0.2583527  0.4844350  0.5877764
C63 C 1.0  0.2648245  0.4895943  0.6205054
C63 C 1.0  0.2384105  0.5047420  0.6059239
H63 H 1.0  0.2517138  0.5257673  0.5918738
H63 H 1.0  0.2546754  0.5269912  0.5854555
H63 H 1.0  0.2516894  0.4840754  0.5798412
H63 H 1.0  0.2498479  0.4774036  0.5817267
H63 H 1.0  0.2716329  0.4817864  0.6209502
H63 H 1.0  0.2668174  0.4778268  0.6244992
H63 H 1.0  0.2343531  0.5076274  0.6150185
H63 H 1.0  0.2293460  0.5025313  0.6143688
H63 H 1.0  0.2763984  0.5121472  0.6107587
H63 H 1.0  0.2605619  0.4781009  0.6073337
H63 H 1.0  0.2445987  0.4932932  0.6183527
H63 H 1.0  0.2420050  0.4879367  0.5944305
H63 H 1.0  0.2768088  0.5155116  0.6193086
H63 H 1.0  0.2748759  0.5224123  0.6196406
H63 H 1.0  0.2625757  0.4746780  0.6156297
H63 H 1.0  0.2694860  0.4728526  0.6162430
H63 H 1.0  0.2356734  0.4955072  0.6185160
H63 H 1.0  0.2342860  0.5009920  0.6229269
H63 H 1.0  0.2428877  0.4810105  0.5884436
H63 H 1.0  0.2415859  0.4830395  0.5816869
H63 H 1.0  0.2666051  0.5133014  0.5885439
H63 H 1.0  0.2681909  0.4895368  0.5872892
H63 H 1.0  0.2676836  0.5002798  0.6213565
H63 H 1.0  0.2427066  0.5118729  0.5985916
H63 H 1.0  0.2642681  0.5199760  0.6047808
H63 H 1.0  0.2579000  0.4799945  0.5980914
H63 H 1.0  0.2536344  0.4896640  0.6194656
H63 H 1.0  0.2393325  0.4946604  0.6010422
H63 H 1.0  0.2777800  0.5089818  0.6015861
H63 H 1.0  0.2737793  0.4855589  0.6036166
H63 H 1.0  0.2514224  0.5072152  0.6202966
H63 H 1.0  0.2468746  0.5001501  0.5859883
H63 H 1.0  0.2737037  0.5068121  0.5866583
H63 H 1.0  0.2794302  0.4912721  0.5980052
H63 H 1.0  0.2590777  0.5133117  0.6208339
H63 H 1.0  0.2492963  0.5095477  0.5846157
H63 H 1.0  0.2806886  0.5017336  0.5834957
H63 H 1.0  0.2869326  0.5034179  0.5866012
H63 H 1.0  0.2860123  0.4955241  0.5931897
H63 H 1.0  0.2861639  0.4934507  0.5863236
H63 H 1.0  0.2653426  0.5198041  0.6226202
H63 H 1.0  0.2704198  0.5175471  0.6271576
H63 H 1.0  0.2508039  0.5181613  0.5817648
H63 H 1.0  0.2457465  0.5227225  0.5840191
H63 H 1.0  0.2576687  0.5221109  0.5978549
H63 H 1.0  0.2592458  0.4870026  0.5841900
H63 H 1.0  0.2692003  0.4906409  0.6204145
H63 H 1.0  0.2389931  0.5090177  0.6072006
N63 N 1.0  0.2802878  0.5049823  0.5917985
N63 N 1.0  0.2782902  0.4927692  0.5896636
N63 N 1.0  0.2671367  0.5110617  0.6225994
N63 N 1.0  0.2466962  0.5161252  0.5894220
N63 N 1.0  0.2584837  0.5204559  0.5895050
N63 N 1.0  0.2683828  0.4792245  0.6106040
N63 N 1.0  0.2631644  0.4845897  0.6206868
N63 N 1.0  0.2358881  0.5012486  0.6089682
N63 N 1.0  0.2710178  0.5183522  0.6131408
N63 N 1.0  0.2540156  0.4814429  0.5880452
N63 N 1.0  0.2422610  0.5013927  0.6197883
N63 N 1.0  0.2445570  0.4895431  0.5864291
C64 C 1.0  0.5546570  0.5836605  0.6299751
C64 C 1.0  0.5187655  0.5921120  0.6088606
C64 C 1.0  0.5430497  0.6162324  0.5860100
C64 C 1.0  0.5530833  0.5767929  0.5920994
C64 C 1.0  0.5634489  0.6088987  0.6158423
C64 C 1.0  0.5336095  0.6110483  0.5952218
C64 C 1.0  0.5531245  0.5906971  0.5893553
C64 C 1.0  0.5302478  0.5844274  0.6057053
C64 C 1.0  0.5717314  0.6099833  0.6109707
C64 C 1.0  0.5368338  0.6157689  0.5874223
C64 C 1.0  0.5538843  0.5812252  0.5875647
C64 C 1.0  0.5208479  0.5864747  0.6066843
C64 C 1.0  0.5506755  0.6065849  0.6245526
C64 C 1.0  0.5334282  0.6126152  0.6108585
C64 C 1.0  0.5609522  0.6020614  0.5968772
C64 C 1.0  0.5428209  0.5816063  0.6147022
C64 C 1.0  0.5512885  0.6009915  0.6259168
C64 C 1.0  0.5301661  0.6080361  0.6122798
C64 C 1.0  0.5577161  0.6066426  0.5954032
C64 C 1.0  0.5467068  0.5802998  0.6106009
C64 C 1.0  0.5558178  0.5978849  0.6240558
C64 C 1.0  0.5280327  0.6044605  0.6082566
C64 C 1.0  0.5530496  0.6061015  0.5920179
C64 C 1.0  0.5453146  0.5803204  0.6049807
C64 C 1.0  0.5597733  0.6005058  0.6207373
C64 C 1.0  0.5292487  0.6055384  0.6026894
C64 C 1.0  0.5516282  0.6008129  0.5901104
C64 C 1.0  0.5398850  0.5817122  0.6034928
C64 C 1.0  0.5593005  0.6061000  0.6192844
C64 C 1.0  0.5324895  0.6100694  0.6011108
C64 C 1.0  0.5547580  0.5961422  0.5914939
C64 C 1.0  0.5358916  0.5830397  0.6074700
C64 C 1.0  0.5547207  0.6090672  0.6212207
C64 C 1.0  0.5345536  0.6135582  0.6052575
C64 C 1.0  0.5594034  0.5968472  0.5948932
C64 C 1.0  0.5374409  0.5829750  0.6130579
C64 C 1.0  0.5458797  0.6096722  0.6266413
C64 C 1.0  0.5356496  0.6164149  0.6150438
C64 C 1.0  0.5658794  0.6025912  0.6003894
C64 C 1.0  0.5442287  0.5815547  0.6206107
C64 C 1.0  0.5403108  0.6173808  0.6283930
C64 C 1.0  0.5368968  0.6202671  0.6238250
C64 C 1.0  0.5728332  0.6070933  0.6053772
C64 C 1.0  0.5496345  0.5800027  0.6284766
C64 C 1.0  0.5565213  0.5920274  0.6254998
C64 C 1.0  0.5246006  0.5997450  0.6099525
C64 C 1.0  0.5498192  0.6110322  0.5905538
C64 C 1.0  0.5495218  0.5788795  0.6008440
H64 H 1.0  0.5583295  0.5820882  0.6278360
H64 H 1.0  0.5555594  0.5831499  0.6343676
H64 H 1.0  0.5186295  0.5919965  0.6133883
H64 H 1.0  0.5144732  0.5926614  0.6075795
H64 H 1.0  0.5448060  0.6197955  0.5881901
H64 H 1.0  0.5434676  0.6172264  0.5816272
H64 H 1.0  0.5570235  0.5761275  0.5942370
H64 H 1.0  0.5521521  0.5728469  0.5901175
H64 H 1.0  0.5623222  0.6130678  0.6145771
H64 H 1.0  0.5322330  0.6077524  0.5924849
H64 H 1.0  0.5491599  0.5906388  0.5872267
H64 H 1.0  0.5297329  0.5848521  0.6012550
H64 H 1.0  0.5703282  0.6142225  0.6101999
H64 H 1.0  0.5756504  0.6104333  0.6131635
H64 H 1.0  0.5350181  0.6123716  0.5850350
H64 H 1.0  0.5347337  0.6194813  0.5859474
H64 H 1.0  0.5500165  0.5816972  0.5852508
H64 H 1.0  0.5568664  0.5796852  0.5845472
H64 H 1.0  0.5207283  0.5864962  0.6021542
H64 H 1.0  0.5179111  0.5832755  0.6079123
H64 H 1.0  0.5482181  0.5989870  0.6284890
H64 H 1.0  0.5292783  0.6072888  0.6166058
H64 H 1.0  0.5588969  0.6106871  0.5969223
H64 H 1.0  0.5508742  0.5792336  0.6118491
H64 H 1.0  0.5633093  0.5981912  0.6192548
H64 H 1.0  0.5276055  0.6027888  0.5995589
H64 H 1.0  0.5480254  0.6003701  0.5874870
H64 H 1.0  0.5387827  0.5817305  0.5991518
H64 H 1.0  0.5542700  0.6133941  0.6201557
H64 H 1.0  0.5370600  0.6170714  0.6040606
H64 H 1.0  0.5618422  0.5932493  0.5959737
H64 H 1.0  0.5343679  0.5839949  0.6161525
H64 H 1.0  0.5427891  0.6071437  0.6287162
H64 H 1.0  0.5385445  0.6194679  0.6134475
H64 H 1.0  0.5676969  0.5986755  0.6016603
H64 H 1.0  0.5410097  0.5831644  0.6233121
H64 H 1.0  0.5376337  0.6145087  0.6306559
H64 H 1.0  0.5415488  0.6204687  0.6314428
H64 H 1.0  0.5395016  0.6233326  0.6217384
H64 H 1.0  0.5336082  0.6226664  0.6257743
H64 H 1.0  0.5744926  0.6029477  0.6061499
H64 H 1.0  0.5761436  0.6092929  0.6032394
H64 H 1.0  0.5460213  0.5814091  0.6308219
H64 H 1.0  0.5504132  0.5758055  0.6299418
H64 H 1.0  0.5599019  0.5899682  0.6233596
H64 H 1.0  0.5244236  0.5990669  0.6143979
H64 H 1.0  0.5510363  0.6147782  0.5927306
H64 H 1.0  0.5536820  0.5784127  0.6024950
N64 N 1.0  0.5453088  0.6148907  0.6261173
N64 N 1.0  0.5343393  0.6162274  0.6201512
N64 N 1.0  0.5679312  0.6072212  0.6018682
N64 N 1.0  0.5488209  0.5797790  0.6225059
N64 N 1.0  0.5534702  0.5894872  0.6289744
N64 N 1.0  0.5359876  0.6153830  0.5933802
N64 N 1.0  0.5458977  0.6110152  0.5870246
N64 N 1.0  0.5484707  0.5782031  0.5957183
N64 N 1.0  0.5680272  0.6066997  0.6144140
N64 N 1.0  0.5219996  0.5966521  0.6065608
N64 N 1.0  0.5560560  0.5863442  0.5898965
N64 N 1.0  0.5262198  0.5850894  0.6090472
C65 C 1.0  0.3748170  0.3586866  0.5188521
C65 C 1.0  0.3683056  0.3813709  0.5541857
C65 C 1.0  0.3471961  0.3482022  0.5663468
C65 C 1.0  0.3858386  0.3441691  0.5527929
C65 C 1.0  0.3514255  0.3431575  0.5300627
C65 C 1.0  0.3511995  0.3609862  0.5617218
C65 C 1.0  0.3723282  0.3421122  0.5565474
C65 C 1.0  0.3764417  0.3701360  0.5512819
C65 C 1.0  0.3509974  0.3335350  0.5309189
C65 C 1.0  0.3474190  0.3544344  0.5677460
C65 C 1.0  0.3819496  0.3412247  0.5569229
C65 C 1.0  0.3741767  0.3788960  0.5546934
C65 C 1.0  0.3525895  0.3585526  0.5276100
C65 C 1.0  0.3478989  0.3678039  0.5479514
C65 C 1.0  0.3602992  0.3376304  0.5474802
C65 C 1.0  0.3784058  0.3628718  0.5374848
C65 C 1.0  0.3580037  0.3589258  0.5255924
C65 C 1.0  0.3522487  0.3716285  0.5476665
C65 C 1.0  0.3558693  0.3396317  0.5506427
C65 C 1.0  0.3802111  0.3576826  0.5393400
C65 C 1.0  0.3613565  0.3542325  0.5249916
C65 C 1.0  0.3562222  0.3720272  0.5518588
C65 C 1.0  0.3567235  0.3424033  0.5556545
C65 C 1.0  0.3807985  0.3565089  0.5449794
C65 C 1.0  0.3591728  0.3490826  0.5264874
C65 C 1.0  0.3557868  0.3684653  0.5564148
C65 C 1.0  0.3621727  0.3431772  0.5574805
C65 C 1.0  0.3795109  0.3606701  0.5488080
C65 C 1.0  0.3537696  0.3485450  0.5285234
C65 C 1.0  0.3515020  0.3645947  0.5568452
C65 C 1.0  0.3667005  0.3412379  0.5544368
C65 C 1.0  0.3776972  0.3659011  0.5471127
C65 C 1.0  0.3505462  0.3533245  0.5290656
C65 C 1.0  0.3476002  0.3643170  0.5525644
C65 C 1.0  0.3656814  0.3384815  0.5494373
C65 C 1.0  0.3771593  0.3669222  0.5414296
C65 C 1.0  0.3492270  0.3635852  0.5281212
C65 C 1.0  0.3436859  0.3673825  0.5435969
C65 C 1.0  0.3594455  0.3346795  0.5422402
C65 C 1.0  0.3778174  0.3641579  0.5315776
C65 C 1.0  0.3412999  0.3688903  0.5297083
C65 C 1.0  0.3388963  0.3698183  0.5355575
C65 C 1.0  0.3545063  0.3303029  0.5351725
C65 C 1.0  0.3785537  0.3627803  0.5220349
C65 C 1.0  0.3670254  0.3545745  0.5228381
C65 C 1.0  0.3606747  0.3761316  0.5513892
C65 C 1.0  0.3519451  0.3443827  0.5588387
C65 C 1.0  0.3827454  0.3510234  0.5467137
H65 H 1.0  0.3766651  0.3545524  0.5190186
H65 H 1.0  0.3748470  0.3598009  0.5144787
H65 H 1.0  0.3679144  0.3834543  0.5501810
H65 H 1.0  0.3678468  0.3846483  0.5572541
H65 H 1.0  0.3434354  0.3473484  0.5639675
H65 H 1.0  0.3467018  0.3458749  0.5701822
H65 H 1.0  0.3863128  0.3415852  0.5491002
H65 H 1.0  0.3899684  0.3443889  0.5545992
H65 H 1.0  0.3474090  0.3433750  0.5320806
H65 H 1.0  0.3547616  0.3612420  0.5644593
H65 H 1.0  0.3725719  0.3447655  0.5601741
H65 H 1.0  0.3765086  0.3686532  0.5555301
H65 H 1.0  0.3468526  0.3342106  0.5326212
H65 H 1.0  0.3503567  0.3309270  0.5272916
H65 H 1.0  0.3510372  0.3552424  0.5703524
H65 H 1.0  0.3438670  0.3554650  0.5703324
H65 H 1.0  0.3816882  0.3436790  0.5607236
H65 H 1.0  0.3838545  0.3373309  0.5581795
H65 H 1.0  0.3746582  0.3770473  0.5588027
H65 H 1.0  0.3771810  0.3822615  0.5545705
H65 H 1.0  0.3596694  0.3629199  0.5244374
H65 H 1.0  0.3524981  0.3743395  0.5441100
H65 H 1.0  0.3516964  0.3389815  0.5491514
H65 H 1.0  0.3811855  0.3545346  0.5363067
H65 H 1.0  0.3616837  0.3453992  0.5260554
H65 H 1.0  0.3588463  0.3687583  0.5596726
H65 H 1.0  0.3628583  0.3453143  0.5613562
H65 H 1.0  0.3799619  0.3597876  0.5531758
H65 H 1.0  0.3463594  0.3530106  0.5306248
H65 H 1.0  0.3442748  0.3613334  0.5528767
H65 H 1.0  0.3691679  0.3369689  0.5470673
H65 H 1.0  0.3757615  0.3709625  0.5400944
H65 H 1.0  0.3514685  0.3674143  0.5273706
H65 H 1.0  0.3408674  0.3639045  0.5440540
H65 H 1.0  0.3632185  0.3338275  0.5399404
H65 H 1.0  0.3758754  0.3681243  0.5307138
H65 H 1.0  0.3438673  0.3724491  0.5285767
H65 H 1.0  0.3379079  0.3689068  0.5267312
H65 H 1.0  0.3361162  0.3663891  0.5365810
H65 H 1.0  0.3362526  0.3734754  0.5354720
H65 H 1.0  0.3585612  0.3293918  0.5333658
H65 H 1.0  0.3526014  0.3262684  0.5358526
H65 H 1.0  0.3768483  0.3669601  0.5216423
H65 H 1.0  0.3825713  0.3629639  0.5199869
H65 H 1.0  0.3693537  0.3507318  0.5230866
H65 H 1.0  0.3608512  0.3782502  0.5474228
H65 H 1.0  0.3479961  0.3440017  0.5567145
H65 H 1.0  0.3830792  0.3480196  0.5433796
N65 N 1.0  0.3440924  0.3635593  0.5293329
N65 N 1.0  0.3432866  0.3707773  0.5395778
N65 N 1.0  0.3547066  0.3331929  0.5404609
N65 N 1.0  0.3794303  0.3609491  0.5277129
N65 N 1.0  0.3691232  0.3589729  0.5208162
N65 N 1.0  0.3471280  0.3577905  0.5627447
N65 N 1.0  0.3523043  0.3463902  0.5637044
N65 N 1.0  0.3839747  0.3497979  0.5516958
N65 N 1.0  0.3538290  0.3385524  0.5291391
N65 N 1.0  0.3640921  0.3771946  0.5552656
N65 N 1.0  0.3766313  0.3399688  0.5543741
N65 N 1.0  0.3753597  0.3751640  0.5501073
C66 C 1.0  0.3592504  0.5016777  0.3835238
C66 C 1.0  0.3753577  0.4638786  0.3943515
C66 C 1.0  0.3962871  0.4676042  0.3591130
C66 C 1.0  0.3974239  0.4978281  0.3870138
C66 C 1.0  0.3699969  0.4933340  0.3565257
C66 C 1.0  0.3871692  0.4639902  0.3693430
C66 C 1.0  0.3979421  0.4900549  0.3751745
C66 C 1.0  0.3807311  0.4769921  0.3942305
C66 C 1.0  0.3753841  0.4988616  0.3507004
C66 C 1.0  0.3943952  0.4629044  0.3630092
C66 C 1.0  0.4012607  0.4954095  0.3825105
C66 C 1.0  0.3785759  0.4682418  0.3977366
C66 C 1.0  0.3606125  0.4853437  0.3661418
C66 C 1.0  0.3715317  0.4655590  0.3694135
C66 C 1.0  0.3894867  0.4917827  0.3620398
C66 C 1.0  0.3734931  0.4904205  0.3904518
C66 C 1.0  0.3602065  0.4890373  0.3705821
C66 C 1.0  0.3705512  0.4654987  0.3751288
C66 C 1.0  0.3899166  0.4864231  0.3598670
C66 C 1.0  0.3780909  0.4936790  0.3890840
C66 C 1.0  0.3629440  0.4941495  0.3705467
C66 C 1.0  0.3748708  0.4649593  0.3789462
C66 C 1.0  0.3928977  0.4822722  0.3625898
C66 C 1.0  0.3834847  0.4915926  0.3893678
C66 C 1.0  0.3661617  0.4955144  0.3659304
C66 C 1.0  0.3802881  0.4644935  0.3769285
C66 C 1.0  0.3954721  0.4835774  0.3676194
C66 C 1.0  0.3842259  0.4860926  0.3910508
C66 C 1.0  0.3666678  0.4919226  0.3614057
C66 C 1.0  0.3814288  0.4645360  0.3712521
C66 C 1.0  0.3951354  0.4888812  0.3699176
C66 C 1.0  0.3797369  0.4827135  0.3924496
C66 C 1.0  0.3638735  0.4868545  0.3615910
C66 C 1.0  0.3769950  0.4650837  0.3675550
C66 C 1.0  0.3921128  0.4929299  0.3670708
C66 C 1.0  0.3743964  0.4849486  0.3921143
C66 C 1.0  0.3576295  0.4800569  0.3663574
C66 C 1.0  0.3670256  0.4660795  0.3653744
C66 C 1.0  0.3864068  0.4961773  0.3591945
C66 C 1.0  0.3678222  0.4925832  0.3902090
C66 C 1.0  0.3541805  0.4716254  0.3631146
C66 C 1.0  0.3579022  0.4665103  0.3621992
C66 C 1.0  0.3814397  0.5003969  0.3520512
C66 C 1.0  0.3608329  0.4991879  0.3891937
C66 C 1.0  0.3625093  0.4980713  0.3751642
C66 C 1.0  0.3736259  0.4648743  0.3848904
C66 C 1.0  0.3932635  0.4767339  0.3601232
C66 C 1.0  0.3881682  0.4951839  0.3879336
H66 H 1.0  0.3619409  0.5052190  0.3826544
H66 H 1.0  0.3550954  0.5034153  0.3838157
H66 H 1.0  0.3709115  0.4645646  0.3948921
H66 H 1.0  0.3761333  0.4598052  0.3961327
H66 H 1.0  0.3937466  0.4675357  0.3553614
H66 H 1.0  0.4004790  0.4667114  0.3576979
H66 H 1.0  0.3957918  0.5018094  0.3855916
H66 H 1.0  0.3999061  0.4988185  0.3906503
H66 H 1.0  0.3704818  0.4899827  0.3535616
H66 H 1.0  0.3902503  0.4641427  0.3726190
H66 H 1.0  0.3996768  0.4864379  0.3772142
H66 H 1.0  0.3849923  0.4756132  0.3937938
H66 H 1.0  0.3753461  0.4953236  0.3478693
H66 H 1.0  0.3735205  0.5022438  0.3483644
H66 H 1.0  0.3971078  0.4628018  0.3666381
H66 H 1.0  0.3950678  0.4589503  0.3609403
H66 H 1.0  0.4031033  0.4915621  0.3840400
H66 H 1.0  0.4047458  0.4982157  0.3819194
H66 H 1.0  0.3830155  0.4673922  0.3974138
H66 H 1.0  0.3775989  0.4676903  0.4021080
H66 H 1.0  0.3577077  0.4879613  0.3741402
H66 H 1.0  0.3663328  0.4658603  0.3765902
H66 H 1.0  0.3878972  0.4855128  0.3559743
H66 H 1.0  0.3774172  0.4979165  0.3877992
H66 H 1.0  0.3683105  0.4994420  0.3658081
H66 H 1.0  0.3836457  0.4640706  0.3798624
H66 H 1.0  0.3977872  0.4803844  0.3697416
H66 H 1.0  0.3883892  0.4844575  0.3912827
H66 H 1.0  0.3641993  0.4840152  0.3581426
H66 H 1.0  0.3778523  0.4651157  0.3631594
H66 H 1.0  0.3918416  0.4970411  0.3688270
H66 H 1.0  0.3709087  0.4823547  0.3931949
H66 H 1.0  0.3557001  0.4791604  0.3703228
H66 H 1.0  0.3683840  0.4666135  0.3611178
H66 H 1.0  0.3859406  0.4999704  0.3615706
H66 H 1.0  0.3646150  0.4894914  0.3908454
H66 H 1.0  0.3521585  0.4712857  0.3671561
H66 H 1.0  0.3508115  0.4715187  0.3601133
H66 H 1.0  0.3597137  0.4667162  0.3580505
H66 H 1.0  0.3553040  0.4628200  0.3621540
H66 H 1.0  0.3814849  0.5040990  0.3546645
H66 H 1.0  0.3835030  0.5016402  0.3482348
H66 H 1.0  0.3579712  0.4958175  0.3901859
H66 H 1.0  0.3601236  0.5022969  0.3923876
H66 H 1.0  0.3652503  0.5016271  0.3748601
H66 H 1.0  0.3693452  0.4658107  0.3859157
H66 H 1.0  0.3906476  0.4761192  0.3565134
H66 H 1.0  0.3870037  0.4991639  0.3861860
N66 N 1.0  0.3572723  0.4767338  0.3622755
N66 N 1.0  0.3619119  0.4659205  0.3666637
N66 N 1.0  0.3844156  0.4956758  0.3543347
N66 N 1.0  0.3666633  0.4976556  0.3893366
N66 N 1.0  0.3592092  0.4974421  0.3792322
N66 N 1.0  0.3885194  0.4633755  0.3642799
N66 N 1.0  0.3963728  0.4729025  0.3619905
N66 N 1.0  0.3932168  0.4938312  0.3886527
N66 N 1.0  0.3721710  0.4980770  0.3557423
N66 N 1.0  0.3772056  0.4637931  0.3886123
N66 N 1.0  0.3983652  0.4948881  0.3772472
N66 N 1.0  0.3769680  0.4738329  0.3961512
C67 C 1.0  0.6886325  0.6773555  0.3644914
C67 C 1.0  0.7029626  0.6497731  0.3934623
C67 C 1.0  0.6763476  0.6688471  0.4183922
C67 C 1.0  0.6636145  0.6540060  0.3821866
C67 C 1.0  0.6791423  0.6915302  0.3894518
C67 C 1.0  0.6879073  0.6641502  0.4116719
C67 C 1.0  0.6651264  0.6612068  0.3942996
C67 C 1.0  0.6907743  0.6508029  0.3863042
C67 C 1.0  0.6702519  0.6950756  0.3908307
C67 C 1.0  0.6816509  0.6653243  0.4189514
C67 C 1.0  0.6611569  0.6550427  0.3879949
C67 C 1.0  0.6987011  0.6465991  0.3899101
C67 C 1.0  0.6934752  0.6862451  0.3861320
C67 C 1.0  0.6985347  0.6724917  0.4036422
C67 C 1.0  0.6670412  0.6766865  0.3962259
C67 C 1.0  0.6868237  0.6613180  0.3753128
C67 C 1.0  0.6925797  0.6838699  0.3809281
C67 C 1.0  0.7007234  0.6683213  0.4002587
C67 C 1.0  0.6695228  0.6767379  0.4014671
C67 C 1.0  0.6810440  0.6610020  0.3756645
C67 C 1.0  0.6873549  0.6839346  0.3784128
C67 C 1.0  0.6988101  0.6628640  0.4005415
C67 C 1.0  0.6705803  0.6718433  0.4043748
C67 C 1.0  0.6784186  0.6574420  0.3794007
C67 C 1.0  0.6829689  0.6864362  0.3812469
C67 C 1.0  0.6945832  0.6616187  0.4043121
C67 C 1.0  0.6691125  0.6668033  0.4019107
C67 C 1.0  0.6817179  0.6541568  0.3828581
C67 C 1.0  0.6837056  0.6888577  0.3864645
C67 C 1.0  0.6922966  0.6656708  0.4077584
C67 C 1.0  0.6666278  0.6665868  0.3966852
C67 C 1.0  0.6875000  0.6543583  0.3826259
C67 C 1.0  0.6889824  0.6887123  0.3888441
C67 C 1.0  0.6943193  0.6710906  0.4073564
C67 C 1.0  0.6656338  0.6715749  0.3938991
C67 C 1.0  0.6899803  0.6579749  0.3788314
C67 C 1.0  0.6990357  0.6861099  0.3885727
C67 C 1.0  0.7005427  0.6782190  0.4034079
C67 C 1.0  0.6658744  0.6817993  0.3931613
C67 C 1.0  0.6896171  0.6650071  0.3713780
C67 C 1.0  0.7060404  0.6881480  0.3949196
C67 C 1.0  0.7062435  0.6855685  0.4007641
C67 C 1.0  0.6651439  0.6913226  0.3916528
C67 C 1.0  0.6904253  0.6712381  0.3640279
C67 C 1.0  0.6863827  0.6814935  0.3729368
C67 C 1.0  0.7012671  0.6586349  0.3969402
C67 C 1.0  0.6731477  0.6721166  0.4098725
C67 C 1.0  0.6723513  0.6572295  0.3795818
H67 H 1.0  0.6842141  0.6776838  0.3635400
H67 H 1.0  0.6907009  0.6797188  0.3612502
H67 H 1.0  0.7059645  0.6517882  0.3907310
H67 H 1.0  0.7053716  0.6467893  0.3958417
H67 H 1.0  0.6773379  0.6731752  0.4192979
H67 H 1.0  0.6734453  0.6676156  0.4216219
H67 H 1.0  0.6619873  0.6571078  0.3793111
H67 H 1.0  0.6620640  0.6500591  0.3806427
H67 H 1.0  0.6801338  0.6927594  0.3936659
H67 H 1.0  0.6863455  0.6599576  0.4111912
H67 H 1.0  0.6666045  0.6576520  0.3966300
H67 H 1.0  0.6883676  0.6486036  0.3894060
H67 H 1.0  0.6717804  0.6964104  0.3948823
H67 H 1.0  0.6689420  0.6988716  0.3887707
H67 H 1.0  0.6806092  0.6609607  0.4183104
H67 H 1.0  0.6831023  0.6655606  0.4232182
H67 H 1.0  0.6625716  0.6517838  0.3908084
H67 H 1.0  0.6566774  0.6545344  0.3877822
H67 H 1.0  0.6958604  0.6443644  0.3926438
H67 H 1.0  0.7008585  0.6433837  0.3875918
H67 H 1.0  0.6959891  0.6819445  0.3787530
H67 H 1.0  0.7039881  0.6693801  0.3973810
H67 H 1.0  0.6706167  0.6806803  0.4032895
H67 H 1.0  0.6785809  0.6635757  0.3729496
H67 H 1.0  0.6788972  0.6865401  0.3793843
H67 H 1.0  0.6930900  0.6574028  0.4045520
H67 H 1.0  0.6699166  0.6630045  0.4041424
H67 H 1.0  0.6797101  0.6513915  0.3857532
H67 H 1.0  0.6896518  0.6905597  0.3928688
H67 H 1.0  0.6925685  0.6742414  0.4100143
H67 H 1.0  0.6637092  0.6714328  0.3898573
H67 H 1.0  0.6944515  0.6581453  0.3786312
H67 H 1.0  0.7020127  0.6836133  0.3863022
H67 H 1.0  0.6981423  0.6811420  0.4058458
H67 H 1.0  0.6644471  0.6811629  0.3889413
H67 H 1.0  0.6940800  0.6652571  0.3718972
H67 H 1.0  0.7087578  0.6857923  0.3921622
H67 H 1.0  0.7078553  0.6922764  0.3950968
H67 H 1.0  0.7037387  0.6880813  0.4035834
H67 H 1.0  0.7104585  0.6858961  0.4023445
H67 H 1.0  0.6634535  0.6902074  0.3875987
H67 H 1.0  0.6618885  0.6937268  0.3936505
H67 H 1.0  0.6948947  0.6709448  0.3647151
H67 H 1.0  0.6898085  0.6698685  0.3597719
H67 H 1.0  0.6820586  0.6813399  0.3717004
H67 H 1.0  0.7041110  0.6602412  0.3938443
H67 H 1.0  0.6745697  0.6762149  0.4110696
H67 H 1.0  0.6702972  0.6603578  0.3770828
N67 N 1.0  0.7003550  0.6886856  0.3929839
N67 N 1.0  0.7047526  0.6797281  0.4006085
N67 N 1.0  0.6664514  0.6866289  0.3952049
N67 N 1.0  0.6870958  0.6677255  0.3676247
N67 N 1.0  0.6902344  0.6796859  0.3698172
N67 N 1.0  0.6860281  0.6674127  0.4153680
N67 N 1.0  0.6736978  0.6679424  0.4130519
N67 N 1.0  0.6696327  0.6536960  0.3824029
N67 N 1.0  0.6743788  0.6923875  0.3873517
N67 N 1.0  0.7002162  0.6534806  0.3973447
N67 N 1.0  0.6623159  0.6606555  0.3898688
N67 N 1.0  0.6960115  0.6502715  0.3859555
C68 C 1.0  0.5071658  0.3629122  0.3068076
C68 C 1.0  0.5182108  0.3534776  0.2668769
C68 C 1.0  0.5173645  0.3942887  0.2616397
C68 C 1.0  0.5395087  0.3779226  0.2922179
C68 C 1.0  0.4998334  0.3891358  0.2936710
C68 C 1.0  0.5145855  0.3803916  0.2616375
C68 C 1.0  0.5319920  0.3864609  0.2837646
C68 C 1.0  0.5253016  0.3590828  0.2777926
C68 C 1.0  0.5023037  0.3979015  0.2969223
C68 C 1.0  0.5169047  0.3890496  0.2580081
C68 C 1.0  0.5397458  0.3830792  0.2884491
C68 C 1.0  0.5235683  0.3531600  0.2703480
C68 C 1.0  0.4955907  0.3746710  0.2895294
C68 C 1.0  0.5021344  0.3729768  0.2677194
C68 C 1.0  0.5184226  0.3937444  0.2868983
C68 C 1.0  0.5201716  0.3616310  0.2924275
C68 C 1.0  0.4983995  0.3715343  0.2935037
C68 C 1.0  0.5043644  0.3676645  0.2683800
C68 C 1.0  0.5164924  0.3946190  0.2815001
C68 C 1.0  0.5238948  0.3657572  0.2940831
C68 C 1.0  0.5016969  0.3740258  0.2975717
C68 C 1.0  0.5098269  0.3664562  0.2668882
C68 C 1.0  0.5195166  0.3928872  0.2768756
C68 C 1.0  0.5280296  0.3677183  0.2905358
C68 C 1.0  0.5021601  0.3797975  0.2975819
C68 C 1.0  0.5130941  0.3707216  0.2647050
C68 C 1.0  0.5245815  0.3902002  0.2777445
C68 C 1.0  0.5283805  0.3654661  0.2852032
C68 C 1.0  0.4994097  0.3830769  0.2936690
C68 C 1.0  0.5110123  0.3760761  0.2639834
C68 C 1.0  0.5266431  0.3892537  0.2830718
C68 C 1.0  0.5247377  0.3613411  0.2834029
C68 C 1.0  0.4961548  0.3804407  0.2896710
C68 C 1.0  0.5055223  0.3771286  0.2655257
C68 C 1.0  0.5234974  0.3910474  0.2876017
C68 C 1.0  0.5206503  0.3594821  0.2870727
C68 C 1.0  0.4921514  0.3718688  0.2853805
C68 C 1.0  0.4963971  0.3742759  0.2692311
C68 C 1.0  0.5153032  0.3955840  0.2917748
C68 C 1.0  0.5158476  0.3595156  0.2961319
C68 C 1.0  0.4858270  0.3710662  0.2781100
C68 C 1.0  0.4873167  0.3725548  0.2720752
C68 C 1.0  0.5083094  0.4000786  0.2967134
C68 C 1.0  0.5109630  0.3583703  0.3043983
C68 C 1.0  0.5046246  0.3707753  0.3017852
C68 C 1.0  0.5119571  0.3608154  0.2676200
C68 C 1.0  0.5173398  0.3939388  0.2713037
C68 C 1.0  0.5318575  0.3720151  0.2924785
H68 H 1.0  0.5096507  0.3657411  0.3093292
H68 H 1.0  0.5042802  0.3609996  0.3097031
H68 H 1.0  0.5149983  0.3509830  0.2688741
H68 H 1.0  0.5189414  0.3514705  0.2629013
H68 H 1.0  0.5132680  0.3961849  0.2620358
H68 H 1.0  0.5198589  0.3973501  0.2594540
H68 H 1.0  0.5382479  0.3791855  0.2963836
H68 H 1.0  0.5436894  0.3762957  0.2927089
H68 H 1.0  0.4979478  0.3911420  0.2901113
H68 H 1.0  0.5188892  0.3791807  0.2611272
H68 H 1.0  0.5337424  0.3848075  0.2799625
H68 H 1.0  0.5282725  0.3612477  0.2751970
H68 H 1.0  0.5000212  0.3994976  0.2933478
H68 H 1.0  0.5002404  0.3996900  0.3005158
H68 H 1.0  0.5210409  0.3873044  0.2573892
H68 H 1.0  0.5155236  0.3902625  0.2538862
H68 H 1.0  0.5412643  0.3818587  0.2843574
H68 H 1.0  0.5428761  0.3859045  0.2900582
H68 H 1.0  0.5268571  0.3554323  0.2682132
H68 H 1.0  0.5249818  0.3488749  0.2704381
H68 H 1.0  0.4980222  0.3670712  0.2934784
H68 H 1.0  0.5017616  0.3644352  0.2700707
H68 H 1.0  0.5125712  0.3967071  0.2809306
H68 H 1.0  0.5235467  0.3674319  0.2982226
H68 H 1.0  0.5046802  0.3818144  0.3006868
H68 H 1.0  0.5173214  0.3698097  0.2635394
H68 H 1.0  0.5269405  0.3888555  0.2741829
H68 H 1.0  0.5315737  0.3669636  0.2824425
H68 H 1.0  0.4939881  0.3828884  0.2866093
H68 H 1.0  0.5038887  0.3812619  0.2649736
H68 H 1.0  0.5250737  0.3903299  0.2917322
H68 H 1.0  0.5178234  0.3562893  0.2857035
H68 H 1.0  0.4924956  0.3673819  0.2853902
H68 H 1.0  0.4953536  0.3786482  0.2690212
H68 H 1.0  0.5169834  0.3941789  0.2957060
H68 H 1.0  0.5129094  0.3567267  0.2941725
H68 H 1.0  0.4862526  0.3665910  0.2786832
H68 H 1.0  0.4814434  0.3719139  0.2787690
H68 H 1.0  0.4866333  0.3769877  0.2714279
H68 H 1.0  0.4843888  0.3705097  0.2693155
H68 H 1.0  0.5105161  0.3987054  0.3004258
H68 H 1.0  0.5082272  0.4045815  0.2970063
H68 H 1.0  0.5084391  0.3553909  0.3020989
H68 H 1.0  0.5127362  0.3560072  0.3078102
H68 H 1.0  0.5074552  0.3731557  0.3043485
H68 H 1.0  0.5091912  0.3580483  0.2698439
H68 H 1.0  0.5131424  0.3955593  0.2712120
H68 H 1.0  0.5308063  0.3737821  0.2964815
N68 N 1.0  0.4889857  0.3744086  0.2820100
N68 N 1.0  0.4928594  0.3706376  0.2706749
N68 N 1.0  0.5109755  0.3985901  0.2915138
N68 N 1.0  0.5154967  0.3607858  0.3012404
N68 N 1.0  0.5039559  0.3655854  0.3024589
N68 N 1.0  0.5128645  0.3851892  0.2602743
N68 N 1.0  0.5200800  0.3930607  0.2668816
N68 N 1.0  0.5360953  0.3735994  0.2897644
N68 N 1.0  0.5021928  0.3918999  0.2974959
N68 N 1.0  0.5166483  0.3592052  0.2658213
N68 N 1.0  0.5344575  0.3859759  0.2884036
N68 N 1.0  0.5225782  0.3549232  0.2760287
C69 C 1.0  0.4933933  0.4646370  0.3245549
C69 C 1.0  0.4839568  0.4642563  0.2831274
C69 C 1.0  0.4498953  0.4447764  0.2955367
C69 C 1.0  0.4604548  0.4806800  0.3126440
C69 C 1.0  0.4722137  0.4430653  0.3248424
C69 C 1.0  0.4625630  0.4482154  0.2901935
C69 C 1.0  0.4550073  0.4679085  0.3098026
C69 C 1.0  0.4788876  0.4716238  0.2941217
C69 C 1.0  0.4647809  0.4426091  0.3310111
C69 C 1.0  0.4533334  0.4453302  0.2901776
C69 C 1.0  0.4550882  0.4774491  0.3113746
C69 C 1.0  0.4824468  0.4700884  0.2852627
C69 C 1.0  0.4849135  0.4440950  0.3157852
C69 C 1.0  0.4766993  0.4428787  0.2945154
C69 C 1.0  0.4569919  0.4545081  0.3177704
C69 C 1.0  0.4836384  0.4712297  0.3090970
C69 C 1.0  0.4871381  0.4491232  0.3175998
C69 C 1.0  0.4800363  0.4471942  0.2925481
C69 C 1.0  0.4557388  0.4506764  0.3136017
C69 C 1.0  0.4788580  0.4732160  0.3117105
C69 C 1.0  0.4845864  0.4522533  0.3217615
C69 C 1.0  0.4777778  0.4517928  0.2898510
C69 C 1.0  0.4542650  0.4523692  0.3082639
C69 C 1.0  0.4741334  0.4746758  0.3086984
C69 C 1.0  0.4796835  0.4502458  0.3240976
C69 C 1.0  0.4720250  0.4520277  0.2891553
C69 C 1.0  0.4540798  0.4580530  0.3071292
C69 C 1.0  0.4742540  0.4740902  0.3029301
C69 C 1.0  0.4773310  0.4452284  0.3223881
C69 C 1.0  0.4685601  0.4477989  0.2910622
C69 C 1.0  0.4553032  0.4620013  0.3111838
C69 C 1.0  0.4789508  0.4721219  0.3001748
C69 C 1.0  0.4799977  0.4422182  0.3182222
C69 C 1.0  0.4709733  0.4432590  0.2937441
C69 C 1.0  0.4567625  0.4601480  0.3164816
C69 C 1.0  0.4836034  0.4707013  0.3033315
C69 C 1.0  0.4877664  0.4409471  0.3114441
C69 C 1.0  0.4790315  0.4380174  0.2973113
C69 C 1.0  0.4584993  0.4527761  0.3233937
C69 C 1.0  0.4886299  0.4697281  0.3122153
C69 C 1.0  0.4895967  0.4334705  0.3055914
C69 C 1.0  0.4859060  0.4320490  0.3005704
C69 C 1.0  0.4598707  0.4466947  0.3307853
C69 C 1.0  0.4944259  0.4689060  0.3199117
C69 C 1.0  0.4869101  0.4575105  0.3237244
C69 C 1.0  0.4814521  0.4561851  0.2878266
C69 C 1.0  0.4529460  0.4481966  0.3040519
C69 C 1.0  0.4692430  0.4767772  0.3116236
H69 H 1.0  0.4905460  0.4664145  0.3275994
H69 H 1.0  0.4972501  0.4639877  0.3268070
H69 H 1.0  0.4881964  0.4632674  0.2843841
H69 H 1.0  0.4840707  0.4643517  0.2786169
H69 H 1.0  0.4505825  0.4406693  0.2973236
H69 H 1.0  0.4455131  0.4448600  0.2944596
H69 H 1.0  0.4612698  0.4805123  0.3170987
H69 H 1.0  0.4597595  0.4850485  0.3117504
H69 H 1.0  0.4705466  0.4394272  0.3227840
H69 H 1.0  0.4611825  0.4521730  0.2885566
H69 H 1.0  0.4543599  0.4687754  0.3054344
H69 H 1.0  0.4748684  0.4723421  0.2922298
H69 H 1.0  0.4636454  0.4388021  0.3288314
H69 H 1.0  0.4654205  0.4413512  0.3352980
H69 H 1.0  0.4524403  0.4493321  0.2882476
H69 H 1.0  0.4518880  0.4422559  0.2872065
H69 H 1.0  0.4541275  0.4778417  0.3069632
H69 H 1.0  0.4516517  0.4794609  0.3134987
H69 H 1.0  0.4783086  0.4711872  0.2837784
H69 H 1.0  0.4852106  0.4730936  0.2833398
H69 H 1.0  0.4909343  0.4506535  0.3157808
H69 H 1.0  0.4844689  0.4469203  0.2931290
H69 H 1.0  0.4559052  0.4463080  0.3145759
H69 H 1.0  0.4788628  0.4736374  0.3161696
H69 H 1.0  0.4776410  0.4525897  0.3273214
H69 H 1.0  0.4702552  0.4555731  0.2870677
H69 H 1.0  0.4529382  0.4593865  0.3030090
H69 H 1.0  0.4706130  0.4752174  0.3005779
H69 H 1.0  0.4782602  0.4383294  0.3168377
H69 H 1.0  0.4683137  0.4399739  0.2952248
H69 H 1.0  0.4577093  0.4631838  0.3196357
H69 H 1.0  0.4872495  0.4691799  0.3012218
H69 H 1.0  0.4912207  0.4431074  0.3095332
H69 H 1.0  0.4759726  0.4352470  0.2991050
H69 H 1.0  0.4598920  0.4561176  0.3260669
H69 H 1.0  0.4918384  0.4677436  0.3097624
H69 H 1.0  0.4931602  0.4358868  0.3041774
H69 H 1.0  0.4913543  0.4296473  0.3072231
H69 H 1.0  0.4824882  0.4294078  0.3019409
H69 H 1.0  0.4882795  0.4294907  0.2977081
H69 H 1.0  0.4609043  0.4503921  0.3331932
H69 H 1.0  0.4563551  0.4448517  0.3329328
H69 H 1.0  0.4974783  0.4672341  0.3170098
H69 H 1.0  0.4963973  0.4725475  0.3217069
H69 H 1.0  0.4842594  0.4597802  0.3265655
H69 H 1.0  0.4857469  0.4557632  0.2891028
H69 H 1.0  0.4537689  0.4439529  0.3053031
H69 H 1.0  0.4694960  0.4765210  0.3161093
N69 N 1.0  0.4863803  0.4360723  0.3099782
N69 N 1.0  0.4842055  0.4370414  0.2976478
N69 N 1.0  0.4582205  0.4477883  0.3250898
N69 N 1.0  0.4892396  0.4706459  0.3173747
N69 N 1.0  0.4916432  0.4593360  0.3222753
N69 N 1.0  0.4591800  0.4443036  0.2912374
N69 N 1.0  0.4509856  0.4493639  0.2992950
N69 N 1.0  0.4650077  0.4787647  0.3091851
N69 N 1.0  0.4698549  0.4452084  0.3290471
N69 N 1.0  0.4798278  0.4601961  0.2848086
N69 N 1.0  0.4554535  0.4717706  0.3133691
N69 N 1.0  0.4831498  0.4704572  0.2912401
C70 C 1.0  0.3545410  0.5369156  0.4226739
C70 C 1.0  0.3235542  0.5214590  0.3980493
C70 C 1.0  0.3230130  0.4908004  0.4254980
C70 C 1.0  0.3199937  0.5298291  0.4381816
C70 C 1.0  0.3547181  0.5083057  0.4324435
C70 C 1.0  0.3248368  0.4989187  0.4140256
C70 C 1.0  0.3221583  0.5158601  0.4371609
C70 C 1.0  0.3235955  0.5275248  0.4108578
C70 C 1.0  0.3546949  0.5055635  0.4417165
C70 C 1.0  0.3212672  0.4917310  0.4194207
C70 C 1.0  0.3179773  0.5240723  0.4400904
C70 C 1.0  0.3208663  0.5259523  0.4017153
C70 C 1.0  0.3555495  0.5135604  0.4177438
C70 C 1.0  0.3383231  0.5030286  0.4070810
C70 C 1.0  0.3355707  0.5079310  0.4392186
C70 C 1.0  0.3358324  0.5333795  0.4187931
C70 C 1.0  0.3551776  0.5192733  0.4186088
C70 C 1.0  0.3365909  0.5078105  0.4042948
C70 C 1.0  0.3343554  0.5031223  0.4362134
C70 C 1.0  0.3337246  0.5331419  0.4241903
C70 C 1.0  0.3546547  0.5215167  0.4239308
C70 C 1.0  0.3311337  0.5097151  0.4046343
C70 C 1.0  0.3292681  0.5024167  0.4335392
C70 C 1.0  0.3284124  0.5311179  0.4252900
C70 C 1.0  0.3544862  0.5178887  0.4284404
C70 C 1.0  0.3273690  0.5067246  0.4078775
C70 C 1.0  0.3253503  0.5066766  0.4339031
C70 C 1.0  0.3251867  0.5292821  0.4208339
C70 C 1.0  0.3548469  0.5121436  0.4277377
C70 C 1.0  0.3289449  0.5019316  0.4107180
C70 C 1.0  0.3264140  0.5115367  0.4368653
C70 C 1.0  0.3271495  0.5294557  0.4153893
C70 C 1.0  0.3553656  0.5100573  0.4223613
C70 C 1.0  0.3344465  0.5001520  0.4102787
C70 C 1.0  0.3315558  0.5120940  0.4394887
C70 C 1.0  0.3324908  0.5315096  0.4144505
C70 C 1.0  0.3561373  0.5114160  0.4120914
C70 C 1.0  0.3440266  0.5009725  0.4067170
C70 C 1.0  0.3408770  0.5086926  0.4420749
C70 C 1.0  0.3413825  0.5355353  0.4175918
C70 C 1.0  0.3575735  0.5048330  0.4051556
C70 C 1.0  0.3531520  0.5005048  0.4035527
C70 C 1.0  0.3495904  0.5062708  0.4454976
C70 C 1.0  0.3498761  0.5397943  0.4193869
C70 C 1.0  0.3543057  0.5275048  0.4248853
C70 C 1.0  0.3295115  0.5147222  0.4016029
C70 C 1.0  0.3281752  0.4972850  0.4304795
C70 C 1.0  0.3263757  0.5309934  0.4310107
H70 H 1.0  0.3538927  0.5376256  0.4271023
H70 H 1.0  0.3584518  0.5389593  0.4217266
H70 H 1.0  0.3272402  0.5231808  0.3960540
H70 H 1.0  0.3207407  0.5204850  0.3946578
H70 H 1.0  0.3267574  0.4882500  0.4255932
H70 H 1.0  0.3198546  0.4883097  0.4275456
H70 H 1.0  0.3233285  0.5312165  0.4409186
H70 H 1.0  0.3166614  0.5328085  0.4388023
H70 H 1.0  0.3544883  0.5039583  0.4313033
H70 H 1.0  0.3208822  0.5010212  0.4144603
H70 H 1.0  0.3185890  0.5151521  0.4345130
H70 H 1.0  0.3197821  0.5255412  0.4121895
H70 H 1.0  0.3547772  0.5013267  0.4401113
H70 H 1.0  0.3584225  0.5059284  0.4442347
H70 H 1.0  0.3173761  0.4940524  0.4193325
H70 H 1.0  0.3202814  0.4877347  0.4175698
H70 H 1.0  0.3144657  0.5228028  0.4375223
H70 H 1.0  0.3162968  0.5244382  0.4442631
H70 H 1.0  0.3170341  0.5243172  0.4034978
H70 H 1.0  0.3195585  0.5293763  0.3990821
H70 H 1.0  0.3553149  0.5220602  0.4151050
H70 H 1.0  0.3395705  0.5100500  0.4018114
H70 H 1.0  0.3374439  0.4998861  0.4359938
H70 H 1.0  0.3362897  0.5345868  0.4275657
H70 H 1.0  0.3540887  0.5195261  0.4325901
H70 H 1.0  0.3231408  0.5081761  0.4081516
H70 H 1.0  0.3214066  0.5061518  0.4318466
H70 H 1.0  0.3210723  0.5277165  0.4216589
H70 H 1.0  0.3556557  0.5056346  0.4217172
H70 H 1.0  0.3356882  0.4964453  0.4124641
H70 H 1.0  0.3323999  0.5158430  0.4417893
H70 H 1.0  0.3340291  0.5316569  0.4102467
H70 H 1.0  0.3556827  0.5145152  0.4088604
H70 H 1.0  0.3449610  0.4975538  0.4094898
H70 H 1.0  0.3415010  0.5128059  0.4437904
H70 H 1.0  0.3427153  0.5349912  0.4133282
H70 H 1.0  0.3573511  0.5083206  0.4022705
H70 H 1.0  0.3616613  0.5030363  0.4044992
H70 H 1.0  0.3535512  0.4968993  0.4062689
H70 H 1.0  0.3540772  0.4989549  0.3994159
H70 H 1.0  0.3496541  0.5104210  0.4473164
H70 H 1.0  0.3499856  0.5034567  0.4490037
H70 H 1.0  0.3506703  0.5393130  0.4149516
H70 H 1.0  0.3501085  0.5442388  0.4201366
H70 H 1.0  0.3533706  0.5286690  0.4291302
H70 H 1.0  0.3329307  0.5169402  0.3996945
H70 H 1.0  0.3317342  0.4945622  0.4300648
H70 H 1.0  0.3294656  0.5320221  0.4341164
N70 N 1.0  0.3571104  0.5063530  0.4109723
N70 N 1.0  0.3476491  0.5029671  0.4034404
N70 N 1.0  0.3445081  0.5048959  0.4425584
N70 N 1.0  0.3444516  0.5378742  0.4211895
N70 N 1.0  0.3550347  0.5311139  0.4211066
N70 N 1.0  0.3257447  0.4942145  0.4162353
N70 N 1.0  0.3234679  0.4960391  0.4284488
N70 N 1.0  0.3214066  0.5297973  0.4323195
N70 N 1.0  0.3548685  0.5098554  0.4374846
N70 N 1.0  0.3245272  0.5164004  0.4011837
N70 N 1.0  0.3225309  0.5201228  0.4402472
N70 N 1.0  0.3247994  0.5280939  0.4057531
C71 C 1.0  0.7497856  0.4588780  0.3690115
C71 C 1.0  0.7328831  0.4765252  0.3342499
C71 C 1.0  0.7067636  0.4937166  0.3610071
C71 C 1.0  0.7473611  0.4972589  0.3667126
C71 C 1.0  0.7230031  0.4669441  0.3804861
C71 C 1.0  0.7129432  0.4857351  0.3510591
C71 C 1.0  0.7332849  0.4966809  0.3682588
C71 C 1.0  0.7407762  0.4816758  0.3448340
C71 C 1.0  0.7216824  0.4716349  0.3888385
C71 C 1.0  0.7068891  0.4922955  0.3547771
C71 C 1.0  0.7420974  0.5006521  0.3679896
C71 C 1.0  0.7380387  0.4800094  0.3357106
C71 C 1.0  0.7259405  0.4586959  0.3675352
C71 C 1.0  0.7150823  0.4701649  0.3510448
C71 C 1.0  0.7248935  0.4869128  0.3772685
C71 C 1.0  0.7469382  0.4739055  0.3570260
C71 C 1.0  0.7317305  0.4586913  0.3675390
C71 C 1.0  0.7194978  0.4697704  0.3473060
C71 C 1.0  0.7197799  0.4871944  0.3745476
C71 C 1.0  0.7476465  0.4782951  0.3607487
C71 C 1.0  0.7347721  0.4613398  0.3717060
C71 C 1.0  0.7217837  0.4744624  0.3447991
C71 C 1.0  0.7190166  0.4904940  0.3698506
C71 C 1.0  0.7461602  0.4837184  0.3593682
C71 C 1.0  0.7318762  0.4640531  0.3759227
C71 C 1.0  0.7195625  0.4796529  0.3461259
C71 C 1.0  0.7235296  0.4935471  0.3678657
C71 C 1.0  0.7438945  0.4847030  0.3541213
C71 C 1.0  0.7260794  0.4641473  0.3760584
C71 C 1.0  0.7151544  0.4802110  0.3498384
C71 C 1.0  0.7286973  0.4933717  0.3704714
C71 C 1.0  0.7431255  0.4804265  0.3502942
C71 C 1.0  0.7231849  0.4614570  0.3718261
C71 C 1.0  0.7129741  0.4754176  0.3522669
C71 C 1.0  0.7293032  0.4900198  0.3751650
C71 C 1.0  0.7446634  0.4750489  0.3518260
C71 C 1.0  0.7229431  0.4558240  0.3631011
C71 C 1.0  0.7126272  0.4652653  0.3536633
C71 C 1.0  0.7257248  0.4834992  0.3822234
C71 C 1.0  0.7485239  0.4682097  0.3584185
C71 C 1.0  0.7153194  0.4521812  0.3583987
C71 C 1.0  0.7110983  0.4558616  0.3553181
C71 C 1.0  0.7232775  0.4777746  0.3896224
C71 C 1.0  0.7524399  0.4610622  0.3636229
C71 C 1.0  0.7408455  0.4613215  0.3717712
C71 C 1.0  0.7263775  0.4738285  0.3408764
C71 C 1.0  0.7135681  0.4906845  0.3671731
C71 C 1.0  0.7470237  0.4881819  0.3633957
H71 H 1.0  0.7511890  0.4614169  0.3724928
H71 H 1.0  0.7514055  0.4547502  0.3698522
H71 H 1.0  0.7340437  0.4721476  0.3341011
H71 H 1.0  0.7315997  0.4775341  0.3300425
H71 H 1.0  0.7040172  0.4908097  0.3631381
H71 H 1.0  0.7048177  0.4977553  0.3615311
H71 H 1.0  0.7489208  0.4954356  0.3705572
H71 H 1.0  0.7506108  0.5000834  0.3653603
H71 H 1.0  0.7185586  0.4671722  0.3798174
H71 H 1.0  0.7153405  0.4891303  0.3493347
H71 H 1.0  0.7324242  0.4986638  0.3643116
H71 H 1.0  0.7392665  0.4858895  0.3443691
H71 H 1.0  0.7172573  0.4713590  0.3879025
H71 H 1.0  0.7221749  0.4694970  0.3927827
H71 H 1.0  0.7094202  0.4953636  0.3526050
H71 H 1.0  0.7027342  0.4928095  0.3530914
H71 H 1.0  0.7406908  0.5026938  0.3641960
H71 H 1.0  0.7431906  0.5040200  0.3707883
H71 H 1.0  0.7369413  0.4844048  0.3355950
H71 H 1.0  0.7411095  0.4794888  0.3324445
H71 H 1.0  0.7339486  0.4565817  0.3642691
H71 H 1.0  0.7211425  0.4657175  0.3463415
H71 H 1.0  0.7163525  0.4848032  0.3761587
H71 H 1.0  0.7494084  0.4774357  0.3647759
H71 H 1.0  0.7341368  0.4661237  0.3791879
H71 H 1.0  0.7213114  0.4832965  0.3441955
H71 H 1.0  0.7229623  0.4961099  0.3642368
H71 H 1.0  0.7427413  0.4888907  0.3530285
H71 H 1.0  0.7187062  0.4614706  0.3718465
H71 H 1.0  0.7095618  0.4758239  0.3551391
H71 H 1.0  0.7332903  0.4898710  0.3772000
H71 H 1.0  0.7440813  0.4717253  0.3488807
H71 H 1.0  0.7255485  0.4543196  0.3597545
H71 H 1.0  0.7096068  0.4661772  0.3568720
H71 H 1.0  0.7299984  0.4832238  0.3836062
H71 H 1.0  0.7472641  0.4651269  0.3553920
H71 H 1.0  0.7183446  0.4505847  0.3554259
H71 H 1.0  0.7131820  0.4485268  0.3599628
H71 H 1.0  0.7079200  0.4572397  0.3582398
H71 H 1.0  0.7088915  0.4533238  0.3523079
H71 H 1.0  0.7276395  0.4780333  0.3908233
H71 H 1.0  0.7209981  0.4794224  0.3931520
H71 H 1.0  0.7512514  0.4583631  0.3601825
H71 H 1.0  0.7569218  0.4606376  0.3639425
H71 H 1.0  0.7426885  0.4639678  0.3749097
H71 H 1.0  0.7280582  0.4696612  0.3406261
H71 H 1.0  0.7105876  0.4877245  0.3687879
H71 H 1.0  0.7483004  0.4867907  0.3674806
N71 N 1.0  0.7177171  0.4551005  0.3630984
N71 N 1.0  0.7138700  0.4603115  0.3523393
N71 N 1.0  0.7218140  0.4810322  0.3847638
N71 N 1.0  0.7511682  0.4668978  0.3627913
N71 N 1.0  0.7437952  0.4584603  0.3684623
N71 N 1.0  0.7085721  0.4865729  0.3538928
N71 N 1.0  0.7123431  0.4940203  0.3632735
N71 N 1.0  0.7463630  0.4932957  0.3622788
N71 N 1.0  0.7252744  0.4689613  0.3847999
N71 N 1.0  0.7282961  0.4777821  0.3379568
N71 N 1.0  0.7379269  0.4972449  0.3707020
N71 N 1.0  0.7404975  0.4781713  0.3409005
C72 C 1.0  0.4777228  0.7334138  0.5975818
C72 C 1.0  0.5107716  0.7112458  0.6124740
C72 C 1.0  0.5290704  0.7480657  0.6142342
C72 C 1.0  0.4924019  0.7424402  0.6320384
C72 C 1.0  0.4994613  0.7539293  0.5930497
C72 C 1.0  0.5248827  0.7349727  0.6107867
C72 C 1.0  0.5040133  0.7478002  0.6259308
C72 C 1.0  0.5015062  0.7200552  0.6185892
C72 C 1.0  0.4989685  0.7632497  0.5955786
C72 C 1.0  0.5308261  0.7419285  0.6139177
C72 C 1.0  0.4975865  0.7460663  0.6329444
C72 C 1.0  0.5067685  0.7120311  0.6173944
C72 C 1.0  0.4991470  0.7389536  0.5885766
C72 C 1.0  0.5182627  0.7301059  0.5973895
C72 C 1.0  0.5050774  0.7558535  0.6124769
C72 C 1.0  0.4892276  0.7273326  0.6120120
C72 C 1.0  0.4940608  0.7372698  0.5907718
C72 C 1.0  0.5156456  0.7252836  0.5992670
C72 C 1.0  0.5106570  0.7549233  0.6111985
C72 C 1.0  0.4885703  0.7317338  0.6157303
C72 C 1.0  0.4906602  0.7409261  0.5937209
C72 C 1.0  0.5159944  0.7235935  0.6047938
C72 C 1.0  0.5140665  0.7517338  0.6146237
C72 C 1.0  0.4920382  0.7323739  0.6203225
C72 C 1.0  0.4924737  0.7463743  0.5944657
C72 C 1.0  0.5190374  0.7268676  0.6084889
C72 C 1.0  0.5117677  0.7494287  0.6194226
C72 C 1.0  0.4962640  0.7284886  0.6211463
C72 C 1.0  0.4975418  0.7482122  0.5923288
C72 C 1.0  0.5217076  0.7317081  0.6067674
C72 C 1.0  0.5062155  0.7502663  0.6208358
C72 C 1.0  0.4970477  0.7240400  0.6175237
C72 C 1.0  0.5008246  0.7444420  0.5894072
C72 C 1.0  0.5212641  0.7332681  0.6011999
C72 C 1.0  0.5029295  0.7534843  0.6173034
C72 C 1.0  0.4934925  0.7235361  0.6129701
C72 C 1.0  0.5025394  0.7349788  0.5854804
C72 C 1.0  0.5179579  0.7318913  0.5915922
C72 C 1.0  0.5014781  0.7592287  0.6089347
C72 C 1.0  0.4855849  0.7266005  0.6072069
C72 C 1.0  0.5098574  0.7318956  0.5799629
C72 C 1.0  0.5158224  0.7312991  0.5821798
C72 C 1.0  0.4991508  0.7651726  0.6016714
C72 C 1.0  0.4780470  0.7282918  0.6013912
C72 C 1.0  0.4852983  0.7392124  0.5960020
C72 C 1.0  0.5132155  0.7184855  0.6065481
C72 C 1.0  0.5198962  0.7509161  0.6131284
C72 C 1.0  0.4911546  0.7370296  0.6241216
H72 H 1.0  0.4759799  0.7368883  0.5999112
H72 H 1.0  0.4747317  0.7325917  0.5943037
H72 H 1.0  0.5084729  0.7095819  0.6089415
H72 H 1.0  0.5137588  0.7080344  0.6135374
H72 H 1.0  0.5298089  0.7500301  0.6102181
H72 H 1.0  0.5318168  0.7502103  0.6171028
H72 H 1.0  0.4890578  0.7450171  0.6303909
H72 H 1.0  0.4909090  0.7410211  0.6360538
H72 H 1.0  0.5036797  0.7546721  0.5916693
H72 H 1.0  0.5244495  0.7336155  0.6150550
H72 H 1.0  0.5068302  0.7449691  0.6280049
H72 H 1.0  0.5042880  0.7212134  0.6219314
H72 H 1.0  0.5031149  0.7636047  0.5937855
H72 H 1.0  0.4964287  0.7661432  0.5932235
H72 H 1.0  0.5303409  0.7400328  0.6180053
H72 H 1.0  0.5352527  0.7417318  0.6130607
H72 H 1.0  0.5008439  0.7435510  0.6348418
H72 H 1.0  0.4966207  0.7492301  0.6360147
H72 H 1.0  0.5091147  0.7134390  0.6210068
H72 H 1.0  0.5051191  0.7079997  0.6185752
H72 H 1.0  0.4926771  0.7330514  0.5901787
H72 H 1.0  0.5133218  0.7228187  0.5963370
H72 H 1.0  0.5123424  0.7567493  0.6074723
H72 H 1.0  0.4852751  0.7346812  0.6150121
H72 H 1.0  0.4899153  0.7492736  0.5967256
H72 H 1.0  0.5193252  0.7255778  0.6127684
H72 H 1.0  0.5143864  0.7469616  0.6220898
H72 H 1.0  0.4989565  0.7289599  0.6246942
H72 H 1.0  0.5047534  0.7457685  0.5877148
H72 H 1.0  0.5233239  0.7370065  0.5998440
H72 H 1.0  0.4986326  0.7541494  0.6183778
H72 H 1.0  0.4940772  0.7201009  0.6101563
H72 H 1.0  0.5010283  0.7307418  0.5855984
H72 H 1.0  0.5197036  0.7359617  0.5907962
H72 H 1.0  0.4971318  0.7591779  0.6101001
H72 H 1.0  0.4868680  0.7233537  0.6043676
H72 H 1.0  0.5078118  0.7278542  0.5801003
H72 H 1.0  0.5100425  0.7329597  0.5755808
H72 H 1.0  0.5179547  0.7352790  0.5817925
H72 H 1.0  0.5180970  0.7284910  0.5794757
H72 H 1.0  0.4949568  0.7650743  0.6033850
H72 H 1.0  0.5003519  0.7695215  0.6017808
H72 H 1.0  0.4795371  0.7247488  0.5989911
H72 H 1.0  0.4738646  0.7271646  0.6026586
H72 H 1.0  0.4833288  0.7422735  0.5986477
H72 H 1.0  0.5105618  0.7166342  0.6034204
H72 H 1.0  0.5210146  0.7524609  0.6090523
H72 H 1.0  0.4881021  0.7400267  0.6227251
N72 N 1.0  0.5069080  0.7363015  0.5828348
N72 N 1.0  0.5158450  0.7289689  0.5877410
N72 N 1.0  0.5032220  0.7620274  0.6048165
N72 N 1.0  0.4812496  0.7294850  0.6063591
N72 N 1.0  0.4830574  0.7345409  0.5950067
N72 N 1.0  0.5279300  0.7390723  0.6094662
N72 N 1.0  0.5234280  0.7486024  0.6162919
N72 N 1.0  0.4937061  0.7375871  0.6287057
N72 N 1.0  0.4964902  0.7577729  0.5951078
N72 N 1.0  0.5138141  0.7163231  0.6113232
N72 N 1.0  0.4992082  0.7488428  0.6278435
N72 N 1.0  0.5021340  0.7155761  0.6158736
C73 C 1.0  0.4609706  0.4866907  0.7325825
C73 C 1.0  0.4715247  0.4982213  0.6930717
C73 C 1.0  0.4910639  0.4620073  0.6924114
C73 C 1.0  0.4513759  0.4637811  0.7031325
C73 C 1.0  0.4839485  0.4675456  0.7281686
C73 C 1.0  0.4876497  0.4757508  0.6929664
C73 C 1.0  0.4649398  0.4601132  0.7012821
C73 C 1.0  0.4624379  0.4886520  0.6982398
C73 C 1.0  0.4837611  0.4580600  0.7300387
C73 C 1.0  0.4913769  0.4676004  0.6893346
C73 C 1.0  0.4553302  0.4596152  0.7003292
C73 C 1.0  0.4655451  0.4959859  0.6927566
C73 C 1.0  0.4836955  0.4830482  0.7261716
C73 C 1.0  0.4904421  0.4859907  0.7045571
C73 C 1.0  0.4759575  0.4577858  0.7122453
C73 C 1.0  0.4590039  0.4856497  0.7132791
C73 C 1.0  0.4781921  0.4842294  0.7275286
C73 C 1.0  0.4863615  0.4899444  0.7033967
C73 C 1.0  0.4807283  0.4586068  0.7090521
C73 C 1.0  0.4569748  0.4802406  0.7127763
C73 C 1.0  0.4744850  0.4800581  0.7291054
C73 C 1.0  0.4827306  0.4893404  0.6989274
C73 C 1.0  0.4804251  0.4598995  0.7034158
C73 C 1.0  0.4567051  0.4775622  0.7076500
C73 C 1.0  0.4764026  0.4745975  0.7292831
C73 C 1.0  0.4832352  0.4846274  0.6955857
C73 C 1.0  0.4751854  0.4603889  0.7009798
C73 C 1.0  0.4585471  0.4804168  0.7029500
C73 C 1.0  0.4818849  0.4732539  0.7279529
C73 C 1.0  0.4872581  0.4805920  0.6966138
C73 C 1.0  0.4703300  0.4595987  0.7040338
C73 C 1.0  0.4605987  0.4858207  0.7032890
C73 C 1.0  0.4854651  0.4775305  0.7263971
C73 C 1.0  0.4908199  0.4813402  0.7011282
C73 C 1.0  0.4707992  0.4583093  0.7096684
C73 C 1.0  0.4608054  0.4883675  0.7084948
C73 C 1.0  0.4874296  0.4875695  0.7245878
C73 C 1.0  0.4942984  0.4866070  0.7092088
C73 C 1.0  0.4762317  0.4563853  0.7181493
C73 C 1.0  0.4592637  0.4885109  0.7186308
C73 C 1.0  0.4958007  0.4918331  0.7222966
C73 C 1.0  0.4986690  0.4909682  0.7166506
C73 C 1.0  0.4803426  0.4539358  0.7265519
C73 C 1.0  0.4577630  0.4899009  0.7280817
C73 C 1.0  0.4687165  0.4812597  0.7305789
C73 C 1.0  0.4785544  0.4936191  0.6978577
C73 C 1.0  0.4855425  0.4606768  0.7002382
C73 C 1.0  0.4545058  0.4719096  0.7073323
H73 H 1.0  0.4588539  0.4827685  0.7334018
H73 H 1.0  0.4607110  0.4889866  0.7364594
H73 H 1.0  0.4717780  0.5013229  0.6963653
H73 H 1.0  0.4724267  0.5004813  0.6892710
H73 H 1.0  0.4945788  0.4616767  0.6952520
H73 H 1.0  0.4916628  0.4586771  0.6894243
H73 H 1.0  0.4504633  0.4623619  0.7073385
H73 H 1.0  0.4474090  0.4636821  0.7009830
H73 H 1.0  0.4881025  0.4669971  0.7265267
H73 H 1.0  0.4843158  0.4753981  0.6899650
H73 H 1.0  0.4651383  0.4616516  0.6970576
H73 H 1.0  0.4625665  0.4860425  0.6945759
H73 H 1.0  0.4880526  0.4580330  0.7285838
H73 H 1.0  0.4839608  0.4565462  0.7342858
H73 H 1.0  0.4880166  0.4678166  0.6863017
H73 H 1.0  0.4951655  0.4676941  0.6868839
H73 H 1.0  0.4560296  0.4608900  0.6960370
H73 H 1.0  0.4532506  0.4556205  0.7000337
H73 H 1.0  0.4652258  0.4930842  0.6892903
H73 H 1.0  0.4627826  0.4993900  0.6916848
H73 H 1.0  0.4767330  0.4884618  0.7273881
H73 H 1.0  0.4860528  0.4935526  0.7060323
H73 H 1.0  0.4847301  0.4582029  0.7110224
H73 H 1.0  0.4555714  0.4781194  0.7164630
H73 H 1.0  0.4736159  0.4713069  0.7304934
H73 H 1.0  0.4804405  0.4841407  0.6921197
H73 H 1.0  0.4749256  0.4613837  0.6966208
H73 H 1.0  0.4583440  0.4783675  0.6989727
H73 H 1.0  0.4897190  0.4765930  0.7253557
H73 H 1.0  0.4939420  0.4782339  0.7019413
H73 H 1.0  0.4670572  0.4576897  0.7120504
H73 H 1.0  0.4623853  0.4925487  0.7087811
H73 H 1.0  0.4854144  0.4915577  0.7240556
H73 H 1.0  0.4968916  0.4830103  0.7099754
H73 H 1.0  0.4722558  0.4563930  0.7202572
H73 H 1.0  0.4614130  0.4924632  0.7185336
H73 H 1.0  0.4934155  0.4956844  0.7221753
H73 H 1.0  0.4989676  0.4925220  0.7254375
H73 H 1.0  0.5012674  0.4872612  0.7168583
H73 H 1.0  0.5015498  0.4943724  0.7159547
H73 H 1.0  0.4761169  0.4537621  0.7281795
H73 H 1.0  0.4820036  0.4497866  0.7271789
H73 H 1.0  0.4597250  0.4939370  0.7274540
H73 H 1.0  0.4536339  0.4908425  0.7296418
H73 H 1.0  0.4661481  0.4776169  0.7311974
H73 H 1.0  0.4782479  0.4967707  0.7010555
H73 H 1.0  0.4892958  0.4607190  0.7027207
H73 H 1.0  0.4537287  0.4699805  0.7113229
N73 N 1.0  0.4926224  0.4869604  0.7238822
N73 N 1.0  0.4946506  0.4909695  0.7121552
N73 N 1.0  0.4807179  0.4552333  0.7206753
N73 N 1.0  0.4571621  0.4865951  0.7230745
N73 N 1.0  0.4667947  0.4861433  0.7311193
N73 N 1.0  0.4915494  0.4722064  0.6932226
N73 N 1.0  0.4856681  0.4612543  0.6949955
N73 N 1.0  0.4535474  0.4693964  0.7027936
N73 N 1.0  0.4811695  0.4635041  0.7301128
N73 N 1.0  0.4755011  0.4937141  0.6935562
N73 N 1.0  0.4603549  0.4588725  0.7035786
N73 N 1.0  0.4637839  0.4937501  0.6980725
C74 C 1.0  0.4440107  0.3074019  0.5371523
C74 C 1.0  0.4595127  0.2970432  0.4989704
C74 C 1.0  0.4906571  0.2812539  0.5207509
C74 C 1.0  0.4519109  0.2704858  0.5294705
C74 C 1.0  0.4727828  0.3024901  0.5450290
C74 C 1.0  0.4823094  0.2892566  0.5125581
C74 C 1.0  0.4658241  0.2731599  0.5298373
C74 C 1.0  0.4536746  0.2894436  0.5094115
C74 C 1.0  0.4756887  0.2971097  0.5525202
C74 C 1.0  0.4896466  0.2833724  0.5148063
C74 C 1.0  0.4577316  0.2678673  0.5298082
C74 C 1.0  0.4551277  0.2926159  0.5003930
C74 C 1.0  0.4672564  0.3116424  0.5336239
C74 C 1.0  0.4778665  0.3041578  0.5148416
C74 C 1.0  0.4735773  0.2830125  0.5393144
C74 C 1.0  0.4477703  0.2945868  0.5230379
C74 C 1.0  0.4615662  0.3107031  0.5341373
C74 C 1.0  0.4730637  0.3042731  0.5115935
C74 C 1.0  0.4783505  0.2838963  0.5361415
C74 C 1.0  0.4481363  0.2897261  0.5261793
C74 C 1.0  0.4594258  0.3071141  0.5381581
C74 C 1.0  0.4712511  0.2996065  0.5086848
C74 C 1.0  0.4790883  0.2813527  0.5309921
C74 C 1.0  0.4502625  0.2848228  0.5239514
C74 C 1.0  0.4631353  0.3044229  0.5416973
C74 C 1.0  0.4743572  0.2947262  0.5090956
C74 C 1.0  0.4748974  0.2778654  0.5290163
C74 C 1.0  0.4520695  0.2848570  0.5184409
C74 C 1.0  0.4688607  0.3052589  0.5413088
C74 C 1.0  0.4791745  0.2944525  0.5122963
C74 C 1.0  0.4700745  0.2768827  0.5320658
C74 C 1.0  0.4517688  0.2896294  0.5151758
C74 C 1.0  0.4708432  0.3088729  0.5372421
C74 C 1.0  0.4808596  0.2992107  0.5151507
C74 C 1.0  0.4694831  0.2795036  0.5372053
C74 C 1.0  0.4496152  0.2944614  0.5175513
C74 C 1.0  0.4692909  0.3154752  0.5293736
C74 C 1.0  0.4798262  0.3090420  0.5178738
C74 C 1.0  0.4727833  0.2856258  0.5447398
C74 C 1.0  0.4455069  0.2997394  0.5253233
C74 C 1.0  0.4757269  0.3208488  0.5245563
C74 C 1.0  0.4800948  0.3183018  0.5206464
C74 C 1.0  0.4751285  0.2907432  0.5526021
C74 C 1.0  0.4411477  0.3054767  0.5317719
C74 C 1.0  0.4534617  0.3061346  0.5387589
C74 C 1.0  0.4662173  0.2999493  0.5053034
C74 C 1.0  0.4841816  0.2823750  0.5278450
C74 C 1.0  0.4505200  0.2798279  0.5273973
H74 H 1.0  0.4433894  0.3042693  0.5403673
H74 H 1.0  0.4418895  0.3110795  0.5386837
H74 H 1.0  0.4576984  0.3011590  0.4995187
H74 H 1.0  0.4604705  0.2967689  0.4945687
H74 H 1.0  0.4931498  0.2842926  0.5230063
H74 H 1.0  0.4932328  0.2775529  0.5205498
H74 H 1.0  0.4505201  0.2715561  0.5336487
H74 H 1.0  0.4489955  0.2673525  0.5280389
H74 H 1.0  0.4771124  0.3030711  0.5439475
H74 H 1.0  0.4802771  0.2857478  0.5106071
H74 H 1.0  0.4665409  0.2718317  0.5255976
H74 H 1.0  0.4557410  0.2856188  0.5082492
H74 H 1.0  0.4798946  0.2982133  0.5512448
H74 H 1.0  0.4753101  0.2986501  0.5567455
H74 H 1.0  0.4873852  0.2802159  0.5124695
H74 H 1.0  0.4936245  0.2837482  0.5127078
H74 H 1.0  0.4590102  0.2665520  0.5256642
H74 H 1.0  0.4574659  0.2640553  0.5322100
H74 H 1.0  0.4568539  0.2885041  0.4995870
H74 H 1.0  0.4516785  0.2930171  0.4975103
H74 H 1.0  0.4587159  0.3127999  0.5313911
H74 H 1.0  0.4707342  0.3080899  0.5113354
H74 H 1.0  0.4815335  0.2866032  0.5377541
H74 H 1.0  0.4467113  0.2897976  0.5304250
H74 H 1.0  0.4615780  0.3016353  0.5448378
H74 H 1.0  0.4729772  0.2911045  0.5068508
H74 H 1.0  0.4754475  0.2758834  0.5250379
H74 H 1.0  0.4537137  0.2810749  0.5166937
H74 H 1.0  0.4752487  0.3095868  0.5368667
H74 H 1.0  0.4845845  0.2990244  0.5176301
H74 H 1.0  0.4657626  0.2787556  0.5395841
H74 H 1.0  0.4493694  0.2981644  0.5150438
H74 H 1.0  0.4661426  0.3169253  0.5265039
H74 H 1.0  0.4832784  0.3082563  0.5206512
H74 H 1.0  0.4686918  0.2850332  0.5465174
H74 H 1.0  0.4459544  0.3033266  0.5226434
H74 H 1.0  0.4721927  0.3222759  0.5221049
H74 H 1.0  0.4774475  0.3245882  0.5264071
H74 H 1.0  0.4837412  0.3171197  0.5230637
H74 H 1.0  0.4815566  0.3215077  0.5178257
H74 H 1.0  0.4710106  0.2896351  0.5541357
H74 H 1.0  0.4779977  0.2890775  0.5556617
H74 H 1.0  0.4415380  0.3087263  0.5286379
H74 H 1.0  0.4367140  0.3051240  0.5325389
H74 H 1.0  0.4523876  0.3028663  0.5416596
H74 H 1.0  0.4639125  0.3037865  0.5057686
H74 H 1.0  0.4868405  0.2855657  0.5295775
H74 H 1.0  0.4494982  0.2804922  0.5317292
N74 N 1.0  0.4743175  0.3170355  0.5290095
N74 N 1.0  0.4777174  0.3138496  0.5173475
N74 N 1.0  0.4765306  0.2883742  0.5472373
N74 N 1.0  0.4431842  0.3000688  0.5300488
N74 N 1.0  0.4497753  0.3088529  0.5361404
N74 N 1.0  0.4870372  0.2888084  0.5148568
N74 N 1.0  0.4854649  0.2797755  0.5234369
N74 N 1.0  0.4518168  0.2750614  0.5255441
N74 N 1.0  0.4713204  0.2996272  0.5492126
N74 N 1.0  0.4646101  0.2961151  0.5020551
N74 N 1.0  0.4616114  0.2715582  0.5325800
N74 N 1.0  0.4529965  0.2933928  0.5059800
C75 C 1.0  0.4347282  0.4082774  0.5884703
C75 C 1.0  0.3960534  0.4185839  0.6027349
C75 C 1.0  0.4167053  0.4331469  0.6352169
C75 C 1.0  0.4271059  0.4450148  0.5972144
C75 C 1.0  0.4414749  0.4122014  0.6176777
C75 C 1.0  0.4087789  0.4255018  0.6262965
C75 C 1.0  0.4268780  0.4419051  0.6110396
C75 C 1.0  0.4068004  0.4262417  0.5975665
C75 C 1.0  0.4488955  0.4174028  0.6210525
C75 C 1.0  0.4107857  0.4311288  0.6339004
C75 C 1.0  0.4272326  0.4474469  0.6031236
C75 C 1.0  0.3976985  0.4231290  0.5985530
C75 C 1.0  0.4302123  0.4033563  0.6114087
C75 C 1.0  0.4110902  0.4107211  0.6214815
C75 C 1.0  0.4359307  0.4317086  0.6188547
C75 C 1.0  0.4206032  0.4211296  0.5920587
C75 C 1.0  0.4309667  0.4044663  0.6057765
C75 C 1.0  0.4080396  0.4107924  0.6165502
C75 C 1.0  0.4325571  0.4307131  0.6234654
C75 C 1.0  0.4237762  0.4259403  0.5927046
C75 C 1.0  0.4351077  0.4080740  0.6039148
C75 C 1.0  0.4052547  0.4155460  0.6147697
C75 C 1.0  0.4274079  0.4332911  0.6240743
C75 C 1.0  0.4215134  0.4308001  0.5948926
C75 C 1.0  0.4385198  0.4106078  0.6078473
C75 C 1.0  0.4055881  0.4203223  0.6180422
C75 C 1.0  0.4256402  0.4369293  0.6199191
C75 C 1.0  0.4159338  0.4307726  0.5964733
C75 C 1.0  0.4378898  0.4095986  0.6135231
C75 C 1.0  0.4085923  0.4204093  0.6229912
C75 C 1.0  0.4288936  0.4380267  0.6152569
C75 C 1.0  0.4126354  0.4260495  0.5958904
C75 C 1.0  0.4337092  0.4059715  0.6152245
C75 C 1.0  0.4113272  0.4155688  0.6246393
C75 C 1.0  0.4340259  0.4353670  0.6147915
C75 C 1.0  0.4150475  0.4212601  0.5936832
C75 C 1.0  0.4258440  0.3995110  0.6131478
C75 C 1.0  0.4139902  0.4057441  0.6234071
C75 C 1.0  0.4413571  0.4290596  0.6181987
C75 C 1.0  0.4229265  0.4160242  0.5897281
C75 C 1.0  0.4207141  0.3939951  0.6192109
C75 C 1.0  0.4166555  0.3964494  0.6234953
C75 C 1.0  0.4490649  0.4237823  0.6206972
C75 C 1.0  0.4294888  0.4103520  0.5854544
C75 C 1.0  0.4359609  0.4092316  0.5980138
C75 C 1.0  0.4020780  0.4153986  0.6095949
C75 C 1.0  0.4240456  0.4321468  0.6290014
C75 C 1.0  0.4249964  0.4357449  0.5954467
H75 H 1.0  0.4379975  0.4113909  0.5880788
H75 H 1.0  0.4363074  0.4046504  0.5862978
H75 H 1.0  0.3966334  0.4145207  0.6008153
H75 H 1.0  0.3916194  0.4188785  0.6035221
H75 H 1.0  0.4188263  0.4300066  0.6377015
H75 H 1.0  0.4164369  0.4367679  0.6378978
H75 H 1.0  0.4313262  0.4439406  0.5959606
H75 H 1.0  0.4258262  0.4482534  0.5943439
H75 H 1.0  0.4402120  0.4114984  0.6219395
H75 H 1.0  0.4069480  0.4290942  0.6242987
H75 H 1.0  0.4226264  0.4432587  0.6116259
H75 H 1.0  0.4055937  0.4300133  0.5997039
H75 H 1.0  0.4474386  0.4161836  0.6251664
H75 H 1.0  0.4531169  0.4158268  0.6207966
H75 H 1.0  0.4085752  0.4343806  0.6316472
H75 H 1.0  0.4085231  0.4306535  0.6377764
H75 H 1.0  0.4230535  0.4487689  0.6042745
H75 H 1.0  0.4296817  0.4512375  0.6030757
H75 H 1.0  0.3968646  0.4271940  0.6003741
H75 H 1.0  0.3949549  0.4228682  0.5949792
H75 H 1.0  0.4283179  0.4024908  0.6027528
H75 H 1.0  0.4078379  0.4070531  0.6140929
H75 H 1.0  0.4340110  0.4278902  0.6266240
H75 H 1.0  0.4280754  0.4258646  0.5914509
H75 H 1.0  0.4417493  0.4134065  0.6065070
H75 H 1.0  0.4034382  0.4240105  0.6166876
H75 H 1.0  0.4216630  0.4389385  0.6203702
H75 H 1.0  0.4141595  0.4345214  0.5981640
H75 H 1.0  0.4331473  0.4051251  0.6195864
H75 H 1.0  0.4136545  0.4156109  0.6284654
H75 H 1.0  0.4365619  0.4362032  0.6111957
H75 H 1.0  0.4125147  0.4175955  0.5932195
H75 H 1.0  0.4230904  0.3981924  0.6098419
H75 H 1.0  0.4166324  0.4063902  0.6269919
H75 H 1.0  0.4433059  0.4297588  0.6142032
H75 H 1.0  0.4201943  0.4124556  0.5899535
H75 H 1.0  0.4183944  0.3927068  0.6155372
H75 H 1.0  0.4224551  0.3901831  0.6208861
H75 H 1.0  0.4189339  0.3974899  0.6272719
H75 H 1.0  0.4137451  0.3932320  0.6247399
H75 H 1.0  0.4507762  0.4250004  0.6166817
H75 H 1.0  0.4520217  0.4253229  0.6237389
H75 H 1.0  0.4263087  0.4071279  0.5856149
H75 H 1.0  0.4304394  0.4108337  0.5810687
H75 H 1.0  0.4389360  0.4124984  0.5971615
H75 H 1.0  0.4025979  0.4116299  0.6071910
H75 H 1.0  0.4256359  0.4288554  0.6316261
H75 H 1.0  0.4293594  0.4350632  0.5945805
N75 N 1.0  0.4252595  0.3977993  0.6181038
N75 N 1.0  0.4135016  0.4010108  0.6211282
N75 N 1.0  0.4436718  0.4261676  0.6219553
N75 N 1.0  0.4277391  0.4157132  0.5875891
N75 N 1.0  0.4334674  0.4066594  0.5941406
N75 N 1.0  0.4108874  0.4257764  0.6311251
N75 N 1.0  0.4196156  0.4347552  0.6301868
N75 N 1.0  0.4231404  0.4404895  0.5968173
N75 N 1.0  0.4457434  0.4150604  0.6164768
N75 N 1.0  0.3989370  0.4193178  0.6079796
N75 N 1.0  0.4298063  0.4436057  0.6069939
N75 N 1.0  0.4033595  0.4223549  0.5966260
C76 C 1.0  0.4465233  0.6260335  0.3802279
C76 C 1.0  0.4784211  0.6338132  0.4071996
C76 C 1.0  0.4814282  0.6692813  0.3865441
C76 C 1.0  0.4452245  0.6576204  0.4022460
C76 C 1.0  0.4601699  0.6482667  0.3649486
C76 C 1.0  0.4833198  0.6562529  0.3917914
C76 C 1.0  0.4556196  0.6635860  0.3946820
C76 C 1.0  0.4652571  0.6389407  0.4060713
C76 C 1.0  0.4557343  0.6559539  0.3611091
C76 C 1.0  0.4851745  0.6656081  0.3901939
C76 C 1.0  0.4482676  0.6630878  0.4009431
C76 C 1.0  0.4730261  0.6351119  0.4103714
C76 C 1.0  0.4664541  0.6351791  0.3707457
C76 C 1.0  0.4834828  0.6425871  0.3840314
C76 C 1.0  0.4581709  0.6625985  0.3792058
C76 C 1.0  0.4540720  0.6348184  0.3958298
C76 C 1.0  0.4618297  0.6327785  0.3732708
C76 C 1.0  0.4822111  0.6389611  0.3883747
C76 C 1.0  0.4638256  0.6638753  0.3790457
C76 C 1.0  0.4507845  0.6395935  0.3959705
C76 C 1.0  0.4566254  0.6353338  0.3731447
C76 C 1.0  0.4813042  0.6408757  0.3937631
C76 C 1.0  0.4668121  0.6650474  0.3838662
C76 C 1.0  0.4521372  0.6441144  0.3993257
C76 C 1.0  0.4561245  0.6404212  0.3704252
C76 C 1.0  0.4816737  0.6465770  0.3947595
C76 C 1.0  0.4640150  0.6649007  0.3889439
C76 C 1.0  0.4569246  0.6437929  0.4025828
C76 C 1.0  0.4606614  0.6429530  0.3678490
C76 C 1.0  0.4829356  0.6503239  0.3905294
C76 C 1.0  0.4583724  0.6636432  0.3892682
C76 C 1.0  0.4603087  0.6390946  0.4025524
C76 C 1.0  0.4657917  0.6402767  0.3680619
C76 C 1.0  0.4838165  0.6482514  0.3851856
C76 C 1.0  0.4555198  0.6624920  0.3843520
C76 C 1.0  0.4588201  0.6346494  0.3991387
C76 C 1.0  0.4718075  0.6323169  0.3709543
C76 C 1.0  0.4844838  0.6406162  0.3783742
C76 C 1.0  0.4549914  0.6614062  0.3741695
C76 C 1.0  0.4526655  0.6300374  0.3923572
C76 C 1.0  0.4811050  0.6306327  0.3688993
C76 C 1.0  0.4858528  0.6341866  0.3712828
C76 C 1.0  0.4532638  0.6606393  0.3646864
C76 C 1.0  0.4473228  0.6246025  0.3864056
C76 C 1.0  0.4517401  0.6328288  0.3757426
C76 C 1.0  0.4800272  0.6369069  0.3981800
C76 C 1.0  0.4727194  0.6664052  0.3834781
C76 C 1.0  0.4485370  0.6490059  0.3993608
H76 H 1.0  0.4430446  0.6289072  0.3798078
H76 H 1.0  0.4452275  0.6223073  0.3780357
H76 H 1.0  0.4781059  0.6296823  0.4053642
H76 H 1.0  0.4818080  0.6335144  0.4101672
H76 H 1.0  0.4827111  0.6688738  0.3822173
H76 H 1.0  0.4821895  0.6736072  0.3875825
H76 H 1.0  0.4419286  0.6569937  0.3991995
H76 H 1.0  0.4430901  0.6580587  0.4061981
H76 H 1.0  0.4640857  0.6500313  0.3636049
H76 H 1.0  0.4820172  0.6573659  0.3959523
H76 H 1.0  0.4583989  0.6640137  0.3981956
H76 H 1.0  0.4662328  0.6428399  0.4080948
H76 H 1.0  0.4598527  0.6571915  0.3596805
H76 H 1.0  0.4532692  0.6555503  0.3573501
H76 H 1.0  0.4840685  0.6662208  0.3945458
H76 H 1.0  0.4894250  0.6670865  0.3898533
H76 H 1.0  0.4513850  0.6638504  0.4041427
H76 H 1.0  0.4453403  0.6665010  0.4013319
H76 H 1.0  0.4734446  0.6391270  0.4124306
H76 H 1.0  0.4725640  0.6321257  0.4137235
H76 H 1.0  0.4622408  0.6288404  0.3753645
H76 H 1.0  0.4819519  0.6345746  0.3875071
H76 H 1.0  0.4658972  0.6639680  0.3750759
H76 H 1.0  0.4471040  0.6397457  0.3934225
H76 H 1.0  0.4521451  0.6424704  0.3702701
H76 H 1.0  0.4809807  0.6480812  0.3989209
H76 H 1.0  0.4663030  0.6658081  0.3926855
H76 H 1.0  0.4579893  0.6472756  0.4051901
H76 H 1.0  0.4693539  0.6421510  0.3660979
H76 H 1.0  0.4847974  0.6511300  0.3818979
H76 H 1.0  0.4511534  0.6615205  0.3845775
H76 H 1.0  0.4614205  0.6310029  0.3991013
H76 H 1.0  0.4718821  0.6286846  0.3736098
H76 H 1.0  0.4848927  0.6438800  0.3753033
H76 H 1.0  0.4507963  0.6599552  0.3749089
H76 H 1.0  0.4558261  0.6268373  0.3922155
H76 H 1.0  0.4806350  0.6268984  0.3714233
H76 H 1.0  0.4823256  0.6291364  0.3648201
H76 H 1.0  0.4865013  0.6377851  0.3686057
H76 H 1.0  0.4896947  0.6318322  0.3710204
H76 H 1.0  0.4490415  0.6595181  0.3658911
H76 H 1.0  0.4528036  0.6643264  0.3621247
H76 H 1.0  0.4506248  0.6215244  0.3868012
H76 H 1.0  0.4436066  0.6225236  0.3879016
H76 H 1.0  0.4481000  0.6354734  0.3758163
H76 H 1.0  0.4793315  0.6326932  0.3967611
H76 H 1.0  0.4745002  0.6658477  0.3793830
H76 H 1.0  0.4452736  0.6489457  0.3962629
N76 N 1.0  0.4760680  0.6338869  0.3682680
N76 N 1.0  0.4848654  0.6355154  0.3770807
N76 N 1.0  0.4569097  0.6620034  0.3692913
N76 N 1.0  0.4481308  0.6295891  0.3896984
N76 N 1.0  0.4516800  0.6279556  0.3777634
N76 N 1.0  0.4850372  0.6598676  0.3883531
N76 N 1.0  0.4755997  0.6681126  0.3875553
N76 N 1.0  0.4491119  0.6530350  0.4027181
N76 N 1.0  0.4555695  0.6506810  0.3640295
N76 N 1.0  0.4797455  0.6382052  0.4032859
N76 N 1.0  0.4504042  0.6630889  0.3953046
N76 N 1.0  0.4682201  0.6346307  0.4067616
C77 C 1.0  0.3742762  0.5053626  0.6609622
C77 C 1.0  0.3545367  0.4677719  0.6593057
C77 C 1.0  0.3344828  0.4846295  0.6275675
C77 C 1.0  0.3756230  0.4848582  0.6283745
C77 C 1.0  0.3504173  0.5134105  0.6442297
C77 C 1.0  0.3382954  0.4793981  0.6401748
C77 C 1.0  0.3619318  0.4875300  0.6258703
C77 C 1.0  0.3643634  0.4738907  0.6511296
C77 C 1.0  0.3508094  0.5184945  0.6360134
C77 C 1.0  0.3335643  0.4798898  0.6317554
C77 C 1.0  0.3709851  0.4847085  0.6239792
C77 C 1.0  0.3601877  0.4669646  0.6564304
C77 C 1.0  0.3505817  0.5059359  0.6579587
C77 C 1.0  0.3387507  0.4868063  0.6540279
C77 C 1.0  0.3539301  0.5007492  0.6287374
C77 C 1.0  0.3713494  0.4878272  0.6531190
C77 C 1.0  0.3562792  0.5055118  0.6588974
C77 C 1.0  0.3425189  0.4834167  0.6568457
C77 C 1.0  0.3485386  0.4986234  0.6289481
C77 C 1.0  0.3730436  0.4888778  0.6476735
C77 C 1.0  0.3601487  0.5076236  0.6551296
C77 C 1.0  0.3449060  0.4787812  0.6543285
C77 C 1.0  0.3474645  0.4929859  0.6281768
C77 C 1.0  0.3719574  0.4851466  0.6433812
C77 C 1.0  0.3581897  0.5101876  0.6503218
C77 C 1.0  0.3434595  0.4775741  0.6488435
C77 C 1.0  0.3519445  0.4894372  0.6271948
C77 C 1.0  0.3690812  0.4802689  0.6446332
C77 C 1.0  0.3525149  0.5106900  0.6492385
C77 C 1.0  0.3397120  0.4808607  0.6458974
C77 C 1.0  0.3573840  0.4914069  0.6269550
C77 C 1.0  0.3673243  0.4790768  0.6500201
C77 C 1.0  0.3487763  0.5085309  0.6530972
C77 C 1.0  0.3374069  0.4854695  0.6485566
C77 C 1.0  0.3582971  0.4970788  0.6277478
C77 C 1.0  0.3684878  0.4829137  0.6542098
C77 C 1.0  0.3466937  0.5036972  0.6620532
C77 C 1.0  0.3361911  0.4916527  0.6566452
C77 C 1.0  0.3550960  0.5066617  0.6294971
C77 C 1.0  0.3725064  0.4916942  0.6576580
C77 C 1.0  0.3381334  0.5019435  0.6661943
C77 C 1.0  0.3339283  0.4977840  0.6637719
C77 C 1.0  0.3531408  0.5160697  0.6305786
C77 C 1.0  0.3763481  0.4994124  0.6620366
C77 C 1.0  0.3661325  0.5072385  0.6560972
C77 C 1.0  0.3487980  0.4753348  0.6574694
C77 C 1.0  0.3417401  0.4909672  0.6283919
C77 C 1.0  0.3738558  0.4864151  0.6377531
H77 H 1.0  0.3764241  0.5070525  0.6573475
H77 H 1.0  0.3755539  0.5079835  0.6644071
H77 H 1.0  0.3551943  0.4696873  0.6633592
H77 H 1.0  0.3527785  0.4637142  0.6602057
H77 H 1.0  0.3317776  0.4881031  0.6286397
H77 H 1.0  0.3330703  0.4832640  0.6235041
H77 H 1.0  0.3775149  0.4889762  0.6283962
H77 H 1.0  0.3789261  0.4820652  0.6270883
H77 H 1.0  0.3459723  0.5130473  0.6436281
H77 H 1.0  0.3407670  0.4760666  0.6384312
H77 H 1.0  0.3607298  0.4831932  0.6258716
H77 H 1.0  0.3632571  0.4715470  0.6474509
H77 H 1.0  0.3462918  0.5181425  0.6359779
H77 H 1.0  0.3516322  0.5229314  0.6360884
H77 H 1.0  0.3360689  0.4763180  0.6305281
H77 H 1.0  0.3292890  0.4784807  0.6314319
H77 H 1.0  0.3692743  0.4805173  0.6237689
H77 H 1.0  0.3728178  0.4854237  0.6199173
H77 H 1.0  0.3595564  0.4648058  0.6524962
H77 H 1.0  0.3626869  0.4641475  0.6589174
H77 H 1.0  0.3577706  0.5035281  0.6626260
H77 H 1.0  0.3435704  0.4844281  0.6610804
H77 H 1.0  0.3451436  0.5014440  0.6297080
H77 H 1.0  0.3752628  0.4926705  0.6468061
H77 H 1.0  0.3611006  0.5118537  0.6473537
H77 H 1.0  0.3452897  0.4739906  0.6468767
H77 H 1.0  0.3511381  0.4850734  0.6265908
H77 H 1.0  0.3682332  0.4773648  0.6413306
H77 H 1.0  0.3443735  0.5088744  0.6523514
H77 H 1.0  0.3345031  0.4880247  0.6462991
H77 H 1.0  0.3624960  0.4986264  0.6275629
H77 H 1.0  0.3671418  0.4820113  0.6583852
H77 H 1.0  0.3486194  0.5013235  0.6653558
H77 H 1.0  0.3337746  0.4942256  0.6538542
H77 H 1.0  0.3594701  0.5076820  0.6297755
H77 H 1.0  0.3705073  0.4906542  0.6615532
H77 H 1.0  0.3405159  0.4999089  0.6694686
H77 H 1.0  0.3358672  0.5052424  0.6682802
H77 H 1.0  0.3313647  0.4998919  0.6606863
H77 H 1.0  0.3310575  0.4965633  0.6670337
H77 H 1.0  0.3576324  0.5166652  0.6304940
H77 H 1.0  0.3515773  0.5185086  0.6271181
H77 H 1.0  0.3744007  0.4978203  0.6658057
H77 H 1.0  0.3807593  0.4995648  0.6629791
H77 H 1.0  0.3686752  0.5085451  0.6526220
H77 H 1.0  0.3499750  0.4770208  0.6614725
H77 H 1.0  0.3387251  0.4940346  0.6297155
H77 H 1.0  0.3755494  0.4905528  0.6372411
N77 N 1.0  0.3414743  0.5044348  0.6618365
N77 N 1.0  0.3367004  0.4928195  0.6617653
N77 N 1.0  0.3513501  0.5103639  0.6298065
N77 N 1.0  0.3755953  0.4959423  0.6571629
N77 N 1.0  0.3682588  0.5055325  0.6606142
N77 N 1.0  0.3344884  0.4817809  0.6374062
N77 N 1.0  0.3403296  0.4860402  0.6271388
N77 N 1.0  0.3735870  0.4830026  0.6337384
N77 N 1.0  0.3534831  0.5160145  0.6408155
N77 N 1.0  0.3506864  0.4707268  0.6557274
N77 N 1.0  0.3669089  0.4890372  0.6249809
N77 N 1.0  0.3631554  0.4721939  0.6559765
C78 C 1.0  0.3966435  0.7021065  0.6125905
C78 C 1.0  0.3754353  0.6865342  0.5792261
C78 C 1.0  0.4040774  0.7063653  0.5573159
C78 C 1.0  0.4153431  0.6801963  0.5870067
C78 C 1.0  0.4075405  0.7204890  0.5912045
C78 C 1.0  0.3921638  0.7022520  0.5637964
C78 C 1.0  0.4147207  0.6905545  0.5773533
C78 C 1.0  0.3879301  0.6833142  0.5850883
C78 C 1.0  0.4168871  0.7225647  0.5898465
C78 C 1.0  0.3981392  0.7041705  0.5564393
C78 C 1.0  0.4176553  0.6822909  0.5814283
C78 C 1.0  0.3791290  0.6817857  0.5813853
C78 C 1.0  0.3926184  0.7172531  0.5945577
C78 C 1.0  0.3839215  0.7099305  0.5747559
C78 C 1.0  0.4159456  0.7060549  0.5796423
C78 C 1.0  0.3945348  0.6895451  0.5979157
C78 C 1.0  0.3932744  0.7134362  0.5988619
C78 C 1.0  0.3810985  0.7054810  0.5771774
C78 C 1.0  0.4132581  0.7079802  0.5748776
C78 C 1.0  0.4000983  0.6882712  0.5968895
C78 C 1.0  0.3985239  0.7118495  0.6007471
C78 C 1.0  0.3818263  0.7000471  0.5753155
C78 C 1.0  0.4110624  0.7043379  0.5709478
C78 C 1.0  0.4017335  0.6854315  0.5921157
C78 C 1.0  0.4031780  0.7141668  0.5981982
C78 C 1.0  0.3855023  0.6991070  0.5709294
C78 C 1.0  0.4115845  0.6986381  0.5718797
C78 C 1.0  0.3976511  0.6838736  0.5883027
C78 C 1.0  0.4026859  0.7180017  0.5938759
C78 C 1.0  0.3883933  0.7034436  0.5684071
C78 C 1.0  0.4142401  0.6965605  0.5765869
C78 C 1.0  0.3920553  0.6850723  0.5891851
C78 C 1.0  0.3973760  0.7194851  0.5921060
C78 C 1.0  0.3875571  0.7088301  0.5703855
C78 C 1.0  0.4163867  0.7003358  0.5804303
C78 C 1.0  0.3905767  0.6879227  0.5940141
C78 C 1.0  0.3870302  0.7188152  0.5927616
C78 C 1.0  0.3831544  0.7156501  0.5766499
C78 C 1.0  0.4183012  0.7098408  0.5837669
C78 C 1.0  0.3927725  0.6924841  0.6029309
C78 C 1.0  0.3802759  0.7237543  0.5879150
C78 C 1.0  0.3792399  0.7229350  0.5816613
C78 C 1.0  0.4210601  0.7182950  0.5875641
C78 C 1.0  0.3936529  0.6965336  0.6116678
C78 C 1.0  0.3992556  0.7078825  0.6052880
C78 C 1.0  0.3787403  0.6955330  0.5779597
C78 C 1.0  0.4083236  0.7065580  0.5660020
C78 C 1.0  0.4076082  0.6841559  0.5912496
H78 H 1.0  0.4010780  0.7013410  0.6131242
H78 H 1.0  0.3952797  0.7038461  0.6165253
H78 H 1.0  0.3730609  0.6882556  0.5826803
H78 H 1.0  0.3723413  0.6848047  0.5764326
H78 H 1.0  0.4039563  0.7108827  0.5576508
H78 H 1.0  0.4064904  0.7055374  0.5535924
H78 H 1.0  0.4177235  0.6820480  0.5903893
H78 H 1.0  0.4161236  0.6757627  0.5873233
H78 H 1.0  0.4066057  0.7229733  0.5875703
H78 H 1.0  0.3928491  0.6978716  0.5630274
H78 H 1.0  0.4124209  0.6880998  0.5743636
H78 H 1.0  0.3896657  0.6816291  0.5812937
H78 H 1.0  0.4154579  0.7252044  0.5864518
H78 H 1.0  0.4190583  0.7253515  0.5926552
H78 H 1.0  0.3982895  0.6996816  0.5558355
H78 H 1.0  0.3965473  0.7058162  0.5525501
H78 H 1.0  0.4154534  0.6802347  0.5780428
H78 H 1.0  0.4219382  0.6809234  0.5810325
H78 H 1.0  0.3813005  0.6798873  0.5778899
H78 H 1.0  0.3764782  0.6785207  0.5830225
H78 H 1.0  0.3896591  0.7116606  0.6008213
H78 H 1.0  0.3782774  0.7063080  0.5805566
H78 H 1.0  0.4129083  0.7124002  0.5742439
H78 H 1.0  0.4031780  0.6895124  0.5998955
H78 H 1.0  0.4072750  0.7130072  0.5995871
H78 H 1.0  0.3860782  0.6949123  0.5694688
H78 H 1.0  0.4098981  0.6958014  0.5688520
H78 H 1.0  0.3988908  0.6816719  0.5846046
H78 H 1.0  0.3968935  0.7224427  0.5887774
H78 H 1.0  0.3897796  0.7122013  0.5684481
H78 H 1.0  0.4184487  0.6987523  0.5840774
H78 H 1.0  0.3862537  0.6888577  0.5947200
H78 H 1.0  0.3837245  0.7163941  0.5946219
H78 H 1.0  0.3859761  0.7186262  0.5747977
H78 H 1.0  0.4197846  0.7078341  0.5875119
H78 H 1.0  0.3884365  0.6936874  0.6029646
H78 H 1.0  0.3772783  0.7212865  0.5902520
H78 H 1.0  0.3793458  0.7280388  0.5889862
H78 H 1.0  0.3820589  0.7256073  0.5793271
H78 H 1.0  0.3751068  0.7244525  0.5806684
H78 H 1.0  0.4226930  0.7158321  0.5909999
H78 H 1.0  0.4246330  0.7205035  0.5859132
H78 H 1.0  0.3891896  0.6972701  0.6114023
H78 H 1.0  0.3941949  0.6939746  0.6153459
H78 H 1.0  0.4035132  0.7066022  0.6059830
H78 H 1.0  0.3764548  0.6967403  0.5816437
H78 H 1.0  0.4077179  0.7110172  0.5660437
H78 H 1.0  0.4103915  0.6860553  0.5942323
N78 N 1.0  0.3860428  0.7226857  0.5893150
N78 N 1.0  0.3794987  0.7170989  0.5801677
N78 N 1.0  0.4186281  0.7150630  0.5830921
N78 N 1.0  0.3959931  0.6935706  0.6069660
N78 N 1.0  0.3952817  0.7060447  0.6082320
N78 N 1.0  0.3944806  0.7059856  0.5608758
N78 N 1.0  0.4067583  0.7035759  0.5619410
N78 N 1.0  0.4093876  0.6810766  0.5873525
N78 N 1.0  0.4124814  0.7198488  0.5929408
N78 N 1.0  0.3786817  0.6905779  0.5761486
N78 N 1.0  0.4175841  0.6883151  0.5811771
N78 N 1.0  0.3827216  0.6836880  0.5858389
C79 C 1.0  0.3778234  0.2834264  0.4175139
C79 C 1.0  0.4164402  0.2804294  0.4349841
C79 C 1.0  0.4229690  0.3164193  0.4161223
C79 C 1.0  0.3902383  0.3116580  0.4406021
C79 C 1.0  0.3922955  0.3035494  0.4002043
C79 C 1.0  0.4227694  0.3027830  0.4199773
C79 C 1.0  0.3995202  0.3159115  0.4307729
C79 C 1.0  0.4051697  0.2885485  0.4377961
C79 C 1.0  0.3891262  0.3124474  0.3981330
C79 C 1.0  0.4264644  0.3115799  0.4184048
C79 C 1.0  0.3941316  0.3163908  0.4387875
C79 C 1.0  0.4125449  0.2825555  0.4395840
C79 C 1.0  0.3963196  0.2887792  0.4033709
C79 C 1.0  0.4174766  0.2904538  0.4117935
C79 C 1.0  0.3977017  0.3161835  0.4151647
C79 C 1.0  0.3910750  0.2883444  0.4308475
C79 C 1.0  0.3920403  0.2872300  0.4069502
C79 C 1.0  0.4164787  0.2867352  0.4161300
C79 C 1.0  0.4032608  0.3161325  0.4135138
C79 C 1.0  0.3892542  0.2936982  0.4321319
C79 C 1.0  0.3878002  0.2909126  0.4083958
C79 C 1.0  0.4174928  0.2881621  0.4216489
C79 C 1.0  0.4075745  0.3160115  0.4173748
C79 C 1.0  0.3925187  0.2973604  0.4352071
C79 C 1.0  0.3879289  0.2962611  0.4061813
C79 C 1.0  0.4195374  0.2934676  0.4227915
C79 C 1.0  0.4062230  0.3159193  0.4230133
C79 C 1.0  0.3977352  0.2955648  0.4369947
C79 C 1.0  0.3921467  0.2979632  0.4025837
C79 C 1.0  0.4205855  0.2972920  0.4185724
C79 C 1.0  0.4007220  0.3159669  0.4248195
C79 C 1.0  0.3996937  0.2902500  0.4357933
C79 C 1.0  0.3963093  0.2941706  0.4012357
C79 C 1.0  0.4195186  0.2957133  0.4130955
C79 C 1.0  0.3965142  0.3160885  0.4208307
C79 C 1.0  0.3963066  0.2866991  0.4327033
C79 C 1.0  0.4006422  0.2847562  0.4019479
C79 C 1.0  0.4164674  0.2889823  0.4059878
C79 C 1.0  0.3931478  0.3163548  0.4111489
C79 C 1.0  0.3876644  0.2844571  0.4276613
C79 C 1.0  0.4083660  0.2812275  0.3973225
C79 C 1.0  0.4143052  0.2832870  0.3984784
C79 C 1.0  0.3889218  0.3171235  0.4024856
C79 C 1.0  0.3797828  0.2811358  0.4231500
C79 C 1.0  0.3832696  0.2893141  0.4121119
C79 C 1.0  0.4164219  0.2841049  0.4260402
C79 C 1.0  0.4133317  0.3160073  0.4154394
C79 C 1.0  0.3904087  0.3029112  0.4364825
H79 H 1.0  0.3751991  0.2870533  0.4182168
H79 H 1.0  0.3751103  0.2803825  0.4155794
H79 H 1.0  0.4146304  0.2767268  0.4331007
H79 H 1.0  0.4202818  0.2790125  0.4368818
H79 H 1.0  0.4229587  0.3162370  0.4115945
H79 H 1.0  0.4250411  0.3203009  0.4171273
H79 H 1.0  0.3862268  0.3121692  0.4385567
H79 H 1.0  0.3893663  0.3121100  0.4450068
H79 H 1.0  0.3960537  0.3045090  0.3979224
H79 H 1.0  0.4228978  0.3036706  0.4243868
H79 H 1.0  0.4031184  0.3152724  0.4333991
H79 H 1.0  0.4075850  0.2918531  0.4396660
H79 H 1.0  0.3929182  0.3128613  0.3956870
H79 H 1.0  0.3857648  0.3130662  0.3951856
H79 H 1.0  0.4266981  0.3119166  0.4229180
H79 H 1.0  0.4307183  0.3120683  0.4169787
H79 H 1.0  0.3980500  0.3160341  0.4410359
H79 H 1.0  0.3923649  0.3203170  0.4401417
H79 H 1.0  0.4144789  0.2860963  0.4416478
H79 H 1.0  0.4122119  0.2793845  0.4427779
H79 H 1.0  0.3919597  0.2830857  0.4086471
H79 H 1.0  0.4149034  0.2826593  0.4151471
H79 H 1.0  0.4042044  0.3162099  0.4091362
H79 H 1.0  0.3852086  0.2949921  0.4307107
H79 H 1.0  0.3846959  0.2991758  0.4072351
H79 H 1.0  0.4203339  0.2945926  0.4270529
H79 H 1.0  0.4095426  0.3158300  0.4260184
H79 H 1.0  0.4002769  0.2983781  0.4393792
H79 H 1.0  0.3996072  0.2953905  0.3984617
H79 H 1.0  0.4203248  0.2986533  0.4098147
H79 H 1.0  0.3922512  0.3161298  0.4222039
H79 H 1.0  0.3977989  0.2825817  0.4317649
H79 H 1.0  0.4004684  0.2809190  0.4042922
H79 H 1.0  0.4168930  0.2924007  0.4030925
H79 H 1.0  0.3890542  0.3158332  0.4129438
H79 H 1.0  0.3897659  0.2806540  0.4264906
H79 H 1.0  0.4076245  0.2774326  0.3996859
H79 H 1.0  0.4080847  0.2799788  0.3929946
H79 H 1.0  0.4151397  0.2869274  0.3959119
H79 H 1.0  0.4172260  0.2801581  0.3970465
H79 H 1.0  0.3850052  0.3168723  0.4047514
H79 H 1.0  0.3887737  0.3210915  0.4003405
H79 H 1.0  0.3821842  0.2773551  0.4224621
H79 H 1.0  0.3761699  0.2798087  0.4255071
H79 H 1.0  0.3805625  0.2926990  0.4133216
H79 H 1.0  0.4143424  0.2803611  0.4246574
H79 H 1.0  0.4138070  0.3155383  0.4109891
H79 H 1.0  0.3865580  0.3039681  0.4344074
N79 N 1.0  0.4043302  0.2856058  0.3982723
N79 N 1.0  0.4152001  0.2841187  0.4043830
N79 N 1.0  0.3938445  0.3170613  0.4059673
N79 N 1.0  0.3826412  0.2853807  0.4263392
N79 N 1.0  0.3824935  0.2843836  0.4138216
N79 N 1.0  0.4244110  0.3062819  0.4163858
N79 N 1.0  0.4174924  0.3165150  0.4186434
N79 N 1.0  0.3928233  0.3062772  0.4397496
N79 N 1.0  0.3883806  0.3070494  0.4007149
N79 N 1.0  0.4177910  0.2848256  0.4310842
N79 N 1.0  0.3946868  0.3165603  0.4327857
N79 N 1.0  0.4070176  0.2836214  0.4374225
C80 C 1.0  0.3301255  0.6057126  0.6443496
C80 C 1.0  0.3525196  0.6321330  0.6197352
C80 C 1.0  0.3817075  0.6269806  0.6482866
C80 C 1.0  0.3642204  0.5942048  0.6305912
C80 C 1.0  0.3512046  0.6139461  0.6643962
C80 C 1.0  0.3712965  0.6319275  0.6400411
C80 C 1.0  0.3709834  0.6031402  0.6392674
C80 C 1.0  0.3533308  0.6181989  0.6221911
C80 C 1.0  0.3562423  0.6078995  0.6700150
C80 C 1.0  0.3801730  0.6312912  0.6438244
C80 C 1.0  0.3698759  0.5957409  0.6331418
C80 C 1.0  0.3529333  0.6263611  0.6170213
C80 C 1.0  0.3421017  0.6230810  0.6555604
C80 C 1.0  0.3568361  0.6363880  0.6442835
C80 C 1.0  0.3672507  0.6070444  0.6540259
C80 C 1.0  0.3439999  0.6093729  0.6312474
C80 C 1.0  0.3391375  0.6191017  0.6525768
C80 C 1.0  0.3540896  0.6358181  0.6392080
C80 C 1.0  0.3699976  0.6121354  0.6544339
C80 C 1.0  0.3475556  0.6049125  0.6322914
C80 C 1.0  0.3400234  0.6134251  0.6533642
C80 C 1.0  0.3568479  0.6340147  0.6344475
C80 C 1.0  0.3730316  0.6143125  0.6500084
C80 C 1.0  0.3529156  0.6047259  0.6301095
C80 C 1.0  0.3440027  0.6117730  0.6572324
C80 C 1.0  0.3624926  0.6327457  0.6348484
C80 C 1.0  0.3732653  0.6112788  0.6450719
C80 C 1.0  0.3547084  0.6091560  0.6268247
C80 C 1.0  0.3470529  0.6156366  0.6602981
C80 C 1.0  0.3653747  0.6332646  0.6398433
C80 C 1.0  0.3705772  0.6061815  0.6445090
C80 C 1.0  0.3512767  0.6136799  0.6256912
C80 C 1.0  0.3460532  0.6212685  0.6593980
C80 C 1.0  0.3624723  0.6350825  0.6445227
C80 C 1.0  0.3675787  0.6041347  0.6490312
C80 C 1.0  0.3459355  0.6137200  0.6279494
C80 C 1.0  0.3409907  0.6289776  0.6546176
C80 C 1.0  0.3539906  0.6383175  0.6492903
C80 C 1.0  0.3640943  0.6047044  0.6586578
C80 C 1.0  0.3383556  0.6095875  0.6334812
C80 C 1.0  0.3415725  0.6385125  0.6561172
C80 C 1.0  0.3467663  0.6419202  0.6546130
C80 C 1.0  0.3607288  0.6039833  0.6676941
C80 C 1.0  0.3304269  0.6063935  0.6380017
C80 C 1.0  0.3369050  0.6092183  0.6502873
C80 C 1.0  0.3537972  0.6335272  0.6292181
C80 C 1.0  0.3758733  0.6196413  0.6506546
C80 C 1.0  0.3564675  0.5999419  0.6312871
H80 H 1.0  0.3317273  0.6016277  0.6454823
H80 H 1.0  0.3257876  0.6056489  0.6455933
H80 H 1.0  0.3481623  0.6330924  0.6205259
H80 H 1.0  0.3538729  0.6352356  0.6167504
H80 H 1.0  0.3807019  0.6286544  0.6523757
H80 H 1.0  0.3861904  0.6264575  0.6483122
H80 H 1.0  0.3620123  0.5914468  0.6334292
H80 H 1.0  0.3649292  0.5917346  0.6268816
H80 H 1.0  0.3536460  0.6173273  0.6660870
H80 H 1.0  0.3729160  0.6300563  0.6362831
H80 H 1.0  0.3729670  0.6054208  0.6359333
H80 H 1.0  0.3577012  0.6179215  0.6211557
H80 H 1.0  0.3582304  0.6116247  0.6716595
H80 H 1.0  0.3543138  0.6059328  0.6735901
H80 H 1.0  0.3814253  0.6297296  0.6397587
H80 H 1.0  0.3826709  0.6349942  0.6444696
H80 H 1.0  0.3721953  0.5982792  0.6301897
H80 H 1.0  0.3723205  0.5919765  0.6336138
H80 H 1.0  0.3572629  0.6255150  0.6159846
H80 H 1.0  0.3507851  0.6264706  0.6130539
H80 H 1.0  0.3360611  0.6204040  0.6495933
H80 H 1.0  0.3497307  0.6368264  0.6389972
H80 H 1.0  0.3697620  0.6144027  0.6582891
H80 H 1.0  0.3460788  0.6015358  0.6348366
H80 H 1.0  0.3447556  0.6074111  0.6579144
H80 H 1.0  0.3646486  0.6313531  0.6311781
H80 H 1.0  0.3756095  0.6129402  0.6416365
H80 H 1.0  0.3588490  0.6090322  0.6251217
H80 H 1.0  0.3483557  0.6243283  0.6617207
H80 H 1.0  0.3646811  0.6354950  0.6483967
H80 H 1.0  0.3654942  0.6001918  0.6486208
H80 H 1.0  0.3432617  0.6172072  0.6270833
H80 H 1.0  0.3382326  0.6298309  0.6511658
H80 H 1.0  0.3564467  0.6380601  0.6530521
H80 H 1.0  0.3617285  0.6010165  0.6576316
H80 H 1.0  0.3362317  0.6134990  0.6328183
H80 H 1.0  0.3385358  0.6388810  0.6527736
H80 H 1.0  0.3395911  0.6404028  0.6597046
H80 H 1.0  0.3496918  0.6417716  0.6580707
H80 H 1.0  0.3455951  0.6462651  0.6542641
H80 H 1.0  0.3587689  0.6001441  0.6662958
H80 H 1.0  0.3634507  0.6027381  0.6710718
H80 H 1.0  0.3285792  0.6103662  0.6368453
H80 H 1.0  0.3277836  0.6032773  0.6360855
H80 H 1.0  0.3383605  0.6050028  0.6508872
H80 H 1.0  0.3493505  0.6341121  0.6295883
H80 H 1.0  0.3749211  0.6218156  0.6544778
H80 H 1.0  0.3547848  0.5970652  0.6343108
N80 N 1.0  0.3430415  0.6328455  0.6575615
N80 N 1.0  0.3490495  0.6401671  0.6493149
N80 N 1.0  0.3640783  0.6067575  0.6635176
N80 N 1.0  0.3360531  0.6055628  0.6359977
N80 N 1.0  0.3328077  0.6103277  0.6471542
N80 N 1.0  0.3743645  0.6328585  0.6442313
N80 N 1.0  0.3792065  0.6216283  0.6470804
N80 N 1.0  0.3611504  0.5991424  0.6289923
N80 N 1.0  0.3519483  0.6089480  0.6659135
N80 N 1.0  0.3560929  0.6325125  0.6245775
N80 N 1.0  0.3691924  0.5982236  0.6385939
N80 N 1.0  0.3503068  0.6221580  0.6204556
C81 C 1.0  0.2793201  0.4626483  0.6179987
C81 C 1.0  0.2804609  0.4347429  0.5859761
C81 C 1.0  0.3184742  0.4494538  0.5802961
C81 C 1.0  0.3070026  0.4358612  0.6174025
C81 C 1.0  0.3027031  0.4741578  0.6026765
C81 C 1.0  0.3046760  0.4463566  0.5793649
C81 C 1.0  0.3133613  0.4423615  0.6065317
C81 C 1.0  0.2866052  0.4350513  0.5987434
C81 C 1.0  0.3111939  0.4767229  0.6065284
C81 C 1.0  0.3140144  0.4464345  0.5768549
C81 C 1.0  0.3123829  0.4362691  0.6139766
C81 C 1.0  0.2816088  0.4314103  0.5913080
C81 C 1.0  0.2884535  0.4705223  0.5973742
C81 C 1.0  0.2924454  0.4562030  0.5800424
C81 C 1.0  0.3146806  0.4577934  0.6038646
C81 C 1.0  0.2849571  0.4458331  0.6100582
C81 C 1.0  0.2860082  0.4684191  0.6021826
C81 C 1.0  0.2882701  0.4524973  0.5816124
C81 C 1.0  0.3155704  0.4577407  0.5981342
C81 C 1.0  0.2898654  0.4449339  0.6130127
C81 C 1.0  0.2889064  0.4681407  0.6071979
C81 C 1.0  0.2893589  0.4468730  0.5824521
C81 C 1.0  0.3157480  0.4527914  0.5951337
C81 C 1.0  0.2936881  0.4408971  0.6113950
C81 C 1.0  0.2943848  0.4700117  0.6073161
C81 C 1.0  0.2947886  0.4449767  0.5817055
C81 C 1.0  0.3149879  0.4478058  0.5979963
C81 C 1.0  0.2925191  0.4377279  0.6066810
C81 C 1.0  0.2969736  0.4721444  0.6025854
C81 C 1.0  0.2990654  0.4485514  0.5801385
C81 C 1.0  0.3140900  0.4476932  0.6037152
C81 C 1.0  0.2876621  0.4385058  0.6036263
C81 C 1.0  0.2939476  0.4723566  0.5976532
C81 C 1.0  0.2978159  0.4541569  0.5793360
C81 C 1.0  0.3139390  0.4527336  0.6065795
C81 C 1.0  0.2839328  0.4425885  0.6053737
C81 C 1.0  0.2852297  0.4707682  0.5922322
C81 C 1.0  0.2913375  0.4621015  0.5791094
C81 C 1.0  0.3145310  0.4629592  0.6070562
C81 C 1.0  0.2809009  0.4500276  0.6117459
C81 C 1.0  0.2832528  0.4730557  0.5830472
C81 C 1.0  0.2860422  0.4701289  0.5780969
C81 C 1.0  0.3154088  0.4724449  0.6087160
C81 C 1.0  0.2768697  0.4567782  0.6173747
C81 C 1.0  0.2863647  0.4659825  0.6122746
C81 C 1.0  0.2848347  0.4431494  0.5840517
C81 C 1.0  0.3167364  0.4529505  0.5891430
C81 C 1.0  0.2987496  0.4400839  0.6146521
H81 H 1.0  0.2824587  0.4626071  0.6212671
H81 H 1.0  0.2760906  0.4654099  0.6195195
H81 H 1.0  0.2767078  0.4372160  0.5865507
H81 H 1.0  0.2794579  0.4318575  0.5826542
H81 H 1.0  0.3186740  0.4537887  0.5789912
H81 H 1.0  0.3225155  0.4477358  0.5792533
H81 H 1.0  0.3071005  0.4389726  0.6206960
H81 H 1.0  0.3069520  0.4318924  0.6195501
H81 H 1.0  0.3043829  0.4751974  0.5986330
H81 H 1.0  0.3051987  0.4420727  0.5806391
H81 H 1.0  0.3130288  0.4388215  0.6037728
H81 H 1.0  0.2900543  0.4324288  0.5975281
H81 H 1.0  0.3123543  0.4779304  0.6023177
H81 H 1.0  0.3115675  0.4805009  0.6089690
H81 H 1.0  0.3140003  0.4420419  0.5779696
H81 H 1.0  0.3152291  0.4465294  0.5725093
H81 H 1.0  0.3124067  0.4329851  0.6108537
H81 H 1.0  0.3158854  0.4353425  0.6166680
H81 H 1.0  0.2852050  0.4287347  0.5906409
H81 H 1.0  0.2781655  0.4285797  0.5920143
H81 H 1.0  0.2817675  0.4669820  0.6020676
H81 H 1.0  0.2841070  0.4540559  0.5821605
H81 H 1.0  0.3161511  0.4616422  0.5960126
H81 H 1.0  0.2906776  0.4474290  0.6166426
H81 H 1.0  0.2967040  0.4698414  0.6111437
H81 H 1.0  0.2956541  0.4406290  0.5823449
H81 H 1.0  0.3151255  0.4439645  0.5956976
H81 H 1.0  0.2954586  0.4345957  0.6054125
H81 H 1.0  0.2958590  0.4739914  0.5939474
H81 H 1.0  0.3011069  0.4569406  0.5781203
H81 H 1.0  0.3132498  0.4526714  0.6110046
H81 H 1.0  0.2801672  0.4432059  0.6030286
H81 H 1.0  0.2812240  0.4687281  0.5924388
H81 H 1.0  0.2950129  0.4646102  0.5784406
H81 H 1.0  0.3132757  0.4624663  0.6113496
H81 H 1.0  0.2775525  0.4506759  0.6088102
H81 H 1.0  0.2792054  0.4711622  0.5838026
H81 H 1.0  0.2823452  0.4773204  0.5818820
H81 H 1.0  0.2899678  0.4721949  0.5771709
H81 H 1.0  0.2834986  0.4707601  0.5744222
H81 H 1.0  0.3144059  0.4714399  0.6130196
H81 H 1.0  0.3194802  0.4743841  0.6088914
H81 H 1.0  0.2735460  0.4568764  0.6142962
H81 H 1.0  0.2748422  0.4556383  0.6212425
H81 H 1.0  0.2892102  0.4654908  0.6157258
H81 H 1.0  0.2809601  0.4452251  0.5850166
H81 H 1.0  0.3167170  0.4570800  0.5873546
H81 H 1.0  0.2994113  0.4431552  0.6178739
N81 N 1.0  0.2869081  0.4731639  0.5878416
N81 N 1.0  0.2864944  0.4641941  0.5790619
N81 N 1.0  0.3157639  0.4676769  0.6050419
N81 N 1.0  0.2811988  0.4527291  0.6162677
N81 N 1.0  0.2812476  0.4647676  0.6126927
N81 N 1.0  0.3086646  0.4491703  0.5773622
N81 N 1.0  0.3175671  0.4486493  0.5862028
N81 N 1.0  0.3021416  0.4361245  0.6138440
N81 N 1.0  0.3055469  0.4746840  0.6070893
N81 N 1.0  0.2853183  0.4379019  0.5843064
N81 N 1.0  0.3131350  0.4418324  0.6117760
N81 N 1.0  0.2820450  0.4350560  0.5960910
C82 C 1.0  0.5200885  0.2731361  0.5054317
C82 C 1.0  0.5218825  0.2494247  0.4702179
C82 C 1.0  0.4900249  0.2725755  0.4582673
C82 C 1.0  0.5247029  0.2904629  0.4713330
C82 C 1.0  0.4925296  0.2790309  0.4944881
C82 C 1.0  0.4984533  0.2621498  0.4628626
C82 C 1.0  0.5113288  0.2874446  0.4677436
C82 C 1.0  0.5254081  0.2628660  0.4730023
C82 C 1.0  0.4886225  0.2878340  0.4936219
C82 C 1.0  0.4924831  0.2668425  0.4568753
C82 C 1.0  0.5199643  0.2917670  0.4672470
C82 C 1.0  0.5264460  0.2538616  0.4696333
C82 C 1.0  0.4992385  0.2651273  0.4969508
C82 C 1.0  0.4980093  0.2546816  0.4766840
C82 C 1.0  0.4985940  0.2873010  0.4769526
C82 C 1.0  0.5247482  0.2704300  0.4867624
C82 C 1.0  0.5044397  0.2667602  0.4989014
C82 C 1.0  0.5034549  0.2527019  0.4769209
C82 C 1.0  0.4951604  0.2838071  0.4738487
C82 C 1.0  0.5245226  0.2759092  0.4848766
C82 C 1.0  0.5058630  0.2723548  0.4994530
C82 C 1.0  0.5072550  0.2537499  0.4726801
C82 C 1.0  0.4969087  0.2815056  0.4688310
C82 C 1.0  0.5245809  0.2771822  0.4792284
C82 C 1.0  0.5019399  0.2763493  0.4979761
C82 C 1.0  0.5055041  0.2568823  0.4681241
C82 C 1.0  0.5022460  0.2827548  0.4669386
C82 C 1.0  0.5248524  0.2728147  0.4754228
C82 C 1.0  0.4966889  0.2748735  0.4960067
C82 C 1.0  0.5001008  0.2589275  0.4677409
C82 C 1.0  0.5057919  0.2862257  0.4699226
C82 C 1.0  0.5250836  0.2672925  0.4771489
C82 C 1.0  0.4954182  0.2692459  0.4955123
C82 C 1.0  0.4964124  0.2577935  0.4720695
C82 C 1.0  0.5038955  0.2884531  0.4749301
C82 C 1.0  0.5250165  0.2661799  0.4828399
C82 C 1.0  0.4979307  0.2592137  0.4964894
C82 C 1.0  0.4939795  0.2535686  0.4810899
C82 C 1.0  0.4967834  0.2897710  0.4821981
C82 C 1.0  0.5247327  0.2690536  0.4926785
C82 C 1.0  0.4924581  0.2513801  0.4950096
C82 C 1.0  0.4904922  0.2496067  0.4891922
C82 C 1.0  0.4906691  0.2920950  0.4893197
C82 C 1.0  0.5250227  0.2706620  0.5022091
C82 C 1.0  0.5112916  0.2741101  0.5015363
C82 C 1.0  0.5129000  0.2515479  0.4731008
C82 C 1.0  0.4931424  0.2779053  0.4657097
C82 C 1.0  0.5243807  0.2829897  0.4774612
H82 H 1.0  0.5203050  0.2776583  0.5052356
H82 H 1.0  0.5205697  0.2721353  0.5098061
H82 H 1.0  0.5223197  0.2473657  0.4742306
H82 H 1.0  0.5226130  0.2461863  0.4671608
H82 H 1.0  0.4862375  0.2720180  0.4606918
H82 H 1.0  0.4886760  0.2745408  0.4544346
H82 H 1.0  0.5242457  0.2930645  0.4750154
H82 H 1.0  0.5286098  0.2917486  0.4694758
H82 H 1.0  0.4888450  0.2773558  0.4925206
H82 H 1.0  0.5018343  0.2631901  0.4600814
H82 H 1.0  0.5124807  0.2850397  0.4641183
H82 H 1.0  0.5248845  0.2642461  0.4687513
H82 H 1.0  0.4849886  0.2856875  0.4919723
H82 H 1.0  0.4871174  0.2900524  0.4972527
H82 H 1.0  0.4961186  0.2673895  0.4542255
H82 H 1.0  0.4895208  0.2645756  0.4543350
H82 H 1.0  0.5205714  0.2893628  0.4634537
H82 H 1.0  0.5203090  0.2960794  0.4659606
H82 H 1.0  0.5261770  0.2557341  0.4655153
H82 H 1.0  0.5304695  0.2518194  0.4697242
H82 H 1.0  0.5074563  0.2636519  0.5000420
H82 H 1.0  0.5047121  0.2502884  0.4804784
H82 H 1.0  0.4910534  0.2829047  0.4753907
H82 H 1.0  0.5243189  0.2792143  0.4878925
H82 H 1.0  0.5029442  0.2806961  0.4983711
H82 H 1.0  0.5084248  0.2577020  0.4648290
H82 H 1.0  0.5036190  0.2809899  0.4630581
H82 H 1.0  0.5249036  0.2737745  0.4710482
H82 H 1.0  0.4913869  0.2680069  0.4940048
H82 H 1.0  0.4922265  0.2593621  0.4717938
H82 H 1.0  0.5066192  0.2911440  0.4772540
H82 H 1.0  0.5251981  0.2619161  0.4841989
H82 H 1.0  0.5014192  0.2564660  0.4972182
H82 H 1.0  0.4900845  0.2557812  0.4806624
H82 H 1.0  0.5000135  0.2919503  0.4844495
H82 H 1.0  0.5243755  0.2646578  0.4935728
H82 H 1.0  0.4961561  0.2490051  0.4961148
H82 H 1.0  0.4893372  0.2501495  0.4980287
H82 H 1.0  0.4866444  0.2517843  0.4881978
H82 H 1.0  0.4893603  0.2452392  0.4893164
H82 H 1.0  0.4941348  0.2944287  0.4910744
H82 H 1.0  0.4874202  0.2951567  0.4886569
H82 H 1.0  0.5249582  0.2661505  0.5026297
H82 H 1.0  0.5288544  0.2719639  0.5042074
H82 H 1.0  0.5120604  0.2785348  0.5012527
H82 H 1.0  0.5138785  0.2496623  0.4770682
H82 H 1.0  0.4893488  0.2768373  0.4678822
H82 H 1.0  0.5236362  0.2859294  0.4807861
N82 N 1.0  0.4931250  0.2573637  0.4953417
N82 N 1.0  0.4948862  0.2502852  0.4851191
N82 N 1.0  0.4918482  0.2894438  0.4840339
N82 N 1.0  0.5251110  0.2726524  0.4965177
N82 N 1.0  0.5148672  0.2707876  0.5035390
N82 N 1.0  0.4934874  0.2636404  0.4618853
N82 N 1.0  0.4941533  0.2761365  0.4608430
N82 N 1.0  0.5250254  0.2845483  0.4724622
N82 N 1.0  0.4931041  0.2842001  0.4953744
N82 N 1.0  0.5164272  0.2517767  0.4691839
N82 N 1.0  0.5145817  0.2910188  0.4698598
N82 N 1.0  0.5262413  0.2577958  0.4741983
C83 C 1.0  0.5311544  0.7943948  0.5257088
C83 C 1.0  0.5264881  0.7740284  0.4887104
C83 C 1.0  0.5465822  0.8064789  0.4733206
C83 C 1.0  0.5624476  0.7855992  0.5050309
C83 C 1.0  0.5364227  0.8175488  0.5069971
C83 C 1.0  0.5368532  0.7968946  0.4771068
C83 C 1.0  0.5590791  0.7953967  0.4953603
C83 C 1.0  0.5376344  0.7762448  0.4971780
C83 C 1.0  0.5438450  0.8237097  0.5076764
C83 C 1.0  0.5426111  0.8019419  0.4712007
C83 C 1.0  0.5645973  0.7889998  0.5000645
C83 C 1.0  0.5314355  0.7712695  0.4916710
C83 C 1.0  0.5243026  0.8076756  0.5070687
C83 C 1.0  0.5240279  0.7990403  0.4859330
C83 C 1.0  0.5525984  0.8095233  0.4976915
C83 C 1.0  0.5379738  0.7835969  0.5110639
C83 C 1.0  0.5257660  0.8041897  0.5114539
C83 C 1.0  0.5231367  0.7936000  0.4877328
C83 C 1.0  0.5503299  0.8104572  0.4924367
C83 C 1.0  0.5435829  0.7850524  0.5112829
C83 C 1.0  0.5306702  0.8049648  0.5144501
C83 C 1.0  0.5266214  0.7892620  0.4861324
C83 C 1.0  0.5508696  0.8065863  0.4881641
C83 C 1.0  0.5472434  0.7836896  0.5070087
C83 C 1.0  0.5341493  0.8093422  0.5129463
C83 C 1.0  0.5311058  0.7904691  0.4826586
C83 C 1.0  0.5537451  0.8016688  0.4892491
C83 C 1.0  0.5451707  0.7808150  0.5024182
C83 C 1.0  0.5328233  0.8129193  0.5085788
C83 C 1.0  0.5321274  0.7958486  0.4807765
C83 C 1.0  0.5560668  0.8005904  0.4944425
C83 C 1.0  0.5395966  0.7792911  0.5020527
C83 C 1.0  0.5278912  0.8120149  0.5056832
C83 C 1.0  0.5285474  0.8000853  0.4824676
C83 C 1.0  0.5554409  0.8045653  0.4986187
C83 C 1.0  0.5360559  0.7807287  0.5064146
C83 C 1.0  0.5190984  0.8067187  0.5040862
C83 C 1.0  0.5203720  0.8036119  0.4875531
C83 C 1.0  0.5520933  0.8135762  0.5021874
C83 C 1.0  0.5341099  0.7849693  0.5155451
C83 C 1.0  0.5119419  0.8085151  0.4978365
C83 C 1.0  0.5126551  0.8078832  0.4915163
C83 C 1.0  0.5498673  0.8219904  0.5064002
C83 C 1.0  0.5312931  0.7881806  0.5242201
C83 C 1.0  0.5322210  0.8013581  0.5190845
C83 C 1.0  0.5254878  0.7836263  0.4880932
C83 C 1.0  0.5484576  0.8077756  0.4827182
C83 C 1.0  0.5530915  0.7852688  0.5074516
H83 H 1.0  0.5352436  0.7956558  0.5272000
H83 H 1.0  0.5283982  0.7949765  0.5292349
H83 H 1.0  0.5229591  0.7741836  0.4915483
H83 H 1.0  0.5251493  0.7713533  0.4853314
H83 H 1.0  0.5443446  0.8104112  0.4735720
H83 H 1.0  0.5497892  0.8071596  0.4702185
H83 H 1.0  0.5629955  0.7880100  0.5088289
H83 H 1.0  0.5650897  0.7819787  0.5055576
H83 H 1.0  0.5351946  0.8196646  0.5032199
H83 H 1.0  0.5396030  0.7933762  0.4765525
H83 H 1.0  0.5587993  0.7924507  0.4919699
H83 H 1.0  0.5406603  0.7758658  0.4938688
H83 H 1.0  0.5420699  0.8257204  0.5040241
H83 H 1.0  0.5438973  0.8269096  0.5108587
H83 H 1.0  0.5449141  0.7980720  0.4706928
H83 H 1.0  0.5412473  0.8030401  0.4670412
H83 H 1.0  0.5642983  0.7864876  0.4963047
H83 H 1.0  0.5690142  0.7897410  0.5006221
H83 H 1.0  0.5348777  0.7708696  0.4887508
H83 H 1.0  0.5303070  0.7670301  0.4927296
H83 H 1.0  0.5230564  0.8008130  0.5126016
H83 H 1.0  0.5196444  0.7927663  0.4904103
H83 H 1.0  0.5481303  0.8142873  0.4916942
H83 H 1.0  0.5450907  0.7872679  0.5148716
H83 H 1.0  0.5379570  0.8100245  0.5152034
H83 H 1.0  0.5338126  0.7871288  0.4814036
H83 H 1.0  0.5541792  0.7986616  0.4859587
H83 H 1.0  0.5479839  0.7797455  0.4991013
H83 H 1.0  0.5267783  0.8147270  0.5022972
H83 H 1.0  0.5293154  0.8042540  0.4810219
H83 H 1.0  0.5572317  0.8037550  0.5026432
H83 H 1.0  0.5317407  0.7795572  0.5061556
H83 H 1.0  0.5169720  0.8029158  0.5052114
H83 H 1.0  0.5218234  0.8076904  0.4863248
H83 H 1.0  0.5535567  0.8121213  0.5061865
H83 H 1.0  0.5297936  0.7840908  0.5146243
H83 H 1.0  0.5100096  0.8047661  0.4994943
H83 H 1.0  0.5089639  0.8118113  0.4986336
H83 H 1.0  0.5143384  0.8117336  0.4898203
H83 H 1.0  0.5085740  0.8074673  0.4896341
H83 H 1.0  0.5517300  0.8202246  0.5101350
H83 H 1.0  0.5522812  0.8257053  0.5055397
H83 H 1.0  0.5271392  0.7868569  0.5229847
H83 H 1.0  0.5322061  0.7858182  0.5279557
H83 H 1.0  0.5363605  0.8020675  0.5207003
H83 H 1.0  0.5222256  0.7833437  0.4911803
H83 H 1.0  0.5458846  0.8114650  0.4825790
H83 H 1.0  0.5540459  0.7879387  0.5109460
N83 N 1.0  0.5171535  0.8100266  0.5004656
N83 N 1.0  0.5158443  0.8029441  0.4901781
N83 N 1.0  0.5501215  0.8184269  0.5015427
N83 N 1.0  0.5356071  0.7870180  0.5201705
N83 N 1.0  0.5290343  0.7976769  0.5211161
N83 N 1.0  0.5377316  0.8015160  0.4747179
N83 N 1.0  0.5492677  0.8047862  0.4784471
N83 N 1.0  0.5568133  0.7836790  0.5040671
N83 N 1.0  0.5406558  0.8190404  0.5097707
N83 N 1.0  0.5280616  0.7793567  0.4863666
N83 N 1.0  0.5618297  0.7943469  0.4997383
N83 N 1.0  0.5327994  0.7741730  0.4967768
C84 C 1.0  0.6085376  0.4276654  0.6283453
C84 C 1.0  0.6276061  0.4147956  0.5926212
C84 C 1.0  0.6211807  0.4535675  0.5804095
C84 C 1.0  0.6400897  0.4461310  0.6161919
C84 C 1.0  0.5994787  0.4499232  0.6100006
C84 C 1.0  0.6206917  0.4395426  0.5823876
C84 C 1.0  0.6328669  0.4518321  0.6054128
C84 C 1.0  0.6317420  0.4231210  0.6033186
C84 C 1.0  0.5999290  0.4593686  0.6120235
C84 C 1.0  0.6221887  0.4478673  0.5777004
C84 C 1.0  0.6401435  0.4506473  0.6116696
C84 C 1.0  0.6322725  0.4159735  0.5968271
C84 C 1.0  0.5983647  0.4344819  0.6078310
C84 C 1.0  0.6087260  0.4309097  0.5877999
C84 C 1.0  0.6179775  0.4568607  0.6052753
C84 C 1.0  0.6238460  0.4267539  0.6164122
C84 C 1.0  0.6009157  0.4325209  0.6126446
C84 C 1.0  0.6116272  0.4262509  0.5896729
C84 C 1.0  0.6168845  0.4565798  0.5995868
C84 C 1.0  0.6265261  0.4316903  0.6178537
C84 C 1.0  0.6030296  0.4361358  0.6166562
C84 C 1.0  0.6173859  0.4258695  0.5892087
C84 C 1.0  0.6208914  0.4547897  0.5958091
C84 C 1.0  0.6308407  0.4338504  0.6146530
C84 C 1.0  0.6025592  0.4418345  0.6157447
C84 C 1.0  0.6202568  0.4303059  0.5868190
C84 C 1.0  0.6260953  0.4532363  0.5978422
C84 C 1.0  0.6324522  0.4309596  0.6098909
C84 C 1.0  0.6000318  0.4439538  0.6109749
C84 C 1.0  0.6175035  0.4350244  0.5849006
C84 C 1.0  0.6273398  0.4534614  0.6034926
C84 C 1.0  0.6298748  0.4260183  0.6083198
C84 C 1.0  0.5979703  0.4402161  0.6070624
C84 C 1.0  0.6117341  0.4352565  0.5854367
C84 C 1.0  0.6232211  0.4552756  0.6071501
C84 C 1.0  0.6255691  0.4239838  0.6116291
C84 C 1.0  0.5961762  0.4305271  0.6037735
C84 C 1.0  0.6026822  0.4313316  0.5882285
C84 C 1.0  0.6138179  0.4587742  0.6092665
C84 C 1.0  0.6193451  0.4244314  0.6197653
C84 C 1.0  0.5913977  0.4275360  0.5959171
C84 C 1.0  0.5936409  0.4283915  0.5899935
C84 C 1.0  0.6054577  0.4625632  0.6123083
C84 C 1.0  0.6133647  0.4236038  0.6273187
C84 C 1.0  0.6056734  0.4341205  0.6217395
C84 C 1.0  0.6202302  0.4208831  0.5911930
C84 C 1.0  0.6195600  0.4546105  0.5898858
C84 C 1.0  0.6335463  0.4390132  0.6163601
H84 H 1.0  0.6100721  0.4312363  0.6306753
H84 H 1.0  0.6055413  0.4256893  0.6310813
H84 H 1.0  0.6245383  0.4120643  0.5945344
H84 H 1.0  0.6293158  0.4124080  0.5891943
H84 H 1.0  0.6168279  0.4547123  0.5798837
H84 H 1.0  0.6234923  0.4566903  0.5781126
H84 H 1.0  0.6379505  0.4477245  0.6198555
H84 H 1.0  0.6443298  0.4453909  0.6175483
H84 H 1.0  0.5979346  0.4510148  0.6059169
H84 H 1.0  0.6251563  0.4390858  0.5827144
H84 H 1.0  0.6354821  0.4500015  0.6022407
H84 H 1.0  0.6347296  0.4254012  0.6008438
H84 H 1.0  0.5980668  0.4599861  0.6079388
H84 H 1.0  0.5970237  0.4612429  0.6149244
H84 H 1.0  0.6265941  0.4468445  0.5779889
H84 H 1.0  0.6213575  0.4481998  0.5732769
H84 H 1.0  0.6425140  0.4491531  0.6081078
H84 H 1.0  0.6424622  0.4542027  0.6132033
H84 H 1.0  0.6354734  0.4184829  0.5948289
H84 H 1.0  0.6343138  0.4120809  0.5978511
H84 H 1.0  0.6012638  0.4281083  0.6133298
H84 H 1.0  0.6093215  0.4228738  0.5915004
H84 H 1.0  0.6128368  0.4578049  0.5981122
H84 H 1.0  0.6252133  0.4338488  0.6215521
H84 H 1.0  0.6041576  0.4447063  0.6187873
H84 H 1.0  0.6247116  0.4300317  0.5864450
H84 H 1.0  0.6292121  0.4518526  0.5949390
H84 H 1.0  0.6357906  0.4326081  0.6074013
H84 H 1.0  0.5959974  0.4417565  0.6033484
H84 H 1.0  0.6095820  0.4388946  0.5839568
H84 H 1.0  0.6241618  0.4554619  0.6115251
H84 H 1.0  0.6235629  0.4201614  0.6104356
H84 H 1.0  0.5972235  0.4262294  0.6046003
H84 H 1.0  0.6010073  0.4353600  0.5871259
H84 H 1.0  0.6150031  0.4582824  0.6135798
H84 H 1.0  0.6172673  0.4208964  0.6179115
H84 H 1.0  0.5924260  0.4233456  0.5973029
H84 H 1.0  0.5868877  0.4276462  0.5957859
H84 H 1.0  0.5923813  0.4324825  0.5885058
H84 H 1.0  0.5915915  0.4254666  0.5872337
H84 H 1.0  0.6071871  0.4621683  0.6164784
H84 H 1.0  0.6046107  0.4669682  0.6118113
H84 H 1.0  0.6117782  0.4199112  0.6252255
H84 H 1.0  0.6148818  0.4221233  0.6313032
H84 H 1.0  0.6076084  0.4373253  0.6242364
H84 H 1.0  0.6176012  0.4180018  0.5934377
H84 H 1.0  0.6152366  0.4553987  0.5889172
H84 H 1.0  0.6315585  0.4411122  0.6198088
N84 N 1.0  0.5932699  0.4319285  0.5995994
N84 N 1.0  0.5995748  0.4273488  0.5897513
N84 N 1.0  0.6091759  0.4608611  0.6078770
N84 N 1.0  0.6179282  0.4263353  0.6244771
N84 N 1.0  0.6057344  0.4290479  0.6231887
N84 N 1.0  0.6184875  0.4436939  0.5799908
N84 N 1.0  0.6231203  0.4536272  0.5861185
N84 N 1.0  0.6378786  0.4409456  0.6140509
N84 N 1.0  0.6006788  0.4535952  0.6135940
N84 N 1.0  0.6253554  0.4199246  0.5903878
N84 N 1.0  0.6345482  0.4524816  0.6103712
N84 N 1.0  0.6300578  0.4183209  0.6019207
C85 C 1.0  0.6543761  0.5599281  0.5725122
C85 C 1.0  0.6468894  0.5181034  0.5722052
C85 C 1.0  0.6856588  0.5154935  0.5857620
C85 C 1.0  0.6586950  0.5398321  0.6050962
C85 C 1.0  0.6829593  0.5501155  0.5733558
C85 C 1.0  0.6737756  0.5152742  0.5780425
C85 C 1.0  0.6703606  0.5336219  0.5999771
C85 C 1.0  0.6481531  0.5276139  0.5826362
C85 C 1.0  0.6897799  0.5532790  0.5794371
C85 C 1.0  0.6814403  0.5117431  0.5827643
C85 C 1.0  0.6638736  0.5363966  0.6065893
C85 C 1.0  0.6442463  0.5203646  0.5775674
C85 C 1.0  0.6716050  0.5461246  0.5633791
C85 C 1.0  0.6705376  0.5233716  0.5649679
C85 C 1.0  0.6815116  0.5399109  0.5908610
C85 C 1.0  0.6504384  0.5431153  0.5814228
C85 C 1.0  0.6671901  0.5492446  0.5654521
C85 C 1.0  0.6647420  0.5232513  0.5651325
C85 C 1.0  0.6837043  0.5350890  0.5885006
C85 C 1.0  0.6527249  0.5441959  0.5866413
C85 C 1.0  0.6678017  0.5526762  0.5700867
C85 C 1.0  0.6618792  0.5205931  0.5694058
C85 C 1.0  0.6816266  0.5298469  0.5898175
C85 C 1.0  0.6535337  0.5399864  0.5905338
C85 C 1.0  0.6729809  0.5529196  0.5726644
C85 C 1.0  0.6649530  0.5180272  0.5736013
C85 C 1.0  0.6772300  0.5294923  0.5935821
C85 C 1.0  0.6520136  0.5345772  0.5890977
C85 C 1.0  0.6774992  0.5498556  0.5707084
C85 C 1.0  0.6707429  0.5180596  0.5735773
C85 C 1.0  0.6749332  0.5342135  0.5960234
C85 C 1.0  0.6497185  0.5333387  0.5839280
C85 C 1.0  0.6767295  0.5464752  0.5660706
C85 C 1.0  0.6734648  0.5207639  0.5692293
C85 C 1.0  0.6771235  0.5393919  0.5946025
C85 C 1.0  0.6489715  0.5376638  0.5801379
C85 C 1.0  0.6707664  0.5426257  0.5584854
C85 C 1.0  0.6735795  0.5261114  0.5604813
C85 C 1.0  0.6836903  0.5454249  0.5895408
C85 C 1.0  0.6495335  0.5475086  0.5773272
C85 C 1.0  0.6732065  0.5367904  0.5511711
C85 C 1.0  0.6748375  0.5306730  0.5520485
C85 C 1.0  0.6896933  0.5519543  0.5856893
C85 C 1.0  0.6491354  0.5565288  0.5738658
C85 C 1.0  0.6632083  0.5559987  0.5722667
C85 C 1.0  0.6558057  0.5205443  0.5693689
C85 C 1.0  0.6840933  0.5249166  0.5872684
C85 C 1.0  0.6559039  0.5413354  0.5959607
H85 H 1.0  0.6557883  0.5620371  0.5762663
H85 H 1.0  0.6532536  0.5632449  0.5696648
H85 H 1.0  0.6454600  0.5205774  0.5686884
H85 H 1.0  0.6452861  0.5139548  0.5714398
H85 H 1.0  0.6888161  0.5168378  0.5828025
H85 H 1.0  0.6878920  0.5130166  0.5888032
H85 H 1.0  0.6597724  0.5442338  0.6051332
H85 H 1.0  0.6556424  0.5393521  0.6083852
H85 H 1.0  0.6859463  0.5471444  0.5717739
H85 H 1.0  0.6711943  0.5138146  0.5814269
H85 H 1.0  0.6687008  0.5294516  0.6003032
H85 H 1.0  0.6494403  0.5245867  0.5857069
H85 H 1.0  0.6925297  0.5503523  0.5773378
H85 H 1.0  0.6917028  0.5573183  0.5788403
H85 H 1.0  0.6784375  0.5101817  0.5857780
H85 H 1.0  0.6835864  0.5080731  0.5812499
H85 H 1.0  0.6627343  0.5320162  0.6068158
H85 H 1.0  0.6651717  0.5374805  0.6107738
H85 H 1.0  0.6454605  0.5177277  0.5810473
H85 H 1.0  0.6397654  0.5199150  0.5772728
H85 H 1.0  0.6631943  0.5490434  0.5634384
H85 H 1.0  0.6624560  0.5252577  0.5618447
H85 H 1.0  0.6871020  0.5354648  0.5856068
H85 H 1.0  0.6538635  0.5484063  0.5876597
H85 H 1.0  0.6735532  0.5555446  0.5762478
H85 H 1.0  0.6627603  0.5159605  0.5769151
H85 H 1.0  0.6756091  0.5254482  0.5946196
H85 H 1.0  0.6526252  0.5313046  0.5920937
H85 H 1.0  0.6801605  0.5440740  0.5644827
H85 H 1.0  0.6779430  0.5207993  0.5691873
H85 H 1.0  0.6753658  0.5430581  0.5964812
H85 H 1.0  0.6471945  0.5367304  0.5761340
H85 H 1.0  0.6664882  0.5423078  0.5571266
H85 H 1.0  0.6780254  0.5263722  0.5611253
H85 H 1.0  0.6812846  0.5488357  0.5912234
H85 H 1.0  0.6482463  0.5460450  0.5732712
H85 H 1.0  0.6688373  0.5370066  0.5499878
H85 H 1.0  0.6754607  0.5383911  0.5476039
H85 H 1.0  0.6792686  0.5304355  0.5529683
H85 H 1.0  0.6743390  0.5284681  0.5481420
H85 H 1.0  0.6871589  0.5550441  0.5878263
H85 H 1.0  0.6938543  0.5525144  0.5873448
H85 H 1.0  0.6475689  0.5546364  0.5700581
H85 H 1.0  0.6458769  0.5593585  0.5751867
H85 H 1.0  0.6640774  0.5580512  0.5761759
H85 H 1.0  0.6539363  0.5231315  0.5661965
H85 H 1.0  0.6870941  0.5257896  0.5840304
H85 H 1.0  0.6573949  0.5455635  0.5963490
N85 N 1.0  0.6746771  0.5401352  0.5559679
N85 N 1.0  0.6712780  0.5280470  0.5561462
N85 N 1.0  0.6880423  0.5462387  0.5866718
N85 N 1.0  0.6501732  0.5526429  0.5783584
N85 N 1.0  0.6585524  0.5564991  0.5698363
N85 N 1.0  0.6790049  0.5145734  0.5780294
N85 N 1.0  0.6828806  0.5199798  0.5886798
N85 N 1.0  0.6562194  0.5378968  0.5999496
N85 N 1.0  0.6841874  0.5535196  0.5771952
N85 N 1.0  0.6528839  0.5177233  0.5727365
N85 N 1.0  0.6684371  0.5376137  0.6028407
N85 N 1.0  0.6454952  0.5262183  0.5782981
C86 C 1.0  0.5679758  0.3899264  0.4089484
C86 C 1.0  0.5855340  0.3537569  0.3952028
C86 C 1.0  0.5506723  0.3501547  0.3736297
C86 C 1.0  0.5729561  0.3846558  0.3711110
C86 C 1.0  0.5430777  0.3764454  0.3983484
C86 C 1.0  0.5611600  0.3488770  0.3830759
C86 C 1.0  0.5626513  0.3749284  0.3708882
C86 C 1.0  0.5832748  0.3663358  0.3890772
C86 C 1.0  0.5365112  0.3805740  0.3925736
C86 C 1.0  0.5552768  0.3463136  0.3758420
C86 C 1.0  0.5690273  0.3812855  0.3673618
C86 C 1.0  0.5881883  0.3584586  0.3917820
C86 C 1.0  0.5537102  0.3707726  0.4083062
C86 C 1.0  0.5605985  0.3512885  0.3985960
C86 C 1.0  0.5492242  0.3748098  0.3790555
C86 C 1.0  0.5770692  0.3792801  0.3954745
C86 C 1.0  0.5574357  0.3751977  0.4085560
C86 C 1.0  0.5662144  0.3522753  0.3996536
C86 C 1.0  0.5480196  0.3691389  0.3789083
C86 C 1.0  0.5752657  0.3819947  0.3906778
C86 C 1.0  0.5565814  0.3800683  0.4055266
C86 C 1.0  0.5701660  0.3521711  0.3954231
C86 C 1.0  0.5514860  0.3653669  0.3762089
C86 C 1.0  0.5760295  0.3796970  0.3854182
C86 C 1.0  0.5518740  0.3804326  0.4021745
[truncated: 1,508,550 more chars]
