# Supplementary material for: Coarse-grained modelling to predict the packing of porous organic cages
Source: Chem Sci. 2022 Oct 25;13(45):13588–99. doi: 10.1039/d2sc04511g (PMC9683088; doi:10.1039/d2sc04511g)
Supplement: SC-013-D2SC04511G-s004 [file SC-013-D2SC04511G-s004.cif]

data_hoomd_3d 
_audit_creation_method         "generated by CrystalMaker 9.2.8" 
_cell_length_a                      272.0000000 
_cell_length_b                     272.0000000 
_cell_length_c                      272.0000000 
_cell_angle_alpha               90.0000(0)
_cell_angle_beta                90.0000(0)
_cell_angle_gamma               90.0000(0)
_symmetry_space_group_name_H-M     "P 1"
_symmetry_Int_Tables_number         1
loop_
_symmetry_equiv_pos_as_xyz
+x,+y,+z
loop_
_atom_site_label
_atom_site_type_symbol
_atom_site_occupancy
_atom_site_fract_x
_atom_site_fract_y
_atom_site_fract_z
C0 C 1.0  0.3644426  0.6404241  0.5453723
C0 C 1.0  0.3267132  0.6209872  0.5433349
C0 C 1.0  0.3150698  0.6503549  0.5697101
C0 C 1.0  0.3335030  0.6605702  0.5343674
C0 C 1.0  0.3519022  0.6520617  0.5702986
C0 C 1.0  0.3189960  0.6382080  0.5635548
C0 C 1.0  0.3283382  0.6602619  0.5475618
C0 C 1.0  0.3315627  0.6332375  0.5381134
C0 C 1.0  0.3518552  0.6614335  0.5726812
C0 C 1.0  0.3131620  0.6444925  0.5680248
C0 C 1.0  0.3292097  0.6631111  0.5383626
C0 C 1.0  0.3271407  0.6246379  0.5381059
C0 C 1.0  0.3531060  0.6370433  0.5661291
C0 C 1.0  0.3316083  0.6293683  0.5666837
C0 C 1.0  0.3362441  0.6611791  0.5611138
C0 C 1.0  0.3460843  0.6391599  0.5391313
C0 C 1.0  0.3557229  0.6375484  0.5609890
C0 C 1.0  0.3320780  0.6264939  0.5616690
C0 C 1.0  0.3324043  0.6586905  0.5646767
C0 C 1.0  0.3449276  0.6447810  0.5382982
C0 C 1.0  0.3571378  0.6427251  0.5587913
C0 C 1.0  0.3283785  0.6273773  0.5573036
C0 C 1.0  0.3273072  0.6567266  0.5627549
C0 C 1.0  0.3395267  0.6466721  0.5374145
C0 C 1.0  0.3558503  0.6474619  0.5618625
C0 C 1.0  0.3241364  0.6312644  0.5580315
C0 C 1.0  0.3260927  0.6572785  0.5571115
C0 C 1.0  0.3352175  0.6427912  0.5373962
C0 C 1.0  0.3532311  0.6471211  0.5670252
C0 C 1.0  0.3235349  0.6342129  0.5629782
C0 C 1.0  0.3298214  0.6597398  0.5534285
C0 C 1.0  0.3362114  0.6371456  0.5382127
C0 C 1.0  0.3518821  0.6418801  0.5690846
C0 C 1.0  0.3273198  0.6332164  0.5672571
C0 C 1.0  0.3348850  0.6616571  0.5555060
C0 C 1.0  0.3416749  0.6354081  0.5390851
C0 C 1.0  0.3517485  0.6315246  0.5682728
C0 C 1.0  0.3354412  0.6284404  0.5713031
C0 C 1.0  0.3415827  0.6632920  0.5630961
C0 C 1.0  0.3517398  0.6371294  0.5400188
C0 C 1.0  0.3487509  0.6249388  0.5746872
C0 C 1.0  0.3425947  0.6242042  0.5762413
C0 C 1.0  0.3483601  0.6657626  0.5695355
C0 C 1.0  0.3613857  0.6375517  0.5405498
C0 C 1.0  0.3599226  0.6432968  0.5534239
C0 C 1.0  0.3290184  0.6242307  0.5521479
C0 C 1.0  0.3234057  0.6541913  0.5666589
C0 C 1.0  0.3385329  0.6525966  0.5365190
H0 H 1.0  0.3648674  0.6448387  0.5444412
H0 H 1.0  0.3686716  0.6388571  0.5455423
H0 H 1.0  0.3304411  0.6184333  0.5436707
H0 H 1.0  0.3233341  0.6180486  0.5427755
H0 H 1.0  0.3170427  0.6501600  0.5737849
H0 H 1.0  0.3114238  0.6529483  0.5703039
H0 H 1.0  0.3374400  0.6627673  0.5348263
H0 H 1.0  0.3321973  0.6613925  0.5301265
H0 H 1.0  0.3494018  0.6512642  0.5739543
H0 H 1.0  0.3166978  0.6389847  0.5597650
H0 H 1.0  0.3245472  0.6581350  0.5463969
H0 H 1.0  0.3275017  0.6351687  0.5379404
H0 H 1.0  0.3496109  0.6601291  0.5763954
H0 H 1.0  0.3555948  0.6634361  0.5742223
H0 H 1.0  0.3109514  0.6447286  0.5640758
H0 H 1.0  0.3100838  0.6430614  0.5709989
H0 H 1.0  0.3252031  0.6610952  0.5377137
H0 H 1.0  0.3285422  0.6674251  0.5372162
H0 H 1.0  0.3232995  0.6269934  0.5376219
H0 H 1.0  0.3273279  0.6219565  0.5344807
H0 H 1.0  0.3567130  0.6338696  0.5586337
H0 H 1.0  0.3353846  0.6235089  0.5612036
H0 H 1.0  0.3334313  0.6583134  0.5690198
H0 H 1.0  0.3483231  0.6477018  0.5383254
H0 H 1.0  0.3569072  0.6515048  0.5602509
H0 H 1.0  0.3212596  0.6319615  0.5546701
H0 H 1.0  0.3221546  0.6557709  0.5556025
H0 H 1.0  0.3310316  0.6442292  0.5367099
H0 H 1.0  0.3498617  0.6415141  0.5730650
H0 H 1.0  0.3268726  0.6354825  0.5710941
H0 H 1.0  0.3377839  0.6635682  0.5526767
H0 H 1.0  0.3424684  0.6310453  0.5397154
H0 H 1.0  0.3524231  0.6281678  0.5653526
H0 H 1.0  0.3349559  0.6313063  0.5747384
H0 H 1.0  0.3443884  0.6646262  0.5598405
H0 H 1.0  0.3520079  0.6327812  0.5411466
H0 H 1.0  0.3498654  0.6218683  0.5715460
H0 H 1.0  0.3512824  0.6239047  0.5782776
H0 H 1.0  0.3415498  0.6270936  0.5795724
H0 H 1.0  0.3420358  0.6201023  0.5780394
H0 H 1.0  0.3507177  0.6672662  0.5659693
H0 H 1.0  0.3478142  0.6693793  0.5721793
H0 H 1.0  0.3611977  0.6330964  0.5413552
H0 H 1.0  0.3638804  0.6379557  0.5368105
H0 H 1.0  0.3602986  0.6475338  0.5519557
H0 H 1.0  0.3327740  0.6217616  0.5519206
H0 H 1.0  0.3250618  0.6535268  0.5707903
H0 H 1.0  0.3421355  0.6552140  0.5371680
N0 N 1.0  0.3499315  0.6306479  0.5731476
N0 N 1.0  0.3390662  0.6246074  0.5713685
N0 N 1.0  0.3429000  0.6635823  0.5681965
N0 N 1.0  0.3560399  0.6401452  0.5395214
N0 N 1.0  0.3617864  0.6392149  0.5506489
N0 N 1.0  0.3177747  0.6406092  0.5680913
N0 N 1.0  0.3184607  0.6528545  0.5653959
N0 N 1.0  0.3338642  0.6545943  0.5350881
N0 N 1.0  0.3535136  0.6569246  0.5690370
N0 N 1.0  0.3255052  0.6243201  0.5482128
N0 N 1.0  0.3311973  0.6629738  0.5440537
N0 N 1.0  0.3321482  0.6279955  0.5382101
C1 C 1.0  0.3404258  0.3353724  0.5344967
C1 C 1.0  0.3672880  0.3675675  0.5413747
C1 C 1.0  0.3518457  0.3822217  0.5061550
C1 C 1.0  0.3265692  0.3712508  0.5367157
C1 C 1.0  0.3409381  0.3469984  0.5065940
C1 C 1.0  0.3599672  0.3764181  0.5162151
C1 C 1.0  0.3323621  0.3744959  0.5241949
C1 C 1.0  0.3532007  0.3663649  0.5423497
C1 C 1.0  0.3331513  0.3488976  0.5011842
C1 C 1.0  0.3571565  0.3829277  0.5096398
C1 C 1.0  0.3266259  0.3754729  0.5319178
C1 C 1.0  0.3621913  0.3686554  0.5450750
C1 C 1.0  0.3530132  0.3429106  0.5156416
C1 C 1.0  0.3657588  0.3618199  0.5167985
C1 C 1.0  0.3337657  0.3653651  0.5114805
C1 C 1.0  0.3443582  0.3535854  0.5400095
C1 C 1.0  0.3502485  0.3411513  0.5204149
C1 C 1.0  0.3666739  0.3613396  0.5225047
C1 C 1.0  0.3381581  0.3680478  0.5088083
C1 C 1.0  0.3392643  0.3560994  0.5388436
C1 C 1.0  0.3444626  0.3412540  0.5207917
C1 C 1.0  0.3654444  0.3656643  0.5261528
C1 C 1.0  0.3406621  0.3727575  0.5110618
C1 C 1.0  0.3386572  0.3618574  0.5388051
C1 C 1.0  0.3414447  0.3431975  0.5162483
C1 C 1.0  0.3632257  0.3705595  0.5239739
C1 C 1.0  0.3386874  0.3747697  0.5161293
C1 C 1.0  0.3433089  0.3651255  0.5399506
C1 C 1.0  0.3440672  0.3449939  0.5113981
C1 C 1.0  0.3622556  0.3711927  0.5183009
C1 C 1.0  0.3343106  0.3722031  0.5189188
C1 C 1.0  0.3484620  0.3627651  0.5411335
C1 C 1.0  0.3498509  0.3448302  0.5111759
C1 C 1.0  0.3635387  0.3667704  0.5147761
C1 C 1.0  0.3319072  0.3674952  0.5165333
C1 C 1.0  0.3489092  0.3569834  0.5411333
C1 C 1.0  0.3590792  0.3426806  0.5154337
C1 C 1.0  0.3670746  0.3573241  0.5129324
C1 C 1.0  0.3310823  0.3604490  0.5091300
C1 C 1.0  0.3450278  0.3475491  0.5401024
C1 C 1.0  0.3678950  0.3432481  0.5115014
C1 C 1.0  0.3706508  0.3488231  0.5100263
C1 C 1.0  0.3291102  0.3536632  0.5025296
C1 C 1.0  0.3423130  0.3382713  0.5398713
C1 C 1.0  0.3415218  0.3393767  0.5257634
C1 C 1.0  0.3665192  0.3649750  0.5320908
C1 C 1.0  0.3452211  0.3754458  0.5080821
C1 C 1.0  0.3332244  0.3642918  0.5376022
H1 H 1.0  0.3359925  0.3360953  0.5338981
H1 H 1.0  0.3408147  0.3309098  0.5350467
H1 H 1.0  0.3687597  0.3633406  0.5420810
H1 H 1.0  0.3706677  0.3702232  0.5427499
H1 H 1.0  0.3528019  0.3797581  0.5024740
H1 H 1.0  0.3506108  0.3862612  0.5045649
H1 H 1.0  0.3236901  0.3678990  0.5357093
H1 H 1.0  0.3248152  0.3732358  0.5403693
H1 H 1.0  0.3434698  0.3487658  0.5033200
H1 H 1.0  0.3586544  0.3792935  0.5194177
H1 H 1.0  0.3349161  0.3778122  0.5258474
H1 H 1.0  0.3524350  0.3707493  0.5416866
H1 H 1.0  0.3360978  0.3502939  0.4980375
H1 H 1.0  0.3308430  0.3455548  0.4992178
H1 H 1.0  0.3562641  0.3856143  0.5131786
H1 H 1.0  0.3602005  0.3851930  0.5071962
H1 H 1.0  0.3292977  0.3789575  0.5330385
H1 H 1.0  0.3224991  0.3772538  0.5315090
H1 H 1.0  0.3608831  0.3729647  0.5445703
H1 H 1.0  0.3634430  0.3683164  0.5493977
H1 H 1.0  0.3526043  0.3396477  0.5239150
H1 H 1.0  0.3683947  0.3575213  0.5240921
H1 H 1.0  0.3396104  0.3664210  0.5048963
H1 H 1.0  0.3357282  0.3534910  0.5379754
H1 H 1.0  0.3369717  0.3433109  0.5164420
H1 H 1.0  0.3622708  0.3739206  0.5267759
H1 H 1.0  0.3406055  0.3784138  0.5178898
H1 H 1.0  0.3428631  0.3695821  0.5399313
H1 H 1.0  0.3519673  0.3461925  0.5074713
H1 H 1.0  0.3628003  0.3672380  0.5103836
H1 H 1.0  0.3285174  0.3654951  0.5186708
H1 H 1.0  0.3528845  0.3551348  0.5420491
H1 H 1.0  0.3610442  0.3416270  0.5193425
H1 H 1.0  0.3656717  0.3580171  0.5087133
H1 H 1.0  0.3281084  0.3584598  0.5118595
H1 H 1.0  0.3492833  0.3461479  0.5405232
H1 H 1.0  0.3694148  0.3418636  0.5155399
H1 H 1.0  0.3693191  0.3401137  0.5085831
H1 H 1.0  0.3693384  0.3500747  0.5058734
H1 H 1.0  0.3751079  0.3481919  0.5096984
H1 H 1.0  0.3259993  0.3521848  0.5054746
H1 H 1.0  0.3267873  0.3546875  0.4987982
H1 H 1.0  0.3466824  0.3373264  0.5406121
H1 H 1.0  0.3401154  0.3364295  0.5433567
H1 H 1.0  0.3370932  0.3401738  0.5257276
H1 H 1.0  0.3677283  0.3608121  0.5332991
H1 H 1.0  0.3467058  0.3731728  0.5044931
H1 H 1.0  0.3301083  0.3613353  0.5362608
N1 N 1.0  0.3618920  0.3436162  0.5110694
N1 N 1.0  0.3696549  0.3529366  0.5143210
N1 N 1.0  0.3320900  0.3585998  0.5042928
N1 N 1.0  0.3410048  0.3441560  0.5397339
N1 N 1.0  0.3438864  0.3369905  0.5298314
N1 N 1.0  0.3595272  0.3775754  0.5110864
N1 N 1.0  0.3473217  0.3800697  0.5095108
N1 N 1.0  0.3321574  0.3694371  0.5380734
N1 N 1.0  0.3356838  0.3467212  0.5062051
N1 N 1.0  0.3661023  0.3688830  0.5356107
N1 N 1.0  0.3280372  0.3728040  0.5266982
N1 N 1.0  0.3578636  0.3645823  0.5440556
C2 C 1.0  0.5423799  0.7489971  0.4921186
C2 C 1.0  0.5594978  0.7206964  0.4654444
C2 C 1.0  0.5254930  0.6989946  0.4735932
C2 C 1.0  0.5224520  0.7380560  0.4610154
C2 C 1.0  0.5260093  0.7248083  0.4999234
C2 C 1.0  0.5387137  0.7040580  0.4729371
C2 C 1.0  0.5202444  0.7252475  0.4666661
C2 C 1.0  0.5486097  0.7296957  0.4642963
C2 C 1.0  0.5163875  0.7246383  0.5008739
C2 C 1.0  0.5314235  0.6978711  0.4714919
C2 C 1.0  0.5190210  0.7326794  0.4606020
C2 C 1.0  0.5567991  0.7252003  0.4617994
C2 C 1.0  0.5415569  0.7261186  0.4989511
C2 C 1.0  0.5476796  0.7093552  0.4847080
C2 C 1.0  0.5175852  0.7215965  0.4817194
C2 C 1.0  0.5435165  0.7401756  0.4748424
C2 C 1.0  0.5420756  0.7315964  0.4971490
C2 C 1.0  0.5513699  0.7126892  0.4817254
C2 C 1.0  0.5192041  0.7160278  0.4816940
C2 C 1.0  0.5380506  0.7408424  0.4730235
C2 C 1.0  0.5374337  0.7349464  0.4962215
C2 C 1.0  0.5509945  0.7132432  0.4759742
C2 C 1.0  0.5211384  0.7134493  0.4768836
C2 C 1.0  0.5359997  0.7379535  0.4684437
C2 C 1.0  0.5321820  0.7326797  0.4971213
C2 C 1.0  0.5467840  0.7103781  0.4731998
C2 C 1.0  0.5214560  0.7165838  0.4720150
C2 C 1.0  0.5395539  0.7343053  0.4656705
C2 C 1.0  0.5314977  0.7272110  0.4989256
C2 C 1.0  0.5430238  0.7070101  0.4760358
C2 C 1.0  0.5198771  0.7221528  0.4718794
C2 C 1.0  0.5450366  0.7335314  0.4673644
C2 C 1.0  0.5362299  0.7239928  0.4998072
C2 C 1.0  0.5435302  0.7065579  0.4817948
C2 C 1.0  0.5179608  0.7245926  0.4767791
C2 C 1.0  0.5469420  0.7364969  0.4719692
C2 C 1.0  0.5465479  0.7227913  0.4999064
C2 C 1.0  0.5480649  0.7087125  0.4907353
C2 C 1.0  0.5155092  0.7243273  0.4867321
C2 C 1.0  0.5457198  0.7432188  0.4796152
C2 C 1.0  0.5517785  0.7151845  0.5027846
C2 C 1.0  0.5518602  0.7096555  0.4995791
C2 C 1.0  0.5124313  0.7250483  0.4958706
C2 C 1.0  0.5458167  0.7497145  0.4867776
C2 C 1.0  0.5379352  0.7407104  0.4943734
C2 C 1.0  0.5549866  0.7167508  0.4730330
C2 C 1.0  0.5227428  0.7075939  0.4770579
C2 C 1.0  0.5302557  0.7388271  0.4666738
H2 H 1.0  0.5382162  0.7506513  0.4914381
H2 H 1.0  0.5441572  0.7516062  0.4953440
H2 H 1.0  0.5621877  0.7226788  0.4685049
H2 H 1.0  0.5622723  0.7182292  0.4628787
H2 H 1.0  0.5251315  0.6975363  0.4778684
H2 H 1.0  0.5226151  0.6964338  0.4712414
H2 H 1.0  0.5204588  0.7408660  0.4639595
H2 H 1.0  0.5222652  0.7402003  0.4570488
H2 H 1.0  0.5260318  0.7203915  0.5007855
H2 H 1.0  0.5384350  0.7051839  0.4685894
H2 H 1.0  0.5222948  0.7230395  0.4633234
H2 H 1.0  0.5464850  0.7272658  0.4611607
H2 H 1.0  0.5169152  0.7202797  0.5019956
H2 H 1.0  0.5143938  0.7265299  0.5044539
H2 H 1.0  0.5317088  0.6990817  0.4671340
H2 H 1.0  0.5321468  0.6934164  0.4715128
H2 H 1.0  0.5208632  0.7299808  0.4574616
H2 H 1.0  0.5149240  0.7336968  0.4590052
H2 H 1.0  0.5543220  0.7232086  0.4585692
H2 H 1.0  0.5600513  0.7274061  0.4595801
H2 H 1.0  0.5461488  0.7333292  0.4964642
H2 H 1.0  0.5545908  0.7148592  0.4839565
H2 H 1.0  0.5189185  0.7136884  0.4855026
H2 H 1.0  0.5353829  0.7436860  0.4752278
H2 H 1.0  0.5285364  0.7351896  0.4964366
H2 H 1.0  0.5464765  0.7107876  0.4687502
H2 H 1.0  0.5229450  0.7146099  0.4682806
H2 H 1.0  0.5379918  0.7320628  0.4621221
H2 H 1.0  0.5358038  0.7197592  0.5012051
H2 H 1.0  0.5406354  0.7039558  0.4840099
H2 H 1.0  0.5167299  0.7288982  0.4766978
H2 H 1.0  0.5511805  0.7359173  0.4732957
H2 H 1.0  0.5503782  0.7247441  0.4985775
H2 H 1.0  0.5446442  0.7064578  0.4925967
H2 H 1.0  0.5149112  0.7287691  0.4863278
H2 H 1.0  0.5498287  0.7419275  0.4809191
H2 H 1.0  0.5553910  0.7176462  0.5015901
H2 H 1.0  0.5523580  0.7143193  0.5071760
H2 H 1.0  0.5483987  0.7070823  0.5009697
H2 H 1.0  0.5555640  0.7073579  0.5007514
H2 H 1.0  0.5116900  0.7294164  0.4949184
H2 H 1.0  0.5083991  0.7234189  0.4970769
H2 H 1.0  0.5500562  0.7483075  0.4875401
H2 H 1.0  0.5461950  0.7541218  0.4858818
H2 H 1.0  0.5340322  0.7426728  0.4932937
H2 H 1.0  0.5576883  0.7191556  0.4757108
H2 H 1.0  0.5228144  0.7057976  0.4811835
H2 H 1.0  0.5277963  0.7413379  0.4694842
N2 N 1.0  0.5464887  0.7180004  0.5021150
N2 N 1.0  0.5520522  0.7106032  0.4936274
N2 N 1.0  0.5144592  0.7217764  0.4912293
N2 N 1.0  0.5431020  0.7470776  0.4820830
N2 N 1.0  0.5425289  0.7432838  0.4940409
N2 N 1.0  0.5355216  0.7004487  0.4750868
N2 N 1.0  0.5239601  0.7047683  0.4727720
N2 N 1.0  0.5282363  0.7368493  0.4622188
N2 N 1.0  0.5215330  0.7275991  0.4998164
N2 N 1.0  0.5553329  0.7170107  0.4677748
N2 N 1.0  0.5183356  0.7301234  0.4660200
N2 N 1.0  0.5537892  0.7291967  0.4651653
C3 C 1.0  0.6029147  0.6757560  0.3939287
C3 C 1.0  0.5905218  0.6392129  0.4117183
C3 C 1.0  0.5624760  0.6391320  0.3815999
C3 C 1.0  0.6023597  0.6437019  0.3725640
C3 C 1.0  0.5754358  0.6736561  0.3814984
C3 C 1.0  0.5693277  0.6400795  0.3939696
C3 C 1.0  0.5881873  0.6437214  0.3725105
C3 C 1.0  0.5974661  0.6422612  0.3997458
C3 C 1.0  0.5734414  0.6748310  0.3721095
C3 C 1.0  0.5631968  0.6365244  0.3873904
C3 C 1.0  0.5971380  0.6412672  0.3697969
C3 C 1.0  0.5956367  0.6378297  0.4081436
C3 C 1.0  0.5793713  0.6726939  0.3965972
C3 C 1.0  0.5708007  0.6526259  0.4033193
C3 C 1.0  0.5784913  0.6560699  0.3718004
C3 C 1.0  0.6019786  0.6563544  0.3944536
C3 C 1.0  0.5851233  0.6732629  0.3962598
C3 C 1.0  0.5755648  0.6511196  0.4062629
C3 C 1.0  0.5737089  0.6537129  0.3740820
C3 C 1.0  0.6024747  0.6551811  0.3887961
C3 C 1.0  0.5878178  0.6739644  0.3911728
C3 C 1.0  0.5782969  0.6461136  0.4052636
C3 C 1.0  0.5735836  0.6481974  0.3758410
C3 C 1.0  0.6013711  0.6499057  0.3866800
C3 C 1.0  0.5846107  0.6740670  0.3863528
C3 C 1.0  0.5761683  0.6425795  0.4011876
C3 C 1.0  0.5784047  0.6450214  0.3752946
C3 C 1.0  0.5997137  0.6457492  0.3903689
C3 C 1.0  0.5788409  0.6735103  0.3865258
C3 C 1.0  0.5714212  0.6439410  0.3981649
C3 C 1.0  0.5832574  0.6472301  0.3730366
C3 C 1.0  0.5991729  0.6467640  0.3960439
C3 C 1.0  0.5762977  0.6728170  0.3916813
C3 C 1.0  0.5687980  0.6489906  0.3992818
C3 C 1.0  0.5832244  0.6527698  0.3713212
C3 C 1.0  0.6003139  0.6520992  0.3980094
C3 C 1.0  0.5767393  0.6720132  0.4020290
C3 C 1.0  0.5678800  0.6578474  0.4043662
C3 C 1.0  0.5786523  0.6618375  0.3699025
C3 C 1.0  0.6031683  0.6618628  0.3967201
C3 C 1.0  0.5695069  0.6713326  0.4084112
C3 C 1.0  0.5657919  0.6661510  0.4088600
C3 C 1.0  0.5752014  0.6705888  0.3676643
C3 C 1.0  0.6062109  0.6710413  0.3967142
C3 C 1.0  0.5938444  0.6746087  0.3907786
C3 C 1.0  0.5832474  0.6447039  0.4084880
C3 C 1.0  0.5684602  0.6459064  0.3781631
C3 C 1.0  0.6019925  0.6488724  0.3807272
H3 H 1.0  0.6040492  0.6759728  0.3895467
H3 H 1.0  0.6042624  0.6796924  0.3956772
H3 H 1.0  0.5915068  0.6427077  0.4144290
H3 H 1.0  0.5897320  0.6357577  0.4145120
H3 H 1.0  0.5594009  0.6424517  0.3818389
H3 H 1.0  0.5606571  0.6360552  0.3788437
H3 H 1.0  0.6034280  0.6476115  0.3705365
H3 H 1.0  0.6058494  0.6409648  0.3717291
H3 H 1.0  0.5711000  0.6726409  0.3821482
H3 H 1.0  0.5720338  0.6365831  0.3931321
H3 H 1.0  0.5878309  0.6396915  0.3744816
H3 H 1.0  0.5961920  0.6384934  0.3976410
H3 H 1.0  0.5691317  0.6740566  0.3732763
H3 H 1.0  0.5734257  0.6789463  0.3702565
H3 H 1.0  0.5660692  0.6330313  0.3870986
H3 H 1.0  0.5592678  0.6346990  0.3886550
H3 H 1.0  0.5962256  0.6372300  0.3716424
H3 H 1.0  0.5980710  0.6403859  0.3654699
H3 H 1.0  0.5947432  0.6341680  0.4056277
H3 H 1.0  0.5990097  0.6365769  0.4108678
H3 H 1.0  0.5875827  0.6731849  0.4000025
H3 H 1.0  0.5771302  0.6539135  0.4093942
H3 H 1.0  0.5700337  0.6562448  0.3744590
H3 H 1.0  0.6037652  0.6584559  0.3860264
H3 H 1.0  0.5865999  0.6746086  0.3823768
H3 H 1.0  0.5782622  0.6386993  0.4004001
H3 H 1.0  0.5783307  0.6407516  0.3766441
H3 H 1.0  0.5988589  0.6416590  0.3887565
H3 H 1.0  0.5718462  0.6723830  0.3919177
H3 H 1.0  0.5651224  0.6500639  0.3969589
H3 H 1.0  0.5869654  0.6544992  0.3695677
H3 H 1.0  0.5999060  0.6529069  0.4023959
H3 H 1.0  0.5796171  0.6714469  0.4054419
H3 H 1.0  0.5645796  0.6587603  0.4014467
H3 H 1.0  0.5827412  0.6633030  0.3687258
H3 H 1.0  0.6021057  0.6623648  0.4010639
H3 H 1.0  0.5727585  0.6711050  0.4115596
H3 H 1.0  0.5670651  0.6749634  0.4095179
H3 H 1.0  0.5623844  0.6665062  0.4058936
H3 H 1.0  0.5638096  0.6661386  0.4129149
H3 H 1.0  0.5794198  0.6715301  0.3663019
H3 H 1.0  0.5726344  0.6711831  0.3640002
H3 H 1.0  0.6052789  0.6709972  0.4011486
H3 H 1.0  0.6106124  0.6720061  0.3964581
H3 H 1.0  0.5954563  0.6745769  0.3865773
H3 H 1.0  0.5847686  0.6480214  0.4111211
H3 H 1.0  0.5652046  0.6489349  0.3788568
H3 H 1.0  0.6027725  0.6525563  0.3782632
N3 N 1.0  0.5715170  0.6720771  0.4027752
N3 N 1.0  0.5690462  0.6611003  0.4083532
N3 N 1.0  0.5743956  0.6649413  0.3696176
N3 N 1.0  0.6052800  0.6657900  0.3939003
N3 N 1.0  0.5970032  0.6751745  0.3949663
N3 N 1.0  0.5647218  0.6406942  0.3914707
N3 N 1.0  0.5677936  0.6407967  0.3792955
N3 N 1.0  0.6016684  0.6440811  0.3785423
N3 N 1.0  0.5773230  0.6748717  0.3767237
N3 N 1.0  0.5856269  0.6399994  0.4082857
N3 N 1.0  0.5925658  0.6451948  0.3699624
N3 N 1.0  0.5974561  0.6426476  0.4050072
C4 C 1.0  0.6787084  0.4488183  0.5021297
C4 C 1.0  0.7043467  0.4657798  0.4727966
C4 C 1.0  0.7185906  0.4879702  0.5043935
C4 C 1.0  0.7168555  0.4469528  0.5071827
C4 C 1.0  0.6870638  0.4736997  0.5171329
C4 C 1.0  0.7120989  0.4834035  0.4926524
C4 C 1.0  0.7174111  0.4608729  0.5097865
C4 C 1.0  0.7065346  0.4566817  0.4834404
C4 C 1.0  0.6901623  0.4739314  0.5262902
C4 C 1.0  0.7183939  0.4884104  0.4980205
C4 C 1.0  0.7204510  0.4516978  0.5095080
C4 C 1.0  0.7069457  0.4601743  0.4744326
C4 C 1.0  0.6812185  0.4725709  0.5026782
C4 C 1.0  0.6966901  0.4830758  0.4895772
C4 C 1.0  0.7069836  0.4697351  0.5175147
C4 C 1.0  0.6959761  0.4506829  0.4934162
C4 C 1.0  0.6806298  0.4668318  0.5021887
C4 C 1.0  0.6965821  0.4789850  0.4854683
C4 C 1.0  0.7082991  0.4749467  0.5153375
C4 C 1.0  0.6994700  0.4492361  0.4978125
C4 C 1.0  0.6821036  0.4632438  0.5064996
C4 C 1.0  0.7014150  0.4763405  0.4836872
C4 C 1.0  0.7125032  0.4756260  0.5114140
C4 C 1.0  0.7051793  0.4501742  0.4975902
C4 C 1.0  0.6842294  0.4655307  0.5113760
C4 C 1.0  0.7064484  0.4778595  0.4861349
C4 C 1.0  0.7154115  0.4709288  0.5096516
C4 C 1.0  0.7073817  0.4526445  0.4928279
C4 C 1.0  0.6848792  0.4712573  0.5120191
C4 C 1.0  0.7067205  0.4819259  0.4902477
C4 C 1.0  0.7142165  0.4656587  0.5117308
C4 C 1.0  0.7040244  0.4541453  0.4883555
C4 C 1.0  0.6833623  0.4747084  0.5076241
C4 C 1.0  0.7017930  0.4844825  0.4919243
C4 C 1.0  0.7099777  0.4651418  0.5156548
C4 C 1.0  0.6983252  0.4531410  0.4887301
C4 C 1.0  0.6795737  0.4761580  0.4980607
C4 C 1.0  0.6916500  0.4859047  0.4914436
C4 C 1.0  0.7026114  0.4689849  0.5216638
C4 C 1.0  0.6899884  0.4496769  0.4935915
C4 C 1.0  0.6776945  0.4844369  0.4934313
C4 C 1.0  0.6823067  0.4883959  0.4914547
C4 C 1.0  0.6958423  0.4715934  0.5280574
C4 C 1.0  0.6816132  0.4462828  0.4970321
C4 C 1.0  0.6814611  0.4572214  0.5060437
C4 C 1.0  0.7010908  0.4721122  0.4793388
C4 C 1.0  0.7137551  0.4811772  0.5092911
C4 C 1.0  0.7086709  0.4485453  0.5022854
H4 H 1.0  0.6803727  0.4469109  0.5058883
H4 H 1.0  0.6743542  0.4476334  0.5020517
H4 H 1.0  0.6999861  0.4651426  0.4717428
H4 H 1.0  0.7062731  0.4672067  0.4689730
H4 H 1.0  0.7156187  0.4908900  0.5061758
H4 H 1.0  0.7226271  0.4894006  0.5058188
H4 H 1.0  0.7141765  0.4453691  0.5104769
H4 H 1.0  0.7195457  0.4434935  0.5061047
H4 H 1.0  0.6878634  0.4781222  0.5168983
H4 H 1.0  0.7155040  0.4807474  0.4913881
H4 H 1.0  0.7201952  0.4617519  0.5063618
H4 H 1.0  0.7108890  0.4577232  0.4838929
H4 H 1.0  0.6905196  0.4784099  0.5256989
H4 H 1.0  0.6872645  0.4734354  0.5297145
H4 H 1.0  0.7215526  0.4856881  0.4962460
H4 H 1.0  0.7196397  0.4925783  0.4968184
H4 H 1.0  0.7233178  0.4531013  0.5062910
H4 H 1.0  0.7230873  0.4500464  0.5127778
H4 H 1.0  0.7113684  0.4607637  0.4752256
H4 H 1.0  0.7067588  0.4574005  0.4708776
H4 H 1.0  0.6789788  0.4650864  0.4984085
H4 H 1.0  0.6926470  0.4778831  0.4836347
H4 H 1.0  0.7059995  0.4785156  0.5167641
H4 H 1.0  0.6976761  0.4473292  0.5014467
H4 H 1.0  0.6853919  0.4628414  0.5147635
H4 H 1.0  0.7102010  0.4758308  0.4847701
H4 H 1.0  0.7186705  0.4714299  0.5066208
H4 H 1.0  0.7117960  0.4533760  0.4926305
H4 H 1.0  0.6838229  0.4791451  0.5080274
H4 H 1.0  0.7019788  0.4876333  0.4951016
H4 H 1.0  0.7090379  0.4610756  0.5172806
H4 H 1.0  0.6957088  0.4542901  0.4852813
H4 H 1.0  0.6784891  0.4739639  0.4942845
H4 H 1.0  0.6922247  0.4885873  0.4950105
H4 H 1.0  0.7016451  0.4646913  0.5226033
H4 H 1.0  0.6876910  0.4514753  0.4901654
H4 H 1.0  0.6764056  0.4818133  0.4899684
H4 H 1.0  0.6740413  0.4868755  0.4944687
H4 H 1.0  0.6834078  0.4911997  0.4948403
H4 H 1.0  0.6806334  0.4910692  0.4882259
H4 H 1.0  0.6954234  0.4671624  0.5289101
H4 H 1.0  0.6969988  0.4734360  0.5320116
H4 H 1.0  0.6797629  0.4479929  0.4932657
H4 H 1.0  0.6806854  0.4418683  0.4968855
H4 H 1.0  0.6832522  0.4548880  0.5094490
H4 H 1.0  0.6969027  0.4709420  0.4781802
H4 H 1.0  0.7108547  0.4843684  0.5105781
H4 H 1.0  0.7063958  0.4471769  0.5059189
N4 N 1.0  0.6793947  0.4814217  0.4983686
N4 N 1.0  0.6869456  0.4853280  0.4891256
N4 N 1.0  0.7001073  0.4729819  0.5240274
N4 N 1.0  0.6875973  0.4469253  0.4974052
N4 N 1.0  0.6790104  0.4548398  0.5020241
N4 N 1.0  0.7128099  0.4874575  0.4959533
N4 N 1.0  0.7178872  0.4822587  0.5061942
N4 N 1.0  0.7139442  0.4486836  0.5021937
N4 N 1.0  0.6879707  0.4709385  0.5215363
N4 N 1.0  0.7053199  0.4699435  0.4770483
N4 N 1.0  0.7170221  0.4560494  0.5118881
N4 N 1.0  0.7039019  0.4576144  0.4789649
C5 C 1.0  0.5410189  0.3697983  0.4454911
C5 C 1.0  0.5510076  0.3338334  0.4657944
C5 C 1.0  0.5121529  0.3357739  0.4792212
C5 C 1.0  0.5201367  0.3380967  0.4389204
C5 C 1.0  0.5184961  0.3694734  0.4656566
C5 C 1.0  0.5262604  0.3361645  0.4779236
C5 C 1.0  0.5143724  0.3389517  0.4518397
C5 C 1.0  0.5429676  0.3366138  0.4544592
C5 C 1.0  0.5091475  0.3708787  0.4636211
C5 C 1.0  0.5176471  0.3330577  0.4810337
C5 C 1.0  0.5154152  0.3360079  0.4426881
C5 C 1.0  0.5497535  0.3321952  0.4597448
C5 C 1.0  0.5338559  0.3680960  0.4682200
C5 C 1.0  0.5358431  0.3484869  0.4797482
C5 C 1.0  0.5102447  0.3518578  0.4598023
C5 C 1.0  0.5404419  0.3504805  0.4475074
C5 C 1.0  0.5358873  0.3683293  0.4628030
C5 C 1.0  0.5404036  0.3466666  0.4766627
C5 C 1.0  0.5103197  0.3497588  0.4652080
C5 C 1.0  0.5354278  0.3493495  0.4448224
C5 C 1.0  0.5323471  0.3689331  0.4582496
C5 C 1.0  0.5404164  0.3415210  0.4740084
C5 C 1.0  0.5116844  0.3442392  0.4663041
C5 C 1.0  0.5328629  0.3441746  0.4452320
C5 C 1.0  0.5266498  0.3692836  0.4592227
C5 C 1.0  0.5357071  0.3381686  0.4744755
C5 C 1.0  0.5130180  0.3407916  0.4618359
C5 C 1.0  0.5354220  0.3400780  0.4484416
C5 C 1.0  0.5244613  0.3690656  0.4645888
C5 C 1.0  0.5310761  0.3398443  0.4775207
C5 C 1.0  0.5129879  0.3427380  0.4563827
C5 C 1.0  0.5404287  0.3410533  0.4511822
C5 C 1.0  0.5281255  0.3684602  0.4690314
C5 C 1.0  0.5312162  0.3450256  0.4801210
C5 C 1.0  0.5116000  0.3482907  0.4554477
C5 C 1.0  0.5428729  0.3462876  0.4506747
C5 C 1.0  0.5377374  0.3675051  0.4728547
C5 C 1.0  0.5358053  0.3538582  0.4825836
C5 C 1.0  0.5087762  0.3576288  0.4586051
C5 C 1.0  0.5431871  0.3558811  0.4470688
C5 C 1.0  0.5406324  0.3671736  0.4820751
C5 C 1.0  0.5393629  0.3622147  0.4859027
C5 C 1.0  0.5056442  0.3665950  0.4604226
C5 C 1.0  0.5447303  0.3648639  0.4438390
C5 C 1.0  0.5344399  0.3692261  0.4525552
C5 C 1.0  0.5453122  0.3397827  0.4708614
C5 C 1.0  0.5116610  0.3422256  0.4720344
C5 C 1.0  0.5276342  0.3431794  0.4423062
H5 H 1.0  0.5374772  0.3700016  0.4426712
H5 H 1.0  0.5432991  0.3736268  0.4447754
H5 H 1.0  0.5540060  0.3372307  0.4658210
H5 H 1.0  0.5531226  0.3303968  0.4678153
H5 H 1.0  0.5112474  0.3392659  0.4819636
H5 H 1.0  0.5087912  0.3328437  0.4799173
H5 H 1.0  0.5188505  0.3419611  0.4369331
H5 H 1.0  0.5206850  0.3351692  0.4355297
H5 H 1.0  0.5173059  0.3687075  0.4699286
H5 H 1.0  0.5264636  0.3325253  0.4752847
H5 H 1.0  0.5158899  0.3349259  0.4531598
H5 H 1.0  0.5403971  0.3329537  0.4549552
H5 H 1.0  0.5084491  0.3703453  0.4680665
H5 H 1.0  0.5075909  0.3750101  0.4626842
H5 H 1.0  0.5184164  0.3294052  0.4784635
H5 H 1.0  0.5171549  0.3314516  0.4852226
H5 H 1.0  0.5165934  0.3320091  0.4444655
H5 H 1.0  0.5118041  0.3351263  0.4401282
H5 H 1.0  0.5469643  0.3286236  0.4597217
H5 H 1.0  0.5535611  0.3307126  0.4578284
H5 H 1.0  0.5402988  0.3680607  0.4620755
H5 H 1.0  0.5439960  0.3493248  0.4763637
H5 H 1.0  0.5092707  0.3524980  0.4685928
H5 H 1.0  0.5335303  0.3525763  0.4423629
H5 H 1.0  0.5238354  0.3697557  0.4557708
H5 H 1.0  0.5356956  0.3341817  0.4724346
H5 H 1.0  0.5140727  0.3365173  0.4626585
H5 H 1.0  0.5334596  0.3360654  0.4487698
H5 H 1.0  0.5265311  0.3682863  0.4732132
H5 H 1.0  0.5276473  0.3463420  0.4824850
H5 H 1.0  0.5115661  0.3498181  0.4512373
H5 H 1.0  0.5467477  0.3470641  0.4527828
H5 H 1.0  0.5419991  0.3667285  0.4716356
H5 H 1.0  0.5318365  0.3549996  0.4843714
H5 H 1.0  0.5094007  0.3588651  0.4543234
H5 H 1.0  0.5467481  0.3563916  0.4497723
H5 H 1.0  0.5448148  0.3667163  0.4803911
H5 H 1.0  0.5407866  0.3709281  0.4845751
H5 H 1.0  0.5352886  0.3628064  0.4877965
H5 H 1.0  0.5422708  0.3622694  0.4893543
H5 H 1.0  0.5061328  0.3673027  0.4559731
H5 H 1.0  0.5012792  0.3673843  0.4612549
H5 H 1.0  0.5484077  0.3648204  0.4464866
H5 H 1.0  0.5463052  0.3655708  0.4396688
H5 H 1.0  0.5312473  0.3691508  0.4493848
H5 H 1.0  0.5484496  0.3429722  0.4703756
H5 H 1.0  0.5110883  0.3454320  0.4751399
H5 H 1.0  0.5258246  0.3468409  0.4404166
N5 N 1.0  0.5363156  0.3678674  0.4779224
N5 N 1.0  0.5400352  0.3569876  0.4829729
N5 N 1.0  0.5069075  0.3609812  0.4622251
N5 N 1.0  0.5415979  0.3597114  0.4438072
N5 N 1.0  0.5395631  0.3695534  0.4513376
N5 N 1.0  0.5221392  0.3370801  0.4810883
N5 N 1.0  0.5122487  0.3371506  0.4733513
N5 N 1.0  0.5253377  0.3384427  0.4419523
N5 N 1.0  0.5149338  0.3706341  0.4619417
N5 N 1.0  0.5459222  0.3349490  0.4688368
N5 N 1.0  0.5138600  0.3401957  0.4467381
N5 N 1.0  0.5477881  0.3369357  0.4565785
C6 C 1.0  0.5587675  0.6011874  0.5329377
C6 C 1.0  0.5590529  0.6319254  0.5622724
C6 C 1.0  0.5544424  0.6568686  0.5298653
C6 C 1.0  0.5287322  0.6252000  0.5352776
C6 C 1.0  0.5645967  0.6247341  0.5148944
C6 C 1.0  0.5593698  0.6495244  0.5409391
C6 C 1.0  0.5365232  0.6358065  0.5300183
C6 C 1.0  0.5487910  0.6262902  0.5542857
C6 C 1.0  0.5600412  0.6266764  0.5065888
C6 C 1.0  0.5565854  0.6572760  0.5358726
C6 C 1.0  0.5285463  0.6310501  0.5327103
C6 C 1.0  0.5531576  0.6294562  0.5623116
C6 C 1.0  0.5719875  0.6204627  0.5279905
C6 C 1.0  0.5710903  0.6390578  0.5412107
C6 C 1.0  0.5476112  0.6351311  0.5189009
C6 C 1.0  0.5498717  0.6144332  0.5440277
C6 C 1.0  0.5688768  0.6158293  0.5295325
C6 C 1.0  0.5696633  0.6360895  0.5459838
C6 C 1.0  0.5505811  0.6399497  0.5201630
C6 C 1.0  0.5452438  0.6155550  0.5407183
C6 C 1.0  0.5643592  0.6140126  0.5263830
C6 C 1.0  0.5649730  0.6374270  0.5491038
C6 C 1.0  0.5490455  0.6434018  0.5245510
C6 C 1.0  0.5417905  0.6200841  0.5417608
C6 C 1.0  0.5629729  0.6169699  0.5216018
C6 C 1.0  0.5616570  0.6418448  0.5473369
C6 C 1.0  0.5444250  0.6419270  0.5277297
C6 C 1.0  0.5430676  0.6235508  0.5462309
C6 C 1.0  0.5659901  0.6216299  0.5199254
C6 C 1.0  0.5629492  0.6449048  0.5425944
C6 C 1.0  0.5413575  0.6371491  0.5265953
C6 C 1.0  0.5476521  0.6225631  0.5496270
C6 C 1.0  0.5704741  0.6233191  0.5231763
C6 C 1.0  0.5676796  0.6434421  0.5395760
C6 C 1.0  0.5430215  0.6337941  0.5221673
C6 C 1.0  0.5510148  0.6179866  0.5484534
C6 C 1.0  0.5767105  0.6221744  0.5314047
C6 C 1.0  0.5760247  0.6377152  0.5379337
C6 C 1.0  0.5491615  0.6315063  0.5142802
C6 C 1.0  0.5534949  0.6096687  0.5429947
C6 C 1.0  0.5846033  0.6272082  0.5338268
C6 C 1.0  0.5843439  0.6333005  0.5357420
C6 C 1.0  0.5539787  0.6286903  0.5063829
C6 C 1.0  0.5564308  0.6014244  0.5388821
C6 C 1.0  0.5610971  0.6091319  0.5279412
C6 C 1.0  0.5636786  0.6342200  0.5540968
C6 C 1.0  0.5522636  0.6484277  0.5256800
C6 C 1.0  0.5369673  0.6210594  0.5382006
H6 H 1.0  0.5553354  0.6007629  0.5300093
H6 H 1.0  0.5611680  0.5973935  0.5324771
H6 H 1.0  0.5620715  0.6285658  0.5626375
H6 H 1.0  0.5596089  0.6344021  0.5660038
H6 H 1.0  0.5579676  0.6569823  0.5270204
H6 H 1.0  0.5520638  0.6605867  0.5289222
H6 H 1.0  0.5287611  0.6221204  0.5319531
H6 H 1.0  0.5248750  0.6244740  0.5375049
H6 H 1.0  0.5669097  0.6285568  0.5143567
H6 H 1.0  0.5555611  0.6498792  0.5433089
H6 H 1.0  0.5360036  0.6384385  0.5336315
H6 H 1.0  0.5461977  0.6299654  0.5544153
H6 H 1.0  0.5628048  0.6302562  0.5063038
H6 H 1.0  0.5608875  0.6242523  0.5028772
H6 H 1.0  0.5530496  0.6574337  0.5387029
H6 H 1.0  0.5586754  0.6612414  0.5363979
H6 H 1.0  0.5282461  0.6341194  0.5360309
H6 H 1.0  0.5247095  0.6314832  0.5303735
H6 H 1.0  0.5501343  0.6328306  0.5622183
H6 H 1.0  0.5524795  0.6273931  0.5662677
H6 H 1.0  0.5699712  0.6135550  0.5332327
H6 H 1.0  0.5722889  0.6326967  0.5472706
H6 H 1.0  0.5541327  0.6410071  0.5176476
H6 H 1.0  0.5443369  0.6128175  0.5372913
H6 H 1.0  0.5595029  0.6156418  0.5191010
H6 H 1.0  0.5580260  0.6429011  0.5497369
H6 H 1.0  0.5432155  0.6445838  0.5311262
H6 H 1.0  0.5404085  0.6270581  0.5470602
H6 H 1.0  0.5728681  0.6269039  0.5219612
H6 H 1.0  0.5687014  0.6457966  0.5359060
H6 H 1.0  0.5406617  0.6300951  0.5212682
H6 H 1.0  0.5545646  0.6172004  0.5510689
H6 H 1.0  0.5771091  0.6199469  0.5352943
H6 H 1.0  0.5763620  0.6399702  0.5340542
H6 H 1.0  0.5468607  0.6276438  0.5140834
H6 H 1.0  0.5572235  0.6095770  0.5455123
H6 H 1.0  0.5847901  0.6245147  0.5374665
H6 H 1.0  0.5885131  0.6265334  0.5316756
H6 H 1.0  0.5844284  0.6360042  0.5321062
H6 H 1.0  0.5881288  0.6342691  0.5380020
H6 H 1.0  0.5512192  0.6250957  0.5063956
H6 H 1.0  0.5532557  0.6306994  0.5024069
H6 H 1.0  0.5598728  0.6015782  0.5418252
H6 H 1.0  0.5543182  0.5975344  0.5397621
H6 H 1.0  0.5573969  0.6084883  0.5254627
H6 H 1.0  0.5662605  0.6305843  0.5547029
H6 H 1.0  0.5560444  0.6488071  0.5232690
H6 H 1.0  0.5367512  0.6183988  0.5345778
N6 N 1.0  0.5801195  0.6259470  0.5299976
N6 N 1.0  0.5796707  0.6342124  0.5394415
N6 N 1.0  0.5528813  0.6327127  0.5107389
N6 N 1.0  0.5524299  0.6058987  0.5394612
N6 N 1.0  0.5624257  0.6058579  0.5318592
N6 N 1.0  0.5605569  0.6528965  0.5370588
N6 N 1.0  0.5508138  0.6521022  0.5291772
N6 N 1.0  0.5332818  0.6246990  0.5392033
N6 N 1.0  0.5609907  0.6231474  0.5113851
N6 N 1.0  0.5598646  0.6355227  0.5575016
N6 N 1.0  0.5331542  0.6318992  0.5289150
N6 N 1.0  0.5524914  0.6253669  0.5579306
C7 C 1.0  0.4646735  0.6497830  0.4563135
C7 C 1.0  0.4945411  0.6694722  0.4792432
C7 C 1.0  0.5195991  0.6573539  0.4489294
C7 C 1.0  0.4851713  0.6780960  0.4401124
C7 C 1.0  0.4891469  0.6371984  0.4437961
C7 C 1.0  0.5125772  0.6588857  0.4611441
C7 C 1.0  0.4966947  0.6698526  0.4397683
C7 C 1.0  0.4880046  0.6726964  0.4670885
C7 C 1.0  0.4907755  0.6363791  0.4342994
C7 C 1.0  0.5200952  0.6590741  0.4550648
C7 C 1.0  0.4910256  0.6773932  0.4376460
C7 C 1.0  0.4914378  0.6740422  0.4760279
C7 C 1.0  0.4854007  0.6381952  0.4589408
C7 C 1.0  0.5034605  0.6483984  0.4684864
C7 C 1.0  0.4975119  0.6544082  0.4369750
C7 C 1.0  0.4765889  0.6647338  0.4597896
C7 C 1.0  0.4804171  0.6411271  0.4586372
C7 C 1.0  0.5002390  0.6519731  0.4717226
C7 C 1.0  0.5025963  0.6532088  0.4394935
C7 C 1.0  0.4772739  0.6667360  0.4543904
C7 C 1.0  0.4781906  0.6428246  0.4535586
C7 C 1.0  0.5009767  0.6577136  0.4715589
C7 C 1.0  0.5057518  0.6573210  0.4420750
C7 C 1.0  0.4813691  0.6706163  0.4530867
C7 C 1.0  0.4810917  0.6415369  0.4487157
C7 C 1.0  0.5050439  0.6598689  0.4680309
C7 C 1.0  0.5037012  0.6627452  0.4421204
C7 C 1.0  0.4848466  0.6724844  0.4573351
C7 C 1.0  0.4860946  0.6386075  0.4488546
C7 C 1.0  0.5083410  0.6564310  0.4647391
C7 C 1.0  0.4986433  0.6641012  0.4396495
C7 C 1.0  0.4842880  0.6705810  0.4627750
C7 C 1.0  0.4881883  0.6369819  0.4540027
C7 C 1.0  0.5074810  0.6507028  0.4650145
C7 C 1.0  0.4955995  0.6598716  0.4371042
C7 C 1.0  0.4801389  0.6666949  0.4639216
C7 C 1.0  0.4875391  0.6364703  0.4643580
C7 C 1.0  0.5027486  0.6423690  0.4686602
C7 C 1.0  0.4941919  0.6501334  0.4342184
C7 C 1.0  0.4722783  0.6606960  0.4612079
C7 C 1.0  0.4933514  0.6319423  0.4706207
C7 C 1.0  0.4993303  0.6338798  0.4717835
C7 C 1.0  0.4921143  0.6414124  0.4305944
C7 C 1.0  0.4645086  0.6551005  0.4598559
C7 C 1.0  0.4729443  0.6458633  0.4531929
C7 C 1.0  0.4975273  0.6612808  0.4750615
C7 C 1.0  0.5110728  0.6558651  0.4446163
C7 C 1.0  0.4818930  0.6726194  0.4473767
H7 H 1.0  0.4639445  0.6508667  0.4519742
H7 H 1.0  0.4611790  0.6471689  0.4574645
H7 H 1.0  0.4915264  0.6668704  0.4814052
H7 H 1.0  0.4969735  0.6714039  0.4825173
H7 H 1.0  0.5201686  0.6528709  0.4485936
H7 H 1.0  0.5230545  0.6591419  0.4466414
H7 H 1.0  0.4821945  0.6758568  0.4375312
H7 H 1.0  0.4839717  0.6824338  0.4397785
H7 H 1.0  0.4932129  0.6354048  0.4445057
H7 H 1.0  0.5124534  0.6633776  0.4609082
H7 H 1.0  0.4991657  0.6726098  0.4423267
H7 H 1.0  0.4913679  0.6752666  0.4655611
H7 H 1.0  0.4946436  0.6343369  0.4354833
H7 H 1.0  0.4885493  0.6333212  0.4318370
H7 H 1.0  0.5197945  0.6635856  0.4553709
H7 H 1.0  0.5242527  0.6580830  0.4565143
H7 H 1.0  0.4939624  0.6798502  0.4400701
H7 H 1.0  0.4910900  0.6792333  0.4335253
H7 H 1.0  0.4944603  0.6768045  0.4740858
H7 H 1.0  0.4892179  0.6766352  0.4789801
H7 H 1.0  0.4781886  0.6421076  0.4623968
H7 H 1.0  0.4971258  0.6502135  0.4744194
H7 H 1.0  0.5040985  0.6489904  0.4394027
H7 H 1.0  0.4745365  0.6652366  0.4511778
H7 H 1.0  0.4794504  0.6428013  0.4447449
H7 H 1.0  0.5056360  0.6643063  0.4678907
H7 H 1.0  0.5061262  0.6659437  0.4441073
H7 H 1.0  0.4880190  0.6754896  0.4563522
H7 H 1.0  0.4920431  0.6347113  0.4542123
H7 H 1.0  0.5100214  0.6480231  0.4624801
H7 H 1.0  0.4916858  0.6608972  0.4351826
H7 H 1.0  0.4796855  0.6652108  0.4681231
H7 H 1.0  0.4852759  0.6381307  0.4678753
H7 H 1.0  0.5051198  0.6401175  0.4655687
H7 H 1.0  0.4901055  0.6514942  0.4329142
H7 H 1.0  0.4725370  0.6590826  0.4654009
H7 H 1.0  0.4906079  0.6335843  0.4738323
H7 H 1.0  0.4931630  0.6274594  0.4711074
H7 H 1.0  0.5021137  0.6320199  0.4687290
H7 H 1.0  0.5006550  0.6321842  0.4757511
H7 H 1.0  0.4882385  0.6432944  0.4291898
H7 H 1.0  0.4941269  0.6399444  0.4268310
H7 H 1.0  0.4649694  0.6539889  0.4642247
H7 H 1.0  0.4603896  0.6569190  0.4595444
H7 H 1.0  0.4719572  0.6473991  0.4490799
H7 H 1.0  0.4941843  0.6591434  0.4771848
H7 H 1.0  0.5119240  0.6514488  0.4447708
H7 H 1.0  0.4793128  0.6704534  0.4443930
N7 N 1.0  0.4916969  0.6332827  0.4649792
N7 N 1.0  0.4996330  0.6398923  0.4721238
N7 N 1.0  0.4958855  0.6452086  0.4333742
N7 N 1.0  0.4685001  0.6591572  0.4578625
N7 N 1.0  0.4697430  0.6466729  0.4573076
N7 N 1.0  0.5161520  0.6560574  0.4584873
N7 N 1.0  0.5144801  0.6594228  0.4465054
N7 N 1.0  0.4850797  0.6765736  0.4459465
N7 N 1.0  0.4872579  0.6379718  0.4389308
N7 N 1.0  0.4983199  0.6664657  0.4756317
N7 N 1.0  0.4924679  0.6715627  0.4371140
N7 N 1.0  0.4874067  0.6716621  0.4722271
C8 C 1.0  0.4952788  0.7332418  0.6081476
C8 C 1.0  0.4972445  0.7074815  0.5744135
C8 C 1.0  0.5371891  0.7051238  0.5840333
C8 C 1.0  0.5086434  0.6973895  0.6126436
C8 C 1.0  0.5251310  0.7340694  0.6034404
C8 C 1.0  0.5246494  0.7080301  0.5781038
C8 C 1.0  0.5205148  0.7007036  0.6056474
C8 C 1.0  0.4978897  0.7051721  0.5883814
C8 C 1.0  0.5318994  0.7328700  0.6102419
C8 C 1.0  0.5335104  0.7042371  0.5788827
C8 C 1.0  0.5146138  0.6955409  0.6113066
C8 C 1.0  0.4949809  0.7039553  0.5792400
C8 C 1.0  0.5136037  0.7366875  0.5932107
C8 C 1.0  0.5178279  0.7220594  0.5761949
C8 C 1.0  0.5285468  0.7142079  0.6059924
C8 C 1.0  0.4964950  0.7156293  0.6000300
C8 C 1.0  0.5089608  0.7357719  0.5965467
C8 C 1.0  0.5122898  0.7204135  0.5756952
C8 C 1.0  0.5313803  0.7138099  0.6009481
C8 C 1.0  0.4992246  0.7127660  0.6042703
C8 C 1.0  0.5094710  0.7343002  0.6021327
C8 C 1.0  0.5107407  0.7148414  0.5759678
C8 C 1.0  0.5307262  0.7092424  0.5974495
C8 C 1.0  0.5015027  0.7075128  0.6034103
C8 C 1.0  0.5147886  0.7337306  0.6043523
C8 C 1.0  0.5148846  0.7108668  0.5767834
C8 C 1.0  0.5271152  0.7050114  0.5990888
C8 C 1.0  0.5010206  0.7051293  0.5981455
C8 C 1.0  0.5195359  0.7346135  0.6011408
C8 C 1.0  0.5204573  0.7123513  0.5772994
C8 C 1.0  0.5242155  0.7052624  0.6040942
C8 C 1.0  0.4983247  0.7078613  0.5938102
C8 C 1.0  0.5188615  0.7360776  0.5955793
C8 C 1.0  0.5218493  0.7179729  0.5770051
C8 C 1.0  0.5249771  0.7099021  0.6074890
C8 C 1.0  0.4960957  0.7131170  0.5948290
C8 C 1.0  0.5128515  0.7382651  0.5873935
C8 C 1.0  0.5195005  0.7278893  0.5758716
C8 C 1.0  0.5292379  0.7189600  0.6097117
C8 C 1.0  0.4940539  0.7211225  0.6009019
C8 C 1.0  0.5154227  0.7411966  0.5785449
C8 C 1.0  0.5184738  0.7373930  0.5744126
C8 C 1.0  0.5330225  0.7272222  0.6130155
C8 C 1.0  0.4911732  0.7289183  0.6058446
C8 C 1.0  0.5046271  0.7333735  0.6056779
C8 C 1.0  0.5048892  0.7133238  0.5753769
C8 C 1.0  0.5338201  0.7089970  0.5922286
C8 C 1.0  0.5042842  0.7046633  0.6079964
H8 H 1.0  0.4967241  0.7318920  0.6122249
H8 H 1.0  0.4930480  0.7370889  0.6089171
H8 H 1.0  0.4948059  0.7112862  0.5740841
H8 H 1.0  0.4965020  0.7052827  0.5705429
H8 H 1.0  0.5395043  0.7089899  0.5835564
H8 H 1.0  0.5403340  0.7018881  0.5841398
H8 H 1.0  0.5087165  0.7001692  0.6162220
H8 H 1.0  0.5062867  0.6937919  0.6140108
H8 H 1.0  0.5284358  0.7343321  0.6003971
H8 H 1.0  0.5229772  0.7039110  0.5788000
H8 H 1.0  0.5198822  0.6976294  0.6024223
H8 H 1.0  0.5002480  0.7013596  0.5879906
H8 H 1.0  0.5348900  0.7335015  0.6068966
H8 H 1.0  0.5327749  0.7361449  0.6132215
H8 H 1.0  0.5314001  0.7002421  0.5792355
H8 H 1.0  0.5361684  0.7038340  0.5752577
H8 H 1.0  0.5145150  0.6925531  0.6079007
H8 H 1.0  0.5162383  0.6932366  0.6148309
H8 H 1.0  0.4972426  0.7000316  0.5793999
H8 H 1.0  0.4907160  0.7028051  0.5783153
H8 H 1.0  0.5048575  0.7362229  0.5948086
H8 H 1.0  0.5091617  0.7235562  0.5750633
H8 H 1.0  0.5341507  0.7171263  0.5997708
H8 H 1.0  0.4995423  0.7146876  0.6083036
H8 H 1.0  0.5152852  0.7326013  0.6086577
H8 H 1.0  0.5137108  0.7065496  0.5769930
H8 H 1.0  0.5265963  0.7014665  0.5964013
H8 H 1.0  0.5027708  0.7010644  0.5974571
H8 H 1.0  0.5224678  0.7367848  0.5930193
H8 H 1.0  0.5261538  0.7191453  0.5773981
H8 H 1.0  0.5227476  0.7101168  0.6113677
H8 H 1.0  0.4940025  0.7152480  0.5914916
H8 H 1.0  0.5085974  0.7380690  0.5859393
H8 H 1.0  0.5238245  0.7286503  0.5768585
H8 H 1.0  0.5264114  0.7190178  0.6132130
H8 H 1.0  0.4925425  0.7231106  0.5971584
H8 H 1.0  0.5109886  0.7411495  0.5776101
H8 H 1.0  0.5167215  0.7454575  0.5778192
H8 H 1.0  0.5229337  0.7376483  0.5751749
H8 H 1.0  0.5179085  0.7390343  0.5702464
H8 H 1.0  0.5302092  0.7267093  0.6165310
H8 H 1.0  0.5371536  0.7272980  0.6148314
H8 H 1.0  0.4895234  0.7303961  0.6018913
H8 H 1.0  0.4875997  0.7287090  0.6085933
H8 H 1.0  0.5055838  0.7317348  0.6097582
H8 H 1.0  0.5020517  0.7168161  0.5753087
H8 H 1.0  0.5360477  0.7127687  0.5911971
H8 H 1.0  0.5048458  0.7071731  0.6116892
N8 N 1.0  0.5168040  0.7397636  0.5842367
N8 N 1.0  0.5162201  0.7318019  0.5745424
N8 N 1.0  0.5328355  0.7227483  0.6089772
N8 N 1.0  0.4936886  0.7234423  0.6056261
N8 N 1.0  0.4996715  0.7343885  0.6041791
N8 N 1.0  0.5298449  0.7089432  0.5780009
N8 N 1.0  0.5339466  0.7047484  0.5891032
N8 N 1.0  0.5059307  0.6996565  0.6077586
N8 N 1.0  0.5261255  0.7333545  0.6085724
N8 N 1.0  0.5031867  0.7083473  0.5749624
N8 N 1.0  0.5181977  0.7002987  0.6103699
N8 N 1.0  0.4950002  0.7070762  0.5843993
C9 C 1.0  0.6080288  0.6092941  0.7310137
C9 C 1.0  0.5671810  0.6202353  0.7351623
C9 C 1.0  0.5635280  0.6039245  0.6975552
C9 C 1.0  0.5808911  0.5821340  0.7278362
C9 C 1.0  0.5999201  0.6079820  0.7019184
C9 C 1.0  0.5645267  0.6126102  0.7087092
C9 C 1.0  0.5767736  0.5874014  0.7153397
C9 C 1.0  0.5739270  0.6077763  0.7355077
C9 C 1.0  0.6018874  0.6006820  0.6958893
C9 C 1.0  0.5603885  0.6081264  0.7012070
C9 C 1.0  0.5774910  0.5809935  0.7225458
C9 C 1.0  0.5679199  0.6147778  0.7384062
C9 C 1.0  0.5978445  0.6196905  0.7120667
C9 C 1.0  0.5753644  0.6236490  0.7114822
C9 C 1.0  0.5857030  0.5936225  0.7040012
C9 C 1.0  0.5893614  0.6050522  0.7343471
C9 C 1.0  0.6001153  0.6173836  0.7168673
C9 C 1.0  0.5748838  0.6240903  0.7172445
C9 C 1.0  0.5817296  0.5968296  0.7012520
C9 C 1.0  0.5892677  0.5995268  0.7325893
C9 C 1.0  0.6023464  0.6120310  0.7169090
C9 C 1.0  0.5711109  0.6208721  0.7202331
C9 C 1.0  0.5762169  0.5970032  0.7030155
C9 C 1.0  0.5842905  0.5966818  0.7317776
C9 C 1.0  0.6022455  0.6089709  0.7119944
C9 C 1.0  0.5677785  0.6171214  0.7173242
C9 C 1.0  0.5747127  0.5938825  0.7076660
C9 C 1.0  0.5793162  0.5995009  0.7327474
C9 C 1.0  0.6000063  0.6111413  0.7071051
C9 C 1.0  0.5681395  0.6165656  0.7115722
C9 C 1.0  0.5785631  0.5906314  0.7105174
C9 C 1.0  0.5792447  0.6050173  0.7345056
C9 C 1.0  0.5978167  0.6165004  0.7072242
C9 C 1.0  0.5719673  0.6198590  0.7087211
C9 C 1.0  0.5840457  0.5905622  0.7086284
C9 C 1.0  0.5843124  0.6077300  0.7352733
C9 C 1.0  0.5955985  0.6253319  0.7122240
C9 C 1.0  0.5792781  0.6270364  0.7083044
C9 C 1.0  0.5914855  0.5933776  0.7021583
C9 C 1.0  0.5945607  0.6080596  0.7352520
C9 C 1.0  0.5918614  0.6335425  0.7087421
C9 C 1.0  0.5858153  0.6339824  0.7067164
C9 C 1.0  0.5990804  0.5949613  0.6963866
C9 C 1.0  0.6041148  0.6093081  0.7360666
C9 C 1.0  0.6047773  0.6095904  0.7219115
C9 C 1.0  0.5707329  0.6215186  0.7262606
C9 C 1.0  0.5721997  0.6003913  0.6999701
C9 C 1.0  0.5844107  0.5908831  0.7299747
H9 H 1.0  0.6092379  0.6050268  0.7300842
H9 H 1.0  0.6118700  0.6113714  0.7321534
H9 H 1.0  0.5703516  0.6231895  0.7364861
H9 H 1.0  0.5632599  0.6221158  0.7363685
H9 H 1.0  0.5657256  0.6061550  0.6942796
H9 H 1.0  0.5605152  0.6013513  0.6953934
H9 H 1.0  0.5852050  0.5809494  0.7271123
H9 H 1.0  0.5794562  0.5793700  0.7311024
H9 H 1.0  0.5975943  0.6099199  0.6985885
H9 H 1.0  0.5621464  0.6099395  0.7114386
H9 H 1.0  0.5725629  0.5882377  0.7166902
H9 H 1.0  0.5703213  0.6053983  0.7342453
H9 H 1.0  0.5997171  0.6031328  0.6927560
H9 H 1.0  0.6060517  0.6001124  0.6942450
H9 H 1.0  0.5579761  0.6058797  0.7043166
H9 H 1.0  0.5573225  0.6102475  0.6986636
H9 H 1.0  0.5731301  0.5819245  0.7233545
H9 H 1.0  0.5775963  0.5765643  0.7216851
H9 H 1.0  0.5645887  0.6119191  0.7372805
H9 H 1.0  0.5673055  0.6156112  0.7427989
H9 H 1.0  0.6001862  0.6197719  0.7206559
H9 H 1.0  0.5774978  0.6270184  0.7194018
H9 H 1.0  0.5829869  0.5992022  0.6976673
H9 H 1.0  0.5931614  0.5974330  0.7318705
H9 H 1.0  0.6039488  0.6048293  0.7119257
H9 H 1.0  0.5648492  0.6146243  0.7196142
H9 H 1.0  0.5704536  0.5939975  0.7090462
H9 H 1.0  0.5754531  0.5973199  0.7321309
H9 H 1.0  0.5960691  0.6182653  0.7034972
H9 H 1.0  0.5722623  0.6194492  0.7042711
H9 H 1.0  0.5870412  0.5880515  0.7108157
H9 H 1.0  0.5842820  0.6119963  0.7366364
H9 H 1.0  0.5953815  0.6271426  0.7163379
H9 H 1.0  0.5796230  0.6259134  0.7039605
H9 H 1.0  0.5942451  0.5911809  0.7049531
H9 H 1.0  0.5940569  0.6124535  0.7360828
H9 H 1.0  0.5921140  0.6350662  0.7130026
H9 H 1.0  0.5944045  0.6363888  0.7063338
H9 H 1.0  0.5856097  0.6327124  0.7023711
H9 H 1.0  0.5846014  0.6383296  0.7067180
H9 H 1.0  0.6014115  0.5924142  0.6993217
H9 H 1.0  0.5994533  0.5928180  0.6924324
H9 H 1.0  0.6031198  0.6135911  0.7371619
H9 H 1.0  0.6063518  0.6076828  0.7396337
H9 H 1.0  0.6058636  0.6052402  0.7215301
H9 H 1.0  0.5739047  0.6241566  0.7280587
H9 H 1.0  0.5739999  0.6030180  0.6967903
H9 H 1.0  0.5884943  0.5893593  0.7288552
N9 N 1.0  0.5940172  0.6279690  0.7079370
N9 N 1.0  0.5820774  0.6309951  0.7103853
N9 N 1.0  0.5932142  0.5955283  0.6976617
N9 N 1.0  0.5993179  0.6057837  0.7351020
N9 N 1.0  0.6055920  0.6122804  0.7263764
N9 N 1.0  0.5641438  0.6122728  0.7034579
N9 N 1.0  0.5670080  0.6003160  0.7009059
N9 N 1.0  0.5801290  0.5878110  0.7297211
N9 N 1.0  0.6023524  0.6033438  0.7012799
N9 N 1.0  0.5670192  0.6192203  0.7292205
N9 N 1.0  0.5798358  0.5838780  0.7177982
N9 N 1.0  0.5734810  0.6125620  0.7376824
C10 C 1.0  0.5601795  0.6141699  0.6770586
C10 C 1.0  0.6011654  0.6053408  0.6701530
C10 C 1.0  0.5862264  0.5780350  0.6432289
C10 C 1.0  0.5743336  0.6173841  0.6413714
C10 C 1.0  0.5569079  0.5873036  0.6635862
C10 C 1.0  0.5919652  0.5845136  0.6544515
C10 C 1.0  0.5753575  0.6032913  0.6402734
C10 C 1.0  0.5913371  0.6121533  0.6625470
C10 C 1.0  0.5507581  0.5853756  0.6563769
C10 C 1.0  0.5916001  0.5789152  0.6465752
C10 C 1.0  0.5751493  0.6124998  0.6373304
C10 C 1.0  0.5998799  0.6106395  0.6668175
C10 C 1.0  0.5659830  0.5910309  0.6757574
C10 C 1.0  0.5868916  0.5844853  0.6693263
C10 C 1.0  0.5655701  0.5923694  0.6459235
C10 C 1.0  0.5764424  0.6152631  0.6664801
C10 C 1.0  0.5648907  0.5966969  0.6762329
C10 C 1.0  0.5894393  0.5893243  0.6712560
C10 C 1.0  0.5691593  0.5878181  0.6461116
C10 C 1.0  0.5741496  0.6159868  0.6612029
C10 C 1.0  0.5612204  0.5993991  0.6726472
C10 C 1.0  0.5927658  0.5925846  0.6678167
C10 C 1.0  0.5746871  0.5882383  0.6444389
C10 C 1.0  0.5773515  0.6154826  0.6564050
C10 C 1.0  0.5586383  0.5962910  0.6684999
C10 C 1.0  0.5935044  0.5909161  0.6623117
C10 C 1.0  0.5766141  0.5933753  0.6425610
C10 C 1.0  0.5829789  0.6142004  0.6569706
C10 C 1.0  0.5596284  0.5906092  0.6678946
C10 C 1.0  0.5910290  0.5861106  0.6602366
C10 C 1.0  0.5731546  0.5980117  0.6423140
C10 C 1.0  0.5854148  0.6134486  0.6621696
C10 C 1.0  0.5633195  0.5880552  0.6715528
C10 C 1.0  0.5877255  0.5829518  0.6638053
C10 C 1.0  0.5676437  0.5974307  0.6440243
C10 C 1.0  0.5820755  0.6139864  0.6668802
C10 C 1.0  0.5698275  0.5883822  0.6796431
C10 C 1.0  0.5834300  0.5810140  0.6729120
C10 C 1.0  0.5597541  0.5919609  0.6476268
C10 C 1.0  0.5731286  0.6158255  0.6715395
C10 C 1.0  0.5745597  0.5811411  0.6839649
C10 C 1.0  0.5793402  0.5779819  0.6811330
C10 C 1.0  0.5515732  0.5876547  0.6504613
C10 C 1.0  0.5653765  0.6178886  0.6769388
C10 C 1.0  0.5600134  0.6053313  0.6731392
C10 C 1.0  0.5953799  0.5975935  0.6700458
C10 C 1.0  0.5782710  0.5833402  0.6446718
C10 C 1.0  0.5747668  0.6163219  0.6509731
H10 H 1.0  0.5574250  0.6153584  0.6736621
H10 H 1.0  0.5578471  0.6150640  0.6808175
H10 H 1.0  0.5997692  0.6059023  0.6744270
H10 H 1.0  0.6056438  0.6048646  0.6704431
H10 H 1.0  0.5838750  0.5746249  0.6450662
H10 H 1.0  0.5873172  0.5766014  0.6390905
H10 H 1.0  0.5698975  0.6180749  0.6419887
H10 H 1.0  0.5758376  0.6211567  0.6394037
H10 H 1.0  0.5584364  0.5830865  0.6632224
H10 H 1.0  0.5941490  0.5875866  0.6519947
H10 H 1.0  0.5798063  0.6033220  0.6395954
H10 H 1.0  0.5933232  0.6113214  0.6585956
H10 H 1.0  0.5523813  0.5811496  0.6565760
H10 H 1.0  0.5463346  0.5849638  0.6571721
H10 H 1.0  0.5940788  0.5821429  0.6445814
H10 H 1.0  0.5941111  0.5751759  0.6462907
H10 H 1.0  0.5795747  0.6119809  0.6365033
H10 H 1.0  0.5733407  0.6136021  0.6333449
H10 H 1.0  0.6015167  0.6101827  0.6626164
H10 H 1.0  0.6022003  0.6140728  0.6686051
H10 H 1.0  0.5668967  0.5990794  0.6794520
H10 H 1.0  0.5888127  0.5905285  0.6755243
H10 H 1.0  0.5675770  0.5838912  0.6475731
H10 H 1.0  0.5697948  0.6169792  0.6608684
H10 H 1.0  0.5557839  0.5982876  0.6656847
H10 H 1.0  0.5960771  0.5934197  0.6596334
H10 H 1.0  0.5808848  0.5937237  0.6412578
H10 H 1.0  0.5854774  0.6138099  0.6532739
H10 H 1.0  0.5641456  0.5836702  0.6711679
H10 H 1.0  0.5858031  0.5792287  0.6622239
H10 H 1.0  0.5649475  0.6010024  0.6438385
H10 H 1.0  0.5839385  0.6134129  0.6709126
H10 H 1.0  0.5720145  0.5912381  0.6823470
H10 H 1.0  0.5812716  0.5776921  0.6707776
H10 H 1.0  0.5575758  0.5958953  0.6477927
H10 H 1.0  0.5752673  0.6146339  0.6753154
H10 H 1.0  0.5762906  0.5843383  0.6866703
H10 H 1.0  0.5723990  0.5783116  0.6867388
H10 H 1.0  0.5776200  0.5746129  0.6786376
H10 H 1.0  0.5818054  0.5759353  0.6843120
H10 H 1.0  0.5497090  0.5917763  0.6501885
H10 H 1.0  0.5491971  0.5851096  0.6475899
H10 H 1.0  0.5680041  0.6168824  0.6804909
H10 H 1.0  0.5641082  0.6221688  0.6776030
H10 H 1.0  0.5575292  0.6070171  0.6697871
H10 H 1.0  0.5940444  0.5987082  0.6741963
H10 H 1.0  0.5764302  0.5797725  0.6467054
H10 H 1.0  0.5702891  0.6167580  0.6510824
N10 N 1.0  0.5705938  0.5831687  0.6799004
N10 N 1.0  0.5829439  0.5817569  0.6781129
N10 N 1.0  0.5573710  0.5874085  0.6488228
N10 N 1.0  0.5681489  0.6175670  0.6715935
N10 N 1.0  0.5616922  0.6083333  0.6771398
N10 N 1.0  0.5903888  0.5799168  0.6523968
N10 N 1.0  0.5831509  0.5831916  0.6426719
N10 N 1.0  0.5774740  0.6165434  0.6464502
N10 N 1.0  0.5530550  0.5891433  0.6604865
N10 N 1.0  0.5989392  0.6004565  0.6674055
N10 N 1.0  0.5723712  0.6075388  0.6393376
N10 N 1.0  0.5940125  0.6120030  0.6670913
C11 C 1.0  0.5551253  0.6773192  0.3601385
C11 C 1.0  0.5478484  0.7022874  0.3937407
C11 C 1.0  0.5093975  0.6879710  0.3905381
C11 C 1.0  0.5410345  0.6617265  0.3924268
C11 C 1.0  0.5249725  0.6786932  0.3584253
C11 C 1.0  0.5211825  0.6958371  0.3902366
C11 C 1.0  0.5285075  0.6679842  0.3902416
C11 C 1.0  0.5489015  0.6882393  0.3921924
C11 C 1.0  0.5190860  0.6711082  0.3572737
C11 C 1.0  0.5123502  0.6930621  0.3930301
C11 C 1.0  0.5348738  0.6618288  0.3941253
C11 C 1.0  0.5505684  0.6969666  0.3960086
C11 C 1.0  0.5351937  0.6904753  0.3594727
C11 C 1.0  0.5282547  0.7022601  0.3777575
C11 C 1.0  0.5211265  0.6704441  0.3765862
C11 C 1.0  0.5521855  0.6801249  0.3791401
C11 C 1.0  0.5401846  0.6875587  0.3598018
C11 C 1.0  0.5336141  0.7029090  0.3798755
C11 C 1.0  0.5176585  0.6748366  0.3781064
C11 C 1.0  0.5499086  0.6749851  0.3805639
C11 C 1.0  0.5403341  0.6817626  0.3596911
C11 C 1.0  0.5349634  0.7012996  0.3852711
C11 C 1.0  0.5176789  0.6770042  0.3834759
C11 C 1.0  0.5473330  0.6741155  0.3856762
C11 C 1.0  0.5353251  0.6788899  0.3592604
C11 C 1.0  0.5308034  0.6989693  0.3885723
C11 C 1.0  0.5212993  0.6746869  0.3873683
C11 C 1.0  0.5470439  0.6785480  0.3894047
C11 C 1.0  0.5302452  0.6816667  0.3589220
C11 C 1.0  0.5254054  0.6982568  0.3866027
C11 C 1.0  0.5248222  0.6702989  0.3860046
C11 C 1.0  0.5492702  0.6837389  0.3881299
C11 C 1.0  0.5302614  0.6874558  0.3590454
C11 C 1.0  0.5242110  0.6999181  0.3811768
C11 C 1.0  0.5246848  0.6682380  0.3805856
C11 C 1.0  0.5518175  0.6844520  0.3829693
C11 C 1.0  0.5352586  0.6965484  0.3595608
C11 C 1.0  0.5267867  0.7039745  0.3721188
C11 C 1.0  0.5211049  0.6681119  0.3709778
C11 C 1.0  0.5549337  0.6810670  0.3738058
C11 C 1.0  0.5316965  0.7055148  0.3589134
C11 C 1.0  0.5279943  0.7080808  0.3634479
C11 C 1.0  0.5181034  0.6667888  0.3618814
C11 C 1.0  0.5587286  0.6787985  0.3652060
C11 C 1.0  0.5455506  0.6786659  0.3599897
C11 C 1.0  0.5406267  0.7021059  0.3873127
C11 C 1.0  0.5139363  0.6815780  0.3848774
C11 C 1.0  0.5450493  0.6686432  0.3869910
H11 H 1.0  0.5541601  0.6728929  0.3602444
H11 H 1.0  0.5575867  0.6778857  0.3563983
H11 H 1.0  0.5503738  0.7039155  0.3903490
H11 H 1.0  0.5480028  0.7054676  0.3969390
H11 H 1.0  0.5071953  0.6892234  0.3867810
H11 H 1.0  0.5061662  0.6866322  0.3933908
H11 H 1.0  0.5415293  0.6590593  0.3887966
H11 H 1.0  0.5434022  0.6597015  0.3956918
H11 H 1.0  0.5213191  0.6813017  0.3587430
H11 H 1.0  0.5227654  0.6942338  0.3941317
H11 H 1.0  0.5286007  0.6702963  0.3941015
H11 H 1.0  0.5463633  0.6873062  0.3957892
H11 H 1.0  0.5157200  0.6741413  0.3573404
H11 H 1.0  0.5187286  0.6690583  0.3532688
H11 H 1.0  0.5143284  0.6918701  0.3969292
H11 H 1.0  0.5092371  0.6961170  0.3941897
H11 H 1.0  0.5344184  0.6642773  0.3979115
H11 H 1.0  0.5336227  0.6576498  0.3952831
H11 H 1.0  0.5481920  0.6954878  0.3995727
H11 H 1.0  0.5546314  0.6980142  0.3976708
H11 H 1.0  0.5440470  0.6898030  0.3601298
H11 H 1.0  0.5367579  0.7047225  0.3772509
H11 H 1.0  0.5148940  0.6765569  0.3750310
H11 H 1.0  0.5501849  0.6716213  0.3776195
H11 H 1.0  0.5353381  0.6744123  0.3591627
H11 H 1.0  0.5318224  0.6977209  0.3927513
H11 H 1.0  0.5213299  0.6763439  0.3915291
H11 H 1.0  0.5450605  0.6778984  0.3933676
H11 H 1.0  0.5263885  0.6896902  0.3587853
H11 H 1.0  0.5200417  0.6993801  0.3796321
H11 H 1.0  0.5273981  0.6648413  0.3795082
H11 H 1.0  0.5535501  0.6884576  0.3819625
H11 H 1.0  0.5392811  0.6983613  0.3604462
H11 H 1.0  0.5226578  0.7027545  0.3708100
H11 H 1.0  0.5243555  0.6650998  0.3701951
H11 H 1.0  0.5560321  0.6853563  0.3730023
H11 H 1.0  0.5359696  0.7068924  0.3595303
H11 H 1.0  0.5304855  0.7072268  0.3549170
H11 H 1.0  0.5236820  0.7069219  0.3626751
H11 H 1.0  0.5280876  0.7125731  0.3630214
H11 H 1.0  0.5213202  0.6636057  0.3616425
H11 H 1.0  0.5142444  0.6646113  0.3610244
H11 H 1.0  0.5599172  0.6831643  0.3649588
H11 H 1.0  0.5626128  0.6765162  0.3649349
H11 H 1.0  0.5450587  0.6742125  0.3604081
H11 H 1.0  0.5435684  0.7034438  0.3841808
H11 H 1.0  0.5117463  0.6833442  0.3813651
H11 H 1.0  0.5450638  0.6657381  0.3835542
N11 N 1.0  0.5309977  0.6995303  0.3586740
N11 N 1.0  0.5300230  0.7066817  0.3689511
N11 N 1.0  0.5175958  0.6694453  0.3672707
N11 N 1.0  0.5559910  0.6772285  0.3703443
N11 N 1.0  0.5503106  0.6809312  0.3597740
N11 N 1.0  0.5160567  0.6956020  0.3890085
N11 N 1.0  0.5132435  0.6833886  0.3897842
N11 N 1.0  0.5431889  0.6673174  0.3917466
N11 N 1.0  0.5246141  0.6734834  0.3576730
N11 N 1.0  0.5420639  0.7013329  0.3923299
N11 N 1.0  0.5313909  0.6636219  0.3895413
N11 N 1.0  0.5513319  0.6928882  0.3916333
C12 C 1.0  0.6564184  0.3013379  0.5307170
C12 C 1.0  0.6244719  0.2836399  0.5089995
C12 C 1.0  0.6014216  0.2974847  0.5401546
C12 C 1.0  0.6265247  0.3232060  0.5201181
C12 C 1.0  0.6359305  0.3000056  0.5529083
C12 C 1.0  0.6088529  0.2895778  0.5310386
C12 C 1.0  0.6181833  0.3167866  0.5296086
C12 C 1.0  0.6283628  0.2970858  0.5112178
C12 C 1.0  0.6336536  0.3072788  0.5588602
C12 C 1.0  0.6010589  0.2929566  0.5356588
C12 C 1.0  0.6209583  0.3235161  0.5232436
C12 C 1.0  0.6256377  0.2892730  0.5062136
C12 C 1.0  0.6407432  0.2885480  0.5434247
C12 C 1.0  0.6215053  0.2807182  0.5339398
C12 C 1.0  0.6219428  0.3117469  0.5440121
C12 C 1.0  0.6408631  0.3024026  0.5191209
C12 C 1.0  0.6445009  0.2914127  0.5400786
C12 C 1.0  0.6237696  0.2804404  0.5286083
C12 C 1.0  0.6177808  0.3077857  0.5447985
C12 C 1.0  0.6390252  0.3077493  0.5204105
C12 C 1.0  0.6455408  0.2970688  0.5408248
C12 C 1.0  0.6212630  0.2830749  0.5241028
C12 C 1.0  0.6137877  0.3067293  0.5407404
C12 C 1.0  0.6338102  0.3096487  0.5187609
C12 C 1.0  0.6426964  0.2998571  0.5450273
C12 C 1.0  0.6163800  0.2860641  0.5250272
C12 C 1.0  0.6140344  0.3097317  0.5357854
C12 C 1.0  0.6303885  0.3060501  0.5157652
C12 C 1.0  0.6389023  0.2971285  0.5484609
C12 C 1.0  0.6139960  0.2864340  0.5302906
C12 C 1.0  0.6181274  0.3137190  0.5348504
C12 C 1.0  0.6320805  0.3006835  0.5144001
C12 C 1.0  0.6379727  0.2914800  0.5475905
C12 C 1.0  0.6166258  0.2837409  0.5347016
C12 C 1.0  0.6220556  0.3146622  0.5390111
C12 C 1.0  0.6373318  0.2989283  0.5161243
C12 C 1.0  0.6398305  0.2826135  0.5425067
C12 C 1.0  0.6240789  0.2779339  0.5386846
C12 C 1.0  0.6261236  0.3129169  0.5482601
C12 C 1.0  0.6463427  0.3003861  0.5207949
C12 C 1.0  0.6364133  0.2737401  0.5442642
C12 C 1.0  0.6302850  0.2721711  0.5433511
C12 C 1.0  0.6304293  0.3124395  0.5569051
C12 C 1.0  0.6552845  0.3008538  0.5244456
C12 C 1.0  0.6495067  0.3001014  0.5373658
C12 C 1.0  0.6237727  0.2826242  0.5185901
C12 C 1.0  0.6094849  0.3025701  0.5417784
C12 C 1.0  0.6320915  0.3152996  0.5201760
H12 H 1.0  0.6563135  0.3057079  0.5319116
H12 H 1.0  0.6606548  0.3000098  0.5315279
H12 H 1.0  0.6283575  0.2813401  0.5093801
H12 H 1.0  0.6219151  0.2811578  0.5062302
H12 H 1.0  0.6022489  0.2955360  0.5441611
H12 H 1.0  0.5973610  0.2994021  0.5406080
H12 H 1.0  0.6297641  0.3250918  0.5226650
H12 H 1.0  0.6262674  0.3258119  0.5164426
H12 H 1.0  0.6327261  0.2975557  0.5549037
H12 H 1.0  0.6075421  0.2919050  0.5274173
H12 H 1.0  0.6152572  0.3152875  0.5265357
H12 H 1.0  0.6242245  0.2987455  0.5106099
H12 H 1.0  0.6307634  0.3043594  0.5607726
H12 H 1.0  0.6364525  0.3084951  0.5621852
H12 H 1.0  0.5999658  0.2948770  0.5317022
H12 H 1.0  0.5975950  0.2902303  0.5366265
H12 H 1.0  0.6176721  0.3218752  0.5205893
H12 H 1.0  0.6198910  0.3278563  0.5238706
H12 H 1.0  0.6217177  0.2914591  0.5055880
H12 H 1.0  0.6272331  0.2885292  0.5020581
H12 H 1.0  0.6466927  0.2892332  0.5368371
H12 H 1.0  0.6275411  0.2781043  0.5279934
H12 H 1.0  0.6176705  0.3055207  0.5486608
H12 H 1.0  0.6417414  0.3104567  0.5227243
H12 H 1.0  0.6434351  0.3042254  0.5456842
H12 H 1.0  0.6144204  0.2881067  0.5215562
H12 H 1.0  0.6109540  0.3089352  0.5326334
H12 H 1.0  0.6263518  0.3074982  0.5144740
H12 H 1.0  0.6350643  0.2892842  0.5501941
H12 H 1.0  0.6147986  0.2840099  0.5387816
H12 H 1.0  0.6252290  0.3177446  0.5383123
H12 H 1.0  0.6386637  0.2947824  0.5150767
H12 H 1.0  0.6418173  0.2809656  0.5388206
H12 H 1.0  0.6222193  0.2789177  0.5426625
H12 H 1.0  0.6294202  0.3156747  0.5469265
H12 H 1.0  0.6470418  0.2960101  0.5200127
H12 H 1.0  0.6388272  0.2724625  0.5406480
H12 H 1.0  0.6380423  0.2712818  0.5476806
H12 H 1.0  0.6279178  0.2732037  0.5470749
H12 H 1.0  0.6299796  0.2676829  0.5429842
H12 H 1.0  0.6333537  0.3154734  0.5552378
H12 H 1.0  0.6285933  0.3144483  0.5605053
H12 H 1.0  0.6556544  0.2965124  0.5232008
H12 H 1.0  0.6585729  0.3029907  0.5222119
H12 H 1.0  0.6495280  0.3045544  0.5380131
H12 H 1.0  0.6278191  0.2806556  0.5185354
H12 H 1.0  0.6100767  0.3001665  0.5455365
H12 H 1.0  0.6348915  0.3174626  0.5229567
N12 N 1.0  0.6369656  0.2795651  0.5457212
N12 N 1.0  0.6281570  0.2746128  0.5382653
N12 N 1.0  0.6259743  0.3109143  0.5531386
N12 N 1.0  0.6500400  0.3034466  0.5229850
N12 N 1.0  0.6527075  0.2977826  0.5338712
N12 N 1.0  0.6060827  0.2896242  0.5355286
N12 N 1.0  0.6053546  0.3017800  0.5385923
N12 N 1.0  0.6276980  0.3175666  0.5183344
N12 N 1.0  0.6369626  0.3049655  0.5543815
N12 N 1.0  0.6214648  0.2843628  0.5141758
N12 N 1.0  0.6213618  0.3208882  0.5286555
N12 N 1.0  0.6297888  0.2923903  0.5092812
C13 C 1.0  0.4772537  0.5373724  0.6044194
C13 C 1.0  0.4552257  0.5209421  0.5720117
C13 C 1.0  0.4438685  0.4927385  0.5997466
C13 C 1.0  0.4391720  0.5327754  0.6080057
C13 C 1.0  0.4725080  0.5096967  0.6156235
C13 C 1.0  0.4498420  0.4997966  0.5890066
C13 C 1.0  0.4407176  0.5187056  0.6087201
C13 C 1.0  0.4514138  0.5280599  0.5836589
C13 C 1.0  0.4692742  0.5077473  0.6245258
C13 C 1.0  0.4442766  0.4932120  0.5933861
C13 C 1.0  0.4363018  0.5272704  0.6095243
C13 C 1.0  0.4517541  0.5258153  0.5742593
C13 C 1.0  0.4784371  0.5136645  0.6017137
C13 C 1.0  0.4650808  0.5028541  0.5866769
C13 C 1.0  0.4522113  0.5105340  0.6156566
C13 C 1.0  0.4606862  0.5341495  0.5947911
C13 C 1.0  0.4781417  0.5194392  0.6020132
C13 C 1.0  0.4646484  0.5074397  0.5831534
C13 C 1.0  0.4517681  0.5055328  0.6127544
C13 C 1.0  0.4569109  0.5344377  0.5991834
C13 C 1.0  0.4760324  0.5221388  0.6066921
C13 C 1.0  0.4595065  0.5095475  0.5815283
C13 C 1.0  0.4478106  0.5047749  0.6085959
C13 C 1.0  0.4514221  0.5326922  0.5985901
C13 C 1.0  0.4741752  0.5189110  0.6111260
C13 C 1.0  0.4547141  0.5069682  0.5835318
C13 C 1.0  0.4442515  0.5091789  0.6073446
C13 C 1.0  0.4497379  0.5305966  0.5934517
C13 C 1.0  0.4744047  0.5131184  0.6109776
C13 C 1.0  0.4549806  0.5023813  0.5870553
C13 C 1.0  0.4445689  0.5142328  0.6101523
C13 C 1.0  0.4533883  0.5302455  0.5889709
C13 C 1.0  0.4765374  0.5105706  0.6062354
C13 C 1.0  0.4602047  0.5003882  0.5885926
C13 C 1.0  0.4485858  0.5148368  0.6142913
C13 C 1.0  0.4588534  0.5320334  0.5897232
C13 C 1.0  0.4807222  0.5110334  0.5967388
C13 C 1.0  0.4704539  0.5005852  0.5883711
C13 C 1.0  0.4563187  0.5113556  0.6200552
C13 C 1.0  0.4664405  0.5360097  0.5953588
C13 C 1.0  0.4839650  0.5038455  0.5911422
C13 C 1.0  0.4800674  0.4995480  0.5884605
C13 C 1.0  0.4632619  0.5089407  0.6263371
C13 C 1.0  0.4741088  0.5401185  0.5995800
C13 C 1.0  0.4757455  0.5281944  0.6070646
C13 C 1.0  0.4592719  0.5143330  0.5777953
C13 C 1.0  0.4474815  0.4994432  0.6057054
C13 C 1.0  0.4476142  0.5331180  0.6033026
H13 H 1.0  0.4752288  0.5384739  0.6083209
H13 H 1.0  0.4813727  0.5391972  0.6046888
H13 H 1.0  0.4594582  0.5223656  0.5712425
H13 H 1.0  0.4536312  0.5197806  0.5679527
H13 H 1.0  0.4472148  0.4900815  0.6012553
H13 H 1.0  0.4400704  0.4905360  0.6007929
H13 H 1.0  0.4414977  0.5342761  0.6115941
H13 H 1.0  0.4360043  0.5359063  0.6072780
H13 H 1.0  0.4724079  0.5052789  0.6147718
H13 H 1.0  0.4460968  0.5020593  0.5879572
H13 H 1.0  0.4381820  0.5178970  0.6050911
H13 H 1.0  0.4472639  0.5263240  0.5837794
H13 H 1.0  0.4696278  0.5033900  0.6233328
H13 H 1.0  0.4719813  0.5081980  0.6281088
H13 H 1.0  0.4407761  0.4956465  0.5918509
H13 H 1.0  0.4437185  0.4891093  0.5915905
H13 H 1.0  0.4337610  0.5259073  0.6060281
H13 H 1.0  0.4333677  0.5280423  0.6128656
H13 H 1.0  0.4474589  0.5244651  0.5747737
H13 H 1.0  0.4515907  0.5290473  0.5711136
H13 H 1.0  0.4795888  0.5219150  0.5985726
H13 H 1.0  0.4684065  0.5093613  0.5816549
H13 H 1.0  0.4545589  0.5021881  0.6137958
H13 H 1.0  0.4583046  0.5360751  0.6031124
H13 H 1.0  0.4725334  0.5209044  0.6147852
H13 H 1.0  0.4507250  0.5085781  0.5822848
H13 H 1.0  0.4411794  0.5086149  0.6041349
H13 H 1.0  0.4454957  0.5292444  0.5929669
H13 H 1.0  0.4767597  0.5061022  0.6060283
H13 H 1.0  0.4604361  0.4968392  0.5913145
H13 H 1.0  0.4488478  0.5187359  0.6164797
H13 H 1.0  0.4616942  0.5317748  0.5862702
H13 H 1.0  0.4815403  0.5138630  0.5933367
H13 H 1.0  0.4702198  0.4973827  0.5915237
H13 H 1.0  0.4565873  0.5155755  0.6215952
H13 H 1.0  0.4690662  0.5350644  0.5918286
H13 H 1.0  0.4849113  0.5070833  0.5881160
H13 H 1.0  0.4879269  0.5018643  0.5920066
H13 H 1.0  0.4793363  0.4961726  0.5913945
H13 H 1.0  0.4822075  0.4976253  0.5849828
H13 H 1.0  0.4629706  0.5132248  0.6277854
H13 H 1.0  0.4623145  0.5064200  0.6299588
H13 H 1.0  0.4762870  0.5392392  0.5957049
H13 H 1.0  0.4743455  0.5446001  0.6000587
H13 H 1.0  0.4735377  0.5297424  0.6106671
H13 H 1.0  0.4632538  0.5162669  0.5769853
H13 H 1.0  0.4508105  0.4965778  0.6066846
H13 H 1.0  0.4495665  0.5343005  0.6071809
N13 N 1.0  0.4817064  0.5058644  0.5963558
N13 N 1.0  0.4750641  0.5021747  0.5863571
N13 N 1.0  0.4593565  0.5074938  0.6219767
N13 N 1.0  0.4682893  0.5385393  0.5996034
N13 N 1.0  0.4778895  0.5314461  0.6035059
N13 N 1.0  0.4496916  0.4952675  0.5917086
N13 N 1.0  0.4436384  0.4981889  0.6023154
N13 N 1.0  0.4424293  0.5322030  0.6029635
N13 N 1.0  0.4710844  0.5116594  0.6203094
N13 N 1.0  0.4548116  0.5161356  0.5756293
N13 N 1.0  0.4403074  0.5231981  0.6114557
N13 N 1.0  0.4542607  0.5281566  0.5792186
C14 C 1.0  0.5761334  0.6083882  0.3306749
C14 C 1.0  0.6093143  0.6126081  0.3568800
C14 C 1.0  0.6270794  0.5853220  0.3317097
C14 C 1.0  0.6101123  0.6195054  0.3163195
C14 C 1.0  0.5913033  0.5833960  0.3229766
C14 C 1.0  0.6207212  0.5918924  0.3425381
C14 C 1.0  0.6154428  0.6065237  0.3182995
C14 C 1.0  0.6068059  0.6170909  0.3436713
C14 C 1.0  0.5932260  0.5805873  0.3139254
C14 C 1.0  0.6277718  0.5873399  0.3377344
C14 C 1.0  0.6149142  0.6155466  0.3148632
C14 C 1.0  0.6094744  0.6176457  0.3529493
C14 C 1.0  0.5871069  0.5882091  0.3372458
C14 C 1.0  0.6067147  0.5887443  0.3489342
C14 C 1.0  0.6082014  0.5926814  0.3165809
C14 C 1.0  0.5937384  0.6153051  0.3351248
C14 C 1.0  0.5845119  0.5932280  0.3359807
C14 C 1.0  0.6055731  0.5938671  0.3514008
C14 C 1.0  0.6115723  0.5893703  0.3199433
C14 C 1.0  0.5959426  0.6159176  0.3297961
C14 C 1.0  0.5840742  0.5951353  0.3305217
C14 C 1.0  0.6092649  0.5983112  0.3510211
C14 C 1.0  0.6161427  0.5915537  0.3227496
C14 C 1.0  0.6015842  0.6168974  0.3289369
C14 C 1.0  0.5863314  0.5918950  0.3262869
C14 C 1.0  0.6141970  0.5975506  0.3480665
C14 C 1.0  0.6173017  0.5972040  0.3221502
C14 C 1.0  0.6050571  0.6172419  0.3335687
C14 C 1.0  0.5889612  0.5868461  0.3273926
C14 C 1.0  0.6154808  0.5924968  0.3455493
C14 C 1.0  0.6140316  0.6006399  0.3188296
C14 C 1.0  0.6030074  0.6166528  0.3389519
C14 C 1.0  0.5893183  0.5850777  0.3328948
C14 C 1.0  0.6116811  0.5881414  0.3460188
C14 C 1.0  0.6094888  0.5983044  0.3160836
C14 C 1.0  0.5973338  0.6156749  0.3396479
C14 C 1.0  0.5874207  0.5863696  0.3430262
C14 C 1.0  0.6028897  0.5840443  0.3493449
C14 C 1.0  0.6034246  0.5904224  0.3135852
C14 C 1.0  0.5878201  0.6143192  0.3360718
C14 C 1.0  0.5892411  0.5803717  0.3503893
C14 C 1.0  0.5951743  0.5790646  0.3523748
C14 C 1.0  0.5974159  0.5836480  0.3101931
C14 C 1.0  0.5784553  0.6134396  0.3338284
C14 C 1.0  0.5813217  0.6003722  0.3291473
C14 C 1.0  0.6079000  0.6035814  0.3537143
C14 C 1.0  0.6195734  0.5879064  0.3261874
C14 C 1.0  0.6036859  0.6175525  0.3232762
H14 H 1.0  0.5765501  0.6090999  0.3262190
H14 H 1.0  0.5716862  0.6081460  0.3314051
H14 H 1.0  0.6051713  0.6122630  0.3586823
H14 H 1.0  0.6120444  0.6134175  0.3603812
H14 H 1.0  0.6252072  0.5811955  0.3317319
H14 H 1.0  0.6311727  0.5847345  0.3299010
H14 H 1.0  0.6066888  0.6188114  0.3134324
H14 H 1.0  0.6114478  0.6237461  0.3155454
H14 H 1.0  0.5936909  0.5798686  0.3244289
H14 H 1.0  0.6230323  0.5957188  0.3420230
H14 H 1.0  0.6187195  0.6079142  0.3210533
H14 H 1.0  0.6111588  0.6173135  0.3425518
H14 H 1.0  0.5952656  0.5770160  0.3158281
H14 H 1.0  0.5899850  0.5788286  0.3113229
H14 H 1.0  0.6298882  0.5913472  0.3377240
H14 H 1.0  0.6305862  0.5845419  0.3398835
H14 H 1.0  0.6184364  0.6164243  0.3175764
H14 H 1.0  0.6163772  0.6165153  0.3107049
H14 H 1.0  0.6136863  0.6181518  0.3513555
H14 H 1.0  0.6086813  0.6213821  0.3553530
H14 H 1.0  0.5827693  0.5957150  0.3392731
H14 H 1.0  0.6017397  0.5943561  0.3536652
H14 H 1.0  0.6105989  0.5850166  0.3203402
H14 H 1.0  0.5931798  0.6156396  0.3262816
H14 H 1.0  0.5860394  0.5932816  0.3220382
H14 H 1.0  0.6170706  0.6009727  0.3477631
H14 H 1.0  0.6208342  0.5989146  0.3243075
H14 H 1.0  0.6094242  0.6180039  0.3329298
H14 H 1.0  0.5913268  0.5811898  0.3338487
H14 H 1.0  0.6126537  0.5842217  0.3440830
H14 H 1.0  0.6069468  0.6009418  0.3135061
H14 H 1.0  0.5957249  0.6152195  0.3438029
H14 H 1.0  0.5860360  0.5894165  0.3460345
H14 H 1.0  0.6040062  0.5804992  0.3468080
H14 H 1.0  0.6008515  0.5935152  0.3115690
H14 H 1.0  0.5867415  0.6133843  0.3403395
H14 H 1.0  0.5874751  0.5836109  0.3530208
H14 H 1.0  0.5866463  0.5767482  0.3511012
H14 H 1.0  0.5968416  0.5756417  0.3499171
H14 H 1.0  0.5949710  0.5774775  0.3565951
H14 H 1.0  0.5953075  0.5870584  0.3080810
H14 H 1.0  0.5987180  0.5808606  0.3068910
H14 H 1.0  0.5777953  0.6128472  0.3382722
H14 H 1.0  0.5759949  0.6170688  0.3327585
H14 H 1.0  0.5817387  0.6016300  0.3248468
H14 H 1.0  0.6037323  0.6037936  0.3553990
H14 H 1.0  0.6179221  0.5837558  0.3267337
H14 H 1.0  0.6006765  0.6166608  0.3200514
N14 N 1.0  0.5891527  0.5816054  0.3444876
N14 N 1.0  0.5985928  0.5840315  0.3524066
N14 N 1.0  0.6023147  0.5852719  0.3133114
N14 N 1.0  0.5841757  0.6145297  0.3322628
N14 N 1.0  0.5786338  0.6032668  0.3326446
N14 N 1.0  0.6224965  0.5872946  0.3406552
N14 N 1.0  0.6241324  0.5893981  0.3283839
N14 N 1.0  0.6086167  0.6190488  0.3221433
N14 N 1.0  0.5906352  0.5843764  0.3178357
N14 N 1.0  0.6112657  0.6076261  0.3540992
N14 N 1.0  0.6130785  0.6098032  0.3149100
N14 N 1.0  0.6052173  0.6172158  0.3487004
C15 C 1.0  0.4651079  0.6976696  0.3783313
C15 C 1.0  0.4939983  0.7202318  0.3998204
C15 C 1.0  0.4610395  0.7389187  0.4158895
C15 C 1.0  0.4639281  0.6978819  0.4168383
C15 C 1.0  0.4475776  0.7208332  0.3867074
C15 C 1.0  0.4726554  0.7355247  0.4085137
C15 C 1.0  0.4594454  0.7113269  0.4168446
C15 C 1.0  0.4849967  0.7099608  0.4036060
C15 C 1.0  0.4388066  0.7200484  0.3907029
C15 C 1.0  0.4672404  0.7401999  0.4150200
C15 C 1.0  0.4612988  0.7025154  0.4203694
C15 C 1.0  0.4934192  0.7146579  0.4028942
C15 C 1.0  0.4614421  0.7212493  0.3794970
C15 C 1.0  0.4743041  0.7345099  0.3929172
C15 C 1.0  0.4496087  0.7182934  0.4067595
C15 C 1.0  0.4750334  0.7019280  0.3944847
C15 C 1.0  0.4626813  0.7156014  0.3791968
C15 C 1.0  0.4789222  0.7310140  0.3926299
C15 C 1.0  0.4511397  0.7238321  0.4075409
C15 C 1.0  0.4712288  0.7001554  0.3984862
C15 C 1.0  0.4590762  0.7115795  0.3813080
C15 C 1.0  0.4814996  0.7289879  0.3974022
C15 C 1.0  0.4553006  0.7253348  0.4112772
C15 C 1.0  0.4718447  0.7015223  0.4040789
C15 C 1.0  0.4541438  0.7133338  0.3837822
C15 C 1.0  0.4793391  0.7305200  0.4025616
C15 C 1.0  0.4579714  0.7211395  0.4142596
C15 C 1.0  0.4763934  0.7047646  0.4056376
C15 C 1.0  0.4527606  0.7189529  0.3841596
C15 C 1.0  0.4747358  0.7340030  0.4030136
C15 C 1.0  0.4565562  0.7155648  0.4135912
C15 C 1.0  0.4802781  0.7066105  0.4017609
C15 C 1.0  0.4564640  0.7228480  0.3820050
C15 C 1.0  0.4722650  0.7359495  0.3981419
C15 C 1.0  0.4523687  0.7142200  0.4098111
C15 C 1.0  0.4795225  0.7051584  0.3961977
C15 C 1.0  0.4653336  0.7252996  0.3771849
C15 C 1.0  0.4715973  0.7366919  0.3879370
C15 C 1.0  0.4452199  0.7166781  0.4028834
C15 C 1.0  0.4744477  0.7004803  0.3886147
C15 C 1.0  0.4685518  0.7339713  0.3743655
C15 C 1.0  0.4703679  0.7384817  0.3785142
C15 C 1.0  0.4379219  0.7179070  0.3966597
C15 C 1.0  0.4707599  0.6960604  0.3808450
C15 C 1.0  0.4603175  0.7056432  0.3809742
C15 C 1.0  0.4863531  0.7253731  0.3968840
C15 C 1.0  0.4567243  0.7311973  0.4119812
C15 C 1.0  0.4677710  0.6995293  0.4081190
H15 H 1.0  0.4618273  0.6953966  0.3804777
H15 H 1.0  0.4649485  0.6961966  0.3740683
H15 H 1.0  0.4947228  0.7194315  0.3954196
H15 H 1.0  0.4977438  0.7222964  0.4012613
H15 H 1.0  0.4585945  0.7413503  0.4129496
H15 H 1.0  0.4598067  0.7404296  0.4199600
H15 H 1.0  0.4606567  0.6956799  0.4146052
H15 H 1.0  0.4657290  0.6948019  0.4196017
H15 H 1.0  0.4472578  0.7252928  0.3872201
H15 H 1.0  0.4745927  0.7333148  0.4119213
H15 H 1.0  0.4629546  0.7128578  0.4192098
H15 H 1.0  0.4848071  0.7112416  0.4079158
H15 H 1.0  0.4387893  0.7245797  0.3907368
H15 H 1.0  0.4352330  0.7188880  0.3882024
H15 H 1.0  0.4696670  0.7379759  0.4181349
H15 H 1.0  0.4679514  0.7445705  0.4158922
H15 H 1.0  0.4645369  0.7045424  0.4228073
H15 H 1.0  0.4585538  0.7006312  0.4234165
H15 H 1.0  0.4929644  0.7154507  0.4073328
H15 H 1.0  0.4972980  0.7123831  0.4025084
H15 H 1.0  0.4665008  0.7142683  0.3772741
H15 H 1.0  0.4805204  0.7298902  0.3885996
H15 H 1.0  0.4490159  0.7270014  0.4051946
H15 H 1.0  0.4677501  0.6976516  0.3971855
H15 H 1.0  0.4512930  0.7103022  0.3854380
H15 H 1.0  0.4813189  0.7289687  0.4062676
H15 H 1.0  0.4611899  0.7222777  0.4171586
H15 H 1.0  0.4768939  0.7058310  0.4099588
H15 H 1.0  0.4554819  0.7272112  0.3822452
H15 H 1.0  0.4687052  0.7386477  0.3984663
H15 H 1.0  0.4512540  0.7099147  0.4092800
H15 H 1.0  0.4825166  0.7065718  0.3931814
H15 H 1.0  0.4692651  0.7235631  0.3758512
H15 H 1.0  0.4677557  0.7389027  0.3887146
H15 H 1.0  0.4448113  0.7122387  0.4022693
H15 H 1.0  0.4773573  0.7025552  0.3858798
H15 H 1.0  0.4722163  0.7317534  0.3728858
H15 H 1.0  0.4668459  0.7359790  0.3707011
H15 H 1.0  0.4667367  0.7408746  0.3797890
H15 H 1.0  0.4730172  0.7414393  0.3763683
H15 H 1.0  0.4376690  0.7133828  0.3965884
H15 H 1.0  0.4338714  0.7192772  0.3981033
H15 H 1.0  0.4740588  0.6981261  0.3785246
H15 H 1.0  0.4714424  0.6916510  0.3801657
H15 H 1.0  0.4574570  0.7030060  0.3832353
H15 H 1.0  0.4872722  0.7240723  0.3926750
H15 H 1.0  0.4547358  0.7339690  0.4090461
H15 H 1.0  0.4641722  0.6975233  0.4063091
N15 N 1.0  0.4642694  0.7304471  0.3767320
N15 N 1.0  0.4735274  0.7360972  0.3830628
N15 N 1.0  0.4420931  0.7201294  0.4004043
N15 N 1.0  0.4708561  0.6970746  0.3867884
N15 N 1.0  0.4643887  0.7036562  0.3782699
N15 N 1.0  0.4688948  0.7391365  0.4093197
N15 N 1.0  0.4600069  0.7329807  0.4157067
N15 N 1.0  0.4683307  0.7000569  0.4133386
N15 N 1.0  0.4437120  0.7175751  0.3882169
N15 N 1.0  0.4893094  0.7238425  0.4009771
N15 N 1.0  0.4580198  0.7062484  0.4169530
N15 N 1.0  0.4890318  0.7112978  0.4004817
C16 C 1.0  0.6183209  0.6222774  0.6066503
C16 C 1.0  0.6056571  0.5897851  0.6309264
C16 C 1.0  0.6240505  0.6108672  0.6611072
C16 C 1.0  0.5960165  0.6292833  0.6372712
C16 C 1.0  0.6366018  0.6267874  0.6303031
C16 C 1.0  0.6206180  0.6015539  0.6509915
C16 C 1.0  0.6067430  0.6263004  0.6460406
C16 C 1.0  0.6012803  0.6032088  0.6297032
C16 C 1.0  0.6380092  0.6352599  0.6347467
C16 C 1.0  0.6223481  0.6048210  0.6599270
C16 C 1.0  0.5981347  0.6297356  0.6432844
C16 C 1.0  0.6005646  0.5935782  0.6301983
C16 C 1.0  0.6343886  0.6136690  0.6220940
C16 C 1.0  0.6284892  0.5981917  0.6378105
C16 C 1.0  0.6220094  0.6295291  0.6441669
C16 C 1.0  0.6065101  0.6142700  0.6198397
C16 C 1.0  0.6303758  0.6154212  0.6183057
C16 C 1.0  0.6241807  0.5959925  0.6346120
C16 C 1.0  0.6243091  0.6255580  0.6477127
C16 C 1.0  0.6048554  0.6190281  0.6227121
C16 C 1.0  0.6283253  0.6208455  0.6183370
C16 C 1.0  0.6187801  0.5955859  0.6366593
C16 C 1.0  0.6209929  0.6218620  0.6506914
C16 C 1.0  0.6020788  0.6187032  0.6277827
C16 C 1.0  0.6303747  0.6245377  0.6222986
C16 C 1.0  0.6177265  0.5974646  0.6420439
C16 C 1.0  0.6152393  0.6221872  0.6500446
C16 C 1.0  0.6009787  0.6134543  0.6299897
C16 C 1.0  0.6343937  0.6229345  0.6261596
C16 C 1.0  0.6219211  0.5996839  0.6453613
C16 C 1.0  0.6127924  0.6260960  0.6465433
C16 C 1.0  0.6025661  0.6086110  0.6272421
C16 C 1.0  0.6363415  0.6174840  0.6260003
C16 C 1.0  0.6272784  0.6000244  0.6431680
C16 C 1.0  0.6162481  0.6297280  0.6436279
C16 C 1.0  0.6053394  0.6091021  0.6221730
C16 C 1.0  0.6364370  0.6079555  0.6218638
C16 C 1.0  0.6341763  0.5985963  0.6357172
C16 C 1.0  0.6254492  0.6334531  0.6410583
C16 C 1.0  0.6093864  0.6145660  0.6144980
C16 C 1.0  0.6420521  0.6003996  0.6240733
C16 C 1.0  0.6415467  0.5972403  0.6296064
C16 C 1.0  0.6335221  0.6380371  0.6383531
C16 C 1.0  0.6130299  0.6186931  0.6065485
C16 C 1.0  0.6241484  0.6227362  0.6143533
C16 C 1.0  0.6144190  0.5932104  0.6331623
C16 C 1.0  0.6235970  0.6178062  0.6543872
C16 C 1.0  0.6003929  0.6238070  0.6306106
H16 H 1.0  0.6172009  0.6265490  0.6076669
H16 H 1.0  0.6200119  0.6224796  0.6024708
H16 H 1.0  0.6074248  0.5888759  0.6268544
H16 H 1.0  0.6042730  0.5857935  0.6325134
H16 H 1.0  0.6285485  0.6112475  0.6607104
H16 H 1.0  0.6231802  0.6117965  0.6654373
H16 H 1.0  0.5975548  0.6328163  0.6348860
H16 H 1.0  0.5915277  0.6297488  0.6372794
H16 H 1.0  0.6392832  0.6248889  0.6333786
H16 H 1.0  0.6162299  0.6015666  0.6519874
H16 H 1.0  0.6045832  0.6229255  0.6480894
H16 H 1.0  0.5996101  0.6034071  0.6338771
H16 H 1.0  0.6408741  0.6329924  0.6374270
H16 H 1.0  0.6405165  0.6384810  0.6328213
H16 H 1.0  0.6178863  0.6043792  0.6605863
H16 H 1.0  0.6242533  0.6021497  0.6630257
H16 H 1.0  0.5963791  0.6263518  0.6457350
H16 H 1.0  0.5964609  0.6334995  0.6451286
H16 H 1.0  0.5986375  0.5942684  0.6342413
H16 H 1.0  0.5974522  0.5913743  0.6277851
H16 H 1.0  0.6288089  0.6125482  0.6152475
H16 H 1.0  0.6250939  0.5945641  0.6304664
H16 H 1.0  0.6287633  0.6253876  0.6481494
H16 H 1.0  0.6057463  0.6230372  0.6209248
H16 H 1.0  0.6288560  0.6287498  0.6223997
H16 H 1.0  0.6135573  0.5971561  0.6436509
H16 H 1.0  0.6126535  0.6193418  0.6523415
H16 H 1.0  0.5988278  0.6131771  0.6339085
H16 H 1.0  0.6394487  0.6161527  0.6289383
H16 H 1.0  0.6305402  0.6017342  0.6457165
H16 H 1.0  0.6143780  0.6327629  0.6409165
H16 H 1.0  0.6065739  0.6053693  0.6200276
H16 H 1.0  0.6342070  0.6052846  0.6190100
H16 H 1.0  0.6369957  0.6008632  0.6383933
H16 H 1.0  0.6231979  0.6359435  0.6380615
H16 H 1.0  0.6109140  0.6106157  0.6129776
H16 H 1.0  0.6397346  0.5981751  0.6208768
H16 H 1.0  0.6463522  0.6002519  0.6227108
H16 H 1.0  0.6440815  0.5993156  0.6327375
H16 H 1.0  0.6434102  0.5931587  0.6291174
H16 H 1.0  0.6308163  0.6405243  0.6357019
H16 H 1.0  0.6355120  0.6410114  0.6411029
H16 H 1.0  0.6141133  0.6144829  0.6052702
H16 H 1.0  0.6103024  0.6202321  0.6032986
H16 H 1.0  0.6225230  0.6268534  0.6151627
H16 H 1.0  0.6156591  0.5924191  0.6289093
H16 H 1.0  0.6280846  0.6176283  0.6541015
H16 H 1.0  0.6019629  0.6275860  0.6287383
N16 N 1.0  0.6404966  0.6061879  0.6247324
N16 N 1.0  0.6357674  0.5964852  0.6311512
N16 N 1.0  0.6306528  0.6339704  0.6417572
N16 N 1.0  0.6100741  0.6190428  0.6117927
N16 N 1.0  0.6225104  0.6198557  0.6102479
N16 N 1.0  0.6242703  0.6030493  0.6544931
N16 N 1.0  0.6208955  0.6147120  0.6576982
N16 N 1.0  0.5973339  0.6238943  0.6349083
N16 N 1.0  0.6355235  0.6319517  0.6303607
N16 N 1.0  0.6095535  0.5921244  0.6348895
N16 N 1.0  0.6041519  0.6300910  0.6434421
N16 N 1.0  0.6020212  0.5986142  0.6272190
C17 C 1.0  0.5846043  0.3854917  0.6010463
C17 C 1.0  0.5788521  0.3529642  0.6277731
C17 C 1.0  0.5549080  0.3795757  0.6480753
C17 C 1.0  0.5488399  0.3729283  0.6079228
C17 C 1.0  0.5740403  0.4008739  0.6248326
C17 C 1.0  0.5654058  0.3710869  0.6437641
C17 C 1.0  0.5492457  0.3782843  0.6210380
C17 C 1.0  0.5705243  0.3590894  0.6180786
C17 C 1.0  0.5670491  0.4075474  0.6245188
C17 C 1.0  0.5581655  0.3742273  0.6493523
C17 C 1.0  0.5453428  0.3745296  0.6130273
C17 C 1.0  0.5749684  0.3519190  0.6228054
C17 C 1.0  0.5857874  0.3905702  0.6243614
C17 C 1.0  0.5801774  0.3750040  0.6400962
C17 C 1.0  0.5559784  0.3916359  0.6258758
C17 C 1.0  0.5740407  0.3708925  0.6083159
C17 C 1.0  0.5856552  0.3890252  0.6187830
C17 C 1.0  0.5815946  0.3705000  0.6367295
C17 C 1.0  0.5566633  0.3904225  0.6315052
C17 C 1.0  0.5687066  0.3728549  0.6071647
C17 C 1.0  0.5817874  0.3912750  0.6150940
C17 C 1.0  0.5778439  0.3662272  0.6356348
C17 C 1.0  0.5549797  0.3853557  0.6337466
C17 C 1.0  0.5640032  0.3704155  0.6094998
C17 C 1.0  0.5779816  0.3951408  0.6171184
C17 C 1.0  0.5725500  0.3665401  0.6379823
C17 C 1.0  0.5525765  0.3814405  0.6302077
C17 C 1.0  0.5647261  0.3659150  0.6130852
C17 C 1.0  0.5779860  0.3967899  0.6226781
C17 C 1.0  0.5709849  0.3709707  0.6413654
C17 C 1.0  0.5518245  0.3825028  0.6245657
C17 C 1.0  0.5699860  0.3638402  0.6143325
C17 C 1.0  0.5819102  0.3944530  0.6262373
C17 C 1.0  0.5748537  0.3751725  0.6423673
C17 C 1.0  0.5535627  0.3876238  0.6224714
C17 C 1.0  0.5745984  0.3663916  0.6119148
C17 C 1.0  0.5899486  0.3881279  0.6280510
C17 C 1.0  0.5840956  0.3794847  0.6413047
C17 C 1.0  0.5576900  0.3969545  0.6234931
C17 C 1.0  0.5789975  0.3733951  0.6058539
C17 C 1.0  0.5950338  0.3869001  0.6361835
C17 C 1.0  0.5925736  0.3841343  0.6413941
C17 C 1.0  0.5609289  0.4060653  0.6234234
C17 C 1.0  0.5841139  0.3791971  0.6000519
C17 C 1.0  0.5816428  0.3897145  0.6092259
C17 C 1.0  0.5795411  0.3615757  0.6321171
C17 C 1.0  0.5557459  0.3842982  0.6396783
C17 C 1.0  0.5585018  0.3725952  0.6081311
H17 H 1.0  0.5810891  0.3875814  0.5990938
H17 H 1.0  0.5882371  0.3870245  0.5988503
H17 H 1.0  0.5830364  0.3537828  0.6262391
H17 H 1.0  0.5792105  0.3491491  0.6301571
H17 H 1.0  0.5570859  0.3831100  0.6498915
H17 H 1.0  0.5509496  0.3794102  0.6502376
H17 H 1.0  0.5493611  0.3765715  0.6052785
H17 H 1.0  0.5464902  0.3699988  0.6054202
H17 H 1.0  0.5741320  0.4013831  0.6293030
H17 H 1.0  0.5626468  0.3678785  0.6422339
H17 H 1.0  0.5485877  0.3743135  0.6230510
H17 H 1.0  0.5666921  0.3578477  0.6200841
H17 H 1.0  0.5677019  0.4079513  0.6289848
H17 H 1.0  0.5678642  0.4116588  0.6228452
H17 H 1.0  0.5558518  0.3706662  0.6477704
H17 H 1.0  0.5582898  0.3736415  0.6538255
H17 H 1.0  0.5445946  0.3708291  0.6155341
H17 H 1.0  0.5412551  0.3758351  0.6116288
H17 H 1.0  0.5708466  0.3508354  0.6243459
H17 H 1.0  0.5763923  0.3482459  0.6206036
H17 H 1.0  0.5886124  0.3860363  0.6172391
H17 H 1.0  0.5857085  0.3703454  0.6349651
H17 H 1.0  0.5585257  0.3935121  0.6341595
H17 H 1.0  0.5682499  0.3763331  0.6043800
H17 H 1.0  0.5749582  0.3969379  0.6143455
H17 H 1.0  0.5696328  0.3632441  0.6371534
H17 H 1.0  0.5512624  0.3775160  0.6319192
H17 H 1.0  0.5611026  0.3640083  0.6149002
H17 H 1.0  0.5819957  0.3956666  0.6305476
H17 H 1.0  0.5736673  0.3786081  0.6449839
H17 H 1.0  0.5529878  0.3884698  0.6181109
H17 H 1.0  0.5786770  0.3648016  0.6128621
H17 H 1.0  0.5923442  0.3847898  0.6262156
H17 H 1.0  0.5823158  0.3829785  0.6435127
H17 H 1.0  0.5574285  0.3971610  0.6190053
H17 H 1.0  0.5828876  0.3718423  0.6074989
H17 H 1.0  0.5973928  0.3838199  0.6338416
H17 H 1.0  0.5980824  0.3899666  0.6374763
H17 H 1.0  0.5904416  0.3872718  0.6438735
H17 H 1.0  0.5959622  0.3826924  0.6440035
H17 H 1.0  0.5602129  0.4059266  0.6189507
H17 H 1.0  0.5583331  0.4094428  0.6249141
H17 H 1.0  0.5877640  0.3771338  0.6017705
H17 H 1.0  0.5843153  0.3784140  0.5956116
H17 H 1.0  0.5781202  0.3913403  0.6069462
H17 H 1.0  0.5835442  0.3621009  0.6301292
H17 H 1.0  0.5581379  0.3874361  0.6418425
H17 H 1.0  0.5585448  0.3764101  0.6057445
N17 N 1.0  0.5907602  0.3897334  0.6330106
N17 N 1.0  0.5891863  0.3793678  0.6399234
N17 N 1.0  0.5593511  0.4010496  0.6263749
N17 N 1.0  0.5788449  0.3770855  0.6020868
N17 N 1.0  0.5853101  0.3867113  0.6069092
N17 N 1.0  0.5638428  0.3746190  0.6473584
N17 N 1.0  0.5537943  0.3800774  0.6421705
N17 N 1.0  0.5539927  0.3702666  0.6095736
N17 N 1.0  0.5707463  0.4036473  0.6217838
N17 N 1.0  0.5766279  0.3572354  0.6314022
N17 N 1.0  0.5478521  0.3791241  0.6160193
N17 N 1.0  0.5750706  0.3565624  0.6189599
C18 C 1.0  0.2560093  0.3944313  0.5001336
C18 C 1.0  0.2358352  0.4297426  0.5124448
C18 C 1.0  0.2024427  0.4104072  0.4981355
C18 C 1.0  0.2269953  0.3916745  0.5253289
C18 C 1.0  0.2305302  0.3909737  0.4842319
C18 C 1.0  0.2135862  0.4189501  0.5000573
C18 C 1.0  0.2175995  0.3947715  0.5151807
C18 C 1.0  0.2362820  0.4165638  0.5176382
C18 C 1.0  0.2252673  0.3828731  0.4837955
C18 C 1.0  0.2042847  0.4164144  0.4993054
C18 C 1.0  0.2208016  0.3916439  0.5237519
C18 C 1.0  0.2366825  0.4262251  0.5177138
C18 C 1.0  0.2400010  0.4033966  0.4848317
C18 C 1.0  0.2262584  0.4205893  0.4909071
C18 C 1.0  0.2178291  0.3904347  0.5000765
C18 C 1.0  0.2446555  0.4043388  0.5124017
C18 C 1.0  0.2439650  0.4015591  0.4886310
C18 C 1.0  0.2300032  0.4227514  0.4947713
C18 C 1.0  0.2144483  0.3945625  0.4978042
C18 C 1.0  0.2415423  0.3999772  0.5146184
C18 C 1.0  0.2436490  0.3962996  0.4910532
C18 C 1.0  0.2284849  0.4236815  0.5002807
C18 C 1.0  0.2121040  0.3987165  0.5010872
C18 C 1.0  0.2367844  0.4009391  0.5177747
C18 C 1.0  0.2392186  0.3928653  0.4896027
C18 C 1.0  0.2230732  0.4223743  0.5019050
C18 C 1.0  0.2132275  0.3986944  0.5067762
C18 C 1.0  0.2351432  0.4064269  0.5186818
C18 C 1.0  0.2351690  0.3945610  0.4858138
C18 C 1.0  0.2192187  0.4202104  0.4981652
C18 C 1.0  0.2165825  0.3946418  0.5091941
C18 C 1.0  0.2381457  0.4108888  0.5165363
C18 C 1.0  0.2356235  0.3998412  0.4834812
C18 C 1.0  0.2208915  0.4193352  0.4926823
C18 C 1.0  0.2188571  0.3905485  0.5057732
C18 C 1.0  0.2428883  0.4097620  0.5133950
C18 C 1.0  0.2405395  0.4089253  0.4823748
C18 C 1.0  0.2277972  0.4196389  0.4851090
C18 C 1.0  0.2202718  0.3860343  0.4966759
C18 C 1.0  0.2496761  0.4033744  0.5091218
C18 C 1.0  0.2384994  0.4162854  0.4764443
C18 C 1.0  0.2333251  0.4199645  0.4771819
C18 C 1.0  0.2218470  0.3807249  0.4887493
C18 C 1.0  0.2568872  0.3983154  0.5051330
C18 C 1.0  0.2478095  0.3943169  0.4950091
C18 C 1.0  0.2325456  0.4259947  0.5041602
C18 C 1.0  0.2085546  0.4029231  0.4985188
C18 C 1.0  0.2336884  0.3962318  0.5200431
H18 H 1.0  0.2547322  0.3903494  0.5016312
H18 H 1.0  0.2599896  0.3937410  0.4981214
H18 H 1.0  0.2397976  0.4301619  0.5102872
H18 H 1.0  0.2347261  0.4339417  0.5136713
H18 H 1.0  0.2024054  0.4097111  0.4936580
H18 H 1.0  0.1981429  0.4099354  0.4994238
H18 H 1.0  0.2289222  0.3878483  0.5238510
H18 H 1.0  0.2273447  0.3914938  0.5298247
H18 H 1.0  0.2274042  0.3929746  0.4816870
H18 H 1.0  0.2129854  0.4193036  0.5045028
H18 H 1.0  0.2160480  0.3984488  0.5172599
H18 H 1.0  0.2322709  0.4168542  0.5196574
H18 H 1.0  0.2225487  0.3851930  0.4810095
H18 H 1.0  0.2266788  0.3793382  0.4813703
H18 H 1.0  0.2040637  0.4171934  0.5037643
H18 H 1.0  0.2012707  0.4192341  0.4974797
H18 H 1.0  0.2188163  0.3953416  0.5254618
H18 H 1.0  0.2187960  0.3881773  0.5258328
H18 H 1.0  0.2327816  0.4260307  0.5200120
H18 H 1.0  0.2395424  0.4283890  0.5204534
H18 H 1.0  0.2473857  0.4042319  0.4897340
H18 H 1.0  0.2341591  0.4237335  0.4934206
H18 H 1.0  0.2136351  0.3944928  0.4934004
H18 H 1.0  0.2428923  0.3957732  0.5138669
H18 H 1.0  0.2388904  0.3887836  0.4914169
H18 H 1.0  0.2218742  0.4230895  0.5061607
H18 H 1.0  0.2114219  0.4018948  0.5093366
H18 H 1.0  0.2314687  0.4071965  0.5211243
H18 H 1.0  0.2325472  0.4012392  0.4805415
H18 H 1.0  0.2179266  0.4176655  0.4897704
H18 H 1.0  0.2214524  0.3874007  0.5076216
H18 H 1.0  0.2452289  0.4131976  0.5117282
H18 H 1.0  0.2437986  0.4114577  0.4841680
H18 H 1.0  0.2246969  0.4174550  0.4826867
H18 H 1.0  0.2232309  0.3834255  0.4988413
H18 H 1.0  0.2513894  0.4070651  0.5071999
H18 H 1.0  0.2420680  0.4183481  0.4783277
H18 H 1.0  0.2394834  0.4160380  0.4720466
H18 H 1.0  0.2298150  0.4180303  0.4750666
H18 H 1.0  0.2339964  0.4238592  0.4750021
H18 H 1.0  0.2245037  0.3781794  0.4913948
H18 H 1.0  0.2186861  0.3778966  0.4872073
H18 H 1.0  0.2584219  0.4023145  0.5036544
H18 H 1.0  0.2602214  0.3966587  0.5076840
H18 H 1.0  0.2467962  0.3904011  0.4969813
H18 H 1.0  0.2367244  0.4263133  0.5025203
H18 H 1.0  0.2084561  0.4027926  0.4940215
H18 H 1.0  0.2350823  0.3922062  0.5185933
N18 N 1.0  0.2374853  0.4106908  0.4784520
N18 N 1.0  0.2323690  0.4212185  0.4830017
N18 N 1.0  0.2190729  0.3852584  0.4915971
N18 N 1.0  0.2519147  0.3986341  0.5085293
N18 N 1.0  0.2522764  0.3969056  0.4960958
N18 N 1.0  0.2096592  0.4175563  0.4968210
N18 N 1.0  0.2057744  0.4064711  0.5012605
N18 N 1.0  0.2296870  0.3967310  0.5234453
N18 N 1.0  0.2301244  0.3859141  0.4856716
N18 N 1.0  0.2313561  0.4275372  0.5090633
N18 N 1.0  0.2200816  0.3909284  0.5178082
N18 N 1.0  0.2390768  0.4208557  0.5163735
C19 C 1.0  0.7593073  0.4569831  0.4599053
C19 C 1.0  0.7384652  0.4825183  0.4867191
C19 C 1.0  0.7186129  0.4946899  0.4527875
C19 C 1.0  0.7209113  0.4546611  0.4620389
C19 C 1.0  0.7479439  0.4764970  0.4398041
C19 C 1.0  0.7270773  0.4936493  0.4641062
C19 C 1.0  0.7195750  0.4671920  0.4555547
C19 C 1.0  0.7347755  0.4707310  0.4797698
C19 C 1.0  0.7433642  0.4740802  0.4316376
C19 C 1.0  0.7198529  0.4969952  0.4586180
C19 C 1.0  0.7168595  0.4585917  0.4590419
C19 C 1.0  0.7357753  0.4767469  0.4872740
C19 C 1.0  0.7561334  0.4795592  0.4527629
C19 C 1.0  0.7427860  0.4938616  0.4645375
C19 C 1.0  0.7283452  0.4730988  0.4439276
C19 C 1.0  0.7436827  0.4617806  0.4704137
C19 C 1.0  0.7569419  0.4742107  0.4548273
C19 C 1.0  0.7436790  0.4911720  0.4695969
C19 C 1.0  0.7272761  0.4787529  0.4446481
C19 C 1.0  0.7395460  0.4591833  0.4672882
C19 C 1.0  0.7548657  0.4695439  0.4520815
C19 C 1.0  0.7392779  0.4892969  0.4728585
C19 C 1.0  0.7237653  0.4806704  0.4488346
C19 C 1.0  0.7339306  0.4602882  0.4681669
C19 C 1.0  0.7519025  0.4703343  0.4471702
C19 C 1.0  0.7338710  0.4901475  0.4709417
C19 C 1.0  0.7213110  0.4767819  0.4523678
C19 C 1.0  0.7324863  0.4641141  0.4722788
C19 C 1.0  0.7510085  0.4756269  0.4449751
C19 C 1.0  0.7328162  0.4928168  0.4659130
C19 C 1.0  0.7222791  0.4711041  0.4517766
C19 C 1.0  0.7364996  0.4667889  0.4754827
C19 C 1.0  0.7531447  0.4801870  0.4478334
C19 C 1.0  0.7373301  0.4946365  0.4627601
C19 C 1.0  0.7258198  0.4693405  0.4475358
C19 C 1.0  0.7420814  0.4655760  0.4744821
C19 C 1.0  0.7584290  0.4843119  0.4557688
C19 C 1.0  0.7473724  0.4958822  0.4611066
C19 C 1.0  0.7319861  0.4710424  0.4395220
C19 C 1.0  0.7495820  0.4606180  0.4695532
C19 C 1.0  0.7608375  0.4935412  0.4573558
C19 C 1.0  0.7565174  0.4980227  0.4588064
C19 C 1.0  0.7375315  0.4714667  0.4316118
C19 C 1.0  0.7573544  0.4561471  0.4659334
C19 C 1.0  0.7557290  0.4639136  0.4541895
C19 C 1.0  0.7404272  0.4865418  0.4781480
C19 C 1.0  0.7227412  0.4866310  0.4493929
C19 C 1.0  0.7297514  0.4574283  0.4648138
H19 H 1.0  0.7570918  0.4540892  0.4572123
H19 H 1.0  0.7636429  0.4557657  0.4596071
H19 H 1.0  0.7429551  0.4821131  0.4871752
H19 H 1.0  0.7371640  0.4850628  0.4902117
H19 H 1.0  0.7211720  0.4968742  0.4497521
H19 H 1.0  0.7143605  0.4957341  0.4516929
H19 H 1.0  0.7230462  0.4521050  0.4589656
H19 H 1.0  0.7185267  0.4517459  0.4645251
H19 H 1.0  0.7470813  0.4808086  0.4388461
H19 H 1.0  0.7239984  0.4915740  0.4666481
H19 H 1.0  0.7173761  0.4691167  0.4589770
H19 H 1.0  0.7303812  0.4717004  0.4797583
H19 H 1.0  0.7429953  0.4785400  0.4309250
H19 H 1.0  0.7456654  0.4725184  0.4280831
H19 H 1.0  0.7171032  0.4950019  0.4616184
H19 H 1.0  0.7187174  0.5013619  0.4587194
H19 H 1.0  0.7145312  0.4609576  0.4621272
H19 H 1.0  0.7137604  0.4561116  0.4568940
H19 H 1.0  0.7312687  0.4771854  0.4870877
H19 H 1.0  0.7366204  0.4751484  0.4914090
H19 H 1.0  0.7592414  0.4736240  0.4586259
H19 H 1.0  0.7478906  0.4905651  0.4709949
H19 H 1.0  0.7292149  0.4816792  0.4418664
H19 H 1.0  0.7407603  0.4562401  0.4641380
H19 H 1.0  0.7502633  0.4667915  0.4449748
H19 H 1.0  0.7304500  0.4887098  0.4734497
H19 H 1.0  0.7185882  0.4782409  0.4556106
H19 H 1.0  0.7281488  0.4649818  0.4729804
H19 H 1.0  0.7525100  0.4843145  0.4462150
H19 H 1.0  0.7365391  0.4967069  0.4588685
H19 H 1.0  0.7265807  0.4649529  0.4470565
H19 H 1.0  0.7452034  0.4676301  0.4769505
H19 H 1.0  0.7601809  0.4833098  0.4597908
H19 H 1.0  0.7461454  0.4973998  0.4570520
H19 H 1.0  0.7328928  0.4666406  0.4397512
H19 H 1.0  0.7523691  0.4632932  0.4718607
H19 H 1.0  0.7627499  0.4920311  0.4611766
H19 H 1.0  0.7642043  0.4954699  0.4550506
H19 H 1.0  0.7547984  0.4997230  0.4549737
H19 H 1.0  0.7586341  0.5014903  0.4607725
H19 H 1.0  0.7379165  0.4669731  0.4320542
H19 H 1.0  0.7356882  0.4720821  0.4275386
H19 H 1.0  0.7597595  0.4588502  0.4686614
H19 H 1.0  0.7584064  0.4519530  0.4672263
H19 H 1.0  0.7534581  0.4607210  0.4519761
H19 H 1.0  0.7447781  0.4856630  0.4788894
H19 H 1.0  0.7253051  0.4892231  0.4467548
H19 H 1.0  0.7314263  0.4549873  0.4614246
N19 N 1.0  0.7584195  0.4892412  0.4538887
N19 N 1.0  0.7524093  0.4959011  0.4626768
N19 N 1.0  0.7339601  0.4740945  0.4356982
N19 N 1.0  0.7513769  0.4568001  0.4663855
N19 N 1.0  0.7588728  0.4627704  0.4582691
N19 N 1.0  0.7257249  0.4965584  0.4599176
N19 N 1.0  0.7191539  0.4886856  0.4526708
N19 N 1.0  0.7245647  0.4577199  0.4657344
N19 N 1.0  0.7463900  0.4725778  0.4366322
N19 N 1.0  0.7366938  0.4852567  0.4816473
N19 N 1.0  0.7197333  0.4619541  0.4549439
N19 N 1.0  0.7380895  0.4728826  0.4832653
C20 C 1.0  0.7302512  0.5685824  0.3259246
C20 C 1.0  0.6921702  0.5873880  0.3246402
C20 C 1.0  0.6781784  0.5489155  0.3204251
C20 C 1.0  0.7033742  0.5583512  0.3515598
C20 C 1.0  0.7143275  0.5459381  0.3137723
C20 C 1.0  0.6822376  0.5623416  0.3183975
C20 C 1.0  0.6959115  0.5517999  0.3414480
C20 C 1.0  0.6987734  0.5796053  0.3344729
C20 C 1.0  0.7145466  0.5367332  0.3167271
C20 C 1.0  0.6761761  0.5548408  0.3191098
C20 C 1.0  0.6986322  0.5542245  0.3504046
C20 C 1.0  0.6938005  0.5870464  0.3308110
C20 C 1.0  0.7151466  0.5608377  0.3091121
C20 C 1.0  0.6933916  0.5677624  0.3087433
C20 C 1.0  0.7012960  0.5435879  0.3291774
C20 C 1.0  0.7132729  0.5735650  0.3339549
C20 C 1.0  0.7186756  0.5630434  0.3131376
C20 C 1.0  0.6945417  0.5728380  0.3113018
C20 C 1.0  0.6967043  0.5439390  0.3256526
C20 C 1.0  0.7127043  0.5692787  0.3378192
C20 C 1.0  0.7208422  0.5597710  0.3174070
C20 C 1.0  0.6917637  0.5745220  0.3160945
C20 C 1.0  0.6919050  0.5467899  0.3271918
C20 C 1.0  0.7077057  0.5683219  0.3405803
C20 C 1.0  0.7193773  0.5541722  0.3175947
C20 C 1.0  0.6877594  0.5709817  0.3183454
C20 C 1.0  0.6917698  0.5493491  0.3323938
C20 C 1.0  0.7031947  0.5717645  0.3393837
C20 C 1.0  0.7158541  0.5518153  0.3136372
C20 C 1.0  0.6864977  0.5658836  0.3159075
C20 C 1.0  0.6962722  0.5490883  0.3360251
C20 C 1.0  0.7036048  0.5760857  0.3355515
C20 C 1.0  0.7137724  0.5552132  0.3094362
C20 C 1.0  0.6893667  0.5643385  0.3111108
C20 C 1.0  0.7010072  0.5461958  0.3343386
C20 C 1.0  0.7086783  0.5769162  0.3328684
C20 C 1.0  0.7130207  0.5644267  0.3046970
C20 C 1.0  0.6962515  0.5659773  0.3036912
C20 C 1.0  0.7063324  0.5405707  0.3276199
C20 C 1.0  0.7185103  0.5746296  0.3310686
C20 C 1.0  0.7084388  0.5667143  0.2964948
C20 C 1.0  0.7020663  0.5667183  0.2960008
C20 C 1.0  0.7120047  0.5348436  0.3222787
C20 C 1.0  0.7279076  0.5736713  0.3290008
C20 C 1.0  0.7245817  0.5620350  0.3216236
C20 C 1.0  0.6930859  0.5798973  0.3185943
C20 C 1.0  0.6871879  0.5470021  0.3233715
C20 C 1.0  0.7073306  0.5638059  0.3446245
H20 H 1.0  0.7311622  0.5653186  0.3289333
H20 H 1.0  0.7342528  0.5696810  0.3241500
H20 H 1.0  0.6955774  0.5892521  0.3223061
H20 H 1.0  0.6887387  0.5902873  0.3242088
H20 H 1.0  0.6793661  0.5468587  0.3165660
H20 H 1.0  0.6746872  0.5465232  0.3219936
H20 H 1.0  0.7073160  0.5561153  0.3515783
H20 H 1.0  0.7029173  0.5599419  0.3557583
H20 H 1.0  0.7111582  0.5447620  0.3108017
H20 H 1.0  0.6807226  0.5637651  0.3223883
H20 H 1.0  0.6922450  0.5543451  0.3420237
H20 H 1.0  0.6949642  0.5781941  0.3364089
H20 H 1.0  0.7115803  0.5359474  0.3133927
H20 H 1.0  0.7180857  0.5340960  0.3157840
H20 H 1.0  0.6747357  0.5568040  0.3229319
H20 H 1.0  0.6725158  0.5545819  0.3164824
H20 H 1.0  0.6946697  0.5564097  0.3506521
H20 H 1.0  0.6985032  0.5511960  0.3537484
H20 H 1.0  0.6902943  0.5854327  0.3331856
H20 H 1.0  0.6944379  0.5912323  0.3323729
H20 H 1.0  0.7197982  0.5673762  0.3129689
H20 H 1.0  0.6976479  0.5755056  0.3094863
H20 H 1.0  0.6969025  0.5419260  0.3216566
H20 H 1.0  0.7162463  0.5666757  0.3386794
H20 H 1.0  0.7210033  0.5515627  0.3208514
H20 H 1.0  0.6855940  0.5722650  0.3220500
H20 H 1.0  0.6880669  0.5515563  0.3336082
H20 H 1.0  0.6993188  0.5710470  0.3415103
H20 H 1.0  0.7110474  0.5534837  0.3063310
H20 H 1.0  0.6884056  0.5604012  0.3092051
H20 H 1.0  0.7045012  0.5459770  0.3371324
H20 H 1.0  0.7090203  0.5802551  0.3299027
H20 H 1.0  0.7139592  0.5687959  0.3052262
H20 H 1.0  0.6953696  0.5617455  0.3024408
H20 H 1.0  0.7097690  0.5410699  0.3304819
H20 H 1.0  0.7182485  0.5777101  0.3277987
H20 H 1.0  0.7098698  0.5709432  0.2972732
H20 H 1.0  0.7101994  0.5656069  0.2924895
H20 H 1.0  0.7006559  0.5625402  0.2949564
H20 H 1.0  0.7008909  0.5692627  0.2924630
H20 H 1.0  0.7150702  0.5353783  0.3255732
H20 H 1.0  0.7112613  0.5303961  0.3220905
H20 H 1.0  0.7272485  0.5770285  0.3260295
H20 H 1.0  0.7310574  0.5752254  0.3318351
H20 H 1.0  0.7255283  0.5592075  0.3249939
H20 H 1.0  0.6966279  0.5819866  0.3167662
H20 H 1.0  0.6880199  0.5453240  0.3192796
H20 H 1.0  0.7109414  0.5611242  0.3447701
N20 N 1.0  0.7102965  0.5626499  0.3005430
N20 N 1.0  0.6995116  0.5690724  0.3009292
N20 N 1.0  0.7067285  0.5375814  0.3232908
N20 N 1.0  0.7230410  0.5721937  0.3322403
N20 N 1.0  0.7266069  0.5669027  0.3214237
N20 N 1.0  0.6804013  0.5579452  0.3161312
N20 N 1.0  0.6824657  0.5489676  0.3246648
N20 N 1.0  0.7031564  0.5630242  0.3477550
N20 N 1.0  0.7164952  0.5424297  0.3170631
N20 N 1.0  0.6903545  0.5820206  0.3225776
N20 N 1.0  0.6995478  0.5512630  0.3452327
N20 N 1.0  0.6989423  0.5839790  0.3315278
C21 C 1.0  0.5999592  0.3445354  0.6521173
C21 C 1.0  0.6416956  0.3500325  0.6463468
C21 C 1.0  0.6314750  0.3521417  0.6065378
C21 C 1.0  0.6124097  0.3761597  0.6339765
C21 C 1.0  0.6014365  0.3380451  0.6226267
C21 C 1.0  0.6361705  0.3481824  0.6193099
C21 C 1.0  0.6160181  0.3684890  0.6226187
C21 C 1.0  0.6305905  0.3587970  0.6455029
C21 C 1.0  0.5955842  0.3416276  0.6158131
C21 C 1.0  0.6366684  0.3508115  0.6100173
C21 C 1.0  0.6140256  0.3764079  0.6277977
C21 C 1.0  0.6393651  0.3557068  0.6481420
C21 C 1.0  0.6099446  0.3321100  0.6343215
C21 C 1.0  0.6315475  0.3359192  0.6279838
C21 C 1.0  0.6085778  0.3560578  0.6165273
C21 C 1.0  0.6154754  0.3556325  0.6484197
C21 C 1.0  0.6078261  0.3350753  0.6388208
C21 C 1.0  0.6331931  0.3377398  0.6332381
C21 C 1.0  0.6129563  0.3536008  0.6136252
C21 C 1.0  0.6129627  0.3598668  0.6453562
C21 C 1.0  0.6036318  0.3390246  0.6381580
C21 C 1.0  0.6357699  0.3428674  0.6340067
C21 C 1.0  0.6182671  0.3559084  0.6136152
C21 C 1.0  0.6160870  0.3637191  0.6423689
C21 C 1.0  0.6015766  0.3399863  0.6328308
C21 C 1.0  0.6366752  0.3462193  0.6293614
C21 C 1.0  0.6191567  0.3607866  0.6166219
C21 C 1.0  0.6218667  0.3632547  0.6424752
C21 C 1.0  0.6035946  0.3370984  0.6282246
C21 C 1.0  0.6350911  0.3445421  0.6240508
C21 C 1.0  0.6148881  0.3633593  0.6195691
C21 C 1.0  0.6245233  0.3590833  0.6454867
C21 C 1.0  0.6077834  0.3331867  0.6290492
C21 C 1.0  0.6325209  0.3393794  0.6234444
C21 C 1.0  0.6096248  0.3609259  0.6194817
C21 C 1.0  0.6212557  0.3553008  0.6484269
C21 C 1.0  0.6143072  0.3279840  0.6352367
C21 C 1.0  0.6288808  0.3305298  0.6271280
C21 C 1.0  0.6029824  0.3536945  0.6165279
C21 C 1.0  0.6122366  0.3515976  0.6516015
C21 C 1.0  0.6204088  0.3208168  0.6330223
C21 C 1.0  0.6256258  0.3217235  0.6294427
C21 C 1.0  0.5958185  0.3477356  0.6139448
C21 C 1.0  0.6043668  0.3476191  0.6555691
C21 C 1.0  0.6013513  0.3421251  0.6428566
C21 C 1.0  0.6374561  0.3445689  0.6395882
C21 C 1.0  0.6227064  0.3532027  0.6104748
C21 C 1.0  0.6132623  0.3681050  0.6392586
H21 H 1.0  0.5969511  0.3475314  0.6505328
H21 H 1.0  0.5975912  0.3418479  0.6548631
H21 H 1.0  0.6403215  0.3468673  0.6492837
H21 H 1.0  0.6461898  0.3501217  0.6467478
H21 H 1.0  0.6298455  0.3482990  0.6047737
H21 H 1.0  0.6327151  0.3546239  0.6029781
H21 H 1.0  0.6079387  0.3755032  0.6343162
H21 H 1.0  0.6131362  0.3802117  0.6358259
H21 H 1.0  0.6037157  0.3359429  0.6193651
H21 H 1.0  0.6376834  0.3522765  0.6204041
H21 H 1.0  0.6203656  0.3696381  0.6227954
H21 H 1.0  0.6326021  0.3616252  0.6426386
H21 H 1.0  0.5979716  0.3390953  0.6129110
H21 H 1.0  0.5913355  0.3401566  0.6154213
H21 H 1.0  0.6384532  0.3546809  0.6115598
H21 H 1.0  0.6398253  0.3490745  0.6072998
H21 H 1.0  0.6184491  0.3773318  0.6274562
H21 H 1.0  0.6119487  0.3799369  0.6258998
H21 H 1.0  0.6409576  0.3589123  0.6453626
H21 H 1.0  0.6410461  0.3567430  0.6522000
H21 H 1.0  0.6094286  0.3343106  0.6429328
H21 H 1.0  0.6324548  0.3350785  0.6367642
H21 H 1.0  0.6121697  0.3498368  0.6113288
H21 H 1.0  0.6084925  0.3601461  0.6453390
H21 H 1.0  0.5983336  0.3430139  0.6322182
H21 H 1.0  0.6386712  0.3501882  0.6299307
H21 H 1.0  0.6232550  0.3625926  0.6166255
H21 H 1.0  0.6243052  0.3662258  0.6401761
H21 H 1.0  0.6094036  0.3309022  0.6255541
H21 H 1.0  0.6312897  0.3380589  0.6193458
H21 H 1.0  0.6063061  0.3629001  0.6217508
H21 H 1.0  0.6232886  0.3520677  0.6507666
H21 H 1.0  0.6159869  0.3279352  0.6394112
H21 H 1.0  0.6273297  0.3298535  0.6229583
H21 H 1.0  0.6001130  0.3556886  0.6193637
H21 H 1.0  0.6146494  0.3482213  0.6533420
H21 H 1.0  0.6215769  0.3209147  0.6373998
H21 H 1.0  0.6188807  0.3166291  0.6323172
H21 H 1.0  0.6245053  0.3213583  0.6250669
H21 H 1.0  0.6285046  0.3183297  0.6301950
H21 H 1.0  0.5932122  0.3502282  0.6166891
H21 H 1.0  0.5938911  0.3480799  0.6098786
H21 H 1.0  0.6072199  0.3445970  0.6573746
H21 H 1.0  0.6023385  0.3495621  0.6591018
H21 H 1.0  0.5985171  0.3454291  0.6417163
H21 H 1.0  0.6360355  0.3418480  0.6428793
H21 H 1.0  0.6216126  0.3491799  0.6087799
H21 H 1.0  0.6087859  0.3676809  0.6390782
N21 N 1.0  0.6160385  0.3246834  0.6315029
N21 N 1.0  0.6283888  0.3268793  0.6309055
N21 N 1.0  0.6015196  0.3496437  0.6134808
N21 N 1.0  0.6070222  0.3519508  0.6523214
N21 N 1.0  0.6025356  0.3410897  0.6478925
N21 N 1.0  0.6354307  0.3467395  0.6142892
N21 N 1.0  0.6274792  0.3553271  0.6097387
N21 N 1.0  0.6157720  0.3721227  0.6369360
N21 N 1.0  0.5972353  0.3410619  0.6215849
N21 N 1.0  0.6403547  0.3488629  0.6405853
N21 N 1.0  0.6122705  0.3714221  0.6248962
N21 N 1.0  0.6333546  0.3555365  0.6485948
C22 C 1.0  0.5456004  0.6203525  0.4826573
C22 C 1.0  0.5325323  0.5799572  0.4809554
C22 C 1.0  0.5707443  0.5716415  0.4937755
C22 C 1.0  0.5475326  0.5986304  0.5144163
C22 C 1.0  0.5726047  0.6067596  0.4826789
C22 C 1.0  0.5588542  0.5733170  0.4862477
C22 C 1.0  0.5581946  0.5911074  0.5088860
C22 C 1.0  0.5351857  0.5888066  0.4917025
C22 C 1.0  0.5798579  0.6087427  0.4887591
C22 C 1.0  0.5660246  0.5686096  0.4907128
C22 C 1.0  0.5522164  0.5944752  0.5156992
C22 C 1.0  0.5302792  0.5823473  0.4864385
C22 C 1.0  0.5607041  0.6047155  0.4727502
C22 C 1.0  0.5565923  0.5822690  0.4735299
C22 C 1.0  0.5699894  0.5961824  0.4998237
C22 C 1.0  0.5395292  0.6038946  0.4910151
C22 C 1.0  0.5567744  0.6083197  0.4750066
C22 C 1.0  0.5508358  0.5829231  0.4737843
C22 C 1.0  0.5714843  0.5912029  0.4972545
C22 C 1.0  0.5419992  0.6044581  0.4962315
C22 C 1.0  0.5578958  0.6114585  0.4797521
C22 C 1.0  0.5476885  0.5805131  0.4780044
C22 C 1.0  0.5687328  0.5862416  0.4984141
C22 C 1.0  0.5422759  0.6000327  0.4999550
C22 C 1.0  0.5630891  0.6109047  0.4822522
C22 C 1.0  0.5504347  0.5773990  0.4820535
C22 C 1.0  0.5643712  0.5863382  0.5022344
C22 C 1.0  0.5400234  0.5949359  0.4983486
C22 C 1.0  0.5671301  0.6073376  0.4801130
C22 C 1.0  0.5561754  0.5766532  0.4819364
C22 C 1.0  0.5627605  0.5912289  0.5048824
C22 C 1.0  0.5375241  0.5942154  0.4931755
C22 C 1.0  0.5658589  0.6042709  0.4753688
C22 C 1.0  0.5591883  0.5791307  0.4776456
C22 C 1.0  0.5656138  0.5961160  0.5036148
C22 C 1.0  0.5373254  0.5987430  0.4895574
C22 C 1.0  0.5593458  0.6015505  0.4677471
C22 C 1.0  0.5599256  0.5847438  0.4690966
C22 C 1.0  0.5728776  0.6013996  0.4986690
C22 C 1.0  0.5391798  0.6085227  0.4870968
C22 C 1.0  0.5608933  0.5957232  0.4601872
C22 C 1.0  0.5616932  0.5894131  0.4608154
C22 C 1.0  0.5796636  0.6072043  0.4949597
C22 C 1.0  0.5399643  0.6176399  0.4839718
C22 C 1.0  0.5538179  0.6152832  0.4821256
C22 C 1.0  0.5416640  0.5812831  0.4780647
C22 C 1.0  0.5704824  0.5811251  0.4956480
C22 C 1.0  0.5448674  0.6008427  0.5053880
H22 H 1.0  0.5473265  0.6221077  0.4864619
H22 H 1.0  0.5449041  0.6238963  0.4799507
H22 H 1.0  0.5314106  0.5827333  0.4775544
H22 H 1.0  0.5303750  0.5760943  0.4800662
H22 H 1.0  0.5740207  0.5726607  0.4908157
H22 H 1.0  0.5726566  0.5687725  0.4966881
H22 H 1.0  0.5491948  0.6028425  0.5145954
H22 H 1.0  0.5444803  0.5984402  0.5177350
H22 H 1.0  0.5751452  0.6034762  0.4809419
H22 H 1.0  0.5561376  0.5720898  0.4896185
H22 H 1.0  0.5559907  0.5871888  0.5090876
H22 H 1.0  0.5360868  0.5855189  0.4946400
H22 H 1.0  0.5821636  0.6055550  0.4865105
H22 H 1.0  0.5823017  0.6125065  0.4882780
H22 H 1.0  0.5628726  0.5673525  0.4937164
H22 H 1.0  0.5676384  0.5647448  0.4890316
H22 H 1.0  0.5504987  0.5902824  0.5157852
H22 H 1.0  0.5536959  0.5952142  0.5198986
H22 H 1.0  0.5311653  0.5794403  0.4898001
H22 H 1.0  0.5257756  0.5825160  0.4862007
H22 H 1.0  0.5527657  0.6087347  0.4730523
H22 H 1.0  0.5488047  0.5853426  0.4706091
H22 H 1.0  0.5748689  0.5912284  0.4943213
H22 H 1.0  0.5437072  0.6084352  0.4973832
H22 H 1.0  0.5640508  0.6132903  0.4859187
H22 H 1.0  0.5480205  0.5755212  0.4853254
H22 H 1.0  0.5622308  0.5825123  0.5031508
H22 H 1.0  0.5402212  0.5914989  0.5012136
H22 H 1.0  0.5689162  0.6014923  0.4736392
H22 H 1.0  0.5636296  0.5785650  0.4775320
H22 H 1.0  0.5643883  0.5999110  0.5056536
H22 H 1.0  0.5353937  0.5982105  0.4855518
H22 H 1.0  0.5550488  0.6018629  0.4664475
H22 H 1.0  0.5643730  0.5843796  0.4696771
H22 H 1.0  0.5709736  0.6050362  0.5005132
H22 H 1.0  0.5376612  0.6074013  0.4830119
H22 H 1.0  0.5565802  0.5965701  0.4590838
H22 H 1.0  0.5633027  0.5971410  0.4566441
H22 H 1.0  0.5660616  0.5885468  0.4616538
H22 H 1.0  0.5608576  0.5874458  0.4568401
H22 H 1.0  0.5775937  0.6105231  0.4972483
H22 H 1.0  0.5838804  0.6071361  0.4965664
H22 H 1.0  0.5381140  0.6161219  0.4801240
H22 H 1.0  0.5371328  0.6208297  0.4854474
H22 H 1.0  0.5550000  0.6170495  0.4860920
H22 H 1.0  0.5401256  0.5842173  0.4750191
H22 H 1.0  0.5735370  0.5817094  0.4923954
H22 H 1.0  0.5469200  0.6048139  0.5059051
N22 N 1.0  0.5628558  0.5986544  0.4650775
N22 N 1.0  0.5578580  0.5871354  0.4648726
N22 N 1.0  0.5772671  0.6017294  0.4957610
N22 N 1.0  0.5405184  0.6134812  0.4883031
N22 N 1.0  0.5492452  0.6164975  0.4797911
N22 N 1.0  0.5639405  0.5719202  0.4861240
N22 N 1.0  0.5686302  0.5763461  0.4968990
N22 N 1.0  0.5447607  0.5972433  0.5092438
N22 N 1.0  0.5743243  0.6098187  0.4866187
N22 N 1.0  0.5384261  0.5787543  0.4813748
N22 N 1.0  0.5568599  0.5952094  0.5119235
N22 N 1.0  0.5323151  0.5879476  0.4873605
C23 C 1.0  0.5447253  0.3053315  0.5791793
C23 C 1.0  0.5280595  0.2667676  0.5855456
C23 C 1.0  0.5013503  0.2870516  0.6093961
C23 C 1.0  0.5076648  0.2992343  0.5706026
C23 C 1.0  0.5285938  0.3113200  0.6040372
C23 C 1.0  0.5118928  0.2790521  0.6043253
C23 C 1.0  0.5043887  0.2984110  0.5843667
C23 C 1.0  0.5237678  0.2780360  0.5780987
C23 C 1.0  0.5226630  0.3188734  0.6051691
C23 C 1.0  0.5035638  0.2810858  0.6087978
C23 C 1.0  0.5028927  0.2992898  0.5748540
C23 C 1.0  0.5258599  0.2687660  0.5798869
C23 C 1.0  0.5389521  0.2998463  0.6017042
C23 C 1.0  0.5273497  0.2807927  0.6065732
C23 C 1.0  0.5103903  0.3066995  0.5962948
C23 C 1.0  0.5311864  0.2917426  0.5760784
C23 C 1.0  0.5404474  0.3008345  0.5961987
C23 C 1.0  0.5293573  0.2779092  0.6019597
C23 C 1.0  0.5091621  0.3031349  0.6007012
C23 C 1.0  0.5266765  0.2951242  0.5747167
C23 C 1.0  0.5381466  0.3052043  0.5931588
C23 C 1.0  0.5257851  0.2754183  0.5981441
C23 C 1.0  0.5064260  0.2981009  0.5998633
C23 C 1.0  0.5212844  0.2930322  0.5744453
C23 C 1.0  0.5342479  0.3086079  0.5957555
C23 C 1.0  0.5200698  0.2758791  0.5990138
C23 C 1.0  0.5049274  0.2966472  0.5944532
C23 C 1.0  0.5204495  0.2874100  0.5755967
C23 C 1.0  0.5326467  0.3077473  0.6012624
C23 C 1.0  0.5179110  0.2787234  0.6035717
C23 C 1.0  0.5060831  0.3000983  0.5899499
C23 C 1.0  0.5248493  0.2839054  0.5769704
C23 C 1.0  0.5350341  0.3033423  0.6041648
C23 C 1.0  0.5216177  0.2811644  0.6073038
C23 C 1.0  0.5088292  0.3051071  0.5909516
C23 C 1.0  0.5301911  0.2861506  0.5772013
C23 C 1.0  0.5415133  0.2952419  0.6047264
C23 C 1.0  0.5310623  0.2833830  0.6106225
C23 C 1.0  0.5132192  0.3120085  0.5971354
C23 C 1.0  0.5368635  0.2938876  0.5763320
C23 C 1.0  0.5436562  0.2896567  0.6123235
C23 C 1.0  0.5394519  0.2855872  0.6148956
C23 C 1.0  0.5170936  0.3193652  0.6020719
C23 C 1.0  0.5440281  0.3002992  0.5753010
C23 C 1.0  0.5397199  0.3063021  0.5873960
C23 C 1.0  0.5280921  0.2724060  0.5934011
C23 C 1.0  0.5051930  0.2945302  0.6046194
C23 C 1.0  0.5167036  0.2967328  0.5729581
H23 H 1.0  0.5421978  0.3087597  0.5776320
H23 H 1.0  0.5489829  0.3068007  0.5788918
H23 H 1.0  0.5325683  0.2672099  0.5856255
H23 H 1.0  0.5273175  0.2623302  0.5859011
H23 H 1.0  0.5031447  0.2889358  0.6131060
H23 H 1.0  0.4969142  0.2868742  0.6102089
H23 H 1.0  0.5093052  0.3034353  0.5701578
H23 H 1.0  0.5059764  0.2982072  0.5665455
H23 H 1.0  0.5273188  0.3098880  0.6081086
H23 H 1.0  0.5094875  0.2774639  0.6008698
H23 H 1.0  0.5027890  0.2942139  0.5840884
H23 H 1.0  0.5194067  0.2769468  0.5783102
H23 H 1.0  0.5219107  0.3172273  0.6093234
H23 H 1.0  0.5243167  0.3230188  0.6058399
H23 H 1.0  0.5015652  0.2791102  0.6052426
H23 H 1.0  0.5022237  0.2786794  0.6123729
H23 H 1.0  0.5010759  0.2951454  0.5751002
H23 H 1.0  0.4995818  0.3019212  0.5732782
H23 H 1.0  0.5213851  0.2680734  0.5797050
H23 H 1.0  0.5275795  0.2661292  0.5766531
H23 H 1.0  0.5434689  0.2981909  0.5942128
H23 H 1.0  0.5337875  0.2776042  0.6013758
H23 H 1.0  0.5103559  0.3043472  0.6048443
H23 H 1.0  0.5274224  0.2994527  0.5738398
H23 H 1.0  0.5324180  0.3120115  0.5934915
H23 H 1.0  0.5172868  0.2739564  0.5960780
H23 H 1.0  0.5028063  0.2927604  0.5937808
H23 H 1.0  0.5162880  0.2857674  0.5753885
H23 H 1.0  0.5338647  0.3025999  0.6084240
H23 H 1.0  0.5199715  0.2833669  0.6108388
H23 H 1.0  0.5097305  0.3077951  0.5874842
H23 H 1.0  0.5336107  0.2834581  0.5782583
H23 H 1.0  0.5440654  0.2925348  0.6021947
H23 H 1.0  0.5289887  0.2859371  0.6136927
H23 H 1.0  0.5144013  0.3141164  0.5933393
H23 H 1.0  0.5398886  0.2909787  0.5779560
H23 H 1.0  0.5463553  0.2873961  0.6094702
H23 H 1.0  0.5463976  0.2911549  0.6155807
H23 H 1.0  0.5369291  0.2877912  0.6179475
H23 H 1.0  0.5417093  0.2824848  0.6172726
H23 H 1.0  0.5178113  0.3212621  0.5980193
H23 H 1.0  0.5144641  0.3222945  0.6042795
H23 H 1.0  0.5467590  0.2969620  0.5766937
H23 H 1.0  0.5455469  0.3014126  0.5711994
H23 H 1.0  0.5372481  0.3094589  0.5853531
H23 H 1.0  0.5325469  0.2728183  0.5929143
H23 H 1.0  0.5070459  0.2958728  0.6084944
H23 H 1.0  0.5178258  0.3010829  0.5726971
N23 N 1.0  0.5408601  0.2944156  0.6098959
N23 N 1.0  0.5362987  0.2827374  0.6106186
N23 N 1.0  0.5142385  0.3140573  0.6018890
N23 N 1.0  0.5382242  0.2987455  0.5747886
N23 N 1.0  0.5436545  0.3038117  0.5849155
N23 N 1.0  0.5095916  0.2810153  0.6086481
N23 N 1.0  0.5021981  0.2901969  0.6043220
N23 N 1.0  0.5117855  0.2950675  0.5720234
N23 N 1.0  0.5266796  0.3157593  0.6019242
N23 N 1.0  0.5251864  0.2695136  0.5900805
N23 N 1.0  0.5047225  0.3015472  0.5801373
N23 N 1.0  0.5275689  0.2744415  0.5787788
C24 C 1.0  0.3057976  0.5877501  0.4041688
C24 C 1.0  0.3365000  0.6168448  0.4001370
C24 C 1.0  0.3102577  0.6410128  0.4206521
C24 C 1.0  0.3204212  0.6041371  0.4358203
C24 C 1.0  0.2894535  0.6125317  0.4098884
C24 C 1.0  0.3182484  0.6346717  0.4108142
C24 C 1.0  0.3140526  0.6164016  0.4326777
C24 C 1.0  0.3317797  0.6092422  0.4111265
C24 C 1.0  0.2833638  0.6136212  0.4173206
C24 C 1.0  0.3152338  0.6417230  0.4167048
C24 C 1.0  0.3186953  0.6098615  0.4380788
C24 C 1.0  0.3382123  0.6130869  0.4050154
C24 C 1.0  0.2988588  0.6096857  0.3977304
C24 C 1.0  0.3135369  0.6271754  0.3978295
C24 C 1.0  0.2999030  0.6186232  0.4262090
C24 C 1.0  0.3205375  0.5982612  0.4112269
C24 C 1.0  0.3008357  0.6044177  0.3990951
C24 C 1.0  0.3181694  0.6238181  0.3968823
C24 C 1.0  0.3006234  0.6239555  0.4240460
C24 C 1.0  0.3190728  0.5983874  0.4168365
C24 C 1.0  0.2991722  0.6017060  0.4039437
C24 C 1.0  0.3227814  0.6239486  0.4003801
C24 C 1.0  0.3056130  0.6268304  0.4246527
C24 C 1.0  0.3216680  0.6019686  0.4205734
C24 C 1.0  0.2954558  0.6044063  0.4074684
C24 C 1.0  0.3226834  0.6275366  0.4049354
C24 C 1.0  0.3099580  0.6242394  0.4274873
C24 C 1.0  0.3258115  0.6055016  0.4185783
C24 C 1.0  0.2933864  0.6096827  0.4062410
C24 C 1.0  0.3181337  0.6309512  0.4060144
C24 C 1.0  0.3093939  0.6189204  0.4297042
C24 C 1.0  0.3273861  0.6054933  0.4130063
C24 C 1.0  0.2951424  0.6122597  0.4013622
C24 C 1.0  0.3135905  0.6307052  0.4024191
C24 C 1.0  0.3043349  0.6161708  0.4290135
C24 C 1.0  0.3246926  0.6018490  0.4093878
C24 C 1.0  0.3006919  0.6123347  0.3925810
C24 C 1.0  0.3086969  0.6271008  0.3941611
C24 C 1.0  0.2946718  0.6155907  0.4256332
C24 C 1.0  0.3178703  0.5944898  0.4072827
C24 C 1.0  0.3009053  0.6189733  0.3855534
C24 C 1.0  0.3034357  0.6247832  0.3863860
C24 C 1.0  0.2853779  0.6141932  0.4233595
C24 C 1.0  0.3121691  0.5872669  0.4043118
C24 C 1.0  0.3011878  0.5961622  0.4053905
C24 C 1.0  0.3275514  0.6203830  0.3991867
C24 C 1.0  0.3061489  0.6324254  0.4223510
C24 C 1.0  0.3200165  0.6019148  0.4264180
H24 H 1.0  0.3041327  0.5866355  0.4082335
H24 H 1.0  0.3041727  0.5846248  0.4013474
H24 H 1.0  0.3354929  0.6142595  0.3965546
H24 H 1.0  0.3400821  0.6192709  0.3988531
H24 H 1.0  0.3064413  0.6420181  0.4184256
H24 H 1.0  0.3105501  0.6441111  0.4239211
H24 H 1.0  0.3169646  0.6012468  0.4363043
H24 H 1.0  0.3237022  0.6024782  0.4384374
H24 H 1.0  0.2885950  0.6167979  0.4087418
H24 H 1.0  0.3217620  0.6340711  0.4135603
H24 H 1.0  0.3178939  0.6187351  0.4324517
H24 H 1.0  0.3331448  0.6122175  0.4142142
H24 H 1.0  0.2825685  0.6177471  0.4156241
H24 H 1.0  0.2793448  0.6115678  0.4173240
H24 H 1.0  0.3190689  0.6409797  0.4190019
H24 H 1.0  0.3154613  0.6460451  0.4154259
H24 H 1.0  0.3222364  0.6126796  0.4378426
H24 H 1.0  0.3178099  0.6094706  0.4424871
H24 H 1.0  0.3394776  0.6156774  0.4085118
H24 H 1.0  0.3419282  0.6108065  0.4038500
H24 H 1.0  0.3037063  0.6023469  0.3963506
H24 H 1.0  0.3181530  0.6210828  0.3933357
H24 H 1.0  0.2972078  0.6258751  0.4218762
H24 H 1.0  0.3158639  0.5956179  0.4182834
H24 H 1.0  0.2941087  0.6023913  0.4112345
H24 H 1.0  0.3262416  0.6276583  0.4076528
H24 H 1.0  0.3138255  0.6264450  0.4279730
H24 H 1.0  0.3278369  0.6082776  0.4214508
H24 H 1.0  0.2935964  0.6163332  0.4003255
H24 H 1.0  0.3100610  0.6333395  0.4032313
H24 H 1.0  0.3038735  0.6120569  0.4307231
H24 H 1.0  0.3258963  0.6018223  0.4050738
H24 H 1.0  0.3039740  0.6101438  0.3904182
H24 H 1.0  0.3051853  0.6294872  0.3956519
H24 H 1.0  0.2948327  0.6113105  0.4270134
H24 H 1.0  0.3189972  0.5951826  0.4029815
H24 H 1.0  0.3039729  0.6162879  0.3835748
H24 H 1.0  0.2975295  0.6192793  0.3825736
H24 H 1.0  0.3002837  0.6275408  0.3881169
H24 H 1.0  0.3044152  0.6265280  0.3823404
H24 H 1.0  0.2859147  0.6100619  0.4251429
H24 H 1.0  0.2820981  0.6160996  0.4258042
H24 H 1.0  0.3138157  0.5881201  0.4001772
H24 H 1.0  0.3132757  0.5829712  0.4051432
H24 H 1.0  0.3000100  0.5947595  0.4095008
H24 H 1.0  0.3268846  0.6174216  0.3958644
H24 H 1.0  0.3026838  0.6337350  0.4197957
H24 H 1.0  0.3164050  0.5993847  0.4273153
N24 N 1.0  0.2986520  0.6168298  0.3907194
N24 N 1.0  0.3085406  0.6244864  0.3895810
N24 N 1.0  0.2902540  0.6177244  0.4236933
N24 N 1.0  0.3145037  0.5906827  0.4086984
N24 N 1.0  0.3040795  0.5931662  0.4021507
N24 N 1.0  0.3145755  0.6383401  0.4117568
N24 N 1.0  0.3102981  0.6355627  0.4232315
N24 N 1.0  0.3225561  0.6045785  0.4301981
N24 N 1.0  0.2871771  0.6102639  0.4140731
N24 N 1.0  0.3321388  0.6206725  0.4017764
N24 N 1.0  0.3137093  0.6118592  0.4353392
N24 N 1.0  0.3338854  0.6090861  0.4062920
C25 C 1.0  0.4252572  0.7101515  0.6504441
C25 C 1.0  0.4661874  0.7125883  0.6392956
C25 C 1.0  0.4704621  0.6803934  0.6645719
C25 C 1.0  0.4422743  0.6794285  0.6346089
C25 C 1.0  0.4371477  0.6938154  0.6729331
C25 C 1.0  0.4705190  0.6932321  0.6585706
C25 C 1.0  0.4498605  0.6772871  0.6463871
C25 C 1.0  0.4558108  0.7035040  0.6360306
C25 C 1.0  0.4339372  0.6851814  0.6758755
C25 C 1.0  0.4741509  0.6850103  0.6621376
C25 C 1.0  0.4459390  0.6752637  0.6377830
C25 C 1.0  0.4632015  0.7095559  0.6345266
C25 C 1.0  0.4412126  0.7081193  0.6681103
C25 C 1.0  0.4635393  0.7063617  0.6636595
C25 C 1.0  0.4454075  0.6793391  0.6613192
C25 C 1.0  0.4407352  0.7039836  0.6404454
C25 C 1.0  0.4375645  0.7088482  0.6636736
C25 C 1.0  0.4631876  0.7092992  0.6586717
C25 C 1.0  0.4505983  0.6799616  0.6638293
C25 C 1.0  0.4393212  0.6984005  0.6397676
C25 C 1.0  0.4337457  0.7047510  0.6621703
C25 C 1.0  0.4651730  0.7070925  0.6537005
C25 C 1.0  0.4555034  0.6797265  0.6607609
C25 C 1.0  0.4431713  0.6944966  0.6379068
C25 C 1.0  0.4336528  0.6998273  0.6652159
C25 C 1.0  0.4675400  0.7017987  0.6537872
C25 C 1.0  0.4551343  0.6788651  0.6550381
C25 C 1.0  0.4485610  0.6962863  0.6367315
C25 C 1.0  0.4372419  0.6989468  0.6696852
C25 C 1.0  0.4679644  0.6987416  0.6586861
C25 C 1.0  0.4500272  0.6782252  0.6523858
C25 C 1.0  0.4501259  0.7018258  0.6373574
C25 C 1.0  0.4409978  0.7031330  0.6710629
C25 C 1.0  0.4659297  0.7010884  0.6635831
C25 C 1.0  0.4452045  0.6784856  0.6555961
C25 C 1.0  0.4461559  0.7056153  0.6392306
C25 C 1.0  0.4451063  0.7125535  0.6695499
C25 C 1.0  0.4615084  0.7086572  0.6689033
C25 C 1.0  0.4402408  0.6795351  0.6645070
C25 C 1.0  0.4367155  0.7081184  0.6423535
C25 C 1.0  0.4518165  0.7171907  0.6747437
C25 C 1.0  0.4579247  0.7153174  0.6749285
C25 C 1.0  0.4346198  0.6798821  0.6723676
C25 C 1.0  0.4280828  0.7116468  0.6449094
C25 C 1.0  0.4298720  0.7054931  0.6575513
C25 C 1.0  0.4647488  0.7103512  0.6485924
C25 C 1.0  0.4608420  0.6803582  0.6635879
C25 C 1.0  0.4414769  0.6887043  0.6372225
H25 H 1.0  0.4229010  0.7063163  0.6499194
H25 H 1.0  0.4221637  0.7132998  0.6513860
H25 H 1.0  0.4639726  0.7164296  0.6402289
H25 H 1.0  0.4702531  0.7139093  0.6378491
H25 H 1.0  0.4696720  0.6812756  0.6689459
H25 H 1.0  0.4727903  0.6765268  0.6645654
H25 H 1.0  0.4379890  0.6790141  0.6360239
H25 H 1.0  0.4421825  0.6782492  0.6302537
H25 H 1.0  0.4404871  0.6934368  0.6759261
H25 H 1.0  0.4714263  0.6916793  0.6544458
H25 H 1.0  0.4538344  0.6777140  0.6443184
H25 H 1.0  0.4586077  0.7000917  0.6351451
H25 H 1.0  0.4372655  0.6853685  0.6789449
H25 H 1.0  0.4301410  0.6848379  0.6782922
H25 H 1.0  0.4751631  0.6839907  0.6578395
H25 H 1.0  0.4781108  0.6849917  0.6643027
H25 H 1.0  0.4501720  0.6754890  0.6361803
H25 H 1.0  0.4445477  0.6710809  0.6368140
H25 H 1.0  0.4655646  0.7058532  0.6334118
H25 H 1.0  0.4633255  0.7121684  0.6308487
H25 H 1.0  0.4376519  0.7126675  0.6613354
H25 H 1.0  0.4613467  0.7133821  0.6587066
H25 H 1.0  0.4507810  0.6806187  0.6682560
H25 H 1.0  0.4351324  0.6971153  0.6406970
H25 H 1.0  0.4307360  0.6966053  0.6641341
H25 H 1.0  0.4690870  0.7000727  0.6499547
H25 H 1.0  0.4589149  0.6786751  0.6526444
H25 H 1.0  0.4515558  0.6932858  0.6352862
H25 H 1.0  0.4438073  0.7025480  0.6745015
H25 H 1.0  0.4662500  0.6987441  0.6673857
H25 H 1.0  0.4412424  0.6779894  0.6535671
H25 H 1.0  0.4473424  0.7099065  0.6397189
H25 H 1.0  0.4452219  0.7159640  0.6666163
H25 H 1.0  0.4615340  0.7057596  0.6723461
H25 H 1.0  0.4365009  0.6795383  0.6620040
H25 H 1.0  0.4384716  0.7121703  0.6432189
H25 H 1.0  0.4513776  0.7205242  0.6717053
H25 H 1.0  0.4507619  0.7190782  0.6787053
H25 H 1.0  0.4584159  0.7121730  0.6781547
H25 H 1.0  0.4604630  0.7187916  0.6762921
H25 H 1.0  0.4311428  0.6795556  0.6694795
H25 H 1.0  0.4342251  0.6762934  0.6750757
H25 H 1.0  0.4302175  0.7156187  0.6453579
H25 H 1.0  0.4248885  0.7123843  0.6418074
H25 H 1.0  0.4275137  0.7018131  0.6564806
H25 H 1.0  0.4623528  0.7141400  0.6489877
H25 H 1.0  0.4605349  0.6815389  0.6679197
H25 H 1.0  0.4373611  0.6877654  0.6387815
N25 N 1.0  0.4481349  0.7124959  0.6738694
N25 N 1.0  0.4598410  0.7136311  0.6694657
N25 N 1.0  0.4400615  0.6796826  0.6697777
N25 N 1.0  0.4315699  0.7071274  0.6429658
N25 N 1.0  0.4292533  0.7100461  0.6549586
N25 N 1.0  0.4716255  0.6904323  0.6629035
N25 N 1.0  0.4655028  0.6795964  0.6612358
N25 N 1.0  0.4445140  0.6850144  0.6349874
N25 N 1.0  0.4334839  0.6900618  0.6723632
N25 N 1.0  0.4669814  0.7089349  0.6440267
N25 N 1.0  0.4454641  0.6760601  0.6437411
N25 N 1.0  0.4574200  0.7085263  0.6358961
C26 C 1.0  0.5894015  0.5214117  0.4487672
C26 C 1.0  0.5972123  0.5615592  0.4372488
C26 C 1.0  0.5776952  0.5707937  0.4722846
C26 C 1.0  0.6091743  0.5442943  0.4726348
C26 C 1.0  0.5693582  0.5353203  0.4666234
C26 C 1.0  0.5813542  0.5687032  0.4587534
C26 C 1.0  0.5974707  0.5517394  0.4755439
C26 C 1.0  0.6026898  0.5531382  0.4472456
C26 C 1.0  0.5681826  0.5336465  0.4760747
C26 C 1.0  0.5790387  0.5736555  0.4667300
C26 C 1.0  0.6065368  0.5485494  0.4766083
C26 C 1.0  0.6026237  0.5593428  0.4398290
C26 C 1.0  0.5713381  0.5368594  0.4511930
C26 C 1.0  0.5745338  0.5592688  0.4481952
C26 C 1.0  0.5827387  0.5464808  0.4770671
C26 C 1.0  0.5992702  0.5380882  0.4502121
C26 C 1.0  0.5758127  0.5332925  0.4503099
C26 C 1.0  0.5789466  0.5585551  0.4445009
C26 C 1.0  0.5798194  0.5513815  0.4760215
C26 C 1.0  0.6010013  0.5377442  0.4557360
C26 C 1.0  0.5782561  0.5303417  0.4546633
C26 C 1.0  0.5840829  0.5610788  0.4453805
C26 C 1.0  0.5825493  0.5563483  0.4748340
C26 C 1.0  0.6032530  0.5423049  0.4585030
C26 C 1.0  0.5761266  0.5310483  0.4600012
C26 C 1.0  0.5847614  0.5643706  0.4501068
C26 C 1.0  0.5883463  0.5563379  0.4746838
C26 C 1.0  0.6037384  0.5473127  0.4556187
C26 C 1.0  0.5716503  0.5345838  0.4610472
C26 C 1.0  0.5804519  0.5651807  0.4538880
C26 C 1.0  0.5914028  0.5515275  0.4757056
C26 C 1.0  0.6020557  0.5478148  0.4501011
C26 C 1.0  0.5693189  0.5374608  0.4565957
C26 C 1.0  0.5753675  0.5625854  0.4528678
C26 C 1.0  0.5885237  0.5466322  0.4768803
C26 C 1.0  0.5998198  0.5431567  0.4474680
C26 C 1.0  0.5688936  0.5398243  0.4464890
C26 C 1.0  0.5691173  0.5566748  0.4472876
C26 C 1.0  0.5799158  0.5412602  0.4783598
C26 C 1.0  0.5969431  0.5333170  0.4472599
C26 C 1.0  0.5625382  0.5453916  0.4417860
C26 C 1.0  0.5622768  0.5517296  0.4425699
C26 C 1.0  0.5725057  0.5354066  0.4804411
C26 C 1.0  0.5943915  0.5241024  0.4458155
C26 C 1.0  0.5829225  0.5265569  0.4537733
C26 C 1.0  0.5885629  0.5602391  0.4413659
C26 C 1.0  0.5793072  0.5613817  0.4738118
C26 C 1.0  0.6050456  0.5417238  0.4642769
H26 H 1.0  0.5907407  0.5198167  0.4527918
H26 H 1.0  0.5881338  0.5177639  0.4464315
H26 H 1.0  0.5957741  0.5586481  0.4340881
H26 H 1.0  0.5981335  0.5653611  0.4349985
H26 H 1.0  0.5732968  0.5697071  0.4723694
H26 H 1.0  0.5782197  0.5737893  0.4756197
H26 H 1.0  0.6081408  0.5401117  0.4740402
H26 H 1.0  0.6136645  0.5445681  0.4729944
H26 H 1.0  0.5662616  0.5385688  0.4669568
H26 H 1.0  0.5856167  0.5700191  0.4593428
H26 H 1.0  0.5991650  0.5556359  0.4740608
H26 H 1.0  0.6039676  0.5565410  0.4498986
H26 H 1.0  0.5649133  0.5367780  0.4758767
H26 H 1.0  0.5661201  0.5298974  0.4775099
H26 H 1.0  0.5833718  0.5749828  0.4667535
H26 H 1.0  0.5766518  0.5774759  0.4664557
H26 H 1.0  0.6077911  0.5527217  0.4753606
H26 H 1.0  0.6083089  0.5479812  0.4807201
H26 H 1.0  0.6042062  0.5623804  0.4427965
H26 H 1.0  0.6057745  0.5591114  0.4366062
H26 H 1.0  0.5774397  0.5327587  0.4461711
H26 H 1.0  0.5783242  0.5559977  0.4408769
H26 H 1.0  0.5753438  0.5512902  0.4761645
H26 H 1.0  0.6005900  0.5338323  0.4578783
H26 H 1.0  0.5779437  0.5288091  0.4634280
H26 H 1.0  0.5887245  0.5663369  0.4508060
H26 H 1.0  0.5904801  0.5601686  0.4737718
H26 H 1.0  0.6054815  0.5508535  0.4577363
H26 H 1.0  0.5658556  0.5402114  0.4573027
H26 H 1.0  0.5720180  0.5631999  0.4557767
H26 H 1.0  0.5908666  0.5428992  0.4776780
H26 H 1.0  0.5985146  0.5435203  0.4431990
H26 H 1.0  0.5711749  0.5394133  0.4426318
H26 H 1.0  0.5662371  0.5571134  0.4507172
H26 H 1.0  0.5826229  0.5376702  0.4785490
H26 H 1.0  0.5952713  0.5342711  0.4431924
H26 H 1.0  0.5649727  0.5444534  0.4380805
H26 H 1.0  0.5583876  0.5438751  0.4408685
H26 H 1.0  0.5596215  0.5526781  0.4461177
H26 H 1.0  0.5601641  0.5535411  0.4390166
H26 H 1.0  0.5756310  0.5321484  0.4808330
H26 H 1.0  0.5704955  0.5355838  0.4844780
H26 H 1.0  0.5931181  0.5254573  0.4416831
H26 H 1.0  0.5975231  0.5209344  0.4450894
H26 H 1.0  0.5847714  0.5249501  0.4575481
H26 H 1.0  0.5876745  0.5571779  0.4381890
H26 H 1.0  0.5748662  0.5607165  0.4735160
H26 H 1.0  0.6039507  0.5377989  0.4661868
N26 N 1.0  0.5644585  0.5426635  0.4468089
N26 N 1.0  0.5678101  0.5541068  0.4428679
N26 N 1.0  0.5747236  0.5408778  0.4792134
N26 N 1.0  0.5968557  0.5284219  0.4492259
N26 N 1.0  0.5847188  0.5252037  0.4490007
N26 N 1.0  0.5775107  0.5701556  0.4620634
N26 N 1.0  0.5814411  0.5661804  0.4733076
N26 N 1.0  0.6076818  0.5454594  0.4669097
N26 N 1.0  0.5708145  0.5324271  0.4707882
N26 N 1.0  0.5931468  0.5628473  0.4415119
N26 N 1.0  0.6005760  0.5477345  0.4770113
N26 N 1.0  0.6018413  0.5538044  0.4420816
C27 C 1.0  0.5268342  0.4229791  0.2895955
C27 C 1.0  0.5041123  0.4022740  0.3189291
C27 C 1.0  0.5195234  0.3686763  0.3008362
C27 C 1.0  0.5447381  0.3986322  0.3134888
C27 C 1.0  0.5263933  0.3956588  0.2766571
C27 C 1.0  0.5112556  0.3792707  0.3053363
C27 C 1.0  0.5387957  0.3875323  0.3069819
C27 C 1.0  0.5180032  0.4045810  0.3173254
C27 C 1.0  0.5340956  0.3910522  0.2730568
C27 C 1.0  0.5144870  0.3701982  0.3044647
C27 C 1.0  0.5449444  0.3922890  0.3127324
C27 C 1.0  0.5094592  0.4042212  0.3218396
C27 C 1.0  0.5143496  0.4040900  0.2819718
C27 C 1.0  0.5038847  0.3901636  0.2967334
C27 C 1.0  0.5358043  0.3857103  0.2916610
C27 C 1.0  0.5252331  0.4129621  0.3061687
C27 C 1.0  0.5171082  0.4087386  0.2840463
C27 C 1.0  0.5031767  0.3942898  0.3007463
C27 C 1.0  0.5316280  0.3816958  0.2919328
C27 C 1.0  0.5305212  0.4105949  0.3064151
C27 C 1.0  0.5228798  0.4092282  0.2837652
C27 C 1.0  0.5050482  0.3935942  0.3061811
C27 C 1.0  0.5297748  0.3795791  0.2969940
C27 C 1.0  0.5317721  0.4063358  0.3101326
C27 C 1.0  0.5258920  0.4049104  0.2813548
C27 C 1.0  0.5077059  0.3886288  0.3075651
C27 C 1.0  0.5321882  0.3815875  0.3018694
C27 C 1.0  0.5275749  0.4044291  0.3136511
C27 C 1.0  0.5232753  0.4001904  0.2792324
C27 C 1.0  0.5084872  0.3844147  0.3036721
C27 C 1.0  0.5363673  0.3855936  0.3017632
C27 C 1.0  0.5222461  0.4066907  0.3135255
C27 C 1.0  0.5175059  0.3998497  0.2795877
C27 C 1.0  0.5065570  0.3852621  0.2982700
C27 C 1.0  0.5381150  0.3876151  0.2966163
C27 C 1.0  0.5211495  0.4109502  0.3097461
C27 C 1.0  0.5082931  0.4037926  0.2823245
C27 C 1.0  0.5018985  0.3908353  0.2910331
C27 C 1.0  0.5378079  0.3879246  0.2863718
C27 C 1.0  0.5238911  0.4174604  0.3023140
C27 C 1.0  0.4994312  0.4002622  0.2807420
C27 C 1.0  0.4972593  0.3949948  0.2836385
C27 C 1.0  0.5387049  0.3886407  0.2767705
C27 C 1.0  0.5255280  0.4243269  0.2957053
C27 C 1.0  0.5258087  0.4141066  0.2858895
C27 C 1.0  0.5041684  0.3980217  0.3102448
C27 C 1.0  0.5254201  0.3753456  0.2970595
C27 C 1.0  0.5373859  0.4040211  0.3102621
H27 H 1.0  0.5312896  0.4222830  0.2891486
H27 H 1.0  0.5259688  0.4266327  0.2870912
H27 H 1.0  0.5022057  0.4057989  0.3168144
H27 H 1.0  0.5011187  0.4010438  0.3220743
H27 H 1.0  0.5181319  0.3679857  0.2965794
H27 H 1.0  0.5211343  0.3646858  0.3021972
H27 H 1.0  0.5471726  0.4005979  0.3102107
H27 H 1.0  0.5468663  0.3997023  0.3173218
H27 H 1.0  0.5239337  0.3920205  0.2756744
H27 H 1.0  0.5130262  0.3793553  0.3094722
H27 H 1.0  0.5367087  0.3860431  0.3106804
H27 H 1.0  0.5192286  0.4009300  0.3196532
H27 H 1.0  0.5311880  0.3877515  0.2719679
H27 H 1.0  0.5359216  0.3923376  0.2691347
H27 H 1.0  0.5158341  0.3706250  0.3087706
H27 H 1.0  0.5116123  0.3667192  0.3044832
H27 H 1.0  0.5427357  0.3903127  0.3161607
H27 H 1.0  0.5492235  0.3909195  0.3131599
H27 H 1.0  0.5112218  0.4007613  0.3241762
H27 H 1.0  0.5083714  0.4072982  0.3249566
H27 H 1.0  0.5147562  0.4120681  0.2859023
H27 H 1.0  0.5011084  0.3980882  0.2995825
H27 H 1.0  0.5298282  0.3802036  0.2881126
H27 H 1.0  0.5336979  0.4121378  0.3036602
H27 H 1.0  0.5303534  0.4051983  0.2810876
H27 H 1.0  0.5091582  0.3880660  0.3117644
H27 H 1.0  0.5307742  0.3799622  0.3057958
H27 H 1.0  0.5285196  0.4011385  0.3165389
H27 H 1.0  0.5153937  0.3962457  0.2779724
H27 H 1.0  0.5071468  0.3820153  0.2952421
H27 H 1.0  0.5413493  0.3907116  0.2965088
H27 H 1.0  0.5170357  0.4127175  0.3096333
H27 H 1.0  0.5063981  0.4070834  0.2847389
H27 H 1.0  0.5031810  0.3875736  0.2882108
H27 H 1.0  0.5406571  0.3913867  0.2867558
H27 H 1.0  0.5195276  0.4185497  0.3021607
H27 H 1.0  0.4979465  0.4039091  0.2829853
H27 H 1.0  0.4975334  0.4005538  0.2766575
H27 H 1.0  0.4985180  0.3913585  0.2812450
H27 H 1.0  0.4927493  0.3950015  0.2834618
H27 H 1.0  0.5417572  0.3918761  0.2776376
H27 H 1.0  0.5409597  0.3855098  0.2744293
H27 H 1.0  0.5211173  0.4252862  0.2961037
H27 H 1.0  0.5276570  0.4281438  0.2968317
H27 H 1.0  0.5302930  0.4137320  0.2859095
H27 H 1.0  0.5025522  0.4018495  0.3085161
H27 H 1.0  0.5235296  0.3745468  0.2930546
H27 H 1.0  0.5400853  0.4054826  0.3069715
N27 N 1.0  0.5054121  0.4000255  0.2800132
N27 N 1.0  0.4989039  0.3948759  0.2894383
N27 N 1.0  0.5363831  0.3860020  0.2816700
N27 N 1.0  0.5274848  0.4199456  0.2993572
N27 N 1.0  0.5233736  0.4184697  0.2875832
N27 N 1.0  0.5115941  0.3750038  0.3022515
N27 N 1.0  0.5239207  0.3727623  0.3014084
N27 N 1.0  0.5390470  0.4005821  0.3139020
N27 N 1.0  0.5315601  0.3958885  0.2756143
N27 N 1.0  0.5051805  0.3975051  0.3153969
N27 N 1.0  0.5430094  0.3906960  0.3072483
N27 N 1.0  0.5132496  0.4067911  0.3179168
C28 C 1.0  0.6470118  0.5703466  0.5195357
C28 C 1.0  0.6781269  0.5645780  0.4911795
C28 C 1.0  0.6872389  0.6037890  0.4997345
C28 C 1.0  0.6835270  0.5764031  0.5302222
C28 C 1.0  0.6534289  0.5993216  0.5137649
C28 C 1.0  0.6828095  0.5917119  0.4937865
C28 C 1.0  0.6841134  0.5881654  0.5223374
C28 C 1.0  0.6780233  0.5657434  0.5053033
C28 C 1.0  0.6548305  0.6061752  0.5204414
C28 C 1.0  0.6882117  0.5996452  0.4949668
C28 C 1.0  0.6868154  0.5817586  0.5290571
C28 C 1.0  0.6801808  0.5619963  0.4966539
C28 C 1.0  0.6502504  0.5878641  0.5036156
C28 C 1.0  0.6682068  0.5877770  0.4895110
C28 C 1.0  0.6727942  0.5987877  0.5198780
C28 C 1.0  0.6656252  0.5673552  0.5148261
C28 C 1.0  0.6495498  0.5833848  0.5072169
C28 C 1.0  0.6686921  0.5819982  0.4895133
C28 C 1.0  0.6746710  0.6011093  0.5149062
C28 C 1.0  0.6682131  0.5697414  0.5194345
C28 C 1.0  0.6500890  0.5839853  0.5129596
C28 C 1.0  0.6736670  0.5793684  0.4908766
C28 C 1.0  0.6795362  0.5992865  0.5123491
C28 C 1.0  0.6738994  0.5708317  0.5194986
C28 C 1.0  0.6513823  0.5892207  0.5150681
C28 C 1.0  0.6782284  0.5826619  0.4922841
C28 C 1.0  0.6825408  0.5950158  0.5148715
C28 C 1.0  0.6770140  0.5694952  0.5147928
C28 C 1.0  0.6521148  0.5938042  0.5115917
C28 C 1.0  0.6779027  0.5884428  0.4923268
C28 C 1.0  0.6807978  0.5925967  0.5198350
C28 C 1.0  0.6745761  0.5671081  0.5101146
C28 C 1.0  0.6515434  0.5930437  0.5058801
C28 C 1.0  0.6728505  0.5909278  0.4909382
C28 C 1.0  0.6759045  0.5945317  0.5222731
C28 C 1.0  0.6688699  0.5660777  0.5102042
C28 C 1.0  0.6495984  0.5870324  0.4976342
C28 C 1.0  0.6630196  0.5905763  0.4880455
C28 C 1.0  0.6677205  0.6007001  0.5226159
C28 C 1.0  0.6596713  0.5661556  0.5147341
C28 C 1.0  0.6488901  0.5895031  0.4883123
C28 C 1.0  0.6539252  0.5914080  0.4848666
C28 C 1.0  0.6600089  0.6063192  0.5241852
C28 C 1.0  0.6506939  0.5652901  0.5182217
C28 C 1.0  0.6493191  0.5793225  0.5167750
C28 C 1.0  0.6739781  0.5733033  0.4907759
C28 C 1.0  0.6813532  0.6018808  0.5071665
C28 C 1.0  0.6764243  0.5732964  0.5244423
H28 H 1.0  0.6478995  0.5717762  0.5237432
H28 H 1.0  0.6427026  0.5690091  0.5196446
H28 H 1.0  0.6740076  0.5629497  0.4902244
H28 H 1.0  0.6807626  0.5631255  0.4878164
H28 H 1.0  0.6841032  0.6068038  0.4984648
H28 H 1.0  0.6910017  0.6062068  0.5003405
H28 H 1.0  0.6802413  0.5772996  0.5332119
H28 H 1.0  0.6862391  0.5734667  0.5323171
H28 H 1.0  0.6544192  0.6023824  0.5106179
H28 H 1.0  0.6862872  0.5892889  0.4952976
H28 H 1.0  0.6875001  0.5866881  0.5197683
H28 H 1.0  0.6822598  0.5672398  0.5055555
H28 H 1.0  0.6554525  0.6089827  0.5169392
H28 H 1.0  0.6513461  0.6079130  0.5227237
H28 H 1.0  0.6915369  0.5967951  0.4961319
H28 H 1.0  0.6898058  0.6018967  0.4913950
H28 H 1.0  0.6902652  0.5808069  0.5262766
H28 H 1.0  0.6887561  0.5831284  0.5328947
H28 H 1.0  0.6844065  0.5634153  0.4974708
H28 H 1.0  0.6805370  0.5575311  0.4961037
H28 H 1.0  0.6485452  0.5793454  0.5055627
H28 H 1.0  0.6651148  0.5795399  0.4884083
H28 H 1.0  0.6722842  0.6044059  0.5130366
H28 H 1.0  0.6657242  0.5707344  0.5230234
H28 H 1.0  0.6518152  0.5897854  0.5194900
H28 H 1.0  0.6820889  0.5806502  0.4933379
H28 H 1.0  0.6863094  0.5935922  0.5129147
H28 H 1.0  0.6814153  0.5703248  0.5148203
H28 H 1.0  0.6520860  0.5965244  0.5031142
H28 H 1.0  0.6725752  0.5953979  0.4909608
H28 H 1.0  0.6745383  0.5926784  0.5261149
H28 H 1.0  0.6669626  0.5642285  0.5065983
H28 H 1.0  0.6491334  0.5827342  0.4963850
H28 H 1.0  0.6630391  0.5950243  0.4887277
H28 H 1.0  0.6664439  0.5982047  0.5261366
H28 H 1.0  0.6580973  0.5648158  0.5107368
H28 H 1.0  0.6481519  0.5850970  0.4875512
H28 H 1.0  0.6452014  0.5915883  0.4867582
H28 H 1.0  0.6544993  0.5958693  0.4854186
H28 H 1.0  0.6529611  0.5908907  0.4804878
H28 H 1.0  0.6592809  0.6037212  0.5278262
H28 H 1.0  0.6604996  0.6104987  0.5258160
H28 H 1.0  0.6496175  0.5636960  0.5141187
H28 H 1.0  0.6496467  0.5619566  0.5210785
H28 H 1.0  0.6503796  0.5802162  0.5210559
H28 H 1.0  0.6700277  0.5712406  0.4901491
H28 H 1.0  0.6783872  0.6047509  0.5053729
H28 H 1.0  0.6734823  0.5746230  0.5275785
N28 N 1.0  0.6495598  0.5909696  0.4941226
N28 N 1.0  0.6587928  0.5880761  0.4861167
N28 N 1.0  0.6649791  0.6049326  0.5210652
N28 N 1.0  0.6565320  0.5666127  0.5189495
N28 N 1.0  0.6475483  0.5745833  0.5152785
N28 N 1.0  0.6830612  0.5969632  0.4933414
N28 N 1.0  0.6860132  0.6009121  0.5048901
N28 N 1.0  0.6816291  0.5738652  0.5250921
N28 N 1.0  0.6534245  0.6005165  0.5189039
N28 N 1.0  0.6784688  0.5705957  0.4913582
N28 N 1.0  0.6831751  0.5861609  0.5271266
N28 N 1.0  0.6762773  0.5630239  0.5011336
C29 C 1.0  0.5625000  0.6865063  0.4888080
C29 C 1.0  0.5615324  0.6441230  0.4859496
C29 C 1.0  0.5208656  0.6496313  0.4828565
C29 C 1.0  0.5463631  0.6701274  0.4578958
C29 C 1.0  0.5332636  0.6821193  0.4951327
C29 C 1.0  0.5340207  0.6466655  0.4872154
C29 C 1.0  0.5353638  0.6657483  0.4656869
C29 C 1.0  0.5595847  0.6544898  0.4764844
C29 C 1.0  0.5258930  0.6869285  0.4911255
C29 C 1.0  0.5248845  0.6449577  0.4845460
C29 C 1.0  0.5404090  0.6678119  0.4577000
C29 C 1.0  0.5631428  0.6462805  0.4801527
C29 C 1.0  0.5457453  0.6753752  0.5016987
C29 C 1.0  0.5419301  0.6529986  0.4992293
C29 C 1.0  0.5282840  0.6732188  0.4775642
C29 C 1.0  0.5607386  0.6700061  0.4786977
C29 C 1.0  0.5500241  0.6777978  0.4986415
C29 C 1.0  0.5473634  0.6518458  0.4975619
C29 C 1.0  0.5258534  0.6687035  0.4802726
C29 C 1.0  0.5574787  0.6718862  0.4742855
C29 C 1.0  0.5489565  0.6816344  0.4944259
C29 C 1.0  0.5484957  0.6490555  0.4926167
C29 C 1.0  0.5264749  0.6632912  0.4783101
C29 C 1.0  0.5549208  0.6682091  0.4706165
C29 C 1.0  0.5434480  0.6830105  0.4932899
C29 C 1.0  0.5440338  0.6474230  0.4892909
C29 C 1.0  0.5296378  0.6624424  0.4735242
C29 C 1.0  0.5556674  0.6625190  0.4714514
C29 C 1.0  0.5390528  0.6806707  0.4962626
C29 C 1.0  0.5385536  0.6484996  0.4908186
C29 C 1.0  0.5321273  0.6668465  0.4707079
C29 C 1.0  0.5588926  0.6604863  0.4758096
C29 C 1.0  0.5402812  0.6768555  0.5004416
C29 C 1.0  0.5375827  0.6513038  0.4958007
C29 C 1.0  0.5314125  0.6722086  0.4727981
C29 C 1.0  0.5613887  0.6642959  0.4793993
C29 C 1.0  0.5470797  0.6714113  0.5061034
C29 C 1.0  0.5406969  0.6558846  0.5044294
C29 C 1.0  0.5276204  0.6789157  0.4795640
C29 C 1.0  0.5634741  0.6738303  0.4825432
C29 C 1.0  0.5454525  0.6655606  0.5136284
C29 C 1.0  0.5424950  0.6599263  0.5130280
C29 C 1.0  0.5241580  0.6861020  0.4850296
C29 C 1.0  0.5664717  0.6823318  0.4860421
C29 C 1.0  0.5534174  0.6842316  0.4912250
C29 C 1.0  0.5542569  0.6479067  0.4910735
C29 C 1.0  0.5238104  0.6587044  0.4812685
C29 C 1.0  0.5515818  0.6703838  0.4660326
H29 H 1.0  0.5606349  0.6891223  0.4856121
H29 H 1.0  0.5649209  0.6893331  0.4913610
H29 H 1.0  0.5642472  0.6460157  0.4890447
H29 H 1.0  0.5624362  0.6397060  0.4861520
H29 H 1.0  0.5188704  0.6512891  0.4865720
H29 H 1.0  0.5175063  0.6478439  0.4804291
H29 H 1.0  0.5461891  0.6746406  0.4582673
H29 H 1.0  0.5483451  0.6693615  0.4539144
H29 H 1.0  0.5302459  0.6796229  0.4973493
H29 H 1.0  0.5353412  0.6450319  0.4832360
H29 H 1.0  0.5360447  0.6613850  0.4648204
H29 H 1.0  0.5570083  0.6519942  0.4737670
H29 H 1.0  0.5232380  0.6843924  0.4937812
H29 H 1.0  0.5250045  0.6911897  0.4923178
H29 H 1.0  0.5266773  0.6431192  0.4808119
H29 H 1.0  0.5225115  0.6416294  0.4864589
H29 H 1.0  0.5405801  0.6633289  0.4570588
H29 H 1.0  0.5383452  0.6694357  0.4540294
H29 H 1.0  0.5606096  0.6441864  0.4770327
H29 H 1.0  0.5673794  0.6450067  0.4792603
H29 H 1.0  0.5542776  0.6767209  0.4995416
H29 H 1.0  0.5507427  0.6531430  0.5001998
H29 H 1.0  0.5234251  0.6694604  0.4839591
H29 H 1.0  0.5569646  0.6762996  0.4737201
H29 H 1.0  0.5425228  0.6859672  0.4900555
H29 H 1.0  0.5448849  0.6452589  0.4854629
H29 H 1.0  0.5301291  0.6582654  0.4719848
H29 H 1.0  0.5537026  0.6596548  0.4686236
H29 H 1.0  0.5369547  0.6749976  0.5027959
H29 H 1.0  0.5333519  0.6521448  0.4970052
H29 H 1.0  0.5333255  0.6756318  0.4706343
H29 H 1.0  0.5638912  0.6627471  0.4827756
H29 H 1.0  0.5514150  0.6702201  0.5062947
H29 H 1.0  0.5363696  0.6569944  0.5049699
H29 H 1.0  0.5301472  0.6819561  0.4774138
H29 H 1.0  0.5654215  0.6718460  0.4860817
H29 H 1.0  0.5499344  0.6648904  0.5136422
H29 H 1.0  0.5445154  0.6672591  0.5177035
H29 H 1.0  0.5380159  0.6605663  0.5132840
H29 H 1.0  0.5435126  0.6573696  0.5166056
H29 H 1.0  0.5266310  0.6888398  0.4823981
H29 H 1.0  0.5199070  0.6875326  0.4845284
H29 H 1.0  0.5685387  0.6798960  0.4892559
H29 H 1.0  0.5697846  0.6846200  0.4840027
H29 H 1.0  0.5520179  0.6867060  0.4877367
H29 H 1.0  0.5573252  0.6498578  0.4937251
H29 H 1.0  0.5219413  0.6598501  0.4851986
H29 H 1.0  0.5508940  0.6748289  0.4661674
N29 N 1.0  0.5435127  0.6694801  0.5094769
N29 N 1.0  0.5443383  0.6570280  0.5080723
N29 N 1.0  0.5243659  0.6802765  0.4834871
N29 N 1.0  0.5636100  0.6790602  0.4818625
N29 N 1.0  0.5585377  0.6836907  0.4923763
N29 N 1.0  0.5289269  0.6469228  0.4885659
N29 N 1.0  0.5236473  0.6537551  0.4794483
N29 N 1.0  0.5496180  0.6673807  0.4621647
N29 N 1.0  0.5318042  0.6859784  0.4918441
N29 N 1.0  0.5556393  0.6448755  0.4869825
N29 N 1.0  0.5372519  0.6695376  0.4625387
N29 N 1.0  0.5629161  0.6523025  0.4799412
C30 C 1.0  0.6832704  0.6260895  0.6207057
C30 C 1.0  0.6941099  0.6210369  0.6614783
C30 C 1.0  0.6861230  0.5813381  0.6541387
C30 C 1.0  0.7119633  0.6019938  0.6296678
C30 C 1.0  0.6710534  0.5988348  0.6253873
C30 C 1.0  0.6857496  0.5948561  0.6583781
C30 C 1.0  0.7027640  0.5927623  0.6352364
C30 C 1.0  0.7005865  0.6178162  0.6492911
C30 C 1.0  0.6721286  0.5911576  0.6196069
C30 C 1.0  0.6864119  0.5852429  0.6591901
C30 C 1.0  0.7111654  0.5959859  0.6316974
C30 C 1.0  0.6995813  0.6214411  0.6581992
C30 C 1.0  0.6691653  0.6118992  0.6337619
C30 C 1.0  0.6750009  0.6058064  0.6549794
C30 C 1.0  0.6882942  0.5892383  0.6302164
C30 C 1.0  0.6957031  0.6207098  0.6346362
C30 C 1.0  0.6726273  0.6155429  0.6308876
C30 C 1.0  0.6781268  0.6105978  0.6559284
C30 C 1.0  0.6860235  0.5871360  0.6351211
C30 C 1.0  0.6987353  0.6166869  0.6317640
C30 C 1.0  0.6756172  0.6138508  0.6262158
C30 C 1.0  0.6836492  0.6103306  0.6576474
C30 C 1.0  0.6891056  0.5868459  0.6400146
C30 C 1.0  0.7023272  0.6130625  0.6345002
C30 C 1.0  0.6750924  0.6083598  0.6244548
C30 C 1.0  0.6860511  0.6051055  0.6583974
C30 C 1.0  0.6945849  0.5887429  0.6399357
C30 C 1.0  0.7028368  0.6135144  0.6402593
C30 C 1.0  0.6716662  0.6045906  0.6272268
C30 C 1.0  0.6830615  0.6002303  0.6574920
C30 C 1.0  0.6969943  0.5908684  0.6351189
C30 C 1.0  0.6998776  0.6174789  0.6432681
C30 C 1.0  0.6687456  0.6064320  0.6318751
C30 C 1.0  0.6775405  0.6006635  0.6557723
C30 C 1.0  0.6937782  0.5910933  0.6302984
C30 C 1.0  0.6963199  0.6210360  0.6403837
C30 C 1.0  0.6660853  0.6138833  0.6386065
C30 C 1.0  0.6691932  0.6060422  0.6532174
C30 C 1.0  0.6851103  0.5895195  0.6250514
C30 C 1.0  0.6919575  0.6245591  0.6317993
C30 C 1.0  0.6596965  0.6135592  0.6458577
C30 C 1.0  0.6606624  0.6100935  0.6511405
C30 C 1.0  0.6776630  0.5880052  0.6190726
C30 C 1.0  0.6876823  0.6289644  0.6243281
C30 C 1.0  0.6792253  0.6176522  0.6231464
C30 C 1.0  0.6867356  0.6154688  0.6586291
C30 C 1.0  0.6865549  0.5845685  0.6450343
C30 C 1.0  0.7054453  0.6089473  0.6313014
H30 H 1.0  0.6853395  0.6237590  0.6174159
H30 H 1.0  0.6808733  0.6292550  0.6185604
H30 H 1.0  0.6914531  0.6245360  0.6603693
H30 H 1.0  0.6950073  0.6215997  0.6658652
H30 H 1.0  0.6817836  0.5803931  0.6532389
H30 H 1.0  0.6879687  0.5773762  0.6552649
H30 H 1.0  0.7106783  0.6022785  0.6253313
H30 H 1.0  0.7163763  0.6029375  0.6296397
H30 H 1.0  0.6687097  0.5962146  0.6281969
H30 H 1.0  0.6901718  0.5950879  0.6591770
H30 H 1.0  0.7046124  0.5928675  0.6393382
H30 H 1.0  0.7030368  0.6144891  0.6510731
H30 H 1.0  0.6694633  0.5889869  0.6225595
H30 H 1.0  0.6699406  0.5909177  0.6156668
H30 H 1.0  0.6907557  0.5859725  0.6602560
H30 H 1.0  0.6846768  0.5831103  0.6627691
H30 H 1.0  0.7127000  0.5956387  0.6359473
H30 H 1.0  0.7138331  0.5932726  0.6292704
H30 H 1.0  0.7023453  0.6180960  0.6595056
H30 H 1.0  0.7017052  0.6252403  0.6593915
H30 H 1.0  0.6730135  0.6197870  0.6322661
H30 H 1.0  0.6761826  0.6145875  0.6553260
H30 H 1.0  0.6817844  0.5856910  0.6350813
H30 H 1.0  0.6982778  0.6164183  0.6273166
H30 H 1.0  0.6773581  0.6069596  0.6208542
H30 H 1.0  0.6903204  0.6048737  0.6597313
H30 H 1.0  0.6969899  0.5885245  0.6437074
H30 H 1.0  0.7056127  0.6107250  0.6423978
H30 H 1.0  0.6660706  0.6035963  0.6340800
H30 H 1.0  0.6752067  0.5969064  0.6550689
H30 H 1.0  0.6956216  0.5927299  0.6265589
H30 H 1.0  0.6940233  0.6241131  0.6426895
H30 H 1.0  0.6671874  0.6180344  0.6399498
H30 H 1.0  0.6674139  0.6020606  0.6521082
H30 H 1.0  0.6871649  0.5917231  0.6217086
H30 H 1.0  0.6894583  0.6270998  0.6345468
H30 H 1.0  0.6608999  0.6178541  0.6466593
H30 H 1.0  0.6552634  0.6137265  0.6450279
H30 H 1.0  0.6592093  0.6058611  0.6504254
H30 H 1.0  0.6580140  0.6116949  0.6544258
H30 H 1.0  0.6802215  0.5900214  0.6159221
H30 H 1.0  0.6768285  0.5838843  0.6174328
H30 H 1.0  0.6856095  0.6315095  0.6274521
H30 H 1.0  0.6899700  0.6318945  0.6217687
H30 H 1.0  0.6817128  0.6156944  0.6199481
H30 H 1.0  0.6845741  0.6192135  0.6573809
H30 H 1.0  0.6821430  0.5837534  0.6446840
H30 H 1.0  0.7042742  0.6086739  0.6269650
N30 N 1.0  0.6623982  0.6110428  0.6410904
N30 N 1.0  0.6663879  0.6105047  0.6529857
N30 N 1.0  0.6803276  0.5873769  0.6244451
N30 N 1.0  0.6916057  0.6249609  0.6265507
N30 N 1.0  0.6794770  0.6228383  0.6240820
N30 N 1.0  0.6831835  0.5902480  0.6582481
N30 N 1.0  0.6892206  0.5835879  0.6494802
N30 N 1.0  0.7092369  0.6059082  0.6333562
N30 N 1.0  0.6730634  0.5969777  0.6208765
N30 N 1.0  0.6915544  0.6156211  0.6607718
N30 N 1.0  0.7054643  0.5941782  0.6309309
N30 N 1.0  0.6985398  0.6216636  0.6522642
C31 C 1.0  0.6404657  0.3520800  0.4172724
C31 C 1.0  0.6127072  0.3744518  0.4403900
C31 C 1.0  0.5950796  0.3377996  0.4466794
C31 C 1.0  0.6351868  0.3429248  0.4543200
C31 C 1.0  0.6180630  0.3318146  0.4184690
C31 C 1.0  0.5983726  0.3508780  0.4423248
C31 C 1.0  0.6223226  0.3377272  0.4514289
C31 C 1.0  0.6231457  0.3655039  0.4438288
C31 C 1.0  0.6190914  0.3224699  0.4207340
C31 C 1.0  0.5933729  0.3439560  0.4468636
C31 C 1.0  0.6303769  0.3393425  0.4565299
C31 C 1.0  0.6178467  0.3735884  0.4440904
C31 C 1.0  0.6173711  0.3468216  0.4141454
C31 C 1.0  0.6013217  0.3557858  0.4276888
C31 C 1.0  0.6176908  0.3297915  0.4386786
C31 C 1.0  0.6331972  0.3581589  0.4342367
C31 C 1.0  0.6228731  0.3484380  0.4149450
C31 C 1.0  0.6043935  0.3605673  0.4288424
C31 C 1.0  0.6119821  0.3307864  0.4389062
C31 C 1.0  0.6347516  0.3537222  0.4376319
C31 C 1.0  0.6268833  0.3447255  0.4168851
C31 C 1.0  0.6055190  0.3622169  0.4342770
C31 C 1.0  0.6096218  0.3339819  0.4431191
C31 C 1.0  0.6325954  0.3530796  0.4429671
C31 C 1.0  0.6252645  0.3392895  0.4180499
C31 C 1.0  0.6035085  0.3589436  0.4386218
C31 C 1.0  0.6131200  0.3362263  0.4471630
C31 C 1.0  0.6287762  0.3569995  0.4448854
C31 C 1.0  0.6197935  0.3375181  0.4173011
C31 C 1.0  0.6004259  0.3541431  0.4376326
C31 C 1.0  0.6188385  0.3353232  0.4470731
C31 C 1.0  0.6271254  0.3614841  0.4416159
C31 C 1.0  0.6159054  0.3413434  0.4153572
C31 C 1.0  0.5993827  0.3526231  0.4321346
C31 C 1.0  0.6210513  0.3321012  0.4427889
C31 C 1.0  0.6293743  0.3619894  0.4362945
C31 C 1.0  0.6133341  0.3508538  0.4120627
C31 C 1.0  0.6000820  0.3540435  0.4220040
C31 C 1.0  0.6202017  0.3264094  0.4343024
C31 C 1.0  0.6354675  0.3588934  0.4286509
C31 C 1.0  0.6048655  0.3540521  0.4086631
C31 C 1.0  0.5996933  0.3546894  0.4123637
C31 C 1.0  0.6204837  0.3205007  0.4266531
C31 C 1.0  0.6412061  0.3571746  0.4210603
C31 C 1.0  0.6326742  0.3463685  0.4176958
C31 C 1.0  0.6087181  0.3672835  0.4352710
C31 C 1.0  0.6036136  0.3348683  0.4432020
C31 C 1.0  0.6343865  0.3483855  0.4463799
H31 H 1.0  0.6427161  0.3485702  0.4190481
H31 H 1.0  0.6425067  0.3528987  0.4133312
H31 H 1.0  0.6140233  0.3761211  0.4363883
H31 H 1.0  0.6101384  0.3776837  0.4422128
H31 H 1.0  0.5932958  0.3358744  0.4429855
H31 H 1.0  0.5931527  0.3356593  0.4501546
H31 H 1.0  0.6379549  0.3403285  0.4518434
H31 H 1.0  0.6376923  0.3442974  0.4578135
H31 H 1.0  0.6136222  0.3311240  0.4182342
H31 H 1.0  0.5999206  0.3521970  0.4463388
H31 H 1.0  0.6201775  0.3405693  0.4541810
H31 H 1.0  0.6213197  0.3643465  0.4477754
H31 H 1.0  0.6146169  0.3221698  0.4200840
H31 H 1.0  0.6208949  0.3195705  0.4177827
H31 H 1.0  0.5949301  0.3458145  0.4506923
H31 H 1.0  0.5888786  0.3442028  0.4471932
H31 H 1.0  0.6277569  0.3418745  0.4592247
H31 H 1.0  0.6320742  0.3361452  0.4592253
H31 H 1.0  0.6165087  0.3721749  0.4481829
H31 H 1.0  0.6197935  0.3775940  0.4448201
H31 H 1.0  0.6241026  0.3526473  0.4140327
H31 H 1.0  0.6059001  0.3630325  0.4254199
H31 H 1.0  0.6093615  0.3290066  0.4357401
H31 H 1.0  0.6377109  0.3507484  0.4360632
H31 H 1.0  0.6282905  0.3363474  0.4195485
H31 H 1.0  0.6043626  0.3602021  0.4428345
H31 H 1.0  0.6113168  0.3386977  0.4504340
H31 H 1.0  0.6270979  0.3565265  0.4490109
H31 H 1.0  0.6116561  0.3400688  0.4147426
H31 H 1.0  0.5969975  0.3489158  0.4313445
H31 H 1.0  0.6254718  0.3313856  0.4427007
H31 H 1.0  0.6281149  0.3654523  0.4337485
H31 H 1.0  0.6148723  0.3550748  0.4118036
H31 H 1.0  0.5981423  0.3499968  0.4216707
H31 H 1.0  0.6247018  0.3264085  0.4342928
H31 H 1.0  0.6335252  0.3621751  0.4262617
H31 H 1.0  0.6069226  0.3580722  0.4082822
H31 H 1.0  0.6035307  0.3530246  0.4044760
H31 H 1.0  0.5974881  0.3507337  0.4125263
H31 H 1.0  0.5968242  0.3575409  0.4103616
H31 H 1.0  0.6249805  0.3205444  0.4272128
H31 H 1.0  0.6193029  0.3161630  0.4270502
H31 H 1.0  0.6391820  0.3607510  0.4191507
H31 H 1.0  0.6455870  0.3582508  0.4211974
H31 H 1.0  0.6352306  0.3432673  0.4197199
H31 H 1.0  0.6104845  0.3691335  0.4315684
H31 H 1.0  0.6014523  0.3333670  0.4395515
H31 H 1.0  0.6369339  0.3453699  0.4442195
N31 N 1.0  0.6084114  0.3495950  0.4106428
N31 N 1.0  0.6011499  0.3569756  0.4177496
N31 N 1.0  0.6174111  0.3236606  0.4307682
N31 N 1.0  0.6393977  0.3559735  0.4266860
N31 N 1.0  0.6346312  0.3510255  0.4161738
N31 N 1.0  0.5950393  0.3468189  0.4418250
N31 N 1.0  0.6010569  0.3371914  0.4471897
N31 N 1.0  0.6331138  0.3478168  0.4514683
N31 N 1.0  0.6214239  0.3279259  0.4196603
N31 N 1.0  0.6094116  0.3694137  0.4400476
N31 N 1.0  0.6274481  0.3366226  0.4520153
N31 N 1.0  0.6218824  0.3700103  0.4413942
C32 C 1.0  0.6414767  0.5549507  0.6964213
C32 C 1.0  0.6589602  0.5931065  0.7030499
C32 C 1.0  0.6380077  0.6037225  0.6692567
C32 C 1.0  0.6185644  0.5856276  0.7006855
C32 C 1.0  0.6371164  0.5668575  0.6689764
C32 C 1.0  0.6479959  0.6001475  0.6786540
C32 C 1.0  0.6224865  0.5905932  0.6880040
C32 C 1.0  0.6458142  0.5880825  0.7047224
C32 C 1.0  0.6287922  0.5666712  0.6640586
C32 C 1.0  0.6431294  0.6057787  0.6724798
C32 C 1.0  0.6171812  0.5898045  0.6960497
C32 C 1.0  0.6539943  0.5926835  0.7070517
C32 C 1.0  0.6503749  0.5660335  0.6772176
C32 C 1.0  0.6575564  0.5876763  0.6783940
C32 C 1.0  0.6255395  0.5824612  0.6749063
C32 C 1.0  0.6406464  0.5734259  0.7023843
C32 C 1.0  0.6484871  0.5634864  0.6820623
C32 C 1.0  0.6589128  0.5873447  0.6840225
C32 C 1.0  0.6288681  0.5862969  0.6721064
C32 C 1.0  0.6350002  0.5744772  0.7015821
C32 C 1.0  0.6429244  0.5619974  0.6827476
C32 C 1.0  0.6567800  0.5910918  0.6878868
C32 C 1.0  0.6301322  0.5914631  0.6743960
C32 C 1.0  0.6328520  0.5798502  0.7017873
C32 C 1.0  0.6392218  0.5631377  0.6784443
C32 C 1.0  0.6531877  0.5952398  0.6860094
C32 C 1.0  0.6279975  0.5927529  0.6796312
C32 C 1.0  0.6365029  0.5842397  0.7028049
C32 C 1.0  0.6409583  0.5656834  0.6735317
C32 C 1.0  0.6517390  0.5957028  0.6804226
C32 C 1.0  0.6246596  0.5890307  0.6825518
C32 C 1.0  0.6421654  0.5833519  0.7036266
C32 C 1.0  0.6465449  0.5671099  0.6729986
C32 C 1.0  0.6539573  0.5918739  0.6766749
C32 C 1.0  0.6234835  0.5838965  0.6801251
C32 C 1.0  0.6441640  0.5779132  0.7033904
C32 C 1.0  0.6562515  0.5674732  0.6766814
C32 C 1.0  0.6598053  0.5837928  0.6743013
C32 C 1.0  0.6241532  0.5770495  0.6725217
C32 C 1.0  0.6429334  0.5678011  0.7022199
C32 C 1.0  0.6643264  0.5705087  0.6723127
C32 C 1.0  0.6653708  0.5766542  0.6709000
C32 C 1.0  0.6236990  0.5701230  0.6657897
C32 C 1.0  0.6428296  0.5581414  0.7017917
C32 C 1.0  0.6409115  0.5592845  0.6877953
C32 C 1.0  0.6583607  0.5905979  0.6937306
C32 C 1.0  0.6336005  0.5953561  0.6712806
C32 C 1.0  0.6268997  0.5807333  0.7009632
H32 H 1.0  0.6369857  0.5544479  0.6960845
H32 H 1.0  0.6430948  0.5507534  0.6967857
H32 H 1.0  0.6615640  0.5894282  0.7035218
H32 H 1.0  0.6615695  0.5965547  0.7043414
H32 H 1.0  0.6393709  0.6016913  0.6654423
H32 H 1.0  0.6356285  0.6073037  0.6678835
H32 H 1.0  0.6166472  0.5816388  0.6997101
H32 H 1.0  0.6165630  0.5869812  0.7044972
H32 H 1.0  0.6388695  0.5693173  0.6656405
H32 H 1.0  0.6461493  0.6024872  0.6820250
H32 H 1.0  0.6241403  0.5944455  0.6896402
H32 H 1.0  0.6438485  0.5921042  0.7042622
H32 H 1.0  0.6310522  0.5688848  0.6608142
H32 H 1.0  0.6273626  0.5628671  0.6620953
H32 H 1.0  0.6417583  0.6080446  0.6761572
H32 H 1.0  0.6452899  0.6088398  0.6699639
H32 H 1.0  0.6188701  0.5938620  0.6971551
H32 H 1.0  0.6127090  0.5903990  0.6959251
H32 H 1.0  0.6515375  0.5964814  0.7067754
H32 H 1.0  0.6555516  0.5926085  0.7112869
H32 H 1.0  0.6513710  0.5626102  0.6853756
H32 H 1.0  0.6616985  0.5841089  0.6853755
H32 H 1.0  0.6304666  0.5852109  0.6680659
H32 H 1.0  0.6322587  0.5710212  0.7008065
H32 H 1.0  0.6349062  0.5620213  0.6788780
H32 H 1.0  0.6515288  0.5981529  0.6889796
H32 H 1.0  0.6289580  0.5967446  0.6814208
H32 H 1.0  0.6348642  0.5884046  0.7029730
H32 H 1.0  0.6479827  0.5690758  0.6692400
H32 H 1.0  0.6528540  0.5922141  0.6723477
H32 H 1.0  0.6209003  0.5810023  0.6823636
H32 H 1.0  0.6485400  0.5772016  0.7040265
H32 H 1.0  0.6586627  0.5669144  0.6804397
H32 H 1.0  0.6580130  0.5841647  0.6701905
H32 H 1.0  0.6220024  0.5742670  0.6753294
H32 H 1.0  0.6474270  0.5676068  0.7023636
H32 H 1.0  0.6664076  0.5695075  0.6762117
H32 H 1.0  0.6663675  0.5679442  0.6692100
H32 H 1.0  0.6635178  0.5775867  0.6668709
H32 H 1.0  0.6698034  0.5772711  0.6703143
H32 H 1.0  0.6212912  0.5677898  0.6688385
H32 H 1.0  0.6209628  0.5705521  0.6622263
H32 H 1.0  0.6473282  0.5584103  0.7022655
H32 H 1.0  0.6414305  0.5556968  0.7053182
H32 H 1.0  0.6364391  0.5588425  0.6880226
H32 H 1.0  0.6607253  0.5868988  0.6947195
H32 H 1.0  0.6354252  0.5936507  0.6675371
H32 H 1.0  0.6246273  0.5770670  0.6996804
N32 N 1.0  0.6584340  0.5692326  0.6722120
N32 N 1.0  0.6635590  0.5802484  0.6753895
N32 N 1.0  0.6253287  0.5756477  0.6675733
N32 N 1.0  0.6399676  0.5634469  0.7019398
N32 N 1.0  0.6440779  0.5575498  0.6916423
N32 N 1.0  0.6469472  0.6012479  0.6736016
N32 N 1.0  0.6344503  0.6003470  0.6727653
N32 N 1.0  0.6245070  0.5853807  0.7016788
N32 N 1.0  0.6321209  0.5651642  0.6688555
N32 N 1.0  0.6571137  0.5941688  0.6974087
N32 N 1.0  0.6189436  0.5877325  0.6906684
N32 N 1.0  0.6508808  0.5876056  0.7061131
C33 C 1.0  0.6292582  0.6461282  0.3794739
C33 C 1.0  0.6384675  0.6818933  0.4004865
C33 C 1.0  0.6562867  0.6929326  0.3650706
C33 C 1.0  0.6172649  0.6798749  0.3652767
C33 C 1.0  0.6511099  0.6566060  0.3613984
C33 C 1.0  0.6535309  0.6886770  0.3783049
C33 C 1.0  0.6305467  0.6833730  0.3617813
C33 C 1.0  0.6292062  0.6788447  0.3902011
C33 C 1.0  0.6505788  0.6572245  0.3517627
C33 C 1.0  0.6567097  0.6944842  0.3712562
C33 C 1.0  0.6208902  0.6838734  0.3618534
C33 C 1.0  0.6323841  0.6824306  0.3986006
C33 C 1.0  0.6514693  0.6545414  0.3768902
C33 C 1.0  0.6573251  0.6750255  0.3851050
C33 C 1.0  0.6419475  0.6740190  0.3563480
C33 C 1.0  0.6263460  0.6649086  0.3835232
C33 C 1.0  0.6460949  0.6526159  0.3778552
C33 C 1.0  0.6533788  0.6748986  0.3893524
C33 C 1.0  0.6465962  0.6771609  0.3578142
C33 C 1.0  0.6240516  0.6666660  0.3784956
C33 C 1.0  0.6422795  0.6519537  0.3735384
C33 C 1.0  0.6495192  0.6791593  0.3900407
C33 C 1.0  0.6460890  0.6822502  0.3605293
C33 C 1.0  0.6234209  0.6722839  0.3772438
C33 C 1.0  0.6439530  0.6532922  0.3681593
C33 C 1.0  0.6496521  0.6836214  0.3863385
C33 C 1.0  0.6407688  0.6841769  0.3617989
C33 C 1.0  0.6251692  0.6761913  0.3811564
C33 C 1.0  0.6493003  0.6552323  0.3670312
C33 C 1.0  0.6535309  0.6838936  0.3820483
C33 C 1.0  0.6360306  0.6811567  0.3604011
C33 C 1.0  0.6274782  0.6745946  0.3862207
C33 C 1.0  0.6529947  0.6558400  0.3714482
C33 C 1.0  0.6573303  0.6795485  0.3814896
C33 C 1.0  0.6367035  0.6760775  0.3576843
C33 C 1.0  0.6280436  0.6689300  0.3873268
C33 C 1.0  0.6553272  0.6551221  0.3815457
C33 C 1.0  0.6614187  0.6705985  0.3843742
C33 C 1.0  0.6424334  0.6686973  0.3534604
C33 C 1.0  0.6269855  0.6590256  0.3848934
C33 C 1.0  0.6637673  0.6567153  0.3859876
C33 C 1.0  0.6663263  0.6625480  0.3865210
C33 C 1.0  0.6468169  0.6614523  0.3487916
C33 C 1.0  0.6259930  0.6494648  0.3838394
C33 C 1.0  0.6366469  0.6498955  0.3745015
C33 C 1.0  0.6454966  0.6788561  0.3945814
C33 C 1.0  0.6510824  0.6854080  0.3619382
C33 C 1.0  0.6209543  0.6739155  0.3719387
H33 H 1.0  0.6270059  0.6462235  0.3755429
H33 H 1.0  0.6292848  0.6417838  0.3806963
H33 H 1.0  0.6390153  0.6779341  0.4026213
H33 H 1.0  0.6392927  0.6850320  0.4036225
H33 H 1.0  0.6599119  0.6904766  0.3639047
H33 H 1.0  0.6565931  0.6967031  0.3626087
H33 H 1.0  0.6164863  0.6761289  0.3628480
H33 H 1.0  0.6132015  0.6817485  0.3658635
H33 H 1.0  0.6551533  0.6585673  0.3611609
H33 H 1.0  0.6500477  0.6914738  0.3788468
H33 H 1.0  0.6306172  0.6870657  0.3643526
H33 H 1.0  0.6290446  0.6830566  0.3886251
H33 H 1.0  0.6547918  0.6588793  0.3519760
H33 H 1.0  0.6509077  0.6535263  0.3491967
H33 H 1.0  0.6532245  0.6971640  0.3723564
H33 H 1.0  0.6603799  0.6970403  0.3718595
H33 H 1.0  0.6214455  0.6877275  0.3641718
H33 H 1.0  0.6186195  0.6850650  0.3581394
H33 H 1.0  0.6317715  0.6865013  0.3967056
H33 H 1.0  0.6297323  0.6824342  0.4022523
H33 H 1.0  0.6448248  0.6515826  0.3820243
H33 H 1.0  0.6533581  0.6714124  0.3921643
H33 H 1.0  0.6506633  0.6755911  0.3567871
H33 H 1.0  0.6227270  0.6635731  0.3755391
H33 H 1.0  0.6410791  0.6528101  0.3647582
H33 H 1.0  0.6466792  0.6869315  0.3868539
H33 H 1.0  0.6403511  0.6881128  0.3638948
H33 H 1.0  0.6246873  0.6805430  0.3802129
H33 H 1.0  0.6571483  0.6573274  0.3706767
H33 H 1.0  0.6603424  0.6797384  0.3781807
H33 H 1.0  0.6330527  0.6737253  0.3565894
H33 H 1.0  0.6298237  0.6676710  0.3912391
H33 H 1.0  0.6534729  0.6544978  0.3855981
H33 H 1.0  0.6638786  0.6709291  0.3806207
H33 H 1.0  0.6385648  0.6664353  0.3530496
H33 H 1.0  0.6293055  0.6582278  0.3886658
H33 H 1.0  0.6615568  0.6557086  0.3898134
H33 H 1.0  0.6671057  0.6536882  0.3857395
H33 H 1.0  0.6687602  0.6634465  0.3828055
H33 H 1.0  0.6693233  0.6625101  0.3898957
H33 H 1.0  0.6426683  0.6596860  0.3483378
H33 H 1.0  0.6483149  0.6620063  0.3445706
H33 H 1.0  0.6281052  0.6491467  0.3878359
H33 H 1.0  0.6219885  0.6474831  0.3844768
H33 H 1.0  0.6339471  0.6500871  0.3709065
H33 H 1.0  0.6454836  0.6749447  0.3968071
H33 H 1.0  0.6549457  0.6832154  0.3612174
H33 H 1.0  0.6202776  0.6705157  0.3690691
N33 N 1.0  0.6604482  0.6562546  0.3809745
N33 N 1.0  0.6621063  0.6666565  0.3878129
N33 N 1.0  0.6469757  0.6668109  0.3515519
N33 N 1.0  0.6250090  0.6551100  0.3819617
N33 N 1.0  0.6349765  0.6480119  0.3791381
N33 N 1.0  0.6572731  0.6895610  0.3746922
N33 N 1.0  0.6509889  0.6903254  0.3638474
N33 N 1.0  0.6196714  0.6788849  0.3707165
N33 N 1.0  0.6482438  0.6556088  0.3570823
N33 N 1.0  0.6422530  0.6828084  0.3958829
N33 N 1.0  0.6260224  0.6812146  0.3601359
N33 N 1.0  0.6307735  0.6777748  0.3951236
C34 C 1.0  0.3973839  0.5689118  0.3712293
C34 C 1.0  0.3565580  0.5805138  0.3732502
C34 C 1.0  0.3717458  0.6151689  0.3894367
C34 C 1.0  0.3861354  0.6012131  0.3535011
C34 C 1.0  0.3999893  0.5915195  0.3911313
C34 C 1.0  0.3656001  0.6025879  0.3872472
C34 C 1.0  0.3843328  0.6076918  0.3659764
C34 C 1.0  0.3673219  0.5844650  0.3649209
C34 C 1.0  0.4065261  0.5986318  0.3906900
C34 C 1.0  0.3662033  0.6119865  0.3894409
C34 C 1.0  0.3853231  0.6068539  0.3563943
C34 C 1.0  0.3584096  0.5814934  0.3672117
C34 C 1.0  0.3902838  0.5792718  0.3915526
C34 C 1.0  0.3695469  0.5886570  0.3933584
C34 C 1.0  0.3929861  0.6062442  0.3790156
C34 C 1.0  0.3820469  0.5789742  0.3648185
C34 C 1.0  0.3916834  0.5766050  0.3866077
C34 C 1.0  0.3671650  0.5851310  0.3894184
C34 C 1.0  0.3891205  0.6079824  0.3829736
C34 C 1.0  0.3847643  0.5834583  0.3623412
C34 C 1.0  0.3957680  0.5787068  0.3830683
C34 C 1.0  0.3643088  0.5871972  0.3848254
C34 C 1.0  0.3837680  0.6096110  0.3814807
C34 C 1.0  0.3819016  0.5882194  0.3607096
C34 C 1.0  0.3984546  0.5836101  0.3845742
C34 C 1.0  0.3638789  0.5929475  0.3842070
C34 C 1.0  0.3823042  0.6094531  0.3758718
C34 C 1.0  0.3761797  0.5884437  0.3616269
C34 C 1.0  0.3971652  0.5863980  0.3894930
C34 C 1.0  0.3662015  0.5965979  0.3880547
C34 C 1.0  0.3860505  0.6077423  0.3718019
C34 C 1.0  0.3733241  0.5840489  0.3640881
C34 C 1.0  0.3930637  0.5841733  0.3929217
C34 C 1.0  0.3690316  0.5943744  0.3926015
C34 C 1.0  0.3913734  0.6061415  0.3734558
C34 C 1.0  0.3763320  0.5793492  0.3656672
C34 C 1.0  0.3860069  0.5768806  0.3951420
C34 C 1.0  0.3725139  0.5865309  0.3982129
C34 C 1.0  0.3986240  0.6045699  0.3805339
C34 C 1.0  0.3850051  0.5739445  0.3665054
C34 C 1.0  0.3805323  0.5758935  0.4030512
C34 C 1.0  0.3757898  0.5799340  0.4044780
C34 C 1.0  0.4062927  0.6032458  0.3862731
C34 C 1.0  0.3924480  0.5678251  0.3673167
C34 C 1.0  0.3972971  0.5759174  0.3778942
C34 C 1.0  0.3618491  0.5833328  0.3808370
C34 C 1.0  0.3798829  0.6114411  0.3857757
C34 C 1.0  0.3849281  0.5927886  0.3580919
H34 H 1.0  0.4004500  0.5714624  0.3690780
H34 H 1.0  0.3994820  0.5649976  0.3720329
H34 H 1.0  0.3576656  0.5762947  0.3744763
H34 H 1.0  0.3520496  0.5806305  0.3734182
H34 H 1.0  0.3737409  0.6146811  0.3934759
H34 H 1.0  0.3708785  0.6195848  0.3890915
H34 H 1.0  0.3905476  0.6001792  0.3534767
H34 H 1.0  0.3850156  0.6016437  0.3491506
H34 H 1.0  0.3982361  0.5935455  0.3947470
H34 H 1.0  0.3637970  0.6037690  0.3832974
H34 H 1.0  0.3799567  0.6085047  0.3653119
H34 H 1.0  0.3655866  0.5885171  0.3640163
H34 H 1.0  0.4046364  0.6001465  0.3945199
H34 H 1.0  0.4108449  0.5978585  0.3917478
H34 H 1.0  0.3640817  0.6126945  0.3854995
H34 H 1.0  0.3634955  0.6137996  0.3925631
H34 H 1.0  0.3809476  0.6080148  0.3561814
H34 H 1.0  0.3874860  0.6100233  0.3540181
H34 H 1.0  0.3570635  0.5856158  0.3658964
H34 H 1.0  0.3561783  0.5786288  0.3645315
H34 H 1.0  0.3895946  0.5728108  0.3854662
H34 H 1.0  0.3675466  0.5807045  0.3899849
H34 H 1.0  0.3903462  0.6080744  0.3872804
H34 H 1.0  0.3891846  0.5831895  0.3616704
H34 H 1.0  0.4016267  0.5853096  0.3819081
H34 H 1.0  0.3616700  0.5945693  0.3806643
H34 H 1.0  0.3781712  0.6107123  0.3746923
H34 H 1.0  0.3739427  0.5921142  0.3603690
H34 H 1.0  0.3920008  0.5862518  0.3967439
H34 H 1.0  0.3708337  0.5971781  0.3955929
H34 H 1.0  0.3942900  0.6048181  0.3703250
H34 H 1.0  0.3741439  0.5759356  0.3675697
H34 H 1.0  0.3838051  0.5733873  0.3933533
H34 H 1.0  0.3746165  0.5896795  0.4006448
H34 H 1.0  0.4010212  0.6028060  0.3771586
H34 H 1.0  0.3825237  0.5710176  0.3688561
H34 H 1.0  0.3788053  0.5722472  0.4009877
H34 H 1.0  0.3823039  0.5743274  0.4068954
H34 H 1.0  0.3774801  0.5834534  0.4067787
H34 H 1.0  0.3729751  0.5779009  0.4073616
H34 H 1.0  0.4084214  0.6018283  0.3825320
H34 H 1.0  0.4087143  0.6067653  0.3877280
H34 H 1.0  0.3895078  0.5650551  0.3693700
H34 H 1.0  0.3939240  0.5655096  0.3637349
H34 H 1.0  0.4001214  0.5782480  0.3752788
H34 H 1.0  0.3629395  0.5790176  0.3815014
H34 H 1.0  0.3813456  0.6108559  0.3899911
H34 H 1.0  0.3894036  0.5923192  0.3581127
N34 N 1.0  0.3849052  0.5786830  0.3999763
N34 N 1.0  0.3726582  0.5814283  0.3995468
N34 N 1.0  0.4006281  0.6051113  0.3853840
N34 N 1.0  0.3900646  0.5730014  0.3653454
N34 N 1.0  0.3955140  0.5711497  0.3765071
N34 N 1.0  0.3670393  0.6061795  0.3908340
N34 N 1.0  0.3751647  0.6135611  0.3847373
N34 N 1.0  0.3825820  0.5969949  0.3559386
N34 N 1.0  0.4041667  0.5934968  0.3885865
N34 N 1.0  0.3586776  0.5848256  0.3768939
N34 N 1.0  0.3876352  0.6067869  0.3619627
N34 N 1.0  0.3643131  0.5804531  0.3665590
C35 C 1.0  0.5976271  0.5919353  0.5805614
C35 C 1.0  0.5740685  0.5571619  0.5741382
C35 C 1.0  0.5430184  0.5840325  0.5713949
C35 C 1.0  0.5767156  0.5891029  0.5483295
C35 C 1.0  0.5703851  0.6036714  0.5864035
C35 C 1.0  0.5522613  0.5741165  0.5755289
C35 C 1.0  0.5647322  0.5908589  0.5556897
C35 C 1.0  0.5784859  0.5675543  0.5655745
C35 C 1.0  0.5669813  0.6119714  0.5827932
C35 C 1.0  0.5437907  0.5778231  0.5726969
C35 C 1.0  0.5704715  0.5904047  0.5479209
C35 C 1.0  0.5768666  0.5584968  0.5685488
C35 C 1.0  0.5769156  0.5908036  0.5924162
C35 C 1.0  0.5617473  0.5743023  0.5880580
C35 C 1.0  0.5622430  0.6001316  0.5681323
C35 C 1.0  0.5877262  0.5797706  0.5690912
C35 C 1.0  0.5819668  0.5907245  0.5895873
C35 C 1.0  0.5657711  0.5705070  0.5863162
C35 C 1.0  0.5576319  0.5974802  0.5704430
C35 C 1.0  0.5862149  0.5834173  0.5648432
C35 C 1.0  0.5833446  0.5948078  0.5857068
C35 C 1.0  0.5654548  0.5678984  0.5811569
C35 C 1.0  0.5553267  0.5927463  0.5680333
C35 C 1.0  0.5822572  0.5819779  0.5608694
C35 C 1.0  0.5795135  0.5990248  0.5846738
C35 C 1.0  0.5609844  0.5691797  0.5776917
C35 C 1.0  0.5577573  0.5906520  0.5632028
C35 C 1.0  0.5797721  0.5767501  0.5612241
C35 C 1.0  0.5744132  0.5992421  0.5874252
C35 C 1.0  0.5568868  0.5729462  0.5792878
C35 C 1.0  0.5623631  0.5931857  0.5607753
C35 C 1.0  0.5811745  0.5729982  0.5654054
C35 C 1.0  0.5731838  0.5950920  0.5912715
C35 C 1.0  0.5573444  0.5754765  0.5844854
C35 C 1.0  0.5645566  0.5979193  0.5633078
C35 C 1.0  0.5851557  0.5745874  0.5693110
C35 C 1.0  0.5756842  0.5864560  0.5964752
C35 C 1.0  0.5620182  0.5770281  0.5934789
C35 C 1.0  0.5646647  0.6051240  0.5706030
C35 C 1.0  0.5919041  0.5812245  0.5732537
C35 C 1.0  0.5707947  0.5819177  0.6034752
C35 C 1.0  0.5652963  0.5788437  0.6023930
C35 C 1.0  0.5653713  0.6126413  0.5766441
C35 C 1.0  0.5988443  0.5864775  0.5774658
C35 C 1.0  0.5886499  0.5947863  0.5827500
C35 C 1.0  0.5697503  0.5639202  0.5795403
C35 C 1.0  0.5504684  0.5901446  0.5705864
C35 C 1.0  0.5808467  0.5859261  0.5564749
H35 H 1.0  0.5976265  0.5953581  0.5775916
H35 H 1.0  0.6010645  0.5928139  0.5833510
H35 H 1.0  0.5772224  0.5570615  0.5773901
H35 H 1.0  0.5724335  0.5529589  0.5739704
H35 H 1.0  0.5420575  0.5862454  0.5752307
H35 H 1.0  0.5393476  0.5845244  0.5688152
H35 H 1.0  0.5789882  0.5929513  0.5490794
H35 H 1.0  0.5781599  0.5876625  0.5443039
H35 H 1.0  0.5663943  0.6030632  0.5883925
H35 H 1.0  0.5526810  0.5723078  0.5714301
H35 H 1.0  0.5629905  0.5868955  0.5544607
H35 H 1.0  0.5751046  0.5670488  0.5626486
H35 H 1.0  0.5632528  0.6111030  0.5852175
H35 H 1.0  0.5684779  0.6159393  0.5843376
H35 H 1.0  0.5444848  0.5755698  0.5688267
H35 H 1.0  0.5399073  0.5761897  0.5743151
H35 H 1.0  0.5682259  0.5866018  0.5469046
H35 H 1.0  0.5697912  0.5931371  0.5443938
H35 H 1.0  0.5737577  0.5583319  0.5652557
H35 H 1.0  0.5797820  0.5551952  0.5675654
H35 H 1.0  0.5849162  0.5874548  0.5904066
H35 H 1.0  0.5691839  0.5695792  0.5890644
H35 H 1.0  0.5558220  0.5991755  0.5741726
H35 H 1.0  0.5881931  0.5874311  0.5646501
H35 H 1.0  0.5804884  0.6022262  0.5816974
H35 H 1.0  0.5607160  0.5671708  0.5736976
H35 H 1.0  0.5559892  0.5869940  0.5613183
H35 H 1.0  0.5767111  0.5756120  0.5581589
H35 H 1.0  0.5692718  0.5951764  0.5934506
H35 H 1.0  0.5541851  0.5783909  0.5857434
H35 H 1.0  0.5681168  0.5998989  0.5614461
H35 H 1.0  0.5862593  0.5717003  0.5725524
H35 H 1.0  0.5786749  0.5830951  0.5965788
H35 H 1.0  0.5589550  0.5802658  0.5940977
H35 H 1.0  0.5685333  0.6064494  0.5687246
H35 H 1.0  0.5922985  0.5782624  0.5766183
H35 H 1.0  0.5741984  0.5789260  0.6034463
H35 H 1.0  0.5707276  0.5835663  0.6076760
H35 H 1.0  0.5618657  0.5817899  0.6026882
H35 H 1.0  0.5645983  0.5759034  0.6057455
H35 H 1.0  0.5690547  0.6137756  0.5742603
H35 H 1.0  0.5625957  0.6161783  0.5762522
H35 H 1.0  0.5991110  0.5830950  0.5804693
H35 H 1.0  0.6029621  0.5867392  0.5756368
H35 H 1.0  0.5889782  0.5978584  0.5794784
H35 H 1.0  0.5732542  0.5637076  0.5823563
H35 H 1.0  0.5493266  0.5918456  0.5745932
H35 H 1.0  0.5826623  0.5900124  0.5569817
N35 N 1.0  0.5714812  0.5865388  0.5996630
N35 N 1.0  0.5655197  0.5757599  0.5972164
N35 N 1.0  0.5624752  0.6077565  0.5746168
N35 N 1.0  0.5948749  0.5855778  0.5730166
N35 N 1.0  0.5926051  0.5914783  0.5838674
N35 N 1.0  0.5480546  0.5769997  0.5768805
N35 N 1.0  0.5477469  0.5862140  0.5683550
N35 N 1.0  0.5777618  0.5847431  0.5523617
N35 N 1.0  0.5714010  0.6079219  0.5834475
N35 N 1.0  0.5694729  0.5609151  0.5752127
N35 N 1.0  0.5685167  0.5932266  0.5528780
N35 N 1.0  0.5799375  0.5636776  0.5688449
C36 C 1.0  0.5297853  0.3991178  0.4392870
C36 C 1.0  0.5143415  0.3604397  0.4308644
C36 C 1.0  0.5089896  0.3756148  0.3929864
C36 C 1.0  0.5458081  0.3782050  0.4111775
C36 C 1.0  0.5149964  0.4055215  0.4137081
C36 C 1.0  0.5072970  0.3708120  0.4062121
C36 C 1.0  0.5343845  0.3800503  0.4029949
C36 C 1.0  0.5264300  0.3669780  0.4274043
C36 C 1.0  0.5186237  0.4104876  0.4062455
C36 C 1.0  0.5065877  0.3708980  0.3965684
C36 C 1.0  0.5434971  0.3777204  0.4052383
C36 C 1.0  0.5207089  0.3599104  0.4306945
C36 C 1.0  0.5096300  0.3982892  0.4264861
C36 C 1.0  0.5014731  0.3784548  0.4186486
C36 C 1.0  0.5253398  0.3928353  0.4016776
C36 C 1.0  0.5312695  0.3813206  0.4316299
C36 C 1.0  0.5143971  0.3982061  0.4297712
C36 C 1.0  0.5038291  0.3753314  0.4229291
C36 C 1.0  0.5204738  0.3904087  0.3996612
C36 C 1.0  0.5350736  0.3823790  0.4273829
C36 C 1.0  0.5194042  0.4004749  0.4279243
C36 C 1.0  0.5072666  0.3708001  0.4218456
C36 C 1.0  0.5200849  0.3847075  0.3987261
C36 C 1.0  0.5360884  0.3785237  0.4231839
C36 C 1.0  0.5195678  0.4028456  0.4226441
C36 C 1.0  0.5083509  0.3694247  0.4163169
C36 C 1.0  0.5247104  0.3814051  0.3998778
C36 C 1.0  0.5331750  0.3735103  0.4232841
C36 C 1.0  0.5148793  0.4030057  0.4192350
C36 C 1.0  0.5060729  0.3724444  0.4119332
C36 C 1.0  0.5296391  0.3836781  0.4018944
C36 C 1.0  0.5293455  0.3723062  0.4274569
C36 C 1.0  0.5099539  0.4006987  0.4212215
C36 C 1.0  0.5026502  0.3769561  0.4131809
C36 C 1.0  0.5298720  0.3894048  0.4027793
C36 C 1.0  0.5284394  0.3762698  0.4315919
C36 C 1.0  0.5044726  0.3958979  0.4286256
C36 C 1.0  0.4978276  0.3831884  0.4197412
C36 C 1.0  0.5258043  0.3988161  0.4026306
C36 C 1.0  0.5302072  0.3853195  0.4360769
C36 C 1.0  0.4950520  0.3937248  0.4288043
C36 C 1.0  0.4924712  0.3892937  0.4249888
C36 C 1.0  0.5231548  0.4081132  0.4024136
C36 C 1.0  0.5314665  0.3933136  0.4413694
C36 C 1.0  0.5244159  0.4004476  0.4313554
C36 C 1.0  0.5095995  0.3676322  0.4264731
C36 C 1.0  0.5149114  0.3823689  0.3965681
C36 C 1.0  0.5401451  0.3798083  0.4188500
H36 H 1.0  0.5331906  0.4008695  0.4368639
H36 H 1.0  0.5293542  0.4018622  0.4428439
H36 H 1.0  0.5131225  0.3624541  0.4347358
H36 H 1.0  0.5125513  0.3563030  0.4310892
H36 H 1.0  0.5059326  0.3789450  0.3926728
H36 H 1.0  0.5095061  0.3741060  0.3887641
H36 H 1.0  0.5473236  0.3824241  0.4118409
H36 H 1.0  0.5494660  0.3755849  0.4115251
H36 H 1.0  0.5112527  0.4048956  0.4112905
H36 H 1.0  0.5104226  0.3675996  0.4058137
H36 H 1.0  0.5334924  0.3756525  0.4026538
H36 H 1.0  0.5271031  0.3645163  0.4236979
H36 H 1.0  0.5145726  0.4098777  0.4043087
H36 H 1.0  0.5191361  0.4149649  0.4064906
H36 H 1.0  0.5095340  0.3674558  0.3966603
H36 H 1.0  0.5029258  0.3692421  0.3945149
H36 H 1.0  0.5422288  0.3734355  0.4044840
H36 H 1.0  0.5468518  0.3784740  0.4023146
H36 H 1.0  0.5219118  0.3576564  0.4269516
H36 H 1.0  0.5220338  0.3572807  0.4341146
H36 H 1.0  0.5142448  0.3963708  0.4338541
H36 H 1.0  0.5029295  0.3764688  0.4271667
H36 H 1.0  0.5169559  0.3930427  0.3987974
H36 H 1.0  0.5372782  0.3862779  0.4273936
H36 H 1.0  0.5233880  0.4046275  0.4211308
H36 H 1.0  0.5110036  0.3659205  0.4154540
H36 H 1.0  0.5244349  0.3769932  0.3991583
H36 H 1.0  0.5339463  0.3705101  0.4200494
H36 H 1.0  0.5062781  0.4007783  0.4186639
H36 H 1.0  0.5008738  0.3793049  0.4098067
H36 H 1.0  0.5336753  0.3911865  0.4043351
H36 H 1.0  0.5254845  0.3753590  0.4348321
H36 H 1.0  0.5049118  0.3936912  0.4325227
H36 H 1.0  0.4967180  0.3855741  0.4160906
H36 H 1.0  0.5295922  0.4000889  0.4047003
H36 H 1.0  0.5267878  0.3842295  0.4387916
H36 H 1.0  0.4959008  0.3918821  0.4328566
H36 H 1.0  0.4919676  0.3969218  0.4296007
H36 H 1.0  0.4913752  0.3912022  0.4210274
H36 H 1.0  0.4885421  0.3879634  0.4267675
H36 H 1.0  0.5272226  0.4089628  0.4042214
H36 H 1.0  0.5231073  0.4104032  0.3985249
H36 H 1.0  0.5281722  0.3916733  0.4440135
H36 H 1.0  0.5350437  0.3937326  0.4440893
H36 H 1.0  0.5281356  0.4018414  0.4292411
H36 H 1.0  0.5088816  0.3694464  0.4305284
H36 H 1.0  0.5114855  0.3852800  0.3963660
H36 H 1.0  0.5417080  0.3840272  0.4189456
N36 N 1.0  0.4998158  0.3963327  0.4261845
N36 N 1.0  0.4960537  0.3844642  0.4245435
N36 N 1.0  0.5221218  0.4023028  0.4011762
N36 N 1.0  0.5330186  0.3897286  0.4367759
N36 N 1.0  0.5244889  0.3989383  0.4364103
N36 N 1.0  0.5049300  0.3729290  0.4019987
N36 N 1.0  0.5143919  0.3773500  0.3950267
N36 N 1.0  0.5417660  0.3763222  0.4152368
N36 N 1.0  0.5191045  0.4082414  0.4118208
N36 N 1.0  0.5122548  0.3631122  0.4258780
N36 N 1.0  0.5391929  0.3818249  0.4042454
N36 N 1.0  0.5233493  0.3652927  0.4313414
C37 C 1.0  0.4594364  0.5961891  0.5266593
C37 C 1.0  0.4269771  0.6211385  0.5152859
C37 C 1.0  0.4061592  0.5856971  0.5132422
C37 C 1.0  0.4269729  0.5953947  0.5473884
C37 C 1.0  0.4414673  0.5751326  0.5145051
C37 C 1.0  0.4132398  0.5976380  0.5103914
C37 C 1.0  0.4201729  0.5887342  0.5368881
C37 C 1.0  0.4299847  0.6140150  0.5271628
C37 C 1.0  0.4392292  0.5666576  0.5185885
C37 C 1.0  0.4057073  0.5915882  0.5108052
C37 C 1.0  0.4217438  0.5920672  0.5458282
C37 C 1.0  0.4274014  0.6215288  0.5216514
C37 C 1.0  0.4461979  0.5886571  0.5082530
C37 C 1.0  0.4267882  0.5992689  0.5025953
C37 C 1.0  0.4257589  0.5777689  0.5271129
C37 C 1.0  0.4427542  0.6054348  0.5303732
C37 C 1.0  0.4493573  0.5908170  0.5125977
C37 C 1.0  0.4285172  0.6044017  0.5046675
C37 C 1.0  0.4220277  0.5783634  0.5227134
C37 C 1.0  0.4406345  0.6020212  0.5345544
C37 C 1.0  0.4500117  0.5879551  0.5175987
C37 C 1.0  0.4253658  0.6073307  0.5085422
C37 C 1.0  0.4177423  0.5822546  0.5228704
C37 C 1.0  0.4351444  0.6024593  0.5363412
C37 C 1.0  0.4473926  0.5828257  0.5181953
C37 C 1.0  0.4203779  0.6049993  0.5103641
C37 C 1.0  0.4172465  0.5856183  0.5275679
C37 C 1.0  0.4317364  0.6064200  0.5338254
C37 C 1.0  0.4441952  0.5805293  0.5139370
C37 C 1.0  0.4185158  0.5998850  0.5083891
C37 C 1.0  0.4208922  0.5851452  0.5320412
C37 C 1.0  0.4337054  0.6099018  0.5296389
C37 C 1.0  0.4436369  0.5835088  0.5090035
C37 C 1.0  0.4217846  0.5970734  0.5045114
C37 C 1.0  0.4251325  0.5812010  0.5317335
C37 C 1.0  0.4392273  0.6093404  0.5279590
C37 C 1.0  0.4456745  0.5917945  0.5030784
C37 C 1.0  0.4300421  0.5961842  0.4984982
C37 C 1.0  0.4302405  0.5736703  0.5270074
C37 C 1.0  0.4485184  0.6050371  0.5284996
C37 C 1.0  0.4431727  0.5934926  0.4938936
C37 C 1.0  0.4371286  0.5945749  0.4921189
C37 C 1.0  0.4354216  0.5662048  0.5237022
C37 C 1.0  0.4577171  0.6020562  0.5285229
C37 C 1.0  0.4533527  0.5901648  0.5221644
C37 C 1.0  0.4273337  0.6127130  0.5105544
C37 C 1.0  0.4139127  0.5826885  0.5181761
C37 C 1.0  0.4331313  0.5988175  0.5407654
H37 H 1.0  0.4591037  0.5933560  0.5301804
H37 H 1.0  0.4638256  0.5962327  0.5256098
H37 H 1.0  0.4310526  0.6219399  0.5134749
H37 H 1.0  0.4243603  0.6245023  0.5138013
H37 H 1.0  0.4075400  0.5828504  0.5099982
H37 H 1.0  0.4020249  0.5842726  0.5143599
H37 H 1.0  0.4302919  0.5925129  0.5484913
H37 H 1.0  0.4261382  0.5977127  0.5511695
H37 H 1.0  0.4386870  0.5740793  0.5111268
H37 H 1.0  0.4113881  0.5999522  0.5137772
H37 H 1.0  0.4170806  0.5919638  0.5363787
H37 H 1.0  0.4256868  0.6136599  0.5284480
H37 H 1.0  0.4367896  0.5658857  0.5148487
H37 H 1.0  0.4422434  0.5633014  0.5187271
H37 H 1.0  0.4040702  0.5943841  0.5139737
H37 H 1.0  0.4025880  0.5915700  0.5075437
H37 H 1.0  0.4183480  0.5949475  0.5449857
H37 H 1.0  0.4204018  0.5897068  0.5494334
H37 H 1.0  0.4232762  0.6209948  0.5234497
H37 H 1.0  0.4286233  0.6257281  0.5227652
H37 H 1.0  0.4513776  0.5947848  0.5121111
H37 H 1.0  0.4323820  0.6061224  0.5031968
H37 H 1.0  0.4224895  0.5757166  0.5191299
H37 H 1.0  0.4433453  0.5989951  0.5364399
H37 H 1.0  0.4478423  0.5805376  0.5220190
H37 H 1.0  0.4179207  0.6072488  0.5133578
H37 H 1.0  0.4139370  0.5886323  0.5277142
H37 H 1.0  0.4274870  0.6067811  0.5351939
H37 H 1.0  0.4411912  0.5818159  0.5056551
H37 H 1.0  0.4203633  0.5931173  0.5029665
H37 H 1.0  0.4279625  0.5808140  0.5351834
H37 H 1.0  0.4407738  0.6120252  0.5247247
H37 H 1.0  0.4474041  0.5959462  0.5032274
H37 H 1.0  0.4285212  0.5920364  0.4976431
H37 H 1.0  0.4331544  0.5740009  0.5304207
H37 H 1.0  0.4494825  0.6075312  0.5248802
H37 H 1.0  0.4453033  0.5974597  0.4944025
H37 H 1.0  0.4453297  0.5914376  0.4905035
H37 H 1.0  0.4350747  0.5906093  0.4913496
H37 H 1.0  0.4371475  0.5966715  0.4881220
H37 H 1.0  0.4379108  0.5667088  0.5274555
H37 H 1.0  0.4338040  0.5619980  0.5239338
H37 H 1.0  0.4583053  0.6049401  0.5250775
H37 H 1.0  0.4605817  0.6034569  0.5317169
H37 H 1.0  0.4530832  0.5878078  0.5259882
H37 H 1.0  0.4314983  0.6137918  0.5092335
H37 H 1.0  0.4150714  0.5802352  0.5145858
H37 H 1.0  0.4360160  0.5955847  0.5419813
N37 N 1.0  0.4434019  0.5898826  0.4987180
N37 N 1.0  0.4343094  0.5981351  0.4960855
N37 N 1.0  0.4307453  0.5699862  0.5232649
N37 N 1.0  0.4521615  0.6020445  0.5308672
N37 N 1.0  0.4563593  0.5944815  0.5217629
N37 N 1.0  0.4109426  0.5933367  0.5083770
N37 N 1.0  0.4095582  0.5856668  0.5182226
N37 N 1.0  0.4284071  0.5993362  0.5430561
N37 N 1.0  0.4422432  0.5718802  0.5185864
N37 N 1.0  0.4244601  0.6159258  0.5135968
N37 N 1.0  0.4229007  0.5881763  0.5413694
N37 N 1.0  0.4315786  0.6177378  0.5237818
C38 C 1.0  0.3808102  0.2637533  0.5170436
C38 C 1.0  0.3816394  0.2943222  0.4875430
C38 C 1.0  0.3623516  0.3165481  0.5163116
C38 C 1.0  0.3976410  0.2974026  0.5253291
C38 C 1.0  0.3595541  0.2818882  0.5285887
C38 C 1.0  0.3657396  0.3087814  0.5049518
C38 C 1.0  0.3850292  0.3038533  0.5257617
C38 C 1.0  0.3887946  0.2923534  0.4996169
C38 C 1.0  0.3590487  0.2847445  0.5378134
C38 C 1.0  0.3629927  0.3165887  0.5099528
C38 C 1.0  0.3945238  0.3026727  0.5271616
C38 C 1.0  0.3874360  0.2942627  0.4902352
C38 C 1.0  0.3606293  0.2761903  0.5140712
C38 C 1.0  0.3600845  0.2947311  0.5007559
C38 C 1.0  0.3713997  0.2981893  0.5311605
C38 C 1.0  0.3879436  0.2801966  0.5095402
C38 C 1.0  0.3655754  0.2732031  0.5144394
C38 C 1.0  0.3643995  0.2929010  0.4973411
C38 C 1.0  0.3676958  0.3016200  0.5283068
C38 C 1.0  0.3899322  0.2827138  0.5143711
C38 C 1.0  0.3686345  0.2729782  0.5193609
C38 C 1.0  0.3690991  0.2961442  0.4963832
C38 C 1.0  0.3695476  0.3057283  0.5246706
C38 C 1.0  0.3915390  0.2882758  0.5144574
C38 C 1.0  0.3666400  0.2758556  0.5239728
C38 C 1.0  0.3694370  0.3013317  0.4989541
C38 C 1.0  0.3752609  0.3063532  0.5238994
C38 C 1.0  0.3911010  0.2913461  0.5095572
C38 C 1.0  0.3617039  0.2788921  0.5237627
C38 C 1.0  0.3652121  0.3032996  0.5023895
C38 C 1.0  0.3790846  0.3030068  0.5266754
C38 C 1.0  0.3891352  0.2889759  0.5046536
C38 C 1.0  0.3587632  0.2790198  0.5187763
C38 C 1.0  0.3605693  0.2999338  0.5032508
C38 C 1.0  0.3770738  0.2989367  0.5302840
C38 C 1.0  0.3875648  0.2833940  0.5047283
C38 C 1.0  0.3575527  0.2762617  0.5088344
C38 C 1.0  0.3551186  0.2913793  0.5017526
C38 C 1.0  0.3695009  0.2938977  0.5350167
C38 C 1.0  0.3862882  0.2743542  0.5093960
C38 C 1.0  0.3502036  0.2781305  0.5028344
C38 C 1.0  0.3489670  0.2840029  0.5006348
C38 C 1.0  0.3632109  0.2888678  0.5403681
C38 C 1.0  0.3851820  0.2653164  0.5126510
C38 C 1.0  0.3738042  0.2698209  0.5198021
C38 C 1.0  0.3734874  0.2940610  0.4927370
C38 C 1.0  0.3655052  0.3092466  0.5218122
C38 C 1.0  0.3936363  0.2907114  0.5196109
H38 H 1.0  0.3825503  0.2644229  0.5211739
H38 H 1.0  0.3800459  0.2593116  0.5168075
H38 H 1.0  0.3805557  0.2901138  0.4862599
H38 H 1.0  0.3818495  0.2966919  0.4837081
H38 H 1.0  0.3581900  0.3151046  0.5173750
H38 H 1.0  0.3625278  0.3208016  0.5178109
H38 H 1.0  0.3973463  0.2942881  0.5286078
H38 H 1.0  0.4020410  0.2983574  0.5250211
H38 H 1.0  0.3559954  0.2845056  0.5277301
H38 H 1.0  0.3697582  0.3107269  0.5043915
H38 H 1.0  0.3860182  0.3067617  0.5224729
H38 H 1.0  0.3896210  0.2967322  0.5002443
H38 H 1.0  0.3553165  0.2869879  0.5365599
H38 H 1.0  0.3576711  0.2818975  0.5410330
H38 H 1.0  0.3670558  0.3182857  0.5088811
H38 H 1.0  0.3600179  0.3195049  0.5082167
H38 H 1.0  0.3950444  0.3058794  0.5240019
H38 H 1.0  0.3965307  0.3043326  0.5308476
H38 H 1.0  0.3886340  0.2985080  0.4912739
H38 H 1.0  0.3904486  0.2929227  0.4871538
H38 H 1.0  0.3670959  0.2709814  0.5108597
H38 H 1.0  0.3640451  0.2888818  0.4953965
H38 H 1.0  0.3633018  0.3010636  0.5289718
H38 H 1.0  0.3902381  0.2802591  0.5181050
H38 H 1.0  0.3689298  0.2757387  0.5278201
H38 H 1.0  0.3730610  0.3038604  0.4982243
H38 H 1.0  0.3767172  0.3095270  0.5210951
H38 H 1.0  0.3923423  0.2956493  0.5095978
H38 H 1.0  0.3549375  0.2813341  0.5185166
H38 H 1.0  0.3572868  0.3014360  0.5059014
H38 H 1.0  0.3800127  0.2963386  0.5324456
H38 H 1.0  0.3860447  0.2815379  0.5009462
H38 H 1.0  0.3597103  0.2743598  0.5053736
H38 H 1.0  0.3523484  0.2930306  0.5048907
H38 H 1.0  0.3727512  0.2911815  0.5365361
H38 H 1.0  0.3843205  0.2730643  0.5055601
H38 H 1.0  0.3526026  0.2758585  0.4997329
H38 H 1.0  0.3463139  0.2758687  0.5031856
H38 H 1.0  0.3463421  0.2861827  0.5036172
H38 H 1.0  0.3464487  0.2836507  0.4969058
H38 H 1.0  0.3668292  0.2865878  0.5418668
H38 H 1.0  0.3613653  0.2906834  0.5440648
H38 H 1.0  0.3835405  0.2643943  0.5085292
H38 H 1.0  0.3887463  0.2625883  0.5131229
H38 H 1.0  0.3760388  0.2704242  0.5236611
H38 H 1.0  0.3729692  0.2897807  0.4914477
H38 H 1.0  0.3612189  0.3079862  0.5223512
H38 H 1.0  0.3932606  0.2880526  0.5232220
N38 N 1.0  0.3527385  0.2783526  0.5083010
N38 N 1.0  0.3540578  0.2868921  0.4991881
N38 N 1.0  0.3644756  0.2933354  0.5365210
N38 N 1.0  0.3870633  0.2709973  0.5133915
N38 N 1.0  0.3755963  0.2666052  0.5160228
N38 N 1.0  0.3618526  0.3111444  0.5076246
N38 N 1.0  0.3668239  0.3134583  0.5189212
N38 N 1.0  0.3957486  0.2955363  0.5199164
N38 N 1.0  0.3616225  0.2815047  0.5334272
N38 N 1.0  0.3775986  0.2969646  0.4911555
N38 N 1.0  0.3887909  0.3014265  0.5285536
N38 N 1.0  0.3876399  0.2903947  0.4948565
C39 C 1.0  0.7703146  0.4712318  0.6029468
C39 C 1.0  0.7521080  0.4848203  0.5670398
C39 C 1.0  0.7685063  0.4506701  0.5509610
C39 C 1.0  0.7451984  0.4483453  0.5847923
C39 C 1.0  0.7859611  0.4544994  0.5832183
C39 C 1.0  0.7655203  0.4640039  0.5547218
C39 C 1.0  0.7545065  0.4460425  0.5743560
C39 C 1.0  0.7490745  0.4742860  0.5760219
C39 C 1.0  0.7875487  0.4449906  0.5839738
C39 C 1.0  0.7664452  0.4563516  0.5488824
C39 C 1.0  0.7466147  0.4446562  0.5797689
C39 C 1.0  0.7474824  0.4820339  0.5704594
C39 C 1.0  0.7836276  0.4699568  0.5831498
C39 C 1.0  0.7745910  0.4741347  0.5626013
C39 C 1.0  0.7701074  0.4444714  0.5754235
C39 C 1.0  0.7563721  0.4705493  0.5894297
C39 C 1.0  0.7802605  0.4705687  0.5878201
C39 C 1.0  0.7705225  0.4777117  0.5646707
C39 C 1.0  0.7716189  0.4458333  0.5699929
C39 C 1.0  0.7548002  0.4649874  0.5899020
C39 C 1.0  0.7786932  0.4660199  0.5910576
C39 C 1.0  0.7649014  0.4768893  0.5635531
C39 C 1.0  0.7676666  0.4472486  0.5660046
C39 C 1.0  0.7514208  0.4624401  0.5859502
C39 C 1.0  0.7805640  0.4607645  0.5895057
C39 C 1.0  0.7633776  0.4723415  0.5602927
C39 C 1.0  0.7620805  0.4473036  0.5675603
C39 C 1.0  0.7496196  0.4655882  0.5814250
C39 C 1.0  0.7839413  0.4599883  0.5848558
C39 C 1.0  0.7673210  0.4686815  0.5581528
C39 C 1.0  0.7604128  0.4459681  0.5729418
C39 C 1.0  0.7511028  0.4711517  0.5808131
C39 C 1.0  0.7854201  0.4646292  0.5817247
C39 C 1.0  0.7729110  0.4696394  0.5593613
C39 C 1.0  0.7644900  0.4445720  0.5768224
C39 C 1.0  0.7544930  0.4735596  0.5848550
C39 C 1.0  0.7851919  0.4748565  0.5799188
C39 C 1.0  0.7805009  0.4749858  0.5637139
C39 C 1.0  0.7742170  0.4429385  0.5796253
C39 C 1.0  0.7598800  0.4732710  0.5935747
C39 C 1.0  0.7898351  0.4799625  0.5731459
C39 C 1.0  0.7884043  0.4795340  0.5669313
C39 C 1.0  0.7829179  0.4406582  0.5831747
C39 C 1.0  0.7647861  0.4742459  0.6018501
C39 C 1.0  0.7751990  0.4666235  0.5959888
C39 C 1.0  0.7608013  0.4807779  0.5657801
C39 C 1.0  0.7694540  0.4485997  0.5603593
C39 C 1.0  0.7498529  0.4566146  0.5866525
H39 H 1.0  0.7694513  0.4671040  0.6046055
H39 H 1.0  0.7725033  0.4733828  0.6062560
H39 H 1.0  0.7542645  0.4878384  0.5696422
H39 H 1.0  0.7502076  0.4872616  0.5637543
H39 H 1.0  0.7730354  0.4505972  0.5508356
H39 H 1.0  0.7672083  0.4474974  0.5480249
H39 H 1.0  0.7473072  0.4467281  0.5884630
H39 H 1.0  0.7407971  0.4479283  0.5856986
H39 H 1.0  0.7880837  0.4543962  0.5792515
H39 H 1.0  0.7610620  0.4634187  0.5545515
H39 H 1.0  0.7518365  0.4477106  0.5711403
H39 H 1.0  0.7469414  0.4718044  0.5729330
H39 H 1.0  0.7898685  0.4454143  0.5801043
H39 H 1.0  0.7905345  0.4433843  0.5869527
H39 H 1.0  0.7619153  0.4563309  0.5487524
H39 H 1.0  0.7677312  0.4568753  0.5445882
H39 H 1.0  0.7442959  0.4461118  0.5761575
H39 H 1.0  0.7450615  0.4404911  0.5805491
H39 H 1.0  0.7451530  0.4792133  0.5677846
H39 H 1.0  0.7445031  0.4851873  0.5717030
H39 H 1.0  0.7788295  0.4746447  0.5890034
H39 H 1.0  0.7717982  0.4811986  0.5671757
H39 H 1.0  0.7759581  0.4457583  0.5688858
H39 H 1.0  0.7562381  0.4626394  0.5934347
H39 H 1.0  0.7794105  0.4571903  0.5919454
H39 H 1.0  0.7590354  0.4716875  0.5594108
H39 H 1.0  0.7590049  0.4483908  0.5644916
H39 H 1.0  0.7470007  0.4636412  0.5783573
H39 H 1.0  0.7880289  0.4641316  0.5781184
H39 H 1.0  0.7759798  0.4668238  0.5577143
H39 H 1.0  0.7632237  0.4435314  0.5809906
H39 H 1.0  0.7556503  0.4778629  0.5844047
H39 H 1.0  0.7830979  0.4786475  0.5811411
H39 H 1.0  0.7831645  0.4716330  0.5623308
H39 H 1.0  0.7725611  0.4425075  0.5837874
H39 H 1.0  0.7612341  0.4774117  0.5924471
H39 H 1.0  0.7877336  0.4835704  0.5749076
H39 H 1.0  0.7942385  0.4808623  0.5735577
H39 H 1.0  0.7907158  0.4760877  0.5651102
H39 H 1.0  0.7899563  0.4832158  0.5648320
H39 H 1.0  0.7807708  0.4400362  0.5871168
H39 H 1.0  0.7848129  0.4366706  0.5822389
H39 H 1.0  0.7656496  0.4784669  0.6004461
H39 H 1.0  0.7626078  0.4747449  0.6057713
H39 H 1.0  0.7738473  0.4627362  0.5978083
H39 H 1.0  0.7624677  0.4837950  0.5686736
H39 H 1.0  0.7739118  0.4489305  0.5598390
H39 H 1.0  0.7519531  0.4545090  0.5900299
N39 N 1.0  0.7887137  0.4747661  0.5759917
N39 N 1.0  0.7824387  0.4792776  0.5660933
N39 N 1.0  0.7793251  0.4421497  0.5785675
N39 N 1.0  0.7612665  0.4710395  0.5981497
N39 N 1.0  0.7738219  0.4712842  0.5980421
N39 N 1.0  0.7688432  0.4608422  0.5521144
N39 N 1.0  0.7661216  0.4493332  0.5563354
N39 N 1.0  0.7463218  0.4541495  0.5836047
N39 N 1.0  0.7853299  0.4501581  0.5861494
N39 N 1.0  0.7556895  0.4807015  0.5644768
N39 N 1.0  0.7525783  0.4443059  0.5789496
N39 N 1.0  0.7497102  0.4794920  0.5754529
C40 C 1.0  0.4728943  0.3422871  0.6150531
C40 C 1.0  0.4880522  0.3159969  0.5853124
C40 C 1.0  0.4803149  0.2868741  0.6133419
C40 C 1.0  0.4507551  0.3133663  0.6024972
C40 C 1.0  0.4785763  0.3183010  0.6325567
C40 C 1.0  0.4863550  0.2963288  0.6046832
C40 C 1.0  0.4589375  0.3039143  0.6091732
C40 C 1.0  0.4750035  0.3185163  0.5902353
C40 C 1.0  0.4724532  0.3145138  0.6390122
C40 C 1.0  0.4840670  0.2876255  0.6082229
C40 C 1.0  0.4511667  0.3073230  0.6045368
C40 C 1.0  0.4820025  0.3172603  0.5836822
C40 C 1.0  0.4881582  0.3254895  0.6225121
C40 C 1.0  0.4950786  0.3088259  0.6085195
C40 C 1.0  0.4660927  0.3053704  0.6230900
C40 C 1.0  0.4705621  0.3290177  0.6010511
C40 C 1.0  0.4846492  0.3295834  0.6204026
C40 C 1.0  0.4944043  0.3120196  0.6037263
C40 C 1.0  0.4702845  0.3014106  0.6224732
C40 C 1.0  0.4655682  0.3266238  0.6027711
C40 C 1.0  0.4791527  0.3300906  0.6221804
C40 C 1.0  0.4911735  0.3101869  0.5992849
C40 C 1.0  0.4708223  0.2982868  0.6176273
C40 C 1.0  0.4636271  0.3216716  0.6004833
C40 C 1.0  0.4771908  0.3263604  0.6261507
C40 C 1.0  0.4885612  0.3050276  0.5997229
C40 C 1.0  0.4670511  0.2992124  0.6133205
C40 C 1.0  0.4668217  0.3190899  0.5963893
C40 C 1.0  0.4805812  0.3222061  0.6283591
C40 C 1.0  0.4891382  0.3017222  0.6044416
C40 C 1.0  0.4628120  0.3031292  0.6137842
C40 C 1.0  0.4718286  0.3213554  0.5945657
C40 C 1.0  0.4860460  0.3218287  0.6264825
C40 C 1.0  0.4924069  0.3036968  0.6088055
C40 C 1.0  0.4624050  0.3061785  0.6187003
C40 C 1.0  0.4736382  0.3263201  0.5969546
C40 C 1.0  0.4938967  0.3251565  0.6205491
C40 C 1.0  0.4984933  0.3106917  0.6131830
C40 C 1.0  0.4654664  0.3086369  0.6281725
C40 C 1.0  0.4726125  0.3342330  0.6033942
C40 C 1.0  0.5030611  0.3220846  0.6202680
C40 C 1.0  0.5046942  0.3163374  0.6179974
C40 C 1.0  0.4671709  0.3113511  0.6372955
C40 C 1.0  0.4724009  0.3423269  0.6086808
C40 C 1.0  0.4754519  0.3343978  0.6200255
C40 C 1.0  0.4906310  0.3136655  0.5943355
C40 C 1.0  0.4752554  0.2941572  0.6171983
C40 C 1.0  0.4583490  0.3193519  0.6023936
H40 H 1.0  0.4687821  0.3416770  0.6168567
H40 H 1.0  0.4741736  0.3463901  0.6164307
H40 H 1.0  0.4902336  0.3198977  0.5860591
H40 H 1.0  0.4901495  0.3141487  0.5817695
H40 H 1.0  0.4828527  0.2871014  0.6170891
H40 H 1.0  0.4786521  0.2826782  0.6133138
H40 H 1.0  0.4491838  0.3159644  0.6058614
H40 H 1.0  0.4476010  0.3135952  0.5992777
H40 H 1.0  0.4814370  0.3149637  0.6335220
H40 H 1.0  0.4835246  0.2955325  0.6012769
H40 H 1.0  0.4600303  0.3016917  0.6054158
H40 H 1.0  0.4734262  0.3144510  0.5891236
H40 H 1.0  0.4757513  0.3115313  0.6398844
H40 H 1.0  0.4716847  0.3165855  0.6429475
H40 H 1.0  0.4815752  0.2871302  0.6044701
H40 H 1.0  0.4870438  0.2842356  0.6081002
H40 H 1.0  0.4524808  0.3046817  0.6010968
H40 H 1.0  0.4470288  0.3058716  0.6056049
H40 H 1.0  0.4798950  0.3133773  0.5826740
H40 H 1.0  0.4820033  0.3196188  0.5798345
H40 H 1.0  0.4861908  0.3324604  0.6173354
H40 H 1.0  0.4964649  0.3159887  0.6034801
H40 H 1.0  0.4731467  0.3007646  0.6258570
H40 H 1.0  0.4631689  0.3286947  0.6059360
H40 H 1.0  0.4729613  0.3266745  0.6275899
H40 H 1.0  0.4860605  0.3035868  0.5962979
H40 H 1.0  0.4674443  0.2968052  0.6095643
H40 H 1.0  0.4653388  0.3152606  0.5946011
H40 H 1.0  0.4887430  0.3186562  0.6281319
H40 H 1.0  0.4928709  0.3011562  0.6124644
H40 H 1.0  0.4591315  0.3092112  0.6190837
H40 H 1.0  0.4775064  0.3280933  0.5955573
H40 H 1.0  0.4948500  0.3278760  0.6170929
H40 H 1.0  0.4982372  0.3080896  0.6168453
H40 H 1.0  0.4624057  0.3119257  0.6279136
H40 H 1.0  0.4767747  0.3353531  0.6021011
H40 H 1.0  0.5036443  0.3251860  0.6170156
H40 H 1.0  0.5059756  0.3232386  0.6235150
H40 H 1.0  0.5043681  0.3132791  0.6213255
H40 H 1.0  0.5090723  0.3164049  0.6169024
H40 H 1.0  0.4637982  0.3143157  0.6366852
H40 H 1.0  0.4658420  0.3087707  0.6407515
H40 H 1.0  0.4764666  0.3432042  0.6068824
H40 H 1.0  0.4698073  0.3458103  0.6074524
H40 H 1.0  0.4711645  0.3340037  0.6213342
H40 H 1.0  0.4924093  0.3177797  0.5947401
H40 H 1.0  0.4782107  0.2942284  0.6205913
H40 H 1.0  0.4565589  0.3214583  0.6059446
N40 N 1.0  0.4975315  0.3219749  0.6226702
N40 N 1.0  0.5015452  0.3149930  0.6130342
N40 N 1.0  0.4682357  0.3077534  0.6325752
N40 N 1.0  0.4698078  0.3372654  0.6066762
N40 N 1.0  0.4770515  0.3383199  0.6168803
N40 N 1.0  0.4871407  0.2928043  0.6085299
N40 N 1.0  0.4756768  0.2907251  0.6132136
N40 N 1.0  0.4559831  0.3152157  0.6001289
N40 N 1.0  0.4738842  0.3187176  0.6349329
N40 N 1.0  0.4882908  0.3120718  0.5898837
N40 N 1.0  0.4546176  0.3069289  0.6094656
N40 N 1.0  0.4792663  0.3205776  0.5879093
C41 C 1.0  0.6940906  0.4605512  0.3940493
C41 C 1.0  0.7100225  0.4733802  0.3568067
C41 C 1.0  0.6903654  0.4403915  0.3420081
C41 C 1.0  0.6700416  0.4679165  0.3648673
C41 C 1.0  0.6906574  0.4348718  0.3784678
C41 C 1.0  0.7000063  0.4496907  0.3466369
C41 C 1.0  0.6743994  0.4562797  0.3580516
C41 C 1.0  0.6969782  0.4736514  0.3623404
C41 C 1.0  0.6825853  0.4295565  0.3781575
C41 C 1.0  0.6952612  0.4441307  0.3403060
C41 C 1.0  0.6687474  0.4638511  0.3601084
C41 C 1.0  0.7048890  0.4770224  0.3579175
C41 C 1.0  0.7035309  0.4435835  0.3801293
C41 C 1.0  0.7099588  0.4481660  0.3587041
C41 C 1.0  0.6783244  0.4423405  0.3641580
C41 C 1.0  0.6923940  0.4690086  0.3766377
C41 C 1.0  0.7014978  0.4479176  0.3833860
C41 C 1.0  0.7110575  0.4537536  0.3598001
C41 C 1.0  0.6816584  0.4402837  0.3598819
C41 C 1.0  0.6867616  0.4680741  0.3756226
C41 C 1.0  0.6959590  0.4480999  0.3850942
C41 C 1.0  0.7086267  0.4579930  0.3566951
C41 C 1.0  0.6826484  0.4433405  0.3550647
C41 C 1.0  0.6844369  0.4689242  0.3703882
C41 C 1.0  0.6924297  0.4438162  0.3834446
C41 C 1.0  0.7049975  0.4565373  0.3524121
C41 C 1.0  0.6802288  0.4485888  0.3545865
C41 C 1.0  0.6878946  0.4707363  0.3660996
C41 C 1.0  0.6943150  0.4394071  0.3801834
C41 C 1.0  0.7038006  0.4510048  0.3511943
C41 C 1.0  0.6768762  0.4507804  0.3587677
C41 C 1.0  0.6935372  0.4717140  0.3669554
C41 C 1.0  0.6998724  0.4393677  0.3785581
C41 C 1.0  0.7063139  0.4468735  0.3543947
C41 C 1.0  0.6759796  0.4475971  0.3635316
C41 C 1.0  0.6957161  0.4708162  0.3722540
C41 C 1.0  0.7093776  0.4435578  0.3784834
C41 C 1.0  0.7125207  0.4436875  0.3619086
C41 C 1.0  0.6772247  0.4391489  0.3692076
C41 C 1.0  0.6948634  0.4681704  0.3821235
C41 C 1.0  0.7175495  0.4400805  0.3746584
C41 C 1.0  0.7184642  0.4396038  0.3683507
C41 C 1.0  0.6773091  0.4314934  0.3751141
C41 C 1.0  0.6950862  0.4663799  0.3916233
C41 C 1.0  0.6937967  0.4526047  0.3885469
C41 C 1.0  0.7099441  0.4637820  0.3579769
C41 C 1.0  0.6861350  0.4409870  0.3506834
C41 C 1.0  0.6785052  0.4679286  0.3695440
H41 H 1.0  0.6896387  0.4599170  0.3946097
H41 H 1.0  0.6958219  0.4604027  0.3982145
H41 H 1.0  0.7127164  0.4734618  0.3604492
H41 H 1.0  0.7124572  0.4752771  0.3535141
H41 H 1.0  0.6919711  0.4364039  0.3434412
H41 H 1.0  0.6879415  0.4394167  0.3383277
H41 H 1.0  0.6683001  0.4662915  0.3687226
H41 H 1.0  0.6678203  0.4717732  0.3641200
H41 H 1.0  0.6924874  0.4320103  0.3755157
H41 H 1.0  0.6979291  0.4532587  0.3448472
H41 H 1.0  0.6758511  0.4585253  0.3544318
H41 H 1.0  0.6949100  0.4736625  0.3583439
H41 H 1.0  0.6849248  0.4267767  0.3754495
H41 H 1.0  0.6813714  0.4270058  0.3816774
H41 H 1.0  0.6936466  0.4480155  0.3386212
H41 H 1.0  0.6974401  0.4421856  0.3368655
H41 H 1.0  0.6702526  0.4656026  0.3562092
H41 H 1.0  0.6642695  0.4635823  0.3596128
H41 H 1.0  0.7023289  0.4771586  0.3541808
H41 H 1.0  0.7062458  0.4812790  0.3585562
H41 H 1.0  0.7042481  0.4512177  0.3846536
H41 H 1.0  0.7138773  0.4547779  0.3631258
H41 H 1.0  0.6834798  0.4362179  0.3603417
H41 H 1.0  0.6841708  0.4666794  0.3789995
H41 H 1.0  0.6881360  0.4438662  0.3847175
H41 H 1.0  0.7031085  0.4597995  0.3499934
H41 H 1.0  0.6809766  0.4509701  0.3508678
H41 H 1.0  0.6861185  0.4714056  0.3620429
H41 H 1.0  0.7014233  0.4360025  0.3760422
H41 H 1.0  0.7054061  0.4425866  0.3534692
H41 H 1.0  0.6733865  0.4492698  0.3667778
H41 H 1.0  0.7000774  0.4715693  0.3729407
H41 H 1.0  0.7116248  0.4473184  0.3795119
H41 H 1.0  0.7109139  0.4395837  0.3609996
H41 H 1.0  0.6750329  0.4414223  0.3724136
H41 H 1.0  0.6993490  0.4685155  0.3822254
H41 H 1.0  0.7194748  0.4439011  0.3761529
H41 H 1.0  0.7198153  0.4367562  0.3767039
H41 H 1.0  0.7167752  0.4356567  0.3669001
H41 H 1.0  0.7228977  0.4393390  0.3675474
H41 H 1.0  0.6748351  0.4340553  0.3779162
H41 H 1.0  0.6747323  0.4278905  0.3742497
H41 H 1.0  0.6995465  0.4671170  0.3913138
H41 H 1.0  0.6936001  0.4694501  0.3945789
H41 H 1.0  0.6893348  0.4525378  0.3891270
H41 H 1.0  0.7123754  0.4643596  0.3617195
H41 H 1.0  0.6881877  0.4371391  0.3517930
H41 H 1.0  0.6764134  0.4660270  0.3730452
N41 N 1.0  0.7117120  0.4394990  0.3760523
N41 N 1.0  0.7163292  0.4444562  0.3654781
N41 N 1.0  0.6786767  0.4341192  0.3698612
N41 N 1.0  0.6920537  0.4671275  0.3864653
N41 N 1.0  0.6968311  0.4563261  0.3907329
N41 N 1.0  0.6991633  0.4447969  0.3448546
N41 N 1.0  0.6867550  0.4432021  0.3459354
N41 N 1.0  0.6759353  0.4691685  0.3651063
N41 N 1.0  0.6857295  0.4342573  0.3802494
N41 N 1.0  0.7084121  0.4678580  0.3549979
N41 N 1.0  0.6708270  0.4583289  0.3613490
N41 N 1.0  0.7019859  0.4752190  0.3628853
C42 C 1.0  0.4129178  0.3740228  0.6408743
C42 C 1.0  0.3783801  0.3865046  0.6622477
C42 C 1.0  0.4056238  0.4056950  0.6863973
C42 C 1.0  0.4064014  0.4116865  0.6456939
C42 C 1.0  0.4262226  0.3822578  0.6667429
C42 C 1.0  0.3960678  0.3968292  0.6808355
C42 C 1.0  0.4095340  0.4106870  0.6594798
C42 C 1.0  0.3873585  0.3932582  0.6536087
C42 C 1.0  0.4340595  0.3878777  0.6674579
C42 C 1.0  0.3996280  0.4035255  0.6868353
C42 C 1.0  0.4078382  0.4149772  0.6509814
C42 C 1.0  0.3788487  0.3903644  0.6571746
C42 C 1.0  0.4140884  0.3726165  0.6646956
C42 C 1.0  0.3976505  0.3814842  0.6778305
C42 C 1.0  0.4204924  0.4017428  0.6663293
C42 C 1.0  0.3996323  0.3873234  0.6457906
C42 C 1.0  0.4134599  0.3728659  0.6589452
C42 C 1.0  0.3935240  0.3808268  0.6738093
C42 C 1.0  0.4183326  0.4014635  0.6717042
C42 C 1.0  0.4027132  0.3921642  0.6449517
C42 C 1.0  0.4169290  0.3761373  0.6556447
C42 C 1.0  0.3902481  0.3852704  0.6720640
C42 C 1.0  0.4133921  0.4041239  0.6731340
C42 C 1.0  0.4008754  0.3973062  0.6468775
C42 C 1.0  0.4210884  0.3792191  0.6582388
C42 C 1.0  0.3911902  0.3904824  0.6744268
C42 C 1.0  0.4105807  0.4071046  0.6690303
C42 C 1.0  0.3958286  0.3975381  0.6497248
C42 C 1.0  0.4218449  0.3790753  0.6639867
C42 C 1.0  0.3952707  0.3912991  0.6784527
C42 C 1.0  0.4126083  0.4074773  0.6636195
C42 C 1.0  0.3926380  0.3927939  0.6506413
C42 C 1.0  0.4183002  0.3757608  0.6671455
C42 C 1.0  0.3984696  0.3867499  0.6800955
C42 C 1.0  0.4175690  0.4047577  0.6623435
C42 C 1.0  0.3946141  0.3877180  0.6486512
C42 C 1.0  0.4103772  0.3690926  0.6679672
C42 C 1.0  0.4010794  0.3768410  0.6797206
C42 C 1.0  0.4256935  0.3990040  0.6647988
C42 C 1.0  0.4015031  0.3819170  0.6437495
C42 C 1.0  0.4069973  0.3645689  0.6758169
C42 C 1.0  0.4039854  0.3676542  0.6805352
C42 C 1.0  0.4339370  0.3941310  0.6661409
C42 C 1.0  0.4070522  0.3756420  0.6389186
C42 C 1.0  0.4163316  0.3763932  0.6496057
C42 C 1.0  0.3859488  0.3843608  0.6678711
C42 C 1.0  0.4113225  0.4037449  0.6788318
C42 C 1.0  0.4042316  0.4022645  0.6458570
H42 H 1.0  0.4159020  0.3770295  0.6392651
H42 H 1.0  0.4140559  0.3701047  0.6389449
H42 H 1.0  0.3786211  0.3821970  0.6608625
H42 H 1.0  0.3742490  0.3869314  0.6640137
H42 H 1.0  0.4083690  0.4029547  0.6887399
H42 H 1.0  0.4058788  0.4096783  0.6885044
H42 H 1.0  0.4102399  0.4104199  0.6436449
H42 H 1.0  0.4043793  0.4144629  0.6427664
H42 H 1.0  0.4260216  0.3822071  0.6712384
H42 H 1.0  0.3937046  0.4000884  0.6788252
H42 H 1.0  0.4054990  0.4121300  0.6608543
H42 H 1.0  0.3865693  0.3973126  0.6553947
H42 H 1.0  0.4336517  0.3872952  0.6719333
H42 H 1.0  0.4381500  0.3862645  0.6664406
H42 H 1.0  0.3968467  0.4064111  0.6847198
H42 H 1.0  0.3983579  0.4036459  0.6911644
H42 H 1.0  0.4040075  0.4164734  0.6528855
H42 H 1.0  0.4100850  0.4187082  0.6497977
H42 H 1.0  0.3783378  0.3946599  0.6585253
H42 H 1.0  0.3753506  0.3895812  0.6544328
H42 H 1.0  0.4102380  0.3704695  0.6569606
H42 H 1.0  0.3928687  0.3767620  0.6720460
H42 H 1.0  0.4205785  0.3991408  0.6748059
H42 H 1.0  0.4065966  0.3918844  0.6427376
H42 H 1.0  0.4238207  0.3817724  0.6557742
H42 H 1.0  0.3886654  0.3939341  0.6730958
H42 H 1.0  0.4067596  0.4091743  0.6701135
H42 H 1.0  0.3943837  0.4015051  0.6512201
H42 H 1.0  0.4188083  0.3755806  0.6715917
H42 H 1.0  0.4016297  0.3873564  0.6832106
H42 H 1.0  0.4191592  0.4050351  0.6581655
H42 H 1.0  0.3921614  0.3840352  0.6493451
H42 H 1.0  0.4069661  0.3673038  0.6656401
H42 H 1.0  0.4044694  0.3780072  0.6824404
H42 H 1.0  0.4266235  0.3990883  0.6603966
H42 H 1.0  0.3990161  0.3784333  0.6451383
H42 H 1.0  0.4039202  0.3627531  0.6730292
H42 H 1.0  0.4092045  0.3610445  0.6775709
H42 H 1.0  0.4070546  0.3692405  0.6834679
H42 H 1.0  0.4015539  0.3646713  0.6828936
H42 H 1.0  0.4346151  0.3947262  0.6616999
H42 H 1.0  0.4374761  0.3960989  0.6681334
H42 H 1.0  0.4041038  0.3724909  0.6403010
H42 H 1.0  0.4069278  0.3754566  0.6344108
H42 H 1.0  0.4189168  0.3794834  0.6476015
H42 H 1.0  0.3860079  0.3802721  0.6659919
H42 H 1.0  0.4135901  0.4008783  0.6814571
H42 H 1.0  0.4082874  0.4014435  0.6440887
N42 N 1.0  0.4110307  0.3681462  0.6731161
N42 N 1.0  0.4002191  0.3718212  0.6783424
N42 N 1.0  0.4289184  0.3966993  0.6682804
N42 N 1.0  0.4056843  0.3812697  0.6405979
N42 N 1.0  0.4130797  0.3732788  0.6468561
N42 N 1.0  0.3992440  0.3978169  0.6849310
N42 N 1.0  0.4072152  0.4065191  0.6806399
N42 N 1.0  0.4026001  0.4071684  0.6469182
N42 N 1.0  0.4299950  0.3848876  0.6641564
N42 N 1.0  0.3823925  0.3880057  0.6664914
N42 N 1.0  0.4113718  0.4117500  0.6546499
N42 N 1.0  0.3839186  0.3892878  0.6540930
C43 C 1.0  0.4381391  0.6137201  0.6195035
C43 C 1.0  0.4389159  0.5754337  0.6379154
C43 C 1.0  0.4486611  0.5623077  0.6001476
C43 C 1.0  0.4703180  0.5926206  0.6176215
C43 C 1.0  0.4362831  0.5966070  0.5946500
C43 C 1.0  0.4421356  0.5654128  0.6123388
C43 C 1.0  0.4641419  0.5836094  0.6085929
C43 C 1.0  0.4490936  0.5840713  0.6331553
C43 C 1.0  0.4416455  0.5977216  0.5866805
C43 C 1.0  0.4461196  0.5598765  0.6054840
C43 C 1.0  0.4713296  0.5878990  0.6134341
C43 C 1.0  0.4444903  0.5782229  0.6393290
C43 C 1.0  0.4274917  0.5959776  0.6075610
C43 C 1.0  0.4293695  0.5743142  0.6145277
C43 C 1.0  0.4539320  0.5868494  0.5970926
C43 C 1.0  0.4475324  0.5984159  0.6269279
C43 C 1.0  0.4299575  0.6001270  0.6107587
C43 C 1.0  0.4300977  0.5757453  0.6201001
C43 C 1.0  0.4514105  0.5816597  0.5965088
C43 C 1.0  0.4524946  0.5987521  0.6239459
C43 C 1.0  0.4344815  0.6031864  0.6088085
C43 C 1.0  0.4346515  0.5738735  0.6231468
C43 C 1.0  0.4529676  0.5771416  0.5997786
C43 C 1.0  0.4563255  0.5944105  0.6239249
C43 C 1.0  0.4365413  0.6019896  0.6035309
C43 C 1.0  0.4385499  0.5705042  0.6204851
C43 C 1.0  0.4571446  0.5779083  0.6037274
C43 C 1.0  0.4550899  0.5896315  0.6269691
C43 C 1.0  0.4341813  0.5978643  0.6002079
C43 C 1.0  0.4379628  0.5689874  0.6149282
C43 C 1.0  0.4597575  0.5830273  0.6044302
C43 C 1.0  0.4501786  0.5891448  0.6299970
C43 C 1.0  0.4296692  0.5948966  0.6022963
C43 C 1.0  0.4333481  0.5709427  0.6120114
C43 C 1.0  0.4580866  0.5874559  0.6010794
C43 C 1.0  0.4464425  0.5935793  0.6299179
C43 C 1.0  0.4227325  0.5929187  0.6097718
C43 C 1.0  0.4245854  0.5762206  0.6113080
C43 C 1.0  0.4523595  0.5916026  0.5936534
C43 C 1.0  0.4435071  0.6029640  0.6270113
C43 C 1.0  0.4152654  0.5867754  0.6096975
C43 C 1.0  0.4160319  0.5804299  0.6096887
C43 C 1.0  0.4478875  0.5963565  0.5865187
C43 C 1.0  0.4400245  0.6118225  0.6253083
C43 C 1.0  0.4370694  0.6075768  0.6121127
C43 C 1.0  0.4352057  0.5754515  0.6289858
C43 C 1.0  0.4502326  0.5717776  0.5989794
C43 C 1.0  0.4614847  0.5949791  0.6207708
H43 H 1.0  0.4417201  0.6153070  0.6172245
H43 H 1.0  0.4353863  0.6172667  0.6199641
H43 H 1.0  0.4355338  0.5782625  0.6389602
H43 H 1.0  0.4383451  0.5718794  0.6406372
H43 H 1.0  0.4453974  0.5628114  0.5970446
H43 H 1.0  0.4514917  0.5592697  0.5983786
H43 H 1.0  0.4702128  0.5965724  0.6154057
H43 H 1.0  0.4738921  0.5929156  0.6203609
H43 H 1.0  0.4344436  0.5929741  0.5927342
H43 H 1.0  0.4457671  0.5646364  0.6148798
H43 H 1.0  0.4646631  0.5800298  0.6112701
H43 H 1.0  0.4520502  0.5807556  0.6324379
H43 H 1.0  0.4393137  0.5942042  0.5850298
H43 H 1.0  0.4408304  0.6011095  0.5838122
H43 H 1.0  0.4494241  0.5591213  0.6084919
H43 H 1.0  0.4444349  0.5557939  0.6045551
H43 H 1.0  0.4717029  0.5839796  0.6156782
H43 H 1.0  0.4753587  0.5885211  0.6114980
H43 H 1.0  0.4478578  0.5752955  0.6385376
H43 H 1.0  0.4446365  0.5789935  0.6437733
H43 H 1.0  0.4283436  0.6010379  0.6148364
H43 H 1.0  0.4270309  0.5783486  0.6220695
H43 H 1.0  0.4481970  0.5811650  0.5934284
H43 H 1.0  0.4533617  0.6024856  0.6216287
H43 H 1.0  0.4400297  0.6043012  0.6019353
H43 H 1.0  0.4420786  0.5690402  0.6228229
H43 H 1.0  0.4583690  0.5744272  0.6062652
H43 H 1.0  0.4580399  0.5862615  0.6269721
H43 H 1.0  0.4277756  0.5916941  0.5998028
H43 H 1.0  0.4328707  0.5697799  0.6077129
H43 H 1.0  0.4600961  0.5914243  0.6016020
H43 H 1.0  0.4426384  0.5932271  0.6322556
H43 H 1.0  0.4217988  0.5937809  0.6140886
H43 H 1.0  0.4247918  0.5752713  0.6069142
H43 H 1.0  0.4542390  0.5955017  0.5948844
H43 H 1.0  0.4396080  0.6019708  0.6290264
H43 H 1.0  0.4145106  0.5881734  0.6139417
H43 H 1.0  0.4114824  0.5877786  0.6074499
H43 H 1.0  0.4165185  0.5789996  0.6054163
H43 H 1.0  0.4122111  0.5785090  0.6111321
H43 H 1.0  0.4502345  0.5999727  0.5879155
H43 H 1.0  0.4491258  0.5957536  0.5822208
H43 H 1.0  0.4364033  0.6104865  0.6276823
H43 H 1.0  0.4416319  0.6153965  0.6275473
H43 H 1.0  0.4408580  0.6092517  0.6103547
H43 H 1.0  0.4322082  0.5785008  0.6303890
H43 H 1.0  0.4467110  0.5718741  0.5961793
H43 H 1.0  0.4616904  0.5986467  0.6181713
N43 N 1.0  0.4198679  0.5895186  0.6069316
N43 N 1.0  0.4204783  0.5787786  0.6134115
N43 N 1.0  0.4490742  0.5912741  0.5895384
N43 N 1.0  0.4444277  0.6077208  0.6249236
N43 N 1.0  0.4350990  0.6093476  0.6166752
N43 N 1.0  0.4416201  0.5633394  0.6075147
N43 N 1.0  0.4517971  0.5673205  0.6013292
N43 N 1.0  0.4654530  0.5915103  0.6210069
N43 N 1.0  0.4399559  0.5994893  0.5921924
N43 N 1.0  0.4388651  0.5734547  0.6322196
N43 N 1.0  0.4671450  0.5879183  0.6090929
N43 N 1.0  0.4450464  0.5835154  0.6364934
C44 C 1.0  0.7414789  0.4572819  0.5446431
C44 C 1.0  0.7370002  0.4201869  0.5648754
C44 C 1.0  0.6970839  0.4253042  0.5562658
C44 C 1.0  0.7250861  0.4276900  0.5262096
C44 C 1.0  0.7117738  0.4585646  0.5501148
C44 C 1.0  0.7097788  0.4244676  0.5625095
C44 C 1.0  0.7134901  0.4288024  0.5342811
C44 C 1.0  0.7362731  0.4238882  0.5512145
C44 C 1.0  0.7049838  0.4608324  0.5436141
C44 C 1.0  0.7006285  0.4220770  0.5604928
C44 C 1.0  0.7189668  0.4259556  0.5268380
C44 C 1.0  0.7389888  0.4187838  0.5589653
C44 C 1.0  0.7233994  0.4557815  0.5601883
C44 C 1.0  0.7177778  0.4358540  0.5698141
C44 C 1.0  0.7066657  0.4418668  0.5397347
C44 C 1.0  0.7386685  0.4380561  0.5448490
C44 C 1.0  0.7279726  0.4559386  0.5566410
C44 C 1.0  0.7231475  0.4336967  0.5694380
C44 C 1.0  0.7037664  0.4396652  0.5442490
C44 C 1.0  0.7357359  0.4374263  0.5398861
C44 C 1.0  0.7273829  0.4569420  0.5509599
C44 C 1.0  0.7242085  0.4286226  0.5668593
C44 C 1.0  0.7039918  0.4340262  0.5455452
C44 C 1.0  0.7330026  0.4324923  0.5385785
C44 C 1.0  0.7220547  0.4577773  0.5488531
C44 C 1.0  0.7197418  0.4256925  0.5646017
C44 C 1.0  0.7072348  0.4305611  0.5422130
C44 C 1.0  0.7332318  0.4281235  0.5423854
C44 C 1.0  0.7173756  0.4576503  0.5522764
C44 C 1.0  0.7143238  0.4277129  0.5648977
C44 C 1.0  0.7101870  0.4326078  0.5376720
C44 C 1.0  0.7361188  0.4285979  0.5473821
C44 C 1.0  0.7181284  0.4566365  0.5579273
C44 C 1.0  0.7134233  0.4328100  0.5675120
C44 C 1.0  0.7098599  0.4382787  0.5365031
C44 C 1.0  0.7388046  0.4336036  0.5485474
C44 C 1.0  0.7242373  0.4547591  0.5661167
C44 C 1.0  0.7166157  0.4411515  0.5725482
C44 C 1.0  0.7064214  0.4477673  0.5383142
C44 C 1.0  0.7415851  0.4431994  0.5462397
C44 C 1.0  0.7218571  0.4539938  0.5754574
C44 C 1.0  0.7184526  0.4490938  0.5777491
C44 C 1.0  0.7033970  0.4569389  0.5388000
C44 C 1.0  0.7451737  0.4520708  0.5448524
C44 C 1.0  0.7321573  0.4571585  0.5472118
C44 C 1.0  0.7299007  0.4265184  0.5666102
C44 C 1.0  0.7008449  0.4319120  0.5502904
C44 C 1.0  0.7300223  0.4320214  0.5333074
H44 H 1.0  0.7399557  0.4578529  0.5404137
H44 H 1.0  0.7440420  0.4609063  0.5454576
H44 H 1.0  0.7397575  0.4233037  0.5666682
H44 H 1.0  0.7375164  0.4165378  0.5674801
H44 H 1.0  0.6951097  0.4288089  0.5583522
H44 H 1.0  0.6936707  0.4226706  0.5549296
H44 H 1.0  0.7252848  0.4316910  0.5240908
H44 H 1.0  0.7271325  0.4247917  0.5234207
H44 H 1.0  0.7084792  0.4578247  0.5530897
H44 H 1.0  0.7110923  0.4208765  0.5601374
H44 H 1.0  0.7138261  0.4246331  0.5359414
H44 H 1.0  0.7335891  0.4204615  0.5500727
H44 H 1.0  0.7020317  0.4602770  0.5470067
H44 H 1.0  0.7044211  0.4651029  0.5422668
H44 H 1.0  0.7023864  0.4184212  0.5584724
H44 H 1.0  0.6979154  0.4204400  0.5637064
H44 H 1.0  0.7187771  0.4218344  0.5287136
H44 H 1.0  0.7171776  0.4254473  0.5227259
H44 H 1.0  0.7363960  0.4154747  0.5572732
H44 H 1.0  0.7431296  0.4170069  0.5592159
H44 H 1.0  0.7320849  0.4552941  0.5582947
H44 H 1.0  0.7265315  0.4360312  0.5712154
H44 H 1.0  0.7012852  0.4424205  0.5467611
H44 H 1.0  0.7356200  0.4408556  0.5370073
H44 H 1.0  0.7214977  0.4585638  0.5444794
H44 H 1.0  0.7205375  0.4217627  0.5626060
H44 H 1.0  0.7074212  0.4261951  0.5431933
H44 H 1.0  0.7311292  0.4242951  0.5413942
H44 H 1.0  0.7145761  0.4565237  0.5606526
H44 H 1.0  0.7092405  0.4343916  0.5677563
H44 H 1.0  0.7121318  0.4398843  0.5329930
H44 H 1.0  0.7410472  0.4339926  0.5524047
H44 H 1.0  0.7284460  0.4536315  0.5672417
H44 H 1.0  0.7123828  0.4426055  0.5720829
H44 H 1.0  0.7092712  0.4490261  0.5350669
H44 H 1.0  0.7432323  0.4433397  0.5504249
H44 H 1.0  0.7262623  0.4532001  0.5761651
H44 H 1.0  0.7209276  0.4576706  0.5779040
H44 H 1.0  0.7140384  0.4500076  0.5772847
H44 H 1.0  0.7191237  0.4488236  0.5822041
H44 H 1.0  0.7061843  0.4576866  0.5353060
H44 H 1.0  0.6993036  0.4580959  0.5372925
H44 H 1.0  0.7469127  0.4516501  0.5490155
H44 H 1.0  0.7487382  0.4527159  0.5421603
H44 H 1.0  0.7310957  0.4574280  0.5428472
H44 H 1.0  0.7330304  0.4294260  0.5680254
H44 H 1.0  0.6989452  0.4350957  0.5528411
H44 H 1.0  0.7297118  0.4358648  0.5309873
N44 N 1.0  0.7204039  0.4551478  0.5697204
N44 N 1.0  0.7202127  0.4438854  0.5752729
N44 N 1.0  0.7031608  0.4512015  0.5406397
N44 N 1.0  0.7421901  0.4472179  0.5428753
N44 N 1.0  0.7371697  0.4570538  0.5488547
N44 N 1.0  0.7046818  0.4256834  0.5631244
N44 N 1.0  0.7003236  0.4267804  0.5513992
N44 N 1.0  0.7279449  0.4275148  0.5315160
N44 N 1.0  0.7107637  0.4601083  0.5451718
N44 N 1.0  0.7311606  0.4216898  0.5648978
N44 N 1.0  0.7158025  0.4301855  0.5297453
N44 N 1.0  0.7392839  0.4237402  0.5555439
C45 C 1.0  0.5124651  0.5759776  0.4794485
C45 C 1.0  0.4809406  0.5765160  0.4509640
C45 C 1.0  0.4888538  0.6168748  0.4494728
C45 C 1.0  0.5193068  0.5897242  0.4441152
C45 C 1.0  0.5063211  0.6055754  0.4799213
C45 C 1.0  0.4832928  0.6040590  0.4518566
C45 C 1.0  0.5115138  0.6012417  0.4468499
C45 C 1.0  0.4950072  0.5778187  0.4498299
C45 C 1.0  0.5128764  0.6126574  0.4793033
C45 C 1.0  0.4839719  0.6129664  0.4481540
C45 C 1.0  0.5178521  0.5956360  0.4421696
C45 C 1.0  0.4861443  0.5744966  0.4478501
C45 C 1.0  0.4964563  0.5935735  0.4816602
C45 C 1.0  0.4805408  0.5970829  0.4656682
C45 C 1.0  0.5103578  0.6092100  0.4603469
C45 C 1.0  0.5057959  0.5769096  0.4612214
C45 C 1.0  0.5000696  0.5890949  0.4810199
C45 C 1.0  0.4804384  0.5915363  0.4639786
C45 C 1.0  0.5052378  0.6118092  0.4595329
C45 C 1.0  0.5101285  0.5798474  0.4587259
C45 C 1.0  0.5057290  0.5898707  0.4800205
C45 C 1.0  0.4812462  0.5900307  0.4584466
C45 C 1.0  0.5021663  0.6110179  0.4546884
C45 C 1.0  0.5096042  0.5821109  0.4534224
C45 C 1.0  0.5077383  0.5952882  0.4796456
C45 C 1.0  0.4821965  0.5942287  0.4545597
C45 C 1.0  0.5043188  0.6075089  0.4506041
C45 C 1.0  0.5045846  0.5813983  0.4506068
C45 C 1.0  0.5042470  0.5998771  0.4802637
C45 C 1.0  0.4823270  0.5998115  0.4560898
C45 C 1.0  0.5094154  0.6048425  0.4512682
C45 C 1.0  0.5001668  0.5784903  0.4529636
C45 C 1.0  0.4986203  0.5989384  0.4812574
C45 C 1.0  0.4815008  0.6011589  0.4616691
C45 C 1.0  0.5123726  0.6057360  0.4561762
C45 C 1.0  0.5008467  0.5762832  0.4582830
C45 C 1.0  0.4905692  0.5925447  0.4827455
C45 C 1.0  0.4796553  0.5987081  0.4714530
C45 C 1.0  0.5136319  0.6100474  0.4653939
C45 C 1.0  0.5063196  0.5744826  0.4667648
C45 C 1.0  0.4813970  0.5946884  0.4849315
C45 C 1.0  0.4774586  0.5975650  0.4808003
C45 C 1.0  0.5160558  0.6139374  0.4739083
C45 C 1.0  0.5107241  0.5717927  0.4749422
C45 C 1.0  0.5095607  0.5852009  0.4793865
C45 C 1.0  0.4810569  0.5841663  0.4568769
C45 C 1.0  0.4968457  0.6138682  0.4540122
C45 C 1.0  0.5142775  0.5851165  0.4509695
H45 H 1.0  0.5165691  0.5776171  0.4784459
H45 H 1.0  0.5130143  0.5737646  0.4833434
H45 H 1.0  0.4804091  0.5740447  0.4547246
H45 H 1.0  0.4773055  0.5756068  0.4484487
H45 H 1.0  0.4879491  0.6191450  0.4532887
H45 H 1.0  0.4890831  0.6200381  0.4462616
H45 H 1.0  0.5226337  0.5899482  0.4471841
H45 H 1.0  0.5210773  0.5874522  0.4406410
H45 H 1.0  0.5031160  0.6087345  0.4799335
H45 H 1.0  0.4844070  0.6024425  0.4478077
H45 H 1.0  0.5085890  0.6004767  0.4435162
H45 H 1.0  0.4948262  0.5801765  0.4460013
H45 H 1.0  0.5093545  0.6154867  0.4796574
H45 H 1.0  0.5155287  0.6136527  0.4828168
H45 H 1.0  0.4847542  0.6108957  0.4441996
H45 H 1.0  0.4802733  0.6154559  0.4474533
H45 H 1.0  0.5147153  0.5953954  0.4389077
H45 H 1.0  0.5214767  0.5974339  0.4401698
H45 H 1.0  0.4865253  0.5767839  0.4439565
H45 H 1.0  0.4855182  0.5701996  0.4466208
H45 H 1.0  0.4984927  0.5849132  0.4813186
H45 H 1.0  0.4796930  0.5883658  0.4670533
H45 H 1.0  0.5036605  0.6145046  0.4627433
H45 H 1.0  0.5139684  0.5803412  0.4609780
H45 H 1.0  0.5120951  0.5959894  0.4788804
H45 H 1.0  0.4828196  0.5930887  0.4502734
H45 H 1.0  0.5019632  0.6068848  0.4468464
H45 H 1.0  0.5041566  0.5831360  0.4465011
H45 H 1.0  0.4958451  0.6024187  0.4817533
H45 H 1.0  0.4815939  0.6054707  0.4628761
H45 H 1.0  0.5163194  0.6036873  0.4567109
H45 H 1.0  0.4974444  0.5740267  0.4601250
H45 H 1.0  0.4893360  0.5882290  0.4824228
H45 H 1.0  0.4803730  0.6030690  0.4722996
H45 H 1.0  0.5172439  0.6073857  0.4657400
H45 H 1.0  0.5024979  0.5727892  0.4684313
H45 H 1.0  0.4806768  0.5902161  0.4848004
H45 H 1.0  0.4802591  0.5959298  0.4891187
H45 H 1.0  0.4779886  0.6020540  0.4811244
H45 H 1.0  0.4732009  0.5967989  0.4820872
H45 H 1.0  0.5197290  0.6112924  0.4736869
H45 H 1.0  0.5176648  0.6181475  0.4741412
H45 H 1.0  0.5067425  0.5699540  0.4760824
H45 H 1.0  0.5136441  0.5683513  0.4749582
H45 H 1.0  0.5137143  0.5863540  0.4780955
H45 H 1.0  0.4808300  0.5813103  0.4603474
H45 H 1.0  0.4954009  0.6160259  0.4576876
H45 H 1.0  0.5177180  0.5858351  0.4537797
N45 N 1.0  0.4871180  0.5963391  0.4839806
N45 N 1.0  0.4781587  0.5953491  0.4752364
N45 N 1.0  0.5124175  0.6135872  0.4691126
N45 N 1.0  0.5108460  0.5743240  0.4694705
N45 N 1.0  0.5082147  0.5801759  0.4802659
N45 N 1.0  0.4828725  0.6092393  0.4527650
N45 N 1.0  0.4940828  0.6138723  0.4495176
N45 N 1.0  0.5143814  0.5867765  0.4459627
N45 N 1.0  0.5114429  0.6068100  0.4796387
N45 N 1.0  0.4811383  0.5824726  0.4518809
N45 N 1.0  0.5163563  0.5991477  0.4468375
N45 N 1.0  0.4910191  0.5747382  0.4513909
C46 C 1.0  0.5127088  0.6864147  0.4543699
C46 C 1.0  0.5462668  0.7112162  0.4463587
C46 C 1.0  0.5310632  0.7119675  0.4081233
C46 C 1.0  0.5069838  0.7217131  0.4400362
C46 C 1.0  0.5130718  0.6840964  0.4242287
C46 C 1.0  0.5386764  0.7094966  0.4198187
C46 C 1.0  0.5121454  0.7176837  0.4274671
C46 C 1.0  0.5323942  0.7138376  0.4475958
C46 C 1.0  0.5053928  0.6851502  0.4184468
C46 C 1.0  0.5367030  0.7128954  0.4109833
C46 C 1.0  0.5074838  0.7232510  0.4338528
C46 C 1.0  0.5418784  0.7149610  0.4491103
C46 C 1.0  0.5248002  0.6817605  0.4342970
C46 C 1.0  0.5412929  0.6957537  0.4269799
C46 C 1.0  0.5104115  0.7038364  0.4202393
C46 C 1.0  0.5208812  0.7037466  0.4511466
C46 C 1.0  0.5221811  0.6829712  0.4393167
C46 C 1.0  0.5426107  0.6976402  0.4323029
C46 C 1.0  0.5150037  0.7039787  0.4167005
C46 C 1.0  0.5163452  0.7065849  0.4489111
C46 C 1.0  0.5166068  0.6845553  0.4395352
C46 C 1.0  0.5426625  0.7032829  0.4335994
C46 C 1.0  0.5186409  0.7084837  0.4166247
C46 C 1.0  0.5169633  0.7117046  0.4462784
C46 C 1.0  0.5136584  0.6849338  0.4345663
C46 C 1.0  0.5413323  0.7070812  0.4294236
C46 C 1.0  0.5176120  0.7129158  0.4202200
C46 C 1.0  0.5222844  0.7139772  0.4458885
C46 C 1.0  0.5161398  0.6837541  0.4294593
C46 C 1.0  0.5399963  0.7053546  0.4240608
C46 C 1.0  0.5130704  0.7129223  0.4238115
C46 C 1.0  0.5269120  0.7112661  0.4480707
C46 C 1.0  0.5217135  0.6821858  0.4294063
C46 C 1.0  0.5399875  0.6996693  0.4229189
C46 C 1.0  0.5095192  0.7083377  0.4237699
C46 C 1.0  0.5261297  0.7061454  0.4506776
C46 C 1.0  0.5306360  0.6800761  0.4342900
C46 C 1.0  0.5412688  0.6898468  0.4255668
C46 C 1.0  0.5065473  0.6991507  0.4203191
C46 C 1.0  0.5202704  0.6983949  0.4539539
C46 C 1.0  0.5389708  0.6768116  0.4306325
C46 C 1.0  0.5426901  0.6803674  0.4268410
C46 C 1.0  0.5025881  0.6908071  0.4174538
C46 C 1.0  0.5156534  0.6908646  0.4578883
C46 C 1.0  0.5138099  0.6857914  0.4447830
C46 C 1.0  0.5441132  0.7050534  0.4392254
C46 C 1.0  0.5233678  0.7084572  0.4128108
C46 C 1.0  0.5120773  0.7145354  0.4440415
H46 H 1.0  0.5084911  0.6877967  0.4534551
H46 H 1.0  0.5121985  0.6826947  0.4568738
H46 H 1.0  0.5468745  0.7075209  0.4489096
H46 H 1.0  0.5502424  0.7133506  0.4464337
H46 H 1.0  0.5311342  0.7079883  0.4059566
H46 H 1.0  0.5305647  0.7150565  0.4048705
H46 H 1.0  0.5033829  0.7190221  0.4406100
H46 H 1.0  0.5060330  0.7254481  0.4423839
H46 H 1.0  0.5156047  0.6836066  0.4205413
H46 H 1.0  0.5383007  0.7137043  0.4213685
H46 H 1.0  0.5154823  0.7207032  0.4274823
H46 H 1.0  0.5325109  0.7175265  0.4450214
H46 H 1.0  0.5082630  0.6842992  0.4150451
H46 H 1.0  0.5022605  0.6819131  0.4181663
H46 H 1.0  0.5367278  0.7169908  0.4129235
H46 H 1.0  0.5399161  0.7130859  0.4078198
H46 H 1.0  0.5109215  0.7261552  0.4333188
H46 H 1.0  0.5038047  0.7255644  0.4326353
H46 H 1.0  0.5414659  0.7187791  0.4467044
H46 H 1.0  0.5434254  0.7162833  0.4531384
H46 H 1.0  0.5244813  0.6826669  0.4431480
H46 H 1.0  0.5436283  0.6946304  0.4354597
H46 H 1.0  0.5157123  0.7005101  0.4139571
H46 H 1.0  0.5122743  0.7047508  0.4492656
H46 H 1.0  0.5093471  0.6861450  0.4346327
H46 H 1.0  0.5413702  0.7114518  0.4304016
H46 H 1.0  0.5204090  0.7164133  0.4201762
H46 H 1.0  0.5227873  0.7179388  0.4438606
H46 H 1.0  0.5237170  0.6812502  0.4255115
H46 H 1.0  0.5389606  0.6983099  0.4187771
H46 H 1.0  0.5059971  0.7083218  0.4265365
H46 H 1.0  0.5296940  0.7040314  0.4523765
H46 H 1.0  0.5326883  0.6804320  0.4382789
H46 H 1.0  0.5396588  0.6889120  0.4214700
H46 H 1.0  0.5034869  0.6993097  0.4236146
H46 H 1.0  0.5241557  0.6963868  0.4550128
H46 H 1.0  0.5405323  0.6770399  0.4348806
H46 H 1.0  0.5394265  0.6724788  0.4294545
H46 H 1.0  0.5412919  0.6799258  0.4225531
H46 H 1.0  0.5468644  0.6786515  0.4268875
H46 H 1.0  0.4995220  0.6915357  0.4207103
H46 H 1.0  0.5001977  0.6905859  0.4136321
H46 H 1.0  0.5197753  0.6893672  0.4590291
H46 H 1.0  0.5134495  0.6913061  0.4618021
H46 H 1.0  0.5096645  0.6874845  0.4443376
H46 H 1.0  0.5445251  0.7016950  0.4421924
H46 H 1.0  0.5240018  0.7045626  0.4106471
H46 H 1.0  0.5082980  0.7120943  0.4441353
N46 N 1.0  0.5331662  0.6783196  0.4300067
N46 N 1.0  0.5429846  0.6860579  0.4288128
N46 N 1.0  0.5066907  0.6951837  0.4168441
N46 N 1.0  0.5156067  0.6962118  0.4551016
N46 N 1.0  0.5159854  0.6849692  0.4495187
N46 N 1.0  0.5380171  0.7083429  0.4147127
N46 N 1.0  0.5265181  0.7126171  0.4120321
N46 N 1.0  0.5121660  0.7194535  0.4421340
N46 N 1.0  0.5078640  0.6848913  0.4239410
N46 N 1.0  0.5448562  0.7100913  0.4406050
N46 N 1.0  0.5078119  0.7183114  0.4304102
N46 N 1.0  0.5367147  0.7119709  0.4499790
C47 C 1.0  0.3288735  0.5969429  0.4808125
C47 C 1.0  0.2922490  0.6016724  0.4597948
C47 C 1.0  0.2892052  0.6363676  0.4817198
C47 C 1.0  0.3232208  0.6287665  0.4598464
C47 C 1.0  0.3158295  0.6174286  0.4988188
C47 C 1.0  0.2877820  0.6232795  0.4764728
C47 C 1.0  0.3137061  0.6335133  0.4692169
C47 C 1.0  0.3048260  0.6081379  0.4588617
C47 C 1.0  0.3200494  0.6254899  0.5020927
C47 C 1.0  0.2852866  0.6323678  0.4786384
C47 C 1.0  0.3199043  0.6338678  0.4618033
C47 C 1.0  0.2968695  0.6035696  0.4558067
C47 C 1.0  0.3100130  0.6038277  0.4937620
C47 C 1.0  0.2903197  0.6095753  0.4837367
C47 C 1.0  0.3139245  0.6320692  0.4848653
C47 C 1.0  0.3179424  0.6050830  0.4669621
C47 C 1.0  0.3143623  0.6019573  0.4904288
C47 C 1.0  0.2911985  0.6061575  0.4791348
C47 C 1.0  0.3082787  0.6327438  0.4860062
C47 C 1.0  0.3206579  0.6101781  0.4664178
C47 C 1.0  0.3192269  0.6050427  0.4897605
C47 C 1.0  0.2909816  0.6082242  0.4737306
C47 C 1.0  0.3044162  0.6336567  0.4817898
C47 C 1.0  0.3183060  0.6145741  0.4634732
C47 C 1.0  0.3196630  0.6101200  0.4925098
C47 C 1.0  0.2898733  0.6138675  0.4729818
C47 C 1.0  0.3063137  0.6338680  0.4763140
C47 C 1.0  0.3130938  0.6137932  0.4610534
C47 C 1.0  0.3153949  0.6121294  0.4958828
C47 C 1.0  0.2889728  0.6174079  0.4774740
C47 C 1.0  0.3119179  0.6332134  0.4750138
C47 C 1.0  0.3102572  0.6087657  0.4615075
C47 C 1.0  0.3106004  0.6089326  0.4964496
C47 C 1.0  0.2892235  0.6151875  0.4828252
C47 C 1.0  0.3156632  0.6323061  0.4793476
C47 C 1.0  0.3127447  0.6044585  0.4644894
C47 C 1.0  0.3050194  0.6004226  0.4943647
C47 C 1.0  0.2904956  0.6074393  0.4894198
C47 C 1.0  0.3180148  0.6311538  0.4892615
C47 C 1.0  0.3203933  0.6004326  0.4700056
C47 C 1.0  0.2964229  0.5977469  0.4978926
C47 C 1.0  0.2910050  0.6008128  0.4964438
C47 C 1.0  0.3213913  0.6304532  0.4982955
C47 C 1.0  0.3271889  0.5955136  0.4748149
C47 C 1.0  0.3238301  0.6030967  0.4863087
C47 C 1.0  0.2918878  0.6044670  0.4690450
C47 C 1.0  0.2985531  0.6343824  0.4831999
C47 C 1.0  0.3213341  0.6198163  0.4629842
H47 H 1.0  0.3320638  0.6001601  0.4807318
H47 H 1.0  0.3308922  0.5933459  0.4826444
H47 H 1.0  0.2932870  0.5975746  0.4614267
H47 H 1.0  0.2884565  0.6010574  0.4574271
H47 H 1.0  0.2887211  0.6357734  0.4861860
H47 H 1.0  0.2878449  0.6406026  0.4809537
H47 H 1.0  0.3270311  0.6284506  0.4622793
H47 H 1.0  0.3245999  0.6294758  0.4556083
H47 H 1.0  0.3120394  0.6187557  0.5008502
H47 H 1.0  0.2882419  0.6245751  0.4721881
H47 H 1.0  0.3103433  0.6336913  0.4662314
H47 H 1.0  0.3031321  0.6119384  0.4571478
H47 H 1.0  0.3161284  0.6262706  0.5042259
H47 H 1.0  0.3231432  0.6252998  0.5053733
H47 H 1.0  0.2855723  0.6331478  0.4741832
H47 H 1.0  0.2810276  0.6333878  0.4797286
H47 H 1.0  0.3162292  0.6343394  0.4591938
H47 H 1.0  0.3223625  0.6375738  0.4610337
H47 H 1.0  0.2957040  0.6075443  0.4539680
H47 H 1.0  0.2970575  0.6006907  0.4523362
H47 H 1.0  0.3140036  0.5980244  0.4883156
H47 H 1.0  0.2920437  0.6018118  0.4798146
H47 H 1.0  0.3069103  0.6325688  0.4902673
H47 H 1.0  0.3246819  0.6106835  0.4683185
H47 H 1.0  0.3233830  0.6125732  0.4920594
H47 H 1.0  0.2896959  0.6154883  0.4688101
H47 H 1.0  0.3033454  0.6345774  0.4730361
H47 H 1.0  0.3112560  0.6171775  0.4587665
H47 H 1.0  0.3072509  0.6103982  0.4990366
H47 H 1.0  0.2885269  0.6179058  0.4863157
H47 H 1.0  0.3200041  0.6318008  0.4783667
H47 H 1.0  0.3105709  0.6005592  0.4648510
H47 H 1.0  0.3048645  0.5968362  0.4916510
H47 H 1.0  0.2902840  0.6106033  0.4926126
H47 H 1.0  0.3221493  0.6301602  0.4877883
H47 H 1.0  0.3176428  0.5969171  0.4705771
H47 H 1.0  0.2968347  0.5941143  0.4952144
H47 H 1.0  0.2960683  0.5960795  0.5020716
H47 H 1.0  0.2904579  0.6042896  0.4992986
H47 H 1.0  0.2875214  0.5980654  0.4972734
H47 H 1.0  0.3254403  0.6297962  0.4963691
H47 H 1.0  0.3219026  0.6341357  0.5008540
H47 H 1.0  0.3241965  0.5921114  0.4748841
H47 H 1.0  0.3307894  0.5938549  0.4726572
H47 H 1.0  0.3271184  0.6061093  0.4857075
H47 H 1.0  0.2932367  0.6003320  0.4702004
H47 H 1.0  0.2975569  0.6335898  0.4875164
H47 H 1.0  0.3250639  0.6200598  0.4654902
N47 N 1.0  0.3011382  0.6015032  0.4977711
N47 N 1.0  0.2908570  0.6023107  0.4906049
N47 N 1.0  0.3168994  0.6314851  0.4944075
N47 N 1.0  0.3253344  0.6004290  0.4718548
N47 N 1.0  0.3240405  0.5982824  0.4841606
N47 N 1.0  0.2863142  0.6266506  0.4802569
N47 N 1.0  0.2948663  0.6358295  0.4797144
N47 N 1.0  0.3197942  0.6238048  0.4598928
N47 N 1.0  0.3202506  0.6203003  0.4990286
N47 N 1.0  0.2911682  0.6058519  0.4640051
N47 N 1.0  0.3187639  0.6335738  0.4677171
N47 N 1.0  0.3022408  0.6035499  0.4585468
C48 C 1.0  0.3393567  0.4164808  0.6486537
C48 C 1.0  0.3356616  0.4398445  0.6133556
C48 C 1.0  0.3762933  0.4447944  0.6176266
C48 C 1.0  0.3600632  0.4069811  0.6175855
C48 C 1.0  0.3655378  0.4315088  0.6503026
C48 C 1.0  0.3622208  0.4464492  0.6173477
C48 C 1.0  0.3683141  0.4183713  0.6193320
C48 C 1.0  0.3410356  0.4269812  0.6159067
C48 C 1.0  0.3741793  0.4275159  0.6520030
C48 C 1.0  0.3714404  0.4478190  0.6147718
C48 C 1.0  0.3655625  0.4097633  0.6158919
C48 C 1.0  0.3357255  0.4337371  0.6114718
C48 C 1.0  0.3511299  0.4372684  0.6483993
C48 C 1.0  0.3525895  0.4497344  0.6293247
C48 C 1.0  0.3733142  0.4247754  0.6327852
C48 C 1.0  0.3413458  0.4191056  0.6295034
C48 C 1.0  0.3480162  0.4323885  0.6482739
C48 C 1.0  0.3475926  0.4477420  0.6271587
C48 C 1.0  0.3744650  0.4301577  0.6309582
C48 C 1.0  0.3457507  0.4154826  0.6284550
C48 C 1.0  0.3505052  0.4271772  0.6488001
C48 C 1.0  0.3473018  0.4453571  0.6218908
C48 C 1.0  0.3736459  0.4317345  0.6254470
C48 C 1.0  0.3486118  0.4155562  0.6234216
C48 C 1.0  0.3562544  0.4269274  0.6494423
C48 C 1.0  0.3521748  0.4449671  0.6187706
C48 C 1.0  0.3716019  0.4277840  0.6217262
C48 C 1.0  0.3469870  0.4193900  0.6193850
C48 C 1.0  0.3595103  0.4317241  0.6495870
C48 C 1.0  0.3572399  0.4469111  0.6207932
C48 C 1.0  0.3704055  0.4223707  0.6233967
C48 C 1.0  0.3426089  0.4230719  0.6202811
C48 C 1.0  0.3568774  0.4368531  0.6490485
C48 C 1.0  0.3573683  0.4492737  0.6260875
C48 C 1.0  0.3712787  0.4209452  0.6289499
C48 C 1.0  0.3398424  0.4228753  0.6253741
C48 C 1.0  0.3483236  0.4426298  0.6478755
C48 C 1.0  0.3529302  0.4522819  0.6348278
C48 C 1.0  0.3742007  0.4230681  0.6385466
C48 C 1.0  0.3382907  0.4190322  0.6347529
C48 C 1.0  0.3474129  0.4522566  0.6478824
C48 C 1.0  0.3497015  0.4559314  0.6431801
C48 C 1.0  0.3771670  0.4238323  0.6477184
C48 C 1.0  0.3356476  0.4158373  0.6434885
C48 C 1.0  0.3472712  0.4220367  0.6487178
C48 C 1.0  0.3419602  0.4433713  0.6197893
C48 C 1.0  0.3749552  0.4374102  0.6237256
C48 C 1.0  0.3531697  0.4116477  0.6225059
H48 H 1.0  0.3422254  0.4129793  0.6488670
H48 H 1.0  0.3367811  0.4161029  0.6523406
H48 H 1.0  0.3325598  0.4403588  0.6166185
H48 H 1.0  0.3341912  0.4423977  0.6099371
H48 H 1.0  0.3775609  0.4471458  0.6212869
H48 H 1.0  0.3798746  0.4448920  0.6148814
H48 H 1.0  0.3607084  0.4046162  0.6213971
H48 H 1.0  0.3589816  0.4038992  0.6144712
H48 H 1.0  0.3676214  0.4354663  0.6498031
H48 H 1.0  0.3616685  0.4440587  0.6135756
H48 H 1.0  0.3673139  0.4201389  0.6153161
H48 H 1.0  0.3438408  0.4270772  0.6123893
H48 H 1.0  0.3758060  0.4317361  0.6517231
H48 H 1.0  0.3752913  0.4261105  0.6561452
H48 H 1.0  0.3703498  0.4456141  0.6109657
H48 H 1.0  0.3728688  0.4518744  0.6133999
H48 H 1.0  0.3649867  0.4119060  0.6119403
H48 H 1.0  0.3686094  0.4065449  0.6150386
H48 H 1.0  0.3386328  0.4332768  0.6080261
H48 H 1.0  0.3316876  0.4327169  0.6097336
H48 H 1.0  0.3435698  0.4326073  0.6477808
H48 H 1.0  0.3438818  0.4480915  0.6296425
H48 H 1.0  0.3760445  0.4331372  0.6339058
H48 H 1.0  0.3469292  0.4125546  0.6316329
H48 H 1.0  0.3582681  0.4229489  0.6498610
H48 H 1.0  0.3519737  0.4431301  0.6146907
H48 H 1.0  0.3709644  0.4289789  0.6174572
H48 H 1.0  0.3491818  0.4194628  0.6154815
H48 H 1.0  0.3593064  0.4406146  0.6491525
H48 H 1.0  0.3612740  0.4507877  0.6276721
H48 H 1.0  0.3703641  0.4167624  0.6302648
H48 H 1.0  0.3364503  0.4257113  0.6260886
H48 H 1.0  0.3439488  0.4423573  0.6468572
H48 H 1.0  0.3571170  0.4531565  0.6362261
H48 H 1.0  0.3726432  0.4189644  0.6395393
H48 H 1.0  0.3353418  0.4223955  0.6352452
H48 H 1.0  0.3430030  0.4515004  0.6471628
H48 H 1.0  0.3475813  0.4545813  0.6517472
H48 H 1.0  0.3540420  0.4569097  0.6440396
H48 H 1.0  0.3475688  0.4599080  0.6432830
H48 H 1.0  0.3757354  0.4195576  0.6481810
H48 H 1.0  0.3815624  0.4237048  0.6487345
H48 H 1.0  0.3326024  0.4191923  0.6434202
H48 H 1.0  0.3332122  0.4120617  0.6439177
H48 H 1.0  0.3497411  0.4182764  0.6486206
H48 H 1.0  0.3386278  0.4434221  0.6228134
H48 H 1.0  0.3759874  0.4401971  0.6271049
H48 H 1.0  0.3543570  0.4092774  0.6261423
N48 N 1.0  0.3507385  0.4472715  0.6485515
N48 N 1.0  0.3487138  0.4534180  0.6377889
N48 N 1.0  0.3765975  0.4260820  0.6421530
N48 N 1.0  0.3389710  0.4153603  0.6384796
N48 N 1.0  0.3419972  0.4219008  0.6487643
N48 N 1.0  0.3668522  0.4486468  0.6185961
N48 N 1.0  0.3749177  0.4390229  0.6187024
N48 N 1.0  0.3555882  0.4110135  0.6178600
N48 N 1.0  0.3681921  0.4270899  0.6514273
N48 N 1.0  0.3411995  0.4417136  0.6148386
N48 N 1.0  0.3676982  0.4132293  0.6203399
N48 N 1.0  0.3367455  0.4300434  0.6161276
C49 C 1.0  0.5802071  0.4039467  0.6536227
C49 C 1.0  0.6120167  0.4321174  0.6534888
C49 C 1.0  0.5835964  0.4575588  0.6380388
C49 C 1.0  0.5760711  0.4370420  0.6729051
C49 C 1.0  0.5684037  0.4241467  0.6344749
C49 C 1.0  0.5945448  0.4487734  0.6399883
C49 C 1.0  0.5750985  0.4442580  0.6607460
C49 C 1.0  0.6004666  0.4306281  0.6615653
C49 C 1.0  0.5594263  0.4277103  0.6349399
C49 C 1.0  0.5899696  0.4570848  0.6381175
C49 C 1.0  0.5744098  0.4426133  0.6702498
C49 C 1.0  0.6098236  0.4319090  0.6594888
C49 C 1.0  0.5824597  0.4173243  0.6339567
C49 C 1.0  0.5971183  0.4348164  0.6332373
C49 C 1.0  0.5681418  0.4398483  0.6473611
C49 C 1.0  0.5895692  0.4193212  0.6609404
C49 C 1.0  0.5822703  0.4140793  0.6387481
C49 C 1.0  0.6007259  0.4324783  0.6371294
C49 C 1.0  0.5709394  0.4432737  0.6436098
C49 C 1.0  0.5851381  0.4220678  0.6634802
C49 C 1.0  0.5776203  0.4140386  0.6422130
C49 C 1.0  0.6023299  0.4353507  0.6418938
C49 C 1.0  0.5750341  0.4469790  0.6453518
C49 C 1.0  0.5856306  0.4275133  0.6653853
C49 C 1.0  0.5731016  0.4173682  0.6407910
C49 C 1.0  0.6002182  0.4406860  0.6427359
C49 C 1.0  0.5763288  0.4471978  0.6510001
C49 C 1.0  0.5907060  0.4302294  0.6646823
C49 C 1.0  0.5731387  0.4206735  0.6360261
C49 C 1.0  0.5966086  0.4431573  0.6389426
C49 C 1.0  0.5736252  0.4438433  0.6548683
C49 C 1.0  0.5952229  0.4276223  0.6621668
C49 C 1.0  0.5778553  0.4206055  0.6326679
C49 C 1.0  0.5950955  0.4401523  0.6342195
C49 C 1.0  0.5695476  0.4401836  0.6529677
C49 C 1.0  0.5945720  0.4221668  0.6603111
C49 C 1.0  0.5874090  0.4171898  0.6304382
C49 C 1.0  0.5954447  0.4318549  0.6282055
C49 C 1.0  0.5638102  0.4359798  0.6455819
C49 C 1.0  0.5891078  0.4135952  0.6589669
C49 C 1.0  0.5929018  0.4190456  0.6226995
C49 C 1.0  0.5954512  0.4248011  0.6215913
C49 C 1.0  0.5575663  0.4317539  0.6395272
C49 C 1.0  0.5850614  0.4049095  0.6576675
C49 C 1.0  0.5773637  0.4106162  0.6472241
C49 C 1.0  0.6061533  0.4327390  0.6458247
C49 C 1.0  0.5778149  0.4505118  0.6412681
C49 C 1.0  0.5808817  0.4301963  0.6680572
H49 H 1.0  0.5763038  0.4048168  0.6557540
H49 H 1.0  0.5800235  0.3995541  0.6526027
H49 H 1.0  0.6128648  0.4278981  0.6520712
H49 H 1.0  0.6160324  0.4341767  0.6534868
H49 H 1.0  0.5820762  0.4564532  0.6339157
H49 H 1.0  0.5824611  0.4618941  0.6385752
H49 H 1.0  0.5725413  0.4342050  0.6727337
H49 H 1.0  0.5768219  0.4377032  0.6773057
H49 H 1.0  0.5691670  0.4269030  0.6310003
H49 H 1.0  0.5955933  0.4504250  0.6440406
H49 H 1.0  0.5786800  0.4468472  0.6615959
H49 H 1.0  0.6002618  0.4349835  0.6626782
H49 H 1.0  0.5605374  0.4300753  0.6312378
H49 H 1.0  0.5558858  0.4252006  0.6337006
H49 H 1.0  0.5915100  0.4584481  0.6421556
H49 H 1.0  0.5916772  0.4600376  0.6351623
H49 H 1.0  0.5778475  0.4455374  0.6706613
H49 H 1.0  0.5710491  0.4444198  0.6726606
H49 H 1.0  0.6092308  0.4361399  0.6610004
H49 H 1.0  0.6130301  0.4301625  0.6621412
H49 H 1.0  0.5857763  0.4115082  0.6398249
H49 H 1.0  0.6023072  0.4283538  0.6363890
H49 H 1.0  0.5698662  0.4430353  0.6392680
H49 H 1.0  0.5812592  0.4198853  0.6639819
H49 H 1.0  0.5694627  0.4174011  0.6434018
H49 H 1.0  0.6014485  0.4429293  0.6464121
H49 H 1.0  0.5794894  0.4500591  0.6523719
H49 H 1.0  0.5911128  0.4344407  0.6661521
H49 H 1.0  0.5779770  0.4231210  0.6289643
H49 H 1.0  0.5923074  0.4420443  0.6312693
H49 H 1.0  0.5674398  0.4375814  0.6559419
H49 H 1.0  0.5980533  0.4201283  0.6583655
H49 H 1.0  0.5908759  0.4149073  0.6321765
H49 H 1.0  0.5922271  0.4339009  0.6258159
H49 H 1.0  0.5623569  0.4331932  0.6488028
H49 H 1.0  0.5926502  0.4121434  0.6566018
H49 H 1.0  0.5960024  0.4164070  0.6246897
H49 H 1.0  0.5920466  0.4170558  0.6187399
H49 H 1.0  0.5924426  0.4273527  0.6193610
H49 H 1.0  0.5989160  0.4243240  0.6187384
H49 H 1.0  0.5561992  0.4293777  0.6431357
H49 H 1.0  0.5538845  0.4339491  0.6381154
H49 H 1.0  0.5889444  0.4037827  0.6556215
H49 H 1.0  0.5846739  0.4020138  0.6611077
H49 H 1.0  0.5737660  0.4113702  0.6498197
H49 H 1.0  0.6070493  0.4284134  0.6449652
H49 H 1.0  0.5768198  0.4495568  0.6369845
H49 H 1.0  0.5770513  0.4278426  0.6678591
N49 N 1.0  0.5877021  0.4195223  0.6257152
N49 N 1.0  0.5975453  0.4272608  0.6266827
N49 N 1.0  0.5618498  0.4358365  0.6406859
N49 N 1.0  0.5849365  0.4105058  0.6599098
N49 N 1.0  0.5810114  0.4070243  0.6485001
N49 N 1.0  0.5917525  0.4515605  0.6364852
N49 N 1.0  0.5811329  0.4544079  0.6425512
N49 N 1.0  0.5811400  0.4348940  0.6704448
N49 N 1.0  0.5637405  0.4240018  0.6369386
N49 N 1.0  0.6083004  0.4352623  0.6499306
N49 N 1.0  0.5724471  0.4418237  0.6646033
N49 N 1.0  0.6049421  0.4283922  0.6598913
C50 C 1.0  0.4153880  0.2609927  0.5923398
C50 C 1.0  0.4222473  0.3025880  0.5976509
C50 C 1.0  0.4545754  0.2899778  0.6197765
C50 C 1.0  0.4491582  0.2760023  0.5814549
C50 C 1.0  0.4339842  0.2596033  0.6161357
C50 C 1.0  0.4420808  0.2950163  0.6153779
C50 C 1.0  0.4529552  0.2778308  0.5949862
C50 C 1.0  0.4287568  0.2926308  0.5899485
C50 C 1.0  0.4416713  0.2537857  0.6168925
C50 C 1.0  0.4509097  0.2951932  0.6193187
C50 C 1.0  0.4540422  0.2772046  0.5853984
C50 C 1.0  0.4245282  0.3011131  0.5918652
C50 C 1.0  0.4209662  0.2680945  0.6144583
C50 C 1.0  0.4277149  0.2895124  0.6185912
C50 C 1.0  0.4499510  0.2684948  0.6072666
C50 C 1.0  0.4248887  0.2774778  0.5883966
C50 C 1.0  0.4194333  0.2666790  0.6090574
C50 C 1.0  0.4247741  0.2917320  0.6141130
C50 C 1.0  0.4505153  0.2723213  0.6115876
C50 C 1.0  0.4300089  0.2753065  0.5867543
C50 C 1.0  0.4225635  0.2629739  0.6058788
C50 C 1.0  0.4273720  0.2949750  0.6100811
C50 C 1.0  0.4518510  0.2778648  0.6105800
C50 C 1.0  0.4346808  0.2786722  0.5861452
C50 C 1.0  0.4273393  0.2606907  0.6082254
C50 C 1.0  0.4330632  0.2959673  0.6105903
C50 C 1.0  0.4526072  0.2795617  0.6050867
C50 C 1.0  0.4341531  0.2843422  0.5872423
C50 C 1.0  0.4290064  0.2620090  0.6136210
C50 C 1.0  0.4361370  0.2938224  0.6150035
C50 C 1.0  0.4520787  0.2758616  0.6006646
C50 C 1.0  0.4291093  0.2866602  0.5888898
C50 C 1.0  0.4257754  0.2657245  0.6166678
C50 C 1.0  0.4333915  0.2905928  0.6189606
C50 C 1.0  0.4507369  0.2703427  0.6018362
C50 C 1.0  0.4245219  0.2831580  0.5894553
C50 C 1.0  0.4175246  0.2719615  0.6176356
C50 C 1.0  0.4250204  0.2861418  0.6228652
C50 C 1.0  0.4485944  0.2626621  0.6082826
C50 C 1.0  0.4199537  0.2739894  0.5890057
C50 C 1.0  0.4145204  0.2769538  0.6253527
C50 C 1.0  0.4177232  0.2819825  0.6276562
C50 C 1.0  0.4469881  0.2546496  0.6134519
C50 C 1.0  0.4145688  0.2659788  0.5884258
C50 C 1.0  0.4209670  0.2614288  0.6002260
C50 C 1.0  0.4241018  0.2972427  0.6054925
C50 C 1.0  0.4524397  0.2817038  0.6152497
C50 C 1.0  0.4399415  0.2762078  0.5843732
H50 H 1.0  0.4185928  0.2582792  0.5906366
H50 H 1.0  0.4116230  0.2585042  0.5923198
H50 H 1.0  0.4180053  0.3010368  0.5980136
H50 H 1.0  0.4218775  0.3070752  0.5979596
H50 H 1.0  0.4535376  0.2877638  0.6235915
H50 H 1.0  0.4588676  0.2912681  0.6203092
H50 H 1.0  0.4485953  0.2715186  0.5811135
H50 H 1.0  0.4502867  0.2773545  0.5772999
H50 H 1.0  0.4351062  0.2613712  0.6201191
H50 H 1.0  0.4437984  0.2970999  0.6117785
H50 H 1.0  0.4534358  0.2822894  0.5946085
H50 H 1.0  0.4327121  0.2947760  0.5898860
H50 H 1.0  0.4422397  0.2556319  0.6209915
H50 H 1.0  0.4411496  0.2493698  0.6176653
H50 H 1.0  0.4521316  0.2975490  0.6156453
H50 H 1.0  0.4518210  0.2979132  0.6228029
H50 H 1.0  0.4547776  0.2816744  0.5855305
H50 H 1.0  0.4578033  0.2754574  0.5836177
H50 H 1.0  0.4286685  0.3028965  0.5914030
H50 H 1.0  0.4220111  0.3031872  0.5887460
H50 H 1.0  0.4157323  0.2684545  0.6072652
H50 H 1.0  0.4203811  0.2909137  0.6138084
H50 H 1.0  0.4499163  0.2709144  0.6157972
H50 H 1.0  0.4303161  0.2709156  0.5859255
H50 H 1.0  0.4298203  0.2578159  0.6058508
H50 H 1.0  0.4350938  0.2984770  0.6074859
H50 H 1.0  0.4536452  0.2838435  0.6042829
H50 H 1.0  0.4377518  0.2869670  0.5867736
H50 H 1.0  0.4269789  0.2668012  0.6208453
H50 H 1.0  0.4357475  0.2889257  0.6223852
H50 H 1.0  0.4503267  0.2674612  0.5984320
H50 H 1.0  0.4206090  0.2849291  0.5907250
H50 H 1.0  0.4142282  0.2739070  0.6152693
H50 H 1.0  0.4278489  0.2842335  0.6257990
H50 H 1.0  0.4477478  0.2602671  0.6045680
H50 H 1.0  0.4164023  0.2760771  0.5908166
H50 H 1.0  0.4111739  0.2784253  0.6226746
H50 H 1.0  0.4124434  0.2748703  0.6287753
H50 H 1.0  0.4208972  0.2805248  0.6305436
H50 H 1.0  0.4149111  0.2844608  0.6301704
H50 H 1.0  0.4465220  0.2525708  0.6094522
H50 H 1.0  0.4503951  0.2525032  0.6154898
H50 H 1.0  0.4111808  0.2685511  0.5899874
H50 H 1.0  0.4131299  0.2644581  0.5844275
H50 H 1.0  0.4240202  0.2589565  0.5980317
H50 H 1.0  0.4198701  0.2957253  0.6052861
H50 H 1.0  0.4512200  0.2800023  0.6192332
H50 H 1.0  0.4399278  0.2717117  0.5841827
N50 N 1.0  0.4182637  0.2730050  0.6227540
N50 N 1.0  0.4197985  0.2854614  0.6231900
N50 N 1.0  0.4484101  0.2604981  0.6130906
N50 N 1.0  0.4197584  0.2689221  0.5875503
N50 N 1.0  0.4163919  0.2628207  0.5979976
N50 N 1.0  0.4450578  0.2937564  0.6195476
N50 N 1.0  0.4542334  0.2866417  0.6147653
N50 N 1.0  0.4442215  0.2790318  0.5831318
N50 N 1.0  0.4368146  0.2557490  0.6139063
N50 N 1.0  0.4259854  0.3007161  0.6019964
N50 N 1.0  0.4531590  0.2746449  0.5907859
N50 N 1.0  0.4242270  0.2951743  0.5908661
C51 C 1.0  0.3100866  0.5123987  0.4958027
C51 C 1.0  0.3244423  0.5505262  0.5078696
C51 C 1.0  0.3303475  0.5319695  0.5441247
C51 C 1.0  0.3458570  0.5154397  0.5097822
C51 C 1.0  0.3084268  0.5086870  0.5257602
C51 C 1.0  0.3255480  0.5398233  0.5333483
C51 C 1.0  0.3407998  0.5177827  0.5228126
C51 C 1.0  0.3308882  0.5382156  0.5050859
C51 C 1.0  0.3117569  0.5010307  0.5306388
C51 C 1.0  0.3295629  0.5379234  0.5419380
C51 C 1.0  0.3473241  0.5156594  0.5159991
C51 C 1.0  0.3292227  0.5477321  0.5046769
C51 C 1.0  0.3026173  0.5203119  0.5170715
C51 C 1.0  0.3114758  0.5391861  0.5263797
C51 C 1.0  0.3281873  0.5113559  0.5296400
C51 C 1.0  0.3244295  0.5247724  0.5001314
C51 C 1.0  0.3044144  0.5187315  0.5117994
C51 C 1.0  0.3127895  0.5415793  0.5212634
C51 C 1.0  0.3270904  0.5153678  0.5336813
C51 C 1.0  0.3284935  0.5210169  0.5018658
C51 C 1.0  0.3075192  0.5139054  0.5109636
C51 C 1.0  0.3181522  0.5433895  0.5200445
C51 C 1.0  0.3303695  0.5201095  0.5342222
C51 C 1.0  0.3332803  0.5227739  0.5046089
C51 C 1.0  0.3088335  0.5106487  0.5155673
C51 C 1.0  0.3222634  0.5427406  0.5240832
C51 C 1.0  0.3348304  0.5208037  0.5305827
C51 C 1.0  0.3339467  0.5284436  0.5056293
C51 C 1.0  0.3071073  0.5120972  0.5209106
C51 C 1.0  0.3211091  0.5403714  0.5292387
C51 C 1.0  0.3360543  0.5168885  0.5264964
C51 C 1.0  0.3299795  0.5323166  0.5039595
C51 C 1.0  0.3040141  0.5169458  0.5215821
C51 C 1.0  0.3156897  0.5386074  0.5303085
C51 C 1.0  0.3326769  0.5121927  0.5260811
C51 C 1.0  0.3252393  0.5304002  0.5012234
C51 C 1.0  0.2993371  0.5253819  0.5177260
C51 C 1.0  0.3058544  0.5373136  0.5277147
C51 C 1.0  0.3247997  0.5063470  0.5290671
C51 C 1.0  0.3194145  0.5229757  0.4972131
C51 C 1.0  0.2939099  0.5319666  0.5222745
C51 C 1.0  0.2963382  0.5360964  0.5265053
C51 C 1.0  0.3179996  0.4998691  0.5313682
C51 C 1.0  0.3134314  0.5168703  0.4926934
C51 C 1.0  0.3093864  0.5121887  0.5054449
C51 C 1.0  0.3193102  0.5459100  0.5146410
C51 C 1.0  0.3290785  0.5241703  0.5385503
C51 C 1.0  0.3374371  0.5186831  0.5063048
H51 H 1.0  0.3126352  0.5086781  0.4962452
H51 H 1.0  0.3066129  0.5111305  0.4932155
H51 H 1.0  0.3206720  0.5503340  0.5053637
H51 H 1.0  0.3253503  0.5549284  0.5082729
H51 H 1.0  0.3265626  0.5306542  0.5462408
H51 H 1.0  0.3335212  0.5320130  0.5473336
H51 H 1.0  0.3442944  0.5113078  0.5087710
H51 H 1.0  0.3496552  0.5158683  0.5073832
H51 H 1.0  0.3073155  0.5105417  0.5297070
H51 H 1.0  0.3296524  0.5408446  0.5318128
H51 H 1.0  0.3427395  0.5218237  0.5232122
H51 H 1.0  0.3344461  0.5390925  0.5076979
H51 H 1.0  0.3101969  0.5031352  0.5343362
H51 H 1.0  0.3095561  0.4970922  0.5305237
H51 H 1.0  0.3334368  0.5393376  0.5400592
H51 H 1.0  0.3288976  0.5406791  0.5454496
H51 H 1.0  0.3491367  0.5197015  0.5169544
H51 H 1.0  0.3506180  0.5126836  0.5168142
H51 H 1.0  0.3330517  0.5481615  0.5070625
H51 H 1.0  0.3299590  0.5500361  0.5008669
H51 H 1.0  0.3033815  0.5212645  0.5082527
H51 H 1.0  0.3095455  0.5420416  0.5182100
H51 H 1.0  0.3236253  0.5147404  0.5364488
H51 H 1.0  0.3278910  0.5166584  0.5010284
H51 H 1.0  0.3112236  0.5069005  0.5150225
H51 H 1.0  0.3264184  0.5441377  0.5231647
H51 H 1.0  0.3373836  0.5244612  0.5309846
H51 H 1.0  0.3376435  0.5298275  0.5077454
H51 H 1.0  0.3026315  0.5181459  0.5256695
H51 H 1.0  0.3147719  0.5367749  0.5342905
H51 H 1.0  0.3336065  0.5091482  0.5229304
H51 H 1.0  0.3221585  0.5333781  0.4999191
H51 H 1.0  0.2990040  0.5278858  0.5140017
H51 H 1.0  0.3055089  0.5350528  0.5315901
H51 H 1.0  0.3257533  0.5038515  0.5254458
H51 H 1.0  0.3163576  0.5262172  0.4965824
H51 H 1.0  0.2935890  0.5339961  0.5182353
H51 H 1.0  0.2896545  0.5310276  0.5234483
H51 H 1.0  0.2964090  0.5341568  0.5306003
H51 H 1.0  0.2935011  0.5395825  0.5269166
H51 H 1.0  0.3195014  0.4975268  0.5277913
H51 H 1.0  0.3185546  0.4971010  0.5348892
H51 H 1.0  0.3107945  0.5204923  0.4920140
H51 H 1.0  0.3143974  0.5153404  0.4885588
H51 H 1.0  0.3122023  0.5086787  0.5054330
H51 H 1.0  0.3159094  0.5456749  0.5117031
H51 H 1.0  0.3252138  0.5234152  0.5407286
H51 H 1.0  0.3361755  0.5143989  0.5057528
N51 N 1.0  0.2970261  0.5268045  0.5222502
N51 N 1.0  0.3016627  0.5382273  0.5246437
N51 N 1.0  0.3210347  0.5049568  0.5324913
N51 N 1.0  0.3186294  0.5180425  0.4955162
N51 N 1.0  0.3078729  0.5145566  0.5009798
N51 N 1.0  0.3247436  0.5382908  0.5383324
N51 N 1.0  0.3321816  0.5282707  0.5397300
N51 N 1.0  0.3421659  0.5199602  0.5082648
N51 N 1.0  0.3106819  0.5039266  0.5254602
N51 N 1.0  0.3238943  0.5482142  0.5134117
N51 N 1.0  0.3425738  0.5141703  0.5194012
N51 N 1.0  0.3278133  0.5420608  0.5031910
C52 C 1.0  0.4229562  0.5692512  0.6841051
C52 C 1.0  0.4205885  0.5348179  0.7088880
C52 C 1.0  0.3950109  0.5580477  0.7312445
C52 C 1.0  0.3885421  0.5533161  0.6908839
C52 C 1.0  0.4117291  0.5822376  0.7089907
C52 C 1.0  0.4060717  0.5507508  0.7262184
C52 C 1.0  0.3888193  0.5578958  0.7042931
C52 C 1.0  0.4115455  0.5407829  0.6997505
C52 C 1.0  0.4042004  0.5883017  0.7092223
C52 C 1.0  0.3987331  0.5529278  0.7321274
C52 C 1.0  0.3850490  0.5543083  0.6961436
C52 C 1.0  0.4166857  0.5337457  0.7039413
C52 C 1.0  0.4242793  0.5730124  0.7076610
C52 C 1.0  0.4203715  0.5561166  0.7225144
C52 C 1.0  0.3945311  0.5714573  0.7098118
C52 C 1.0  0.4138268  0.5534023  0.6906658
C52 C 1.0  0.4241406  0.5717971  0.7020018
C52 C 1.0  0.4220769  0.5519576  0.7188506
C52 C 1.0  0.3954518  0.5699727  0.7153417
C52 C 1.0  0.4083213  0.5549710  0.6897403
C52 C 1.0  0.4200100  0.5739271  0.6985332
C52 C 1.0  0.4186699  0.5474554  0.7175678
C52 C 1.0  0.3942515  0.5646570  0.7172994
C52 C 1.0  0.4038959  0.5520072  0.6920112
C52 C 1.0  0.4159456  0.5773291  0.7008643
C52 C 1.0  0.4134271  0.5471782  0.7200316
C52 C 1.0  0.3920976  0.5607703  0.7135736
C52 C 1.0  0.4050786  0.5473784  0.6952986
C52 C 1.0  0.4159479  0.5786382  0.7065137
C52 C 1.0  0.4115810  0.5512507  0.7237101
C52 C 1.0  0.3911226  0.5620996  0.7080231
C52 C 1.0  0.4105219  0.5456858  0.6963145
C52 C 1.0  0.4201388  0.5764340  0.7098463
C52 C 1.0  0.4151093  0.5556979  0.7248937
C52 C 1.0  0.3923762  0.5674651  0.7062144
C52 C 1.0  0.4148453  0.5487583  0.6939699
C52 C 1.0  0.4287183  0.5707156  0.7111127
C52 C 1.0  0.4239307  0.5608331  0.7239203
C52 C 1.0  0.3957348  0.5770343  0.7077280
C52 C 1.0  0.4184963  0.5564581  0.6882672
C52 C 1.0  0.4340846  0.5694403  0.7190548
C52 C 1.0  0.4319912  0.5661704  0.7241320
C52 C 1.0  0.3982003  0.5863745  0.7081559
C52 C 1.0  0.4229683  0.5630081  0.6827354
C52 C 1.0  0.4198531  0.5727127  0.6925843
C52 C 1.0  0.4206628  0.5431824  0.7137389
C52 C 1.0  0.3952474  0.5633164  0.7231391
C52 C 1.0  0.3982003  0.5537908  0.6908853
H52 H 1.0  0.4192326  0.5711483  0.6823528
H52 H 1.0  0.4263940  0.5712144  0.6819379
H52 H 1.0  0.4246514  0.5360780  0.7073270
H52 H 1.0  0.4213217  0.5309116  0.7110257
H52 H 1.0  0.3969302  0.5616392  0.7332321
H52 H 1.0  0.3911340  0.5574189  0.7334683
H52 H 1.0  0.3886932  0.5571416  0.6884590
H52 H 1.0  0.3863845  0.5503526  0.6882518
H52 H 1.0  0.4118869  0.5824852  0.7134813
H52 H 1.0  0.4035533  0.5474172  0.7245473
H52 H 1.0  0.3885438  0.5537706  0.7060706
H52 H 1.0  0.4078801  0.5391037  0.7017493
H52 H 1.0  0.4049258  0.5884925  0.7136912
H52 H 1.0  0.4046289  0.5925598  0.7077891
H52 H 1.0  0.3966865  0.5492842  0.7303744
H52 H 1.0  0.3990147  0.5520890  0.7365529
H52 H 1.0  0.3846732  0.5504148  0.6984321
H52 H 1.0  0.3808339  0.5553440  0.6949069
H52 H 1.0  0.4127073  0.5322269  0.7054913
H52 H 1.0  0.4183568  0.5303441  0.7014909
H52 H 1.0  0.4272981  0.5691668  0.7002205
H52 H 1.0  0.4261451  0.5522575  0.7170012
H52 H 1.0  0.3971141  0.5730452  0.7181445
H52 H 1.0  0.4075085  0.5585579  0.6871840
H52 H 1.0  0.4127164  0.5790257  0.6982658
H52 H 1.0  0.4107755  0.5437024  0.7190581
H52 H 1.0  0.3911573  0.5566536  0.7150657
H52 H 1.0  0.4016719  0.5450667  0.6970625
H52 H 1.0  0.4202278  0.5773914  0.7142206
H52 H 1.0  0.4137046  0.5588585  0.7277388
H52 H 1.0  0.3916267  0.5685179  0.7019261
H52 H 1.0  0.4190641  0.5474659  0.6947389
H52 H 1.0  0.4313384  0.5677079  0.7090299
H52 H 1.0  0.4219202  0.5640257  0.7263727
H52 H 1.0  0.3953479  0.5774851  0.7032672
H52 H 1.0  0.4225412  0.5551450  0.6897385
H52 H 1.0  0.4366344  0.5667161  0.7164831
H52 H 1.0  0.4368976  0.5726715  0.7204747
H52 H 1.0  0.4296662  0.5689626  0.7268401
H52 H 1.0  0.4355508  0.5648677  0.7265821
H52 H 1.0  0.3973896  0.5864426  0.7036978
H52 H 1.0  0.3953690  0.5894251  0.7099011
H52 H 1.0  0.4268184  0.5611627  0.6842533
H52 H 1.0  0.4231260  0.5625111  0.6782524
H52 H 1.0  0.4161527  0.5741673  0.6904771
H52 H 1.0  0.4245585  0.5441624  0.7117103
H52 H 1.0  0.3974215  0.5665110  0.7254455
H52 H 1.0  0.3978669  0.5577310  0.6887373
N52 N 1.0  0.4295137  0.5720856  0.7161450
N52 N 1.0  0.4289783  0.5612303  0.7224366
N52 N 1.0  0.3971184  0.5810762  0.7108234
N52 N 1.0  0.4179448  0.5603404  0.6847378
N52 N 1.0  0.4237005  0.5701743  0.6900172
N52 N 1.0  0.4043077  0.5539172  0.7300524
N52 N 1.0  0.3937158  0.5588045  0.7254042
N52 N 1.0  0.3939375  0.5510068  0.6922685
N52 N 1.0  0.4081422  0.5848989  0.7061821
N52 N 1.0  0.4181051  0.5386614  0.7128149
N52 N 1.0  0.3872387  0.5589122  0.6993633
N52 N 1.0  0.4163067  0.5386019  0.7003871
C53 C 1.0  0.2938131  0.4478543  0.3660219
C53 C 1.0  0.2580138  0.4644631  0.3817693
C53 C 1.0  0.2759386  0.5004143  0.3728345
C53 C 1.0  0.2726818  0.4713034  0.3439364
C53 C 1.0  0.3035569  0.4760573  0.3708816
C53 C 1.0  0.2706310  0.4889452  0.3792480
C53 C 1.0  0.2764626  0.4824725  0.3517982
C53 C 1.0  0.2631255  0.4632491  0.3686072
C53 C 1.0  0.3084395  0.4814603  0.3645197
C53 C 1.0  0.2713708  0.4982576  0.3767499
C53 C 1.0  0.2728476  0.4776865  0.3442139
C53 C 1.0  0.2566767  0.4626508  0.3757878
C53 C 1.0  0.2963452  0.4664141  0.3808504
C53 C 1.0  0.2782232  0.4783248  0.3879974
C53 C 1.0  0.2903643  0.4853480  0.3585412
C53 C 1.0  0.2764510  0.4563327  0.3639619
C53 C 1.0  0.2954551  0.4618087  0.3774563
C53 C 1.0  0.2745769  0.4738422  0.3875078
C53 C 1.0  0.2887090  0.4890321  0.3627027
C53 C 1.0  0.2772550  0.4590262  0.3588899
C53 C 1.0  0.2971615  0.4617387  0.3719145
C53 C 1.0  0.2697104  0.4742116  0.3843929
C53 C 1.0  0.2831702  0.4905913  0.3633513
C53 C 1.0  0.2735526  0.4630383  0.3569612
C53 C 1.0  0.2997954  0.4664363  0.3697882
C53 C 1.0  0.2685316  0.4792148  0.3817076
C53 C 1.0  0.2792361  0.4883556  0.3597248
C53 C 1.0  0.2689606  0.4643566  0.3602486
C53 C 1.0  0.3007590  0.4711263  0.3730600
C53 C 1.0  0.2720711  0.4837800  0.3821009
C53 C 1.0  0.2807314  0.4846663  0.3555204
C53 C 1.0  0.2680200  0.4617553  0.3653353
C53 C 1.0  0.2989959  0.4710423  0.3785746
C53 C 1.0  0.2769067  0.4832530  0.3852577
C53 C 1.0  0.2863184  0.4832016  0.3549993
C53 C 1.0  0.2718192  0.4577585  0.3671296
C53 C 1.0  0.2945198  0.4662678  0.3866417
C53 C 1.0  0.2833163  0.4779934  0.3912898
C53 C 1.0  0.2961690  0.4837208  0.3577986
C53 C 1.0  0.2802871  0.4520879  0.3660014
C53 C 1.0  0.2935758  0.4693047  0.3957732
C53 C 1.0  0.2897459  0.4741538  0.3974068
C53 C 1.0  0.3057272  0.4838646  0.3592553
C53 C 1.0  0.2877287  0.4459196  0.3657241
C53 C 1.0  0.2962865  0.4569123  0.3683326
C53 C 1.0  0.2660029  0.4694134  0.3840432
C53 C 1.0  0.2816499  0.4944981  0.3677462
C53 C 1.0  0.2745529  0.4657115  0.3516001
H53 H 1.0  0.2952484  0.4488871  0.3618496
H53 H 1.0  0.2963777  0.4443702  0.3673070
H53 H 1.0  0.2599393  0.4610037  0.3839728
H53 H 1.0  0.2541372  0.4652218  0.3839519
H53 H 1.0  0.2796486  0.5013583  0.3752590
H53 H 1.0  0.2746248  0.5043789  0.3711238
H53 H 1.0  0.2766236  0.4697863  0.3422939
H53 H 1.0  0.2695951  0.4700673  0.3408852
H53 H 1.0  0.3035623  0.4795882  0.3736716
H53 H 1.0  0.2670703  0.4886395  0.3765138
H53 H 1.0  0.2722445  0.4835048  0.3529790
H53 H 1.0  0.2608182  0.4667698  0.3670167
H53 H 1.0  0.3084725  0.4846338  0.3677540
H53 H 1.0  0.3127911  0.4806314  0.3636558
H53 H 1.0  0.2675772  0.4975687  0.3743684
H53 H 1.0  0.2703249  0.5015190  0.3796887
H53 H 1.0  0.2688139  0.4792171  0.3456012
H53 H 1.0  0.2733307  0.4793044  0.3400284
H53 H 1.0  0.2545086  0.4660174  0.3736663
H53 H 1.0  0.2537028  0.4592595  0.3759342
H53 H 1.0  0.2934196  0.4581846  0.3791249
H53 H 1.0  0.2755717  0.4700211  0.3896218
H53 H 1.0  0.2918214  0.4907091  0.3654522
H53 H 1.0  0.2808288  0.4579367  0.3564197
H53 H 1.0  0.3011539  0.4664763  0.3655207
H53 H 1.0  0.2647703  0.4795258  0.3792959
H53 H 1.0  0.2749465  0.4895502  0.3602042
H53 H 1.0  0.2660799  0.4674537  0.3587758
H53 H 1.0  0.2996991  0.4746152  0.3811821
H53 H 1.0  0.2796584  0.4867718  0.3855795
H53 H 1.0  0.2874997  0.4803524  0.3517519
H53 H 1.0  0.2711104  0.4557303  0.3710594
H53 H 1.0  0.2920511  0.4626670  0.3877324
H53 H 1.0  0.2860345  0.4815573  0.3908910
H53 H 1.0  0.2968185  0.4804412  0.3547865
H53 H 1.0  0.2794917  0.4507202  0.3702140
H53 H 1.0  0.2914055  0.4653920  0.3964923
H53 H 1.0  0.2970927  0.4692234  0.3986005
H53 H 1.0  0.2920080  0.4780530  0.3969429
H53 H 1.0  0.2888330  0.4738544  0.4018167
H53 H 1.0  0.3059370  0.4807842  0.3559383
H53 H 1.0  0.3082272  0.4873248  0.3577909
H53 H 1.0  0.2863764  0.4446323  0.3698529
H53 H 1.0  0.2875223  0.4421768  0.3632107
H53 H 1.0  0.2973089  0.4575888  0.3640030
H53 H 1.0  0.2676548  0.4656407  0.3858569
H53 H 1.0  0.2849862  0.4954949  0.3705970
H53 H 1.0  0.2785216  0.4647149  0.3497275
N53 N 1.0  0.2956946  0.4700080  0.3901720
N53 N 1.0  0.2845281  0.4739041  0.3943954
N53 N 1.0  0.3001813  0.4859243  0.3604213
N53 N 1.0  0.2842475  0.4501067  0.3631337
N53 N 1.0  0.2944879  0.4522683  0.3700740
N53 N 1.0  0.2732785  0.4934658  0.3798738
N53 N 1.0  0.2768389  0.4966044  0.3682485
N53 N 1.0  0.2711035  0.4689426  0.3492558
N53 N 1.0  0.3058285  0.4762674  0.3661244
N53 N 1.0  0.2612201  0.4695696  0.3818216
N53 N 1.0  0.2775248  0.4795923  0.3475076
N53 N 1.0  0.2616256  0.4606788  0.3729632
C54 C 1.0  0.5639034  0.5491893  0.5071147
C54 C 1.0  0.5514252  0.5842789  0.5275726
C54 C 1.0  0.5420789  0.5580215  0.5578528
C54 C 1.0  0.5797097  0.5576812  0.5412069
C54 C 1.0  0.5468335  0.5362650  0.5284595
C54 C 1.0  0.5417598  0.5671098  0.5469830
C54 C 1.0  0.5676181  0.5544599  0.5478613
C54 C 1.0  0.5626063  0.5756965  0.5290498
C54 C 1.0  0.5494666  0.5287353  0.5339257
C54 C 1.0  0.5403672  0.5638925  0.5559953
C54 C 1.0  0.5770381  0.5564057  0.5468715
C54 C 1.0  0.5577866  0.5840305  0.5281424
C54 C 1.0  0.5430502  0.5478765  0.5187001
C54 C 1.0  0.5361674  0.5647238  0.5324905
C54 C 1.0  0.5573957  0.5430223  0.5444421
C54 C 1.0  0.5664296  0.5631477  0.5203950
C54 C 1.0  0.5480255  0.5485341  0.5158125
C54 C 1.0  0.5390895  0.5688213  0.5296091
C54 C 1.0  0.5526362  0.5451487  0.5469833
C54 C 1.0  0.5698147  0.5603304  0.5241676
C54 C 1.0  0.5526669  0.5452531  0.5169621
C54 C 1.0  0.5428335  0.5723334  0.5322870
C54 C 1.0  0.5526937  0.5502193  0.5497792
C54 C 1.0  0.5708716  0.5624329  0.5294581
C54 C 1.0  0.5522449  0.5412554  0.5211297
C54 C 1.0  0.5436438  0.5716624  0.5379903
C54 C 1.0  0.5576658  0.5531968  0.5499824
C54 C 1.0  0.5684326  0.5674767  0.5309560
C54 C 1.0  0.5473320  0.5404757  0.5241108
C54 C 1.0  0.5408012  0.5676192  0.5410067
C54 C 1.0  0.5625015  0.5512075  0.5474953
C54 C 1.0  0.5650300  0.5704085  0.5273016
C54 C 1.0  0.5427851  0.5438303  0.5228458
C54 C 1.0  0.5370853  0.5641787  0.5381815
C54 C 1.0  0.5622830  0.5461132  0.5447324
C54 C 1.0  0.5640670  0.5681715  0.5220386
C54 C 1.0  0.5382911  0.5513860  0.5173114
C54 C 1.0  0.5321993  0.5610478  0.5297280
C54 C 1.0  0.5573896  0.5376876  0.5415375
C54 C 1.0  0.5653302  0.5609986  0.5148212
C54 C 1.0  0.5291387  0.5544983  0.5175378
C54 C 1.0  0.5267019  0.5576560  0.5225322
C54 C 1.0  0.5539104  0.5291932  0.5384969
C54 C 1.0  0.5662397  0.5551383  0.5071834
C54 C 1.0  0.5578905  0.5458807  0.5139271
C54 C 1.0  0.5457609  0.5765907  0.5290935
C54 C 1.0  0.5476108  0.5522493  0.5524126
C54 C 1.0  0.5744813  0.5593475  0.5332449
H54 H 1.0  0.5669589  0.5463735  0.5089231
H54 H 1.0  0.5634806  0.5478506  0.5028254
H54 H 1.0  0.5503070  0.5838136  0.5232062
H54 H 1.0  0.5500325  0.5884217  0.5286972
H54 H 1.0  0.5387218  0.5551279  0.5569090
H54 H 1.0  0.5424291  0.5579721  0.5623524
H54 H 1.0  0.5808848  0.5537868  0.5392094
H54 H 1.0  0.5836027  0.5598563  0.5419001
H54 H 1.0  0.5429995  0.5364500  0.5308089
H54 H 1.0  0.5451243  0.5696485  0.5485588
H54 H 1.0  0.5671011  0.5585618  0.5496389
H54 H 1.0  0.5632338  0.5766945  0.5333927
H54 H 1.0  0.5453599  0.5290986  0.5358063
H54 H 1.0  0.5495926  0.5245678  0.5321975
H54 H 1.0  0.5436087  0.5668292  0.5571814
H54 H 1.0  0.5367323  0.5651546  0.5583540
H54 H 1.0  0.5761081  0.5603048  0.5489857
H54 H 1.0  0.5800974  0.5543634  0.5494867
H54 H 1.0  0.5589192  0.5847647  0.5324684
H54 H 1.0  0.5595793  0.5874901  0.5258653
H54 H 1.0  0.5483264  0.5516301  0.5125897
H54 H 1.0  0.5383928  0.5692651  0.5252070
H54 H 1.0  0.5488446  0.5427736  0.5467759
H54 H 1.0  0.5716570  0.5564440  0.5229171
H54 H 1.0  0.5557741  0.5386696  0.5220876
H54 H 1.0  0.5465317  0.5743707  0.5400845
H54 H 1.0  0.5577359  0.5571192  0.5521430
H54 H 1.0  0.5692391  0.5691258  0.5350414
H54 H 1.0  0.5389457  0.5433005  0.5250903
H54 H 1.0  0.5348723  0.5610461  0.5404941
H54 H 1.0  0.5660120  0.5445521  0.5428041
H54 H 1.0  0.5614413  0.5704234  0.5191935
H54 H 1.0  0.5391997  0.5547041  0.5144105
H54 H 1.0  0.5306261  0.5577165  0.5323121
H54 H 1.0  0.5611849  0.5367762  0.5392978
H54 H 1.0  0.5622221  0.5632932  0.5125138
H54 H 1.0  0.5304326  0.5574828  0.5143826
H54 H 1.0  0.5258446  0.5521021  0.5155944
H54 H 1.0  0.5251628  0.5546668  0.5255708
H54 H 1.0  0.5230427  0.5599190  0.5211680
H54 H 1.0  0.5580033  0.5285605  0.5366570
H54 H 1.0  0.5533841  0.5257576  0.5413758
H54 H 1.0  0.5633000  0.5579114  0.5051334
H54 H 1.0  0.5699481  0.5552658  0.5046139
H54 H 1.0  0.5613122  0.5434690  0.5155778
H54 H 1.0  0.5451715  0.5763201  0.5246402
H54 H 1.0  0.5439326  0.5498251  0.5514925
H54 H 1.0  0.5756634  0.5552589  0.5317829
N54 N 1.0  0.5334535  0.5506682  0.5192904
N54 N 1.0  0.5306616  0.5616445  0.5247164
N54 N 1.0  0.5533165  0.5343348  0.5415906
N54 N 1.0  0.5677784  0.5567980  0.5127726
N54 N 1.0  0.5584545  0.5489708  0.5096882
N54 N 1.0  0.5389216  0.5639786  0.5501417
N54 N 1.0  0.5474348  0.5564928  0.5555427
N54 N 1.0  0.5761486  0.5612338  0.5378814
N54 N 1.0  0.5505385  0.5326449  0.5294618
N54 N 1.0  0.5487613  0.5803394  0.5312801
N54 N 1.0  0.5723248  0.5526952  0.5462589
N54 N 1.0  0.5599740  0.5789195  0.5258071
C55 C 1.0  0.4863289  0.4838706  0.6418496
C55 C 1.0  0.4466724  0.4991212  0.6413562
C55 C 1.0  0.4489124  0.4941181  0.6821440
C55 C 1.0  0.4780708  0.5153993  0.6623917
C55 C 1.0  0.4775254  0.4747286  0.6692892
C55 C 1.0  0.4460931  0.4929297  0.6683059
C55 C 1.0  0.4706013  0.5076832  0.6716400
C55 C 1.0  0.4590880  0.5046240  0.6454089
C55 C 1.0  0.4825546  0.4759240  0.6774616
C55 C 1.0  0.4443581  0.4945478  0.6776806
C55 C 1.0  0.4753499  0.5153609  0.6681750
C55 C 1.0  0.4505510  0.5041800  0.6408890
C55 C 1.0  0.4704061  0.4724915  0.6555526
C55 C 1.0  0.4494287  0.4809382  0.6587102
C55 C 1.0  0.4736229  0.4931706  0.6768608
C55 C 1.0  0.4733469  0.4980654  0.6445984
C55 C 1.0  0.4740046  0.4753024  0.6519926
C55 C 1.0  0.4493309  0.4836905  0.6536067
C55 C 1.0  0.4683078  0.4916003  0.6785684
C55 C 1.0  0.4760957  0.5011535  0.6486649
C55 C 1.0  0.4787713  0.4779564  0.6539585
C55 C 1.0  0.4482039  0.4893574  0.6532330
C55 C 1.0  0.4637749  0.4951665  0.6780530
C55 C 1.0  0.4734025  0.5053164  0.6516553
C55 C 1.0  0.4798814  0.4777649  0.6596382
C55 C 1.0  0.4471776  0.4922909  0.6581295
C55 C 1.0  0.4646467  0.5004139  0.6757436
C55 C 1.0  0.4678117  0.5063515  0.6505133
C55 C 1.0  0.4763749  0.4749908  0.6633312
C55 C 1.0  0.4472384  0.4896856  0.6633001
C55 C 1.0  0.4698924  0.5021283  0.6739919
C55 C 1.0  0.4649299  0.5033547  0.6464834
C55 C 1.0  0.4716545  0.4723895  0.6612146
C55 C 1.0  0.4483836  0.4840048  0.6635093
C55 C 1.0  0.4743318  0.4984425  0.6745743
C55 C 1.0  0.4677662  0.4992172  0.6435736
C55 C 1.0  0.4654893  0.4697387  0.6532852
C55 C 1.0  0.4505640  0.4749872  0.6591427
C55 C 1.0  0.4784122  0.4894775  0.6774240
C55 C 1.0  0.4761465  0.4937196  0.6414090
C55 C 1.0  0.4575926  0.4641578  0.6532960
C55 C 1.0  0.4521130  0.4659569  0.6560510
C55 C 1.0  0.4833550  0.4816437  0.6801998
C55 C 1.0  0.4835279  0.4883381  0.6382374
C55 C 1.0  0.4825950  0.4808783  0.6502527
C55 C 1.0  0.4481057  0.4920420  0.6477855
C55 C 1.0  0.4582973  0.4933461  0.6799434
C55 C 1.0  0.4764737  0.5084657  0.6558433
H55 H 1.0  0.4895626  0.4858078  0.6443647
H55 H 1.0  0.4885199  0.4809924  0.6391506
H55 H 1.0  0.4478455  0.4960579  0.6382302
H55 H 1.0  0.4424920  0.5003942  0.6402291
H55 H 1.0  0.4492315  0.4898157  0.6835301
H55 H 1.0  0.4475858  0.4964219  0.6857914
H55 H 1.0  0.4822477  0.5136696  0.6627049
H55 H 1.0  0.4786768  0.5196826  0.6611062
H55 H 1.0  0.4742193  0.4729254  0.6717532
H55 H 1.0  0.4458083  0.4973695  0.6676308
H55 H 1.0  0.4667583  0.5099122  0.6709220
H55 H 1.0  0.4572450  0.5075338  0.6483049
H55 H 1.0  0.4791191  0.4737752  0.6794900
H55 H 1.0  0.4861867  0.4733869  0.6783218
H55 H 1.0  0.4438527  0.4988908  0.6764884
H55 H 1.0  0.4404086  0.4933794  0.6795256
H55 H 1.0  0.4712791  0.5173352  0.6679134
H55 H 1.0  0.4777557  0.5180120  0.6709233
H55 H 1.0  0.4492105  0.5073550  0.6438316
H55 H 1.0  0.4500001  0.5060545  0.6368208
H55 H 1.0  0.4731272  0.4754329  0.6476022
H55 H 1.0  0.4501319  0.4813385  0.6498801
H55 H 1.0  0.4677353  0.4875286  0.6803441
H55 H 1.0  0.4804145  0.5002834  0.6494723
H55 H 1.0  0.4835409  0.4797809  0.6612515
H55 H 1.0  0.4462988  0.4966747  0.6578650
H55 H 1.0  0.4611566  0.5031913  0.6753388
H55 H 1.0  0.4657080  0.5095701  0.6528102
H55 H 1.0  0.4688877  0.4702178  0.6639873
H55 H 1.0  0.4484328  0.4819669  0.6674972
H55 H 1.0  0.4783999  0.4997479  0.6732300
H55 H 1.0  0.4655586  0.4968884  0.6404490
H55 H 1.0  0.4647148  0.4705834  0.6489335
H55 H 1.0  0.4510510  0.4734791  0.6633543
H55 H 1.0  0.4821704  0.4909794  0.6754562
H55 H 1.0  0.4734241  0.4912832  0.6387817
H55 H 1.0  0.4573797  0.4650360  0.6488552
H55 H 1.0  0.4579485  0.4596676  0.6535803
H55 H 1.0  0.4522198  0.4648341  0.6604402
H55 H 1.0  0.4487447  0.4635121  0.6543050
H55 H 1.0  0.4869583  0.4836812  0.6783553
H55 H 1.0  0.4844548  0.4810318  0.6845339
H55 H 1.0  0.4804801  0.4863611  0.6355288
H55 H 1.0  0.4866128  0.4900822  0.6354426
H55 H 1.0  0.4858225  0.4832050  0.6523549
H55 H 1.0  0.4494959  0.4894332  0.6443923
H55 H 1.0  0.4580789  0.4890146  0.6811444
H55 H 1.0  0.4806047  0.5069000  0.6567002
N55 N 1.0  0.4623362  0.4665922  0.6561122
N55 N 1.0  0.4509542  0.4717756  0.6549750
N55 N 1.0  0.4782678  0.4848747  0.6799985
N55 N 1.0  0.4813389  0.4928133  0.6416349
N55 N 1.0  0.4822392  0.4807451  0.6449905
N55 N 1.0  0.4454613  0.4907966  0.6730901
N55 N 1.0  0.4540895  0.4965187  0.6801960
N55 N 1.0  0.4745370  0.5127051  0.6583155
N55 N 1.0  0.4820091  0.4764427  0.6714788
N55 N 1.0  0.4465272  0.4970154  0.6470048
N55 N 1.0  0.4752991  0.5098017  0.6705098
N55 N 1.0  0.4563283  0.5025385  0.6414257
C56 C 1.0  0.3627112  0.5764885  0.6301971
C56 C 1.0  0.3897645  0.5438839  0.6269517
C56 C 1.0  0.3628654  0.5300240  0.5990581
C56 C 1.0  0.3780336  0.5681405  0.5958491
C56 C 1.0  0.3443682  0.5565950  0.6167141
C56 C 1.0  0.3706601  0.5322515  0.6106829
C56 C 1.0  0.3701797  0.5563767  0.5949608
C56 C 1.0  0.3867686  0.5548314  0.6184645
C56 C 1.0  0.3388157  0.5584360  0.6090139
C56 C 1.0  0.3674055  0.5276056  0.6028512
C56 C 1.0  0.3759034  0.5635590  0.5919348
C56 C 1.0  0.3922491  0.5486359  0.6234734
C56 C 1.0  0.3530112  0.5546633  0.6295964
C56 C 1.0  0.3657320  0.5362520  0.6250605
C56 C 1.0  0.3554001  0.5541712  0.5998293
C56 C 1.0  0.3767862  0.5666885  0.6210628
C56 C 1.0  0.3556340  0.5598145  0.6299284
C56 C 1.0  0.3706002  0.5385983  0.6271641
C56 C 1.0  0.3553801  0.5483969  0.6003662
C56 C 1.0  0.3757726  0.5683516  0.6156006
C56 C 1.0  0.3546601  0.5639820  0.6260152
C56 C 1.0  0.3754397  0.5389016  0.6240000
C56 C 1.0  0.3600729  0.5452199  0.5991766
C56 C 1.0  0.3782698  0.5656937  0.6111033
C56 C 1.0  0.3509764  0.5628825  0.6216851
C56 C 1.0  0.3753324  0.5368045  0.6185939
C56 C 1.0  0.3648801  0.5479533  0.5974308
C56 C 1.0  0.3818454  0.5612532  0.6121663
C56 C 1.0  0.3482722  0.5577741  0.6212150
C56 C 1.0  0.3705507  0.5344311  0.6163515
C56 C 1.0  0.3650580  0.5537110  0.5968458
C56 C 1.0  0.3829585  0.5594751  0.6175632
C56 C 1.0  0.3493495  0.5537145  0.6252010
C56 C 1.0  0.3657839  0.5342012  0.6196457
C56 C 1.0  0.3602765  0.5567537  0.5980757
C56 C 1.0  0.3803801  0.5622390  0.6219613
C56 C 1.0  0.3541356  0.5504485  0.6338232
C56 C 1.0  0.3606468  0.5358751  0.6283605
C56 C 1.0  0.3504869  0.5575369  0.6010243
C56 C 1.0  0.3742210  0.5694769  0.6258104
C56 C 1.0  0.3530843  0.5421067  0.6385995
C56 C 1.0  0.3550493  0.5365095  0.6362200
C56 C 1.0  0.3412381  0.5593671  0.6031727
C56 C 1.0  0.3690891  0.5761992  0.6304986
C56 C 1.0  0.3573567  0.5694139  0.6263514
C56 C 1.0  0.3804462  0.5413585  0.6264063
C56 C 1.0  0.3598312  0.5391791  0.5997605
C56 C 1.0  0.3771089  0.5676181  0.6054606
H56 H 1.0  0.3615052  0.5789145  0.6265645
H56 H 1.0  0.3612016  0.5788544  0.6337317
H56 H 1.0  0.3887494  0.5454426  0.6310835
H56 H 1.0  0.3929570  0.5407678  0.6276337
H56 H 1.0  0.3587976  0.5289057  0.6007124
H56 H 1.0  0.3630930  0.5279767  0.5950421
H56 H 1.0  0.3749497  0.5714537  0.5960729
H56 H 1.0  0.3816707  0.5700578  0.5939884
H56 H 1.0  0.3429769  0.5523197  0.6165193
H56 H 1.0  0.3744270  0.5331711  0.6083998
H56 H 1.0  0.3737241  0.5536186  0.5946716
H56 H 1.0  0.3880577  0.5527162  0.6147075
H56 H 1.0  0.3374575  0.5541292  0.6093882
H56 H 1.0  0.3350478  0.5608863  0.6094252
H56 H 1.0  0.3714700  0.5284927  0.6010537
H56 H 1.0  0.3670742  0.5231048  0.6028169
H56 H 1.0  0.3790985  0.5603747  0.5914995
H56 H 1.0  0.3754217  0.5652988  0.5877982
H56 H 1.0  0.3935127  0.5470155  0.6194343
H56 H 1.0  0.3960781  0.5500100  0.6254274
H56 H 1.0  0.3584760  0.5606433  0.6332898
H56 H 1.0  0.3705857  0.5401872  0.6313518
H56 H 1.0  0.3516181  0.5463762  0.6017171
H56 H 1.0  0.3729992  0.5717942  0.6148808
H56 H 1.0  0.3501559  0.5660396  0.6186161
H56 H 1.0  0.3790654  0.5370239  0.6161287
H56 H 1.0  0.3685211  0.5455168  0.5965007
H56 H 1.0  0.3837927  0.5591842  0.6087040
H56 H 1.0  0.3473057  0.5497387  0.6249257
H56 H 1.0  0.3620740  0.5323668  0.6179340
H56 H 1.0  0.3603888  0.5612086  0.5976268
H56 H 1.0  0.3812288  0.5608836  0.6261450
H56 H 1.0  0.3574449  0.5515066  0.6366833
H56 H 1.0  0.3570355  0.5344678  0.6260742
H56 H 1.0  0.3512070  0.5619787  0.6009677
H56 H 1.0  0.3749190  0.5674508  0.6297675
H56 H 1.0  0.3562477  0.5437138  0.6414186
H56 H 1.0  0.3494661  0.5413833  0.6411986
H56 H 1.0  0.3517746  0.5347734  0.6336124
H56 H 1.0  0.3555113  0.5335748  0.6396179
H56 H 1.0  0.3423477  0.5637360  0.6027050
H56 H 1.0  0.3379837  0.5586596  0.6001269
H56 H 1.0  0.3702988  0.5740040  0.6342738
H56 H 1.0  0.3707041  0.5803819  0.6310146
H56 H 1.0  0.3566674  0.5720665  0.6227823
H56 H 1.0  0.3798289  0.5433069  0.6304157
H56 H 1.0  0.3560533  0.5376342  0.6016559
H56 H 1.0  0.3738670  0.5707262  0.6051769
N56 N 1.0  0.3514916  0.5458978  0.6341892
N56 N 1.0  0.3603979  0.5370713  0.6334932
N56 N 1.0  0.3457276  0.5555025  0.6020462
N56 N 1.0  0.3713976  0.5739163  0.6254172
N56 N 1.0  0.3602769  0.5709779  0.6304578
N56 N 1.0  0.3667100  0.5294893  0.6085371
N56 N 1.0  0.3636855  0.5359349  0.5981934
N56 N 1.0  0.3796508  0.5658513  0.6011883
N56 N 1.0  0.3426868  0.5602271  0.6132762
N56 N 1.0  0.3851714  0.5412545  0.6240617
N56 N 1.0  0.3705307  0.5614959  0.5937339
N56 N 1.0  0.3884830  0.5533386  0.6232252
C57 C 1.0  0.5931733  0.3267946  0.4205918
C57 C 1.0  0.5539889  0.3316840  0.4049035
C57 C 1.0  0.5422260  0.3171263  0.4415553
C57 C 1.0  0.5680421  0.3490991  0.4394367
C57 C 1.0  0.5781885  0.3091158  0.4400059
C57 C 1.0  0.5453671  0.3188681  0.4278460
C57 C 1.0  0.5605901  0.3377187  0.4434133
C57 C 1.0  0.5614525  0.3387841  0.4146366
C57 C 1.0  0.5790927  0.3093570  0.4496305
C57 C 1.0  0.5398118  0.3175745  0.4356546
C57 C 1.0  0.5635194  0.3469339  0.4433999
C57 C 1.0  0.5558871  0.3374724  0.4068384
C57 C 1.0  0.5779005  0.3088172  0.4243787
C57 C 1.0  0.5557646  0.3108866  0.4191751
C57 C 1.0  0.5659644  0.3235192  0.4474737
C57 C 1.0  0.5762623  0.3362713  0.4192564
C57 C 1.0  0.5814485  0.3132223  0.4231417
C57 C 1.0  0.5567040  0.3147434  0.4149475
C57 C 1.0  0.5612201  0.3203367  0.4464766
C57 C 1.0  0.5761160  0.3387857  0.4244798
C57 C 1.0  0.5839840  0.3163506  0.4273147
C57 C 1.0  0.5540254  0.3198758  0.4148681
C57 C 1.0  0.5563214  0.3227202  0.4445138
C57 C 1.0  0.5713022  0.3412749  0.4265186
C57 C 1.0  0.5828746  0.3149882  0.4328320
C57 C 1.0  0.5503412  0.3211272  0.4191686
C57 C 1.0  0.5562414  0.3284335  0.4435245
C57 C 1.0  0.5665434  0.3411937  0.4232052
C57 C 1.0  0.5793445  0.3106057  0.4342324
C57 C 1.0  0.5492967  0.3173822  0.4234591
C57 C 1.0  0.5608954  0.3317456  0.4444710
C57 C 1.0  0.5665308  0.3387235  0.4179683
C57 C 1.0  0.5768887  0.3075764  0.4299522
C57 C 1.0  0.5520574  0.3122830  0.4233981
C57 C 1.0  0.5657265  0.3292106  0.4464372
C57 C 1.0  0.5714302  0.3362719  0.4160671
C57 C 1.0  0.5753802  0.3056372  0.4198588
C57 C 1.0  0.5585205  0.3054751  0.4192731
C57 C 1.0  0.5711089  0.3210663  0.4495740
C57 C 1.0  0.5813026  0.3336871  0.4170626
C57 C 1.0  0.5703361  0.2985118  0.4157009
C57 C 1.0  0.5639606  0.2981782  0.4160077
C57 C 1.0  0.5768999  0.3142074  0.4531686
C57 C 1.0  0.5906489  0.3312282  0.4167419
C57 C 1.0  0.5877461  0.3209510  0.4260604
C57 C 1.0  0.5551158  0.3237570  0.4103251
C57 C 1.0  0.5514486  0.3192178  0.4435762
C57 C 1.0  0.5713702  0.3438929  0.4319986
H57 H 1.0  0.5944048  0.3287433  0.4244932
H57 H 1.0  0.5970243  0.3253135  0.4187628
H57 H 1.0  0.5571772  0.3298943  0.4022270
H57 H 1.0  0.5503711  0.3321604  0.4022480
H57 H 1.0  0.5433796  0.3128195  0.4423643
H57 H 1.0  0.5389552  0.3180346  0.4445298
H57 H 1.0  0.5721112  0.3484018  0.4413057
H57 H 1.0  0.5676598  0.3535844  0.4391174
H57 H 1.0  0.5749790  0.3060044  0.4405260
H57 H 1.0  0.5439314  0.3231303  0.4277034
H57 H 1.0  0.5568007  0.3390671  0.4413946
H57 H 1.0  0.5578192  0.3403279  0.4167966
H57 H 1.0  0.5760469  0.3060020  0.4496610
H57 H 1.0  0.5827456  0.3076332  0.4516438
H57 H 1.0  0.5384105  0.3218250  0.4349428
H57 H 1.0  0.5360703  0.3150611  0.4354268
H57 H 1.0  0.5594435  0.3478726  0.4416552
H57 H 1.0  0.5637129  0.3492930  0.4472427
H57 H 1.0  0.5525862  0.3393734  0.4092933
H57 H 1.0  0.5563293  0.3401341  0.4032208
H57 H 1.0  0.5822950  0.3142544  0.4188662
H57 H 1.0  0.5595640  0.3136839  0.4116675
H57 H 1.0  0.5613785  0.3159325  0.4472751
H57 H 1.0  0.5798432  0.3388014  0.4269636
H57 H 1.0  0.5847891  0.3173431  0.4361257
H57 H 1.0  0.5482538  0.3250897  0.4191261
H57 H 1.0  0.5524625  0.3303004  0.4420103
H57 H 1.0  0.5628087  0.3431169  0.4247586
H57 H 1.0  0.5741509  0.3041705  0.4309335
H57 H 1.0  0.5512630  0.3093685  0.4267044
H57 H 1.0  0.5693382  0.3317529  0.4471806
H57 H 1.0  0.5714455  0.3343582  0.4120177
H57 H 1.0  0.5760694  0.3073532  0.4157562
H57 H 1.0  0.5578499  0.3031046  0.4230388
H57 H 1.0  0.5746221  0.3238773  0.4496530
H57 H 1.0  0.5807191  0.3314221  0.4132182
H57 H 1.0  0.5715353  0.3004166  0.4117677
H57 H 1.0  0.5719968  0.2943191  0.4155196
H57 H 1.0  0.5627682  0.2960321  0.4198166
H57 H 1.0  0.5624881  0.2955254  0.4126662
H57 H 1.0  0.5800584  0.3174514  0.4533604
H57 H 1.0  0.5764239  0.3127922  0.4574276
H57 H 1.0  0.5896644  0.3293362  0.4127438
H57 H 1.0  0.5938101  0.3343156  0.4158231
H57 H 1.0  0.5890011  0.3233684  0.4296424
H57 H 1.0  0.5584453  0.3225132  0.4075647
H57 H 1.0  0.5522147  0.3148020  0.4439825
H57 H 1.0  0.5751418  0.3431995  0.4343534
N57 N 1.0  0.5726033  0.3012119  0.4205926
N57 N 1.0  0.5614692  0.3036244  0.4153087
N57 N 1.0  0.5715111  0.3160637  0.4512004
N57 N 1.0  0.5860182  0.3340271  0.4194036
N57 N 1.0  0.5894587  0.3220838  0.4212005
N57 N 1.0  0.5437134  0.3154976  0.4315529
N57 N 1.0  0.5466712  0.3211146  0.4423872
N57 N 1.0  0.5673829  0.3467677  0.4339148
N57 N 1.0  0.5806998  0.3112388  0.4441318
N57 N 1.0  0.5524237  0.3282353  0.4095957
N57 N 1.0  0.5644036  0.3411191  0.4447280
N57 N 1.0  0.5612324  0.3371849  0.4096142
C58 C 1.0  0.4519173  0.2729374  0.5244907
C58 C 1.0  0.4133368  0.2552194  0.5262425
C58 C 1.0  0.4097259  0.2697480  0.4879076
C58 C 1.0  0.4421430  0.2465687  0.4981587
C58 C 1.0  0.4390581  0.2875819  0.5013783
C58 C 1.0  0.4087999  0.2674715  0.5018651
C58 C 1.0  0.4331717  0.2556801  0.4920464
C58 C 1.0  0.4252797  0.2517092  0.5194677
C58 C 1.0  0.4429536  0.2886864  0.4925967
C58 C 1.0  0.4058518  0.2679667  0.4926686
C58 C 1.0  0.4386503  0.2477625  0.4929408
C58 C 1.0  0.4174379  0.2504795  0.5249904
C58 C 1.0  0.4338216  0.2860410  0.5160271
C58 C 1.0  0.4129563  0.2770982  0.5135719
C58 C 1.0  0.4348728  0.2711869  0.4901377
C58 C 1.0  0.4392461  0.2588920  0.5200476
C58 C 1.0  0.4379845  0.2827395  0.5183281
C58 C 1.0  0.4136720  0.2732312  0.5178338
C58 C 1.0  0.4293154  0.2727312  0.4895353
C58 C 1.0  0.4415258  0.2570410  0.5150471
C58 C 1.0  0.4425343  0.2809626  0.5152021
C58 C 1.0  0.4128302  0.2675683  0.5169700
C58 C 1.0  0.4250403  0.2688310  0.4897385
C58 C 1.0  0.4386106  0.2535106  0.5115026
C58 C 1.0  0.4428412  0.2825524  0.5096428
C58 C 1.0  0.4112533  0.2657933  0.5116788
C58 C 1.0  0.4264274  0.2632650  0.4905894
C58 C 1.0  0.4332760  0.2518437  0.5130502
C58 C 1.0  0.4387524  0.2858558  0.5071935
C58 C 1.0  0.4104975  0.2695307  0.5073215
C58 C 1.0  0.4319279  0.2615657  0.4912082
C58 C 1.0  0.4308631  0.2536053  0.5180102
C58 C 1.0  0.4342713  0.2875497  0.5104460
C58 C 1.0  0.4113794  0.2751700  0.5083447
C58 C 1.0  0.4360965  0.2655910  0.4909810
C58 C 1.0  0.4339098  0.2571400  0.5214531
C58 C 1.0  0.4291610  0.2878328  0.5194858
C58 C 1.0  0.4137870  0.2830509  0.5144465
C58 C 1.0  0.4393901  0.2752397  0.4898871
C58 C 1.0  0.4422868  0.2625608  0.5238144
C58 C 1.0  0.4211260  0.2926875  0.5218041
C58 C 1.0  0.4153932  0.2911969  0.5194029
C58 C 1.0  0.4435916  0.2838352  0.4884844
C58 C 1.0  0.4498189  0.2675633  0.5272416
C58 C 1.0  0.4469445  0.2775354  0.5175886
C58 C 1.0  0.4135903  0.2636867  0.5215794
C58 C 1.0  0.4192872  0.2706489  0.4890406
C58 C 1.0  0.4411952  0.2516516  0.5063301
H58 H 1.0  0.4548460  0.2718750  0.5212000
H58 H 1.0  0.4543455  0.2752544  0.5275081
H58 H 1.0  0.4148094  0.2575439  0.5298424
H58 H 1.0  0.4094052  0.2534252  0.5275426
H58 H 1.0  0.4096817  0.2742666  0.4875693
H58 H 1.0  0.4079995  0.2682709  0.4840078
H58 H 1.0  0.4461657  0.2486156  0.4977524
H58 H 1.0  0.4430881  0.2421578  0.4982893
H58 H 1.0  0.4353754  0.2896711  0.4998532
H58 H 1.0  0.4087852  0.2629881  0.5014817
H58 H 1.0  0.4295549  0.2530783  0.4926804
H58 H 1.0  0.4231699  0.2494323  0.5162097
H58 H 1.0  0.4391895  0.2909999  0.4915903
H58 H 1.0  0.4463300  0.2916052  0.4919263
H58 H 1.0  0.4056863  0.2634409  0.4928337
H58 H 1.0  0.4016427  0.2692503  0.4916668
H58 H 1.0  0.4347351  0.2454981  0.4932253
H58 H 1.0  0.4407556  0.2460035  0.4893570
H58 H 1.0  0.4158293  0.2479919  0.5215610
H58 H 1.0  0.4175278  0.2476732  0.5285237
H58 H 1.0  0.4377275  0.2815262  0.5226320
H58 H 1.0  0.4148871  0.2746994  0.5218871
H58 H 1.0  0.4283443  0.2770538  0.4888777
H58 H 1.0  0.4456544  0.2583796  0.5139405
H58 H 1.0  0.4463190  0.2812333  0.5071480
H58 H 1.0  0.4105918  0.2614178  0.5109877
H58 H 1.0  0.4231382  0.2602294  0.4907459
H58 H 1.0  0.4310030  0.2491092  0.5103271
H58 H 1.0  0.4310653  0.2901066  0.5086452
H58 H 1.0  0.4107976  0.2780803  0.5049907
H58 H 1.0  0.4403592  0.2642999  0.4914531
H58 H 1.0  0.4320652  0.2585127  0.5252967
H58 H 1.0  0.4290285  0.2859432  0.5235677
H58 H 1.0  0.4136284  0.2855309  0.5106949
H58 H 1.0  0.4434399  0.2735905  0.4909507
H58 H 1.0  0.4398600  0.2641175  0.5272695
H58 H 1.0  0.4215629  0.2907844  0.5258936
H58 H 1.0  0.4212631  0.2971337  0.5225670
H58 H 1.0  0.4148489  0.2933176  0.5154352
H58 H 1.0  0.4122051  0.2929215  0.5220924
H58 H 1.0  0.4474920  0.2816844  0.4893196
H58 H 1.0  0.4440577  0.2855179  0.4843227
H58 H 1.0  0.4470993  0.2686324  0.5307049
H58 H 1.0  0.4533262  0.2654385  0.5291269
H58 H 1.0  0.4499395  0.2759985  0.5146024
H58 H 1.0  0.4153325  0.2655235  0.5253000
H58 H 1.0  0.4187355  0.2751143  0.4889546
H58 H 1.0  0.4451038  0.2536630  0.5053668
N58 N 1.0  0.4255270  0.2913202  0.5179155
N58 N 1.0  0.4146229  0.2852207  0.5191825
N58 N 1.0  0.4387115  0.2802939  0.4885351
N58 N 1.0  0.4473588  0.2638608  0.5231672
N58 N 1.0  0.4473138  0.2764114  0.5227301
N58 N 1.0  0.4074305  0.2706117  0.4978526
N58 N 1.0  0.4152123  0.2673326  0.4885588
N58 N 1.0  0.4391032  0.2479797  0.5031717
N58 N 1.0  0.4432602  0.2867485  0.4982986
N58 N 1.0  0.4123307  0.2585694  0.5213306
N58 N 1.0  0.4380599  0.2536951  0.4920381
N58 N 1.0  0.4230170  0.2526064  0.5241481
C59 C 1.0  0.6776229  0.6011859  0.6014002
C59 C 1.0  0.6976832  0.6090875  0.5647864
C59 C 1.0  0.6913755  0.6484795  0.5748917
C59 C 1.0  0.7093837  0.6229882  0.6017078
C59 C 1.0  0.6689292  0.6298731  0.5974707
C59 C 1.0  0.6909086  0.6355530  0.5691010
C59 C 1.0  0.7024148  0.6336133  0.5954311
C59 C 1.0  0.7014950  0.6104164  0.5783715
C59 C 1.0  0.6692771  0.6367948  0.6042144
C59 C 1.0  0.6924836  0.6450812  0.5695936
C59 C 1.0  0.7095319  0.6292163  0.6002802
C59 C 1.0  0.7022320  0.6078064  0.5690898
C59 C 1.0  0.6679528  0.6179566  0.5873998
C59 C 1.0  0.6788513  0.6254771  0.5687982
C59 C 1.0  0.6875081  0.6380862  0.5976166
C59 C 1.0  0.6932416  0.6066104  0.5911926
C59 C 1.0  0.6703877  0.6137136  0.5904969
C59 C 1.0  0.6817270  0.6205082  0.5679804
C59 C 1.0  0.6865653  0.6408812  0.5926236
C59 C 1.0  0.6958573  0.6100007  0.5951031
C59 C 1.0  0.6723774  0.6146241  0.5958673
C59 C 1.0  0.6874976  0.6203775  0.5675279
C59 C 1.0  0.6906785  0.6413346  0.5885733
C59 C 1.0  0.7002425  0.6134906  0.5936483
C59 C 1.0  0.6719011  0.6199401  0.5981124
C59 C 1.0  0.6904066  0.6253782  0.5679336
C59 C 1.0  0.6958357  0.6388893  0.5895987
C59 C 1.0  0.7019927  0.6135572  0.5881199
C59 C 1.0  0.6694878  0.6242936  0.5951370
C59 C 1.0  0.6876796  0.6304205  0.5687484
C59 C 1.0  0.6969312  0.6360658  0.5945335
C59 C 1.0  0.6994831  0.6102307  0.5840995
C59 C 1.0  0.6675487  0.6232260  0.5897865
C59 C 1.0  0.6818972  0.6303865  0.5691821
C59 C 1.0  0.6927092  0.6356979  0.5984921
C59 C 1.0  0.6951033  0.6067894  0.5857133
C59 C 1.0  0.6658916  0.6167833  0.5818080
C59 C 1.0  0.6727963  0.6256637  0.5692350
C59 C 1.0  0.6832359  0.6376254  0.6019096
C59 C 1.0  0.6886671  0.6029038  0.5926854
C59 C 1.0  0.6613353  0.6184693  0.5734473
C59 C 1.0  0.6637277  0.6223205  0.5689421
C59 C 1.0  0.6747796  0.6392974  0.6062909
C59 C 1.0  0.6824963  0.5982455  0.5984925
C59 C 1.0  0.6748982  0.6101910  0.5991662
C59 C 1.0  0.6903152  0.6150725  0.5666288
C59 C 1.0  0.6895030  0.6443429  0.5834295
C59 C 1.0  0.7028756  0.6169312  0.5979048
H59 H 1.0  0.6790774  0.6029581  0.6053090
H59 H 1.0  0.6745667  0.5980864  0.6025922
H59 H 1.0  0.6945809  0.6057862  0.5648785
H59 H 1.0  0.6994941  0.6088699  0.5606585
H59 H 1.0  0.6870321  0.6497697  0.5749467
H59 H 1.0  0.6937299  0.6523235  0.5746640
H59 H 1.0  0.7071415  0.6224114  0.6056035
H59 H 1.0  0.7135908  0.6216006  0.6025685
H59 H 1.0  0.6674863  0.6329823  0.5945547
H59 H 1.0  0.6953654  0.6349503  0.5692461
H59 H 1.0  0.7051213  0.6337235  0.5918374
H59 H 1.0  0.7045342  0.6136348  0.5775622
H59 H 1.0  0.6675188  0.6395059  0.6010377
H59 H 1.0  0.6662874  0.6368684  0.6075945
H59 H 1.0  0.6968853  0.6440200  0.5694039
H59 H 1.0  0.6917663  0.6477212  0.5660042
H59 H 1.0  0.7120021  0.6298210  0.5965292
H59 H 1.0  0.7117911  0.6313912  0.6035260
H59 H 1.0  0.7054708  0.6109637  0.5688111
H59 H 1.0  0.7042662  0.6039457  0.5679389
H59 H 1.0  0.6707409  0.6096085  0.5887406
H59 H 1.0  0.6793921  0.6166982  0.5676757
H59 H 1.0  0.6825510  0.6427407  0.5919254
H59 H 1.0  0.6944372  0.6098762  0.5993491
H59 H 1.0  0.6734045  0.6207408  0.6022545
H59 H 1.0  0.6948709  0.6253027  0.5675820
H59 H 1.0  0.6990343  0.6392306  0.5864826
H59 H 1.0  0.7053861  0.6162450  0.5869711
H59 H 1.0  0.6656652  0.6265230  0.5874114
H59 H 1.0  0.6797654  0.6342749  0.5698090
H59 H 1.0  0.6935345  0.6335220  0.6023190
H59 H 1.0  0.6931489  0.6042046  0.5826214
H59 H 1.0  0.6669395  0.6126937  0.5802501
H59 H 1.0  0.6711297  0.6296778  0.5704006
H59 H 1.0  0.6843108  0.6349057  0.6053299
H59 H 1.0  0.6866568  0.6009141  0.5891854
H59 H 1.0  0.6623491  0.6141738  0.5724194
H59 H 1.0  0.6568299  0.6186749  0.5732826
H59 H 1.0  0.6624859  0.6265883  0.5698253
H59 H 1.0  0.6617662  0.6213288  0.5650000
H59 H 1.0  0.6764018  0.6367307  0.6096549
H59 H 1.0  0.6739229  0.6433008  0.6081900
H59 H 1.0  0.6809842  0.5962448  0.5947182
H59 H 1.0  0.6839166  0.5948598  0.6011172
H59 H 1.0  0.6767506  0.6115606  0.6030317
H59 H 1.0  0.6876438  0.6114638  0.5669329
H59 H 1.0  0.6852022  0.6455659  0.5829207
H59 H 1.0  0.7007876  0.6168954  0.6018910
N59 N 1.0  0.6630879  0.6202158  0.5789461
N59 N 1.0  0.6696712  0.6215101  0.5683305
N59 N 1.0  0.6786209  0.6401752  0.6017267
N59 N 1.0  0.6871179  0.6020262  0.5976516
N59 N 1.0  0.6749479  0.6051235  0.5976989
N59 N 1.0  0.6887460  0.6403638  0.5692230
N59 N 1.0  0.6931654  0.6454782  0.5798057
N59 N 1.0  0.7072564  0.6197543  0.5970842
N59 N 1.0  0.6700159  0.6310627  0.6024947
N59 N 1.0  0.6954647  0.6146402  0.5655652
N59 N 1.0  0.7039628  0.6315128  0.6000164
N59 N 1.0  0.6998730  0.6071091  0.5745950
C60 C 1.0  0.4034549  0.6727093  0.4198826
C60 C 1.0  0.3848860  0.6866144  0.4554816
C60 C 1.0  0.4232671  0.6865243  0.4703326
C60 C 1.0  0.4148543  0.7061816  0.4351753
C60 C 1.0  0.4257288  0.6666101  0.4393933
C60 C 1.0  0.4097444  0.6836296  0.4672331
C60 C 1.0  0.4210655  0.6993921  0.4459541
C60 C 1.0  0.3929932  0.6929218  0.4457173
C60 C 1.0  0.4350386  0.6689092  0.4381479
C60 C 1.0  0.4173101  0.6862897  0.4726363
C60 C 1.0  0.4189673  0.7067448  0.4400350
C60 C 1.0  0.3854527  0.6916953  0.4516455
C60 C 1.0  0.4106559  0.6625591  0.4402763
C60 C 1.0  0.4038775  0.6706944  0.4605057
C60 C 1.0  0.4287617  0.6856924  0.4456643
C60 C 1.0  0.3989055  0.6867385  0.4325341
C60 C 1.0  0.4085813  0.6650359  0.4354716
C60 C 1.0  0.3988959  0.6728216  0.4584351
C60 C 1.0  0.4283083  0.6841778  0.4512439
C60 C 1.0  0.4033410  0.6903645  0.4316358
C60 C 1.0  0.4119996  0.6680431  0.4318798
C60 C 1.0  0.3974170  0.6783690  0.4591852
C60 C 1.0  0.4255529  0.6875225  0.4550846
C60 C 1.0  0.4044387  0.6947694  0.4352299
C60 C 1.0  0.4176118  0.6685556  0.4332095
C60 C 1.0  0.4010696  0.6818276  0.4620714
C60 C 1.0  0.4231964  0.6924844  0.4532260
C60 C 1.0  0.4009850  0.6954966  0.4398315
C60 C 1.0  0.4198401  0.6661337  0.4379843
C60 C 1.0  0.4060791  0.6798532  0.4642002
C60 C 1.0  0.4235642  0.6941348  0.4476884
C60 C 1.0  0.3965170  0.6919615  0.4408641
C60 C 1.0  0.4162983  0.6631625  0.4414708
C60 C 1.0  0.4074184  0.6742732  0.4633662
C60 C 1.0  0.4263561  0.6906765  0.4439631
C60 C 1.0  0.3955480  0.6875957  0.4371723
C60 C 1.0  0.4069152  0.6594138  0.4438830
C60 C 1.0  0.4054469  0.6648722  0.4597785
C60 C 1.0  0.4316809  0.6822349  0.4416124
C60 C 1.0  0.3976936  0.6821318  0.4287653
C60 C 1.0  0.4043471  0.6536419  0.4512036
C60 C 1.0  0.4043697  0.6555903  0.4572910
C60 C 1.0  0.4371580  0.6749329  0.4384211
C60 C 1.0  0.3985047  0.6766348  0.4208515
C60 C 1.0  0.4098725  0.6706196  0.4268075
C60 C 1.0  0.3921323  0.6803884  0.4569748
C60 C 1.0  0.4252278  0.6857764  0.4608928
C60 C 1.0  0.4091092  0.6984800  0.4340864
H60 H 1.0  0.4068252  0.6750244  0.4179291
H60 H 1.0  0.4022604  0.6695990  0.4168383
H60 H 1.0  0.3829094  0.6832400  0.4531929
H60 H 1.0  0.3819969  0.6876214  0.4587991
H60 H 1.0  0.4251656  0.6824267  0.4707056
H60 H 1.0  0.4257426  0.6892018  0.4729922
H60 H 1.0  0.4170610  0.7046252  0.4315359
H60 H 1.0  0.4134292  0.7102994  0.4340011
H60 H 1.0  0.4268125  0.6650130  0.4434587
H60 H 1.0  0.4084861  0.6879483  0.4671184
H60 H 1.0  0.4185705  0.7014061  0.4491119
H60 H 1.0  0.3945049  0.6960969  0.4485250
H60 H 1.0  0.4357169  0.6669138  0.4421593
H60 H 1.0  0.4376123  0.6665999  0.4352474
H60 H 1.0  0.4155054  0.6904449  0.4725120
H60 H 1.0  0.4174940  0.6852306  0.4770195
H60 H 1.0  0.4168216  0.7085531  0.4435936
H60 H 1.0  0.4221228  0.7097715  0.4389162
H60 H 1.0  0.3871813  0.6951541  0.4540088
H60 H 1.0  0.3813254  0.6930600  0.4504328
H60 H 1.0  0.4042373  0.6646218  0.4344616
H60 H 1.0  0.3961384  0.6700714  0.4562229
H60 H 1.0  0.4301649  0.6803287  0.4525846
H60 H 1.0  0.4059498  0.6897239  0.4280519
H60 H 1.0  0.4203327  0.6708552  0.4304953
H60 H 1.0  0.3999450  0.6861217  0.4626681
H60 H 1.0  0.4210639  0.6950902  0.4561791
H60 H 1.0  0.4018112  0.6988998  0.4426236
H60 H 1.0  0.4179267  0.6612519  0.4451798
H60 H 1.0  0.4112864  0.6727221  0.4650065
H60 H 1.0  0.4266570  0.6919341  0.4396750
H60 H 1.0  0.3920954  0.6848503  0.4379486
H60 H 1.0  0.4025630  0.6597163  0.4427797
H60 H 1.0  0.4096337  0.6638863  0.4611005
H60 H 1.0  0.4312674  0.6836049  0.4373459
H60 H 1.0  0.3944917  0.6793230  0.4302176
H60 H 1.0  0.4001412  0.6539837  0.4495513
H60 H 1.0  0.4052874  0.6492291  0.4510938
H60 H 1.0  0.4085146  0.6549966  0.4590241
H60 H 1.0  0.4016997  0.6528581  0.4596946
H60 H 1.0  0.4367283  0.6768445  0.4343348
H60 H 1.0  0.4416002  0.6748693  0.4392156
H60 H 1.0  0.3950407  0.6742628  0.4225568
H60 H 1.0  0.3970382  0.6781277  0.4168527
H60 H 1.0  0.4128205  0.6732723  0.4246812
H60 H 1.0  0.3899492  0.6774400  0.4543685
H60 H 1.0  0.4267416  0.6816123  0.4616801
H60 H 1.0  0.4117688  0.6971493  0.4307090
N60 N 1.0  0.4085506  0.6565308  0.4479875
N60 N 1.0  0.4022249  0.6612045  0.4577777
N60 N 1.0  0.4344988  0.6779656  0.4429033
N60 N 1.0  0.4001403  0.6814125  0.4241469
N60 N 1.0  0.4049865  0.6698563  0.4249693
N60 N 1.0  0.4140635  0.6820577  0.4698237
N60 N 1.0  0.4233472  0.6888306  0.4647619
N60 N 1.0  0.4100403  0.7029221  0.4367762
N60 N 1.0  0.4293454  0.6687024  0.4361717
N60 N 1.0  0.3901831  0.6851860  0.4579839
N60 N 1.0  0.4217214  0.7015007  0.4411626
N60 N 1.0  0.3885086  0.6903004  0.4466380
C61 C 1.0  0.5431293  0.2834911  0.4855988
C61 C 1.0  0.5011093  0.2897777  0.4850998
C61 C 1.0  0.5100696  0.3179246  0.4564445
C61 C 1.0  0.5239127  0.2793794  0.4524624
C61 C 1.0  0.5426626  0.3104948  0.4720129
C61 C 1.0  0.5065176  0.3111161  0.4683557
C61 C 1.0  0.5218769  0.2933815  0.4516526
C61 C 1.0  0.5100567  0.2835751  0.4760266
C61 C 1.0  0.5475100  0.3127904  0.4639667
C61 C 1.0  0.5053338  0.3167190  0.4605636
C61 C 1.0  0.5221935  0.2842004  0.4486346
C61 C 1.0  0.5021904  0.2845650  0.4815627
C61 C 1.0  0.5357971  0.3062283  0.4853936
C61 C 1.0  0.5137924  0.3114702  0.4822822
C61 C 1.0  0.5317289  0.3048895  0.4558359
C61 C 1.0  0.5255386  0.2813904  0.4776156
C61 C 1.0  0.5372921  0.3006405  0.4856491
C61 C 1.0  0.5118688  0.3064856  0.4845369
C61 C 1.0  0.5279402  0.3092118  0.4566077
C61 C 1.0  0.5270382  0.2808040  0.4720446
C61 C 1.0  0.5405293  0.2981657  0.4815229
C61 C 1.0  0.5082608  0.3030238  0.4816178
C61 C 1.0  0.5222579  0.3084511  0.4557942
C61 C 1.0  0.5231164  0.2811059  0.4677957
C61 C 1.0  0.5422536  0.3014227  0.4770568
C61 C 1.0  0.5065899  0.3046386  0.4763042
C61 C 1.0  0.5203830  0.3032036  0.4541888
C61 C 1.0  0.5175739  0.2820403  0.4692238
C61 C 1.0  0.5408385  0.3070324  0.4766577
C61 C 1.0  0.5084219  0.3095851  0.4739166
C61 C 1.0  0.5240400  0.2987884  0.4533778
C61 C 1.0  0.5159196  0.2826459  0.4747395
C61 C 1.0  0.5376009  0.3093580  0.4808574
C61 C 1.0  0.5120332  0.3129443  0.4769663
C61 C 1.0  0.5297017  0.2997086  0.4542325
C61 C 1.0  0.5199657  0.2823188  0.4788809
C61 C 1.0  0.5324372  0.3086393  0.4898425
C61 C 1.0  0.5175432  0.3151511  0.4853273
C61 C 1.0  0.5377010  0.3056564  0.4566357
C61 C 1.0  0.5296143  0.2810375  0.4821055
C61 C 1.0  0.5279887  0.3155798  0.4948964
C61 C 1.0  0.5226484  0.3184365  0.4928536
C61 C 1.0  0.5459412  0.3104599  0.4582256
C61 C 1.0  0.5382112  0.2794598  0.4862416
C61 C 1.0  0.5421563  0.2923194  0.4817749
C61 C 1.0  0.5063278  0.2978658  0.4841770
C61 C 1.0  0.5184601  0.3131199  0.4566124
C61 C 1.0  0.5248873  0.2804220  0.4620263
H61 H 1.0  0.5453999  0.2824709  0.4818121
H61 H 1.0  0.5460585  0.2827456  0.4889503
H61 H 1.0  0.5031735  0.2893071  0.4891060
H61 H 1.0  0.4967072  0.2899780  0.4860735
H61 H 1.0  0.5124620  0.3214745  0.4579305
H61 H 1.0  0.5082742  0.3192846  0.4525333
H61 H 1.0  0.5284247  0.2789632  0.4523900
H61 H 1.0  0.5223583  0.2755197  0.4507153
H61 H 1.0  0.5408426  0.3146096  0.4719221
H61 H 1.0  0.5041754  0.3079124  0.4662348
H61 H 1.0  0.5173869  0.2930767  0.4516608
H61 H 1.0  0.5074435  0.2842796  0.4724316
H61 H 1.0  0.5456820  0.3169088  0.4644467
H61 H 1.0  0.5519697  0.3134741  0.4640814
H61 H 1.0  0.5027808  0.3133431  0.4589440
H61 H 1.0  0.5025858  0.3202965  0.4606970
H61 H 1.0  0.5176704  0.2844456  0.4484964
H61 H 1.0  0.5234357  0.2832077  0.4444107
H61 H 1.0  0.4999064  0.2849163  0.4776644
H61 H 1.0  0.5003838  0.2809972  0.4836541
H61 H 1.0  0.5359503  0.2981423  0.4891161
H61 H 1.0  0.5132122  0.3053263  0.4886493
H61 H 1.0  0.5294851  0.3132299  0.4578439
H61 H 1.0  0.5313431  0.2800808  0.4710416
H61 H 1.0  0.5447606  0.2996027  0.4738225
H61 H 1.0  0.5037955  0.3019790  0.4740286
H61 H 1.0  0.5159927  0.3025922  0.4535492
H61 H 1.0  0.5145211  0.2822731  0.4659548
H61 H 1.0  0.5364603  0.3136836  0.4806401
H61 H 1.0  0.5134611  0.3167770  0.4751417
H61 H 1.0  0.5325502  0.2963093  0.4536075
H61 H 1.0  0.5187090  0.2827805  0.4831550
H61 H 1.0  0.5308669  0.3056569  0.4928240
H61 H 1.0  0.5191439  0.3185974  0.4829168
H61 H 1.0  0.5401145  0.3018635  0.4564341
H61 H 1.0  0.5280090  0.2820989  0.4861732
H61 H 1.0  0.5268893  0.3122849  0.4978070
H61 H 1.0  0.5303713  0.3185394  0.4973321
H61 H 1.0  0.5237588  0.3219025  0.4901536
H61 H 1.0  0.5205777  0.3203307  0.4963885
H61 H 1.0  0.5479893  0.3064605  0.4576369
H61 H 1.0  0.5476914  0.3131436  0.4550471
H61 H 1.0  0.5361007  0.2803060  0.4901613
H61 H 1.0  0.5398244  0.2752664  0.4866684
H61 H 1.0  0.5441972  0.2907864  0.4780690
H61 H 1.0  0.5083470  0.2968392  0.4880656
H61 H 1.0  0.5203691  0.3167958  0.4583714
H61 H 1.0  0.5293472  0.2802620  0.4614478
N61 N 1.0  0.5314032  0.3137960  0.4902577
N61 N 1.0  0.5188624  0.3144444  0.4903866
N61 N 1.0  0.5399572  0.3103477  0.4574926
N61 N 1.0  0.5346405  0.2796054  0.4813846
N61 N 1.0  0.5412942  0.2892236  0.4859592
N61 N 1.0  0.5074788  0.3157991  0.4661236
N61 N 1.0  0.5133321  0.3129663  0.4553814
N61 N 1.0  0.5215396  0.2800302  0.4579675
N61 N 1.0  0.5461015  0.3088925  0.4683465
N61 N 1.0  0.5025881  0.2947870  0.4820864
N61 N 1.0  0.5249382  0.2893247  0.4502363
N61 N 1.0  0.5081027  0.2835649  0.4809269
C62 C 1.0  0.4653509  0.5553378  0.4547992
C62 C 1.0  0.5026076  0.5396405  0.4417230
C62 C 1.0  0.4792635  0.5106163  0.4242210
C62 C 1.0  0.4714487  0.5503808  0.4170837
C62 C 1.0  0.4563598  0.5273359  0.4477954
C62 C 1.0  0.4880068  0.5180046  0.4325766
C62 C 1.0  0.4707187  0.5363078  0.4185930
C62 C 1.0  0.4921007  0.5464129  0.4350452
C62 C 1.0  0.4485901  0.5251231  0.4424808
C62 C 1.0  0.4853099  0.5112651  0.4261879
C62 C 1.0  0.4708262  0.5448167  0.4140009
C62 C 1.0  0.5011736  0.5444267  0.4377369
C62 C 1.0  0.4682595  0.5317208  0.4569361
C62 C 1.0  0.4864032  0.5212300  0.4478744
C62 C 1.0  0.4613479  0.5280310  0.4281156
C62 C 1.0  0.4788683  0.5522624  0.4411832
C62 C 1.0  0.4679010  0.5374830  0.4564979
C62 C 1.0  0.4898099  0.5259065  0.4482680
C62 C 1.0  0.4643911  0.5231074  0.4284737
C62 C 1.0  0.4755455  0.5524050  0.4364327
C62 C 1.0  0.4638277  0.5400400  0.4532576
C62 C 1.0  0.4926088  0.5280218  0.4436621
C62 C 1.0  0.4694195  0.5224352  0.4256820
C62 C 1.0  0.4775261  0.5506382  0.4312867
C62 C 1.0  0.4600746  0.5366802  0.4504021
C62 C 1.0  0.4919222  0.5253558  0.4385576
C62 C 1.0  0.4714070  0.5268467  0.4224857
C62 C 1.0  0.4829717  0.5486712  0.4309583
C62 C 1.0  0.4603036  0.5308954  0.4507392
C62 C 1.0  0.4885568  0.5206770  0.4380034
C62 C 1.0  0.4684852  0.5318246  0.4220286
C62 C 1.0  0.4864127  0.5484672  0.4356106
C62 C 1.0  0.4644287  0.5284922  0.4540158
C62 C 1.0  0.4858196  0.5186792  0.4427091
C62 C 1.0  0.4634647  0.5323440  0.4248845
C62 C 1.0  0.4842831  0.5502719  0.4406936
C62 C 1.0  0.4725741  0.5292416  0.4604191
C62 C 1.0  0.4834838  0.5189533  0.4526893
C62 C 1.0  0.4560481  0.5287614  0.4309919
C62 C 1.0  0.4768438  0.5541464  0.4465912
C62 C 1.0  0.4773648  0.5222310  0.4650455
C62 C 1.0  0.4810353  0.5179808  0.4619932
C62 C 1.0  0.4483000  0.5262251  0.4361916
C62 C 1.0  0.4707509  0.5581923  0.4529166
C62 C 1.0  0.4633895  0.5460810  0.4528057
C62 C 1.0  0.4961644  0.5329051  0.4442964
C62 C 1.0  0.4724313  0.5171818  0.4261522
C62 C 1.0  0.4738979  0.5509094  0.4264233
H62 H 1.0  0.4620487  0.5563189  0.4518551
H62 H 1.0  0.4640223  0.5571832  0.4586977
H62 H 1.0  0.5022663  0.5411137  0.4459944
H62 H 1.0  0.5069626  0.5385785  0.4412011
H62 H 1.0  0.4770368  0.5079426  0.4271239
H62 H 1.0  0.4792477  0.5083599  0.4203121
H62 H 1.0  0.4673594  0.5517996  0.4184261
H62 H 1.0  0.4728631  0.5535081  0.4141536
H62 H 1.0  0.4573179  0.5229422  0.4479693
H62 H 1.0  0.4898976  0.5202689  0.4291787
H62 H 1.0  0.4748824  0.5355803  0.4170481
H62 H 1.0  0.4930574  0.5446456  0.4310189
H62 H 1.0  0.4497646  0.5208024  0.4431779
H62 H 1.0  0.4444371  0.5254953  0.4442081
H62 H 1.0  0.4876060  0.5137160  0.4231452
H62 H 1.0  0.4872880  0.5072088  0.4261480
H62 H 1.0  0.4748763  0.5435314  0.4124254
H62 H 1.0  0.4683003  0.5454773  0.4103194
H62 H 1.0  0.5017753  0.5430332  0.4334670
H62 H 1.0  0.5041809  0.5477416  0.4383155
H62 H 1.0  0.4708126  0.5400613  0.4587197
H62 H 1.0  0.4902805  0.5278941  0.4522541
H62 H 1.0  0.4627718  0.5197551  0.4309637
H62 H 1.0  0.4713544  0.5539449  0.4367860
H62 H 1.0  0.4568899  0.5385620  0.4478771
H62 H 1.0  0.4940810  0.5269713  0.4349813
H62 H 1.0  0.4752919  0.5263487  0.4203138
H62 H 1.0  0.4845279  0.5473032  0.4269875
H62 H 1.0  0.4646838  0.5240327  0.4543426
H62 H 1.0  0.4832136  0.5150593  0.4423059
H62 H 1.0  0.4611847  0.5361839  0.4245429
H62 H 1.0  0.4869276  0.5501268  0.4443055
H62 H 1.0  0.4755959  0.5321681  0.4620174
H62 H 1.0  0.4805678  0.5156649  0.4517236
H62 H 1.0  0.4543865  0.5329397  0.4308132
H62 H 1.0  0.4796334  0.5533155  0.4500230
H62 H 1.0  0.4799807  0.5255562  0.4666692
H62 H 1.0  0.4755926  0.5202546  0.4686954
H62 H 1.0  0.4784586  0.5145221  0.4606026
H62 H 1.0  0.4839187  0.5161681  0.4649549
H62 H 1.0  0.4468646  0.5304662  0.4354924
H62 H 1.0  0.4450901  0.5236006  0.4344093
H62 H 1.0  0.4739839  0.5574336  0.4559996
H62 H 1.0  0.4701184  0.5626607  0.4529667
H62 H 1.0  0.4604113  0.5475154  0.4497525
H62 H 1.0  0.4959123  0.5348879  0.4483284
H62 H 1.0  0.4707267  0.5143140  0.4291725
H62 H 1.0  0.4696285  0.5519998  0.4273364
N62 N 1.0  0.4728276  0.5240919  0.4615370
N62 N 1.0  0.4842502  0.5206288  0.4576332
N62 N 1.0  0.4535279  0.5248701  0.4335098
N62 N 1.0  0.4722122  0.5565727  0.4472949
N62 N 1.0  0.4662232  0.5494430  0.4557215
N62 N 1.0  0.4855390  0.5134029  0.4318216
N62 N 1.0  0.4766993  0.5159933  0.4232875
N62 N 1.0  0.4755364  0.5499681  0.4214975
N62 N 1.0  0.4521275  0.5291608  0.4452275
N62 N 1.0  0.4993254  0.5347348  0.4404891
N62 N 1.0  0.4680612  0.5407215  0.4174565
N62 N 1.0  0.4956912  0.5466498  0.4389032
C63 C 1.0  0.6594926  0.3285233  0.5298512
C63 C 1.0  0.6706608  0.3691038  0.5240291
C63 C 1.0  0.6516913  0.3645602  0.4877917
C63 C 1.0  0.6321469  0.3546812  0.5226290
C63 C 1.0  0.6560889  0.3299889  0.4998470
C63 C 1.0  0.6611555  0.3659328  0.4982507
C63 C 1.0  0.6365001  0.3558423  0.5091918
C63 C 1.0  0.6582658  0.3627901  0.5267401
C63 C 1.0  0.6483774  0.3268416  0.4949342
C63 C 1.0  0.6561410  0.3683688  0.4903494
C63 C 1.0  0.6306265  0.3568386  0.5168081
C63 C 1.0  0.6654508  0.3691853  0.5277308
C63 C 1.0  0.6684927  0.3340902  0.5084318
C63 C 1.0  0.6723757  0.3558174  0.5025839
C63 C 1.0  0.6419012  0.3445266  0.4997165
C63 C 1.0  0.6554815  0.3475259  0.5292368
C63 C 1.0  0.6665384  0.3329767  0.5137670
C63 C 1.0  0.6732287  0.3575587  0.5080492
C63 C 1.0  0.6448987  0.3477420  0.4959341
C63 C 1.0  0.6498442  0.3473097  0.5278944
C63 C 1.0  0.6612050  0.3308909  0.5146795
C63 C 1.0  0.6702293  0.3619486  0.5103417
C63 C 1.0  0.6451927  0.3535053  0.4964102
C63 C 1.0  0.6469432  0.3520244  0.5261972
C63 C 1.0  0.6578002  0.3299440  0.5100929
C63 C 1.0  0.6662762  0.3646077  0.5070349
C63 C 1.0  0.6424120  0.3560509  0.5008166
C63 C 1.0  0.6498194  0.3570471  0.5258357
C63 C 1.0  0.6596120  0.3310091  0.5046880
C63 C 1.0  0.6653097  0.3629871  0.5015609
C63 C 1.0  0.6393778  0.3529788  0.5046741
C63 C 1.0  0.6554476  0.3574246  0.5271424
C63 C 1.0  0.6649635  0.3330900  0.5039406
C63 C 1.0  0.6683940  0.3585731  0.4994091
C63 C 1.0  0.6391790  0.3472154  0.5040620
C63 C 1.0  0.6582135  0.3526139  0.5288261
C63 C 1.0  0.6741284  0.3362304  0.5076892
C63 C 1.0  0.6755305  0.3512458  0.5001270
C63 C 1.0  0.6415307  0.3384836  0.4992283
C63 C 1.0  0.6585513  0.3426130  0.5310625
C63 C 1.0  0.6820642  0.3389780  0.5028959
C63 C 1.0  0.6823514  0.3444161  0.4995499
C63 C 1.0  0.6427043  0.3297742  0.4951945
C63 C 1.0  0.6598649  0.3334607  0.5338928
C63 C 1.0  0.6591320  0.3296680  0.5202560
C63 C 1.0  0.6713060  0.3636456  0.5160734
C63 C 1.0  0.6483494  0.3566950  0.4923174
C63 C 1.0  0.6410303  0.3515937  0.5248777
H63 H 1.0  0.6551710  0.3272020  0.5295158
H63 H 1.0  0.6616502  0.3250004  0.5316684
H63 H 1.0  0.6737055  0.3662625  0.5258145
H63 H 1.0  0.6726189  0.3731663  0.5241976
H63 H 1.0  0.6536833  0.3616572  0.4849390
H63 H 1.0  0.6489666  0.3670560  0.4851998
H63 H 1.0  0.6309179  0.3503325  0.5229680
H63 H 1.0  0.6296228  0.3568466  0.5256797
H63 H 1.0  0.6577805  0.3314881  0.4959556
H63 H 1.0  0.6586850  0.3688994  0.5005624
H63 H 1.0  0.6374268  0.3602347  0.5095094
H63 H 1.0  0.6557997  0.3660607  0.5248771
H63 H 1.0  0.6505949  0.3282252  0.4912325
H63 H 1.0  0.6476956  0.3224253  0.4943018
H63 H 1.0  0.6541206  0.3714447  0.4929941
H63 H 1.0  0.6580710  0.3707615  0.4870452
H63 H 1.0  0.6316085  0.3612557  0.5165589
H63 H 1.0  0.6261471  0.3566111  0.5163054
H63 H 1.0  0.6625154  0.3722258  0.5260955
H63 H 1.0  0.6665965  0.3707470  0.5318070
H63 H 1.0  0.6691922  0.3337129  0.5172992
H63 H 1.0  0.6763066  0.3554454  0.5105232
H63 H 1.0  0.6470093  0.3456849  0.4925616
H63 H 1.0  0.6477083  0.3433855  0.5282086
H63 H 1.0  0.6536661  0.3283301  0.5106956
H63 H 1.0  0.6639468  0.3680093  0.5087850
H63 H 1.0  0.6426213  0.3605079  0.5012030
H63 H 1.0  0.6475958  0.3607090  0.5245298
H63 H 1.0  0.6664547  0.3339400  0.4998039
H63 H 1.0  0.6676665  0.3573037  0.4951763
H63 H 1.0  0.6368348  0.3448181  0.5070315
H63 H 1.0  0.6625665  0.3528823  0.5298455
H63 H 1.0  0.6762293  0.3373283  0.5115143
H63 H 1.0  0.6740993  0.3499620  0.4960585
H63 H 1.0  0.6395430  0.3364466  0.5027140
H63 H 1.0  0.6629929  0.3432228  0.5314500
H63 H 1.0  0.6838897  0.3396548  0.5069880
H63 H 1.0  0.6847330  0.3359214  0.5009201
H63 H 1.0  0.6807728  0.3436709  0.4953680
H63 H 1.0  0.6866862  0.3455349  0.4989764
H63 H 1.0  0.6403767  0.3281913  0.4987460
H63 H 1.0  0.6402833  0.3285649  0.4915829
H63 H 1.0  0.6642143  0.3346098  0.5344359
H63 H 1.0  0.6585019  0.3320960  0.5379732
H63 H 1.0  0.6547668  0.3285894  0.5204320
H63 H 1.0  0.6740694  0.3609131  0.5183425
H63 H 1.0  0.6507431  0.3541947  0.4894415
H63 H 1.0  0.6394344  0.3473868  0.5248046
N63 N 1.0  0.6764496  0.3367809  0.5029837
N63 N 1.0  0.6796311  0.3489195  0.5024955
N63 N 1.0  0.6433552  0.3357678  0.4950895
N63 N 1.0  0.6562755  0.3379758  0.5321348
N63 N 1.0  0.6621361  0.3298247  0.5245902
N63 N 1.0  0.6604420  0.3651454  0.4930828
N63 N 1.0  0.6483360  0.3619653  0.4920774
N63 N 1.0  0.6379436  0.3557577  0.5238940
N63 N 1.0  0.6514193  0.3275452  0.5000927
N63 N 1.0  0.6692221  0.3679577  0.5182866
N63 N 1.0  0.6331654  0.3534554  0.5125109
N63 N 1.0  0.6631946  0.3636361  0.5284198
C64 C 1.0  0.5883422  0.6352470  0.6582602
C64 C 1.0  0.5907872  0.6771876  0.6646249
C64 C 1.0  0.6265188  0.6679259  0.6828225
C64 C 1.0  0.6187826  0.6545650  0.6446791
C64 C 1.0  0.6093708  0.6354022  0.6799808
C64 C 1.0  0.6131260  0.6715429  0.6799243
C64 C 1.0  0.6237398  0.6564294  0.6578250
C64 C 1.0  0.5975755  0.6683314  0.6558875
C64 C 1.0  0.6177248  0.6305394  0.6797102
C64 C 1.0  0.6222380  0.6726698  0.6829595
C64 C 1.0  0.6238788  0.6562307  0.6481583
C64 C 1.0  0.5926047  0.6761763  0.6585811
C64 C 1.0  0.5953415  0.6422988  0.6799877
C64 C 1.0  0.5999242  0.6642423  0.6843306
C64 C 1.0  0.6231609  0.6464296  0.6699359
C64 C 1.0  0.5953729  0.6528749  0.6540874
C64 C 1.0  0.5934264  0.6408723  0.6747131
C64 C 1.0  0.5962885  0.6662237  0.6802703
C64 C 1.0  0.6237229  0.6501636  0.6743376
C64 C 1.0  0.6005115  0.6513914  0.6518464
C64 C 1.0  0.5966186  0.6376723  0.6710799
C64 C 1.0  0.5980490  0.6698787  0.6761392
C64 C 1.0  0.6242847  0.6558562  0.6734382
C64 C 1.0  0.6046655  0.6553159  0.6509140
C64 C 1.0  0.6018496  0.6359151  0.6728338
C64 C 1.0  0.6036061  0.6715380  0.6761144
C64 C 1.0  0.6242546  0.6577981  0.6679741
C64 C 1.0  0.6035936  0.6608443  0.6522999
C64 C 1.0  0.6039082  0.6372616  0.6780854
C64 C 1.0  0.6073574  0.6696488  0.6800999
C64 C 1.0  0.6237025  0.6541971  0.6634736
C64 C 1.0  0.5985138  0.6624824  0.6545447
C64 C 1.0  0.6006013  0.6404636  0.6815982
C64 C 1.0  0.6054417  0.6659916  0.6841720
C64 C 1.0  0.6231491  0.6485231  0.6645377
C64 C 1.0  0.5944546  0.6584341  0.6554193
C64 C 1.0  0.5918227  0.6456218  0.6836578
C64 C 1.0  0.5981086  0.6604416  0.6887066
C64 C 1.0  0.6226134  0.6404472  0.6708334
C64 C 1.0  0.5909734  0.6487968  0.6550412
C64 C 1.0  0.5890808  0.6499766  0.6918446
C64 C 1.0  0.5918949  0.6552845  0.6940264
C64 C 1.0  0.6225119  0.6321458  0.6757914
C64 C 1.0  0.5865360  0.6402134  0.6546651
C64 C 1.0  0.5946293  0.6361171  0.6655558
C64 C 1.0  0.5940710  0.6718712  0.6720044
C64 C 1.0  0.6249059  0.6595949  0.6781846
C64 C 1.0  0.6099638  0.6535626  0.6485173
H64 H 1.0  0.5916467  0.6329951  0.6561284
H64 H 1.0  0.5849145  0.6323218  0.6585134
H64 H 1.0  0.5868187  0.6751230  0.6653465
H64 H 1.0  0.5899274  0.6815854  0.6651606
H64 H 1.0  0.6261551  0.6654876  0.6866247
H64 H 1.0  0.6306617  0.6697106  0.6829747
H64 H 1.0  0.6187176  0.6500585  0.6442051
H64 H 1.0  0.6193012  0.6561696  0.6404931
H64 H 1.0  0.6106898  0.6371715  0.6839029
H64 H 1.0  0.6141990  0.6739277  0.6762623
H64 H 1.0  0.6236509  0.6609228  0.6575915
H64 H 1.0  0.6012227  0.6709414  0.6555185
H64 H 1.0  0.6185001  0.6323158  0.6838063
H64 H 1.0  0.6178096  0.6260714  0.6803424
H64 H 1.0  0.6227817  0.6752668  0.6792855
H64 H 1.0  0.6231847  0.6753733  0.6864472
H64 H 1.0  0.6240938  0.6607507  0.6484064
H64 H 1.0  0.6276110  0.6550074  0.6459348
H64 H 1.0  0.5964351  0.6784619  0.6577806
H64 H 1.0  0.5895475  0.6780235  0.6558226
H64 H 1.0  0.5893746  0.6422395  0.6733804
H64 H 1.0  0.5920146  0.6648882  0.6803751
H64 H 1.0  0.6237392  0.6485674  0.6785223
H64 H 1.0  0.6012436  0.6470973  0.6508041
H64 H 1.0  0.6043876  0.6334357  0.6701006
H64 H 1.0  0.6049901  0.6743685  0.6729312
H64 H 1.0  0.6246921  0.6621967  0.6672533
H64 H 1.0  0.6067897  0.6638992  0.6515835
H64 H 1.0  0.6021025  0.6415513  0.6856754
H64 H 1.0  0.6083241  0.6645194  0.6872675
H64 H 1.0  0.6227246  0.6457176  0.6610721
H64 H 1.0  0.5905160  0.6596782  0.6571513
H64 H 1.0  0.5880902  0.6472240  0.6817209
H64 H 1.0  0.6014344  0.6588023  0.6912563
H64 H 1.0  0.6216683  0.6380809  0.6671241
H64 H 1.0  0.5874115  0.6503825  0.6572881
H64 H 1.0  0.5853217  0.6511119  0.6895825
H64 H 1.0  0.5876344  0.6475537  0.6953671
H64 H 1.0  0.5955041  0.6541357  0.6965145
H64 H 1.0  0.5890911  0.6573261  0.6969147
H64 H 1.0  0.6218754  0.6301481  0.6717738
H64 H 1.0  0.6263428  0.6303676  0.6773822
H64 H 1.0  0.5830523  0.6423072  0.6566686
H64 H 1.0  0.5848734  0.6386514  0.6507708
H64 H 1.0  0.5977041  0.6341010  0.6629615
H64 H 1.0  0.5900488  0.6698587  0.6721609
H64 H 1.0  0.6243202  0.6576380  0.6821945
H64 H 1.0  0.6104584  0.6491058  0.6481374
N64 N 1.0  0.5929680  0.6465915  0.6887157
N64 N 1.0  0.5930660  0.6591233  0.6895264
N64 N 1.0  0.6231911  0.6381320  0.6755388
N64 N 1.0  0.5912229  0.6437897  0.6533978
N64 N 1.0  0.5897135  0.6370108  0.6638611
N64 N 1.0  0.6166522  0.6705276  0.6837153
N64 N 1.0  0.6260462  0.6647264  0.6777333
N64 N 1.0  0.6137279  0.6569213  0.6469727
N64 N 1.0  0.6123842  0.6319890  0.6773151
N64 N 1.0  0.5951554  0.6756518  0.6684878
N64 N 1.0  0.6238738  0.6534205  0.6534933
N64 N 1.0  0.5928999  0.6702777  0.6573646
C65 C 1.0  0.4167957  0.6542171  0.6985717
C65 C 1.0  0.4347485  0.6920498  0.7057729
C65 C 1.0  0.4679304  0.6696104  0.7152122
C65 C 1.0  0.4487265  0.6638345  0.6792804
C65 C 1.0  0.4404205  0.6450528  0.7150607
C65 C 1.0  0.4563144  0.6777242  0.7155010
C65 C 1.0  0.4565033  0.6625018  0.6910535
C65 C 1.0  0.4362092  0.6824775  0.6954244
C65 C 1.0  0.4463592  0.6377763  0.7127596
C65 C 1.0  0.4656634  0.6754516  0.7164726
C65 C 1.0  0.4546623  0.6633378  0.6815976
C65 C 1.0  0.4348801  0.6911718  0.6994432
C65 C 1.0  0.4299219  0.6561310  0.7184421
C65 C 1.0  0.4425460  0.6747278  0.7224618
C65 C 1.0  0.4549053  0.6519745  0.7026130
C65 C 1.0  0.4285055  0.6689024  0.6935916
C65 C 1.0  0.4266354  0.6560051  0.7136769
C65 C 1.0  0.4390938  0.6782296  0.7193878
C65 C 1.0  0.4575735  0.6548058  0.7069138
C65 C 1.0  0.4322704  0.6660699  0.6902105
C65 C 1.0  0.4277483  0.6523560  0.7093093
C65 C 1.0  0.4411578  0.6815358  0.7151061
C65 C 1.0  0.4598747  0.6600602  0.7061222
C65 C 1.0  0.4372528  0.6684890  0.6885226
C65 C 1.0  0.4322888  0.6487950  0.7097897
C65 C 1.0  0.4468256  0.6812688  0.7139069
C65 C 1.0  0.4594425  0.6624953  0.7008770
C65 C 1.0  0.4384471  0.6738736  0.6903148
C65 C 1.0  0.4356748  0.6488013  0.7144977
C65 C 1.0  0.4504011  0.6778238  0.7168856
C65 C 1.0  0.4568098  0.6597962  0.6964827
C65 C 1.0  0.4347902  0.6768313  0.6936921
C65 C 1.0  0.4344337  0.6525033  0.7187736
C65 C 1.0  0.4481823  0.6745730  0.7211443
C65 C 1.0  0.4545550  0.6545384  0.6974336
C65 C 1.0  0.4298408  0.6742714  0.6952981
C65 C 1.0  0.4285587  0.6599987  0.7229229
C65 C 1.0  0.4404295  0.6712760  0.7269889
C65 C 1.0  0.4525169  0.6464438  0.7033889
C65 C 1.0  0.4232490  0.6664175  0.6953492
C65 C 1.0  0.4291523  0.6640799  0.7316690
C65 C 1.0  0.4339939  0.6678929  0.7333641
C65 C 1.0  0.4505367  0.6381429  0.7079361
C65 C 1.0  0.4161432  0.6598662  0.6956539
C65 C 1.0  0.4243005  0.6521613  0.7043128
C65 C 1.0  0.4373804  0.6851688  0.7120361
C65 C 1.0  0.4626666  0.6628385  0.7107458
C65 C 1.0  0.4410406  0.6653681  0.6849445
H65 H 1.0  0.4186336  0.6512545  0.6956768
H65 H 1.0  0.4126909  0.6525718  0.6994732
H65 H 1.0  0.4305359  0.6913377  0.7072827
H65 H 1.0  0.4355805  0.6963982  0.7066480
H65 H 1.0  0.4675034  0.6670228  0.7189075
H65 H 1.0  0.4723783  0.6699061  0.7145046
H65 H 1.0  0.4470202  0.6596813  0.6786671
H65 H 1.0  0.4489329  0.6656316  0.6751459
H65 H 1.0  0.4430120  0.6458456  0.7186535
H65 H 1.0  0.4574016  0.6800131  0.7117825
H65 H 1.0  0.4579246  0.6667716  0.6910113
H65 H 1.0  0.4403841  0.6837679  0.6943497
H65 H 1.0  0.4484882  0.6387352  0.7166431
H65 H 1.0  0.4450211  0.6334877  0.7131922
H65 H 1.0  0.4663354  0.6781148  0.7128680
H65 H 1.0  0.4681497  0.6772910  0.7197594
H65 H 1.0  0.4564665  0.6674794  0.6819579
H65 H 1.0  0.4572294  0.6612096  0.6785561
H65 H 1.0  0.4390266  0.6921454  0.6978954
H65 H 1.0  0.4321685  0.6942138  0.6975039
H65 H 1.0  0.4231257  0.6587661  0.7133301
H65 H 1.0  0.4347311  0.6783698  0.7203914
H65 H 1.0  0.4578607  0.6528410  0.7109283
H65 H 1.0  0.4312572  0.6619167  0.6888741
H65 H 1.0  0.4332266  0.6459373  0.7064711
H65 H 1.0  0.4484461  0.6838207  0.7106019
H65 H 1.0  0.4612186  0.6665569  0.7002395
H65 H 1.0  0.4422930  0.6757679  0.6890184
H65 H 1.0  0.4369879  0.6525797  0.7224519
H65 H 1.0  0.4509290  0.6719030  0.7234647
H65 H 1.0  0.4525171  0.6524293  0.6940484
H65 H 1.0  0.4269948  0.6765413  0.6979074
H65 H 1.0  0.4253043  0.6629421  0.7219251
H65 H 1.0  0.4434183  0.6683638  0.7286728
H65 H 1.0  0.4501046  0.6449447  0.6998982
H65 H 1.0  0.4209678  0.6688271  0.6983890
H65 H 1.0  0.4256486  0.6666301  0.7303432
H65 H 1.0  0.4276818  0.6618935  0.7353332
H65 H 1.0  0.4373997  0.6653544  0.7349429
H65 H 1.0  0.4326918  0.6704101  0.7368768
H65 H 1.0  0.4484741  0.6369221  0.7040900
H65 H 1.0  0.4537527  0.6350404  0.7085683
H65 H 1.0  0.4140611  0.6627536  0.6984578
H65 H 1.0  0.4133132  0.6593777  0.6921722
H65 H 1.0  0.4259179  0.6495464  0.7010271
H65 H 1.0  0.4330255  0.6845855  0.7130091
H65 H 1.0  0.4622425  0.6607524  0.7147106
H65 H 1.0  0.4398837  0.6610672  0.6843002
N65 N 1.0  0.4309385  0.6599732  0.7276313
N65 N 1.0  0.4355077  0.6716059  0.7288608
N65 N 1.0  0.4531740  0.6435626  0.7077593
N65 N 1.0  0.4214289  0.6618206  0.6935083
N65 N 1.0  0.4197633  0.6548021  0.7037882
N65 N 1.0  0.4599462  0.6751943  0.7183726
N65 N 1.0  0.4653934  0.6673269  0.7102414
N65 N 1.0  0.4453499  0.6674522  0.6827261
N65 N 1.0  0.4414859  0.6411555  0.7116676
N65 N 1.0  0.4389878  0.6887471  0.7085080
N65 N 1.0  0.4547376  0.6601142  0.6866928
N65 N 1.0  0.4328787  0.6856764  0.6979752
C66 C 1.0  0.4902841  0.4076090  0.4979723
C66 C 1.0  0.4646260  0.4204152  0.4666173
C66 C 1.0  0.4998151  0.4260748  0.4460412
C66 C 1.0  0.4919947  0.3898109  0.4638469
C66 C 1.0  0.5105986  0.4223371  0.4811076
C66 C 1.0  0.4877765  0.4276838  0.4533443
C66 C 1.0  0.4980711  0.4011877  0.4579723
C66 C 1.0  0.4723682  0.4087097  0.4685912
C66 C 1.0  0.5192627  0.4189062  0.4785243
C66 C 1.0  0.4938038  0.4282324  0.4458022
C66 C 1.0  0.4952123  0.3919848  0.4587702
C66 C 1.0  0.4645672  0.4140250  0.4664932
C66 C 1.0  0.4967915  0.4274497  0.4863620
C66 C 1.0  0.4858092  0.4341935  0.4675131
C66 C 1.0  0.5085429  0.4110037  0.4643745
C66 C 1.0  0.4811634  0.4048653  0.4810352
C66 C 1.0  0.4948741  0.4227437  0.4891371
C66 C 1.0  0.4807986  0.4317168  0.4690592
C66 C 1.0  0.5077040  0.4156704  0.4610352
C66 C 1.0  0.4847786  0.4010642  0.4785630
C66 C 1.0  0.4979938  0.4178602  0.4893585
C66 C 1.0  0.4780589  0.4279800  0.4655874
C66 C 1.0  0.5038058  0.4156798  0.4567533
C66 C 1.0  0.4844073  0.3997347  0.4729397
C66 C 1.0  0.5031348  0.4177577  0.4866963
C66 C 1.0  0.4804576  0.4267162  0.4604606
C66 C 1.0  0.5006871  0.4108738  0.4558566
C66 C 1.0  0.4803057  0.4023246  0.4697616
C66 C 1.0  0.5051927  0.4223881  0.4838759
C66 C 1.0  0.4854541  0.4291066  0.4587735
C66 C 1.0  0.5014082  0.4061348  0.4591043
C66 C 1.0  0.4766215  0.4061404  0.4720841
C66 C 1.0  0.5019595  0.4271900  0.4837445
C66 C 1.0  0.4880770  0.4328303  0.4623627
C66 C 1.0  0.5053513  0.4062819  0.4633543
C66 C 1.0  0.4771216  0.4073672  0.4777299
C66 C 1.0  0.4933883  0.4324803  0.4862862
C66 C 1.0  0.4886934  0.4381508  0.4711063
C66 C 1.0  0.5126518  0.4109369  0.4688474
C66 C 1.0  0.4814912  0.4062555  0.4869391
C66 C 1.0  0.4912058  0.4417454  0.4845833
C66 C 1.0  0.4900044  0.4439736  0.4787143
C66 C 1.0  0.5199611  0.4141684  0.4742913
C66 C 1.0  0.4845130  0.4055978  0.4961010
C66 C 1.0  0.4960390  0.4129161  0.4922955
C66 C 1.0  0.4727972  0.4255296  0.4673767
C66 C 1.0  0.5031116  0.4206565  0.4533413
C66 C 1.0  0.4882634  0.3956945  0.4705528
H66 H 1.0  0.4932938  0.4042813  0.4973375
H66 H 1.0  0.4902072  0.4082745  0.5024356
H66 H 1.0  0.4637513  0.4218257  0.4708337
H66 H 1.0  0.4611775  0.4219422  0.4641388
H66 H 1.0  0.5024969  0.4293317  0.4476949
H66 H 1.0  0.5012758  0.4253914  0.4418257
H66 H 1.0  0.4949455  0.3885784  0.4670580
H66 H 1.0  0.4898714  0.3860001  0.4626911
H66 H 1.0  0.5114626  0.4259916  0.4786276
H66 H 1.0  0.4856317  0.4243537  0.4512091
H66 H 1.0  0.4948048  0.4017922  0.4549361
H66 H 1.0  0.4727688  0.4078182  0.4641986
H66 H 1.0  0.5198286  0.4228766  0.4764149
H66 H 1.0  0.5226359  0.4186839  0.4815146
H66 H 1.0  0.4911677  0.4250751  0.4438996
H66 H 1.0  0.4936386  0.4317461  0.4429746
H66 H 1.0  0.4922761  0.3929648  0.4554601
H66 H 1.0  0.4977494  0.3886354  0.4571226
H66 H 1.0  0.4651739  0.4126174  0.4622285
H66 H 1.0  0.4604370  0.4125940  0.4676161
H66 H 1.0  0.4908961  0.4228485  0.4911930
H66 H 1.0  0.4790225  0.4327592  0.4730367
H66 H 1.0  0.5101642  0.4193335  0.4618025
H66 H 1.0  0.4879110  0.3991127  0.4811009
H66 H 1.0  0.5056196  0.4140334  0.4868151
H66 H 1.0  0.4783542  0.4238317  0.4577558
H66 H 1.0  0.4976690  0.4108558  0.4525477
H66 H 1.0  0.4799956  0.4013089  0.4654104
H66 H 1.0  0.5034654  0.4308193  0.4815951
H66 H 1.0  0.4919412  0.4346947  0.4610782
H66 H 1.0  0.5059296  0.4026266  0.4658773
H66 H 1.0  0.4742805  0.4103131  0.4795494
H66 H 1.0  0.4892581  0.4319682  0.4879979
H66 H 1.0  0.4927842  0.4393475  0.4696633
H66 H 1.0  0.5125120  0.4072735  0.4714574
H66 H 1.0  0.4788179  0.4096445  0.4882114
H66 H 1.0  0.4872805  0.4408504  0.4866636
H66 H 1.0  0.4930930  0.4450401  0.4870232
H66 H 1.0  0.4939152  0.4451211  0.4767330
H66 H 1.0  0.4877041  0.4478399  0.4790773
H66 H 1.0  0.5196637  0.4101943  0.4764489
H66 H 1.0  0.5241666  0.4142952  0.4726585
H66 H 1.0  0.4814577  0.4088257  0.4969839
H66 H 1.0  0.4832929  0.4021013  0.4986809
H66 H 1.0  0.4985892  0.4092571  0.4916978
H66 H 1.0  0.4716714  0.4264305  0.4716398
H66 H 1.0  0.5053815  0.4242567  0.4548035
H66 H 1.0  0.4915685  0.3944051  0.4733213
N66 N 1.0  0.4950614  0.4371131  0.4843961
N66 N 1.0  0.4866407  0.4400840  0.4755657
N66 N 1.0  0.5161399  0.4148085  0.4696709
N66 N 1.0  0.4846195  0.4037426  0.4903644
N66 N 1.0  0.4917216  0.4128335  0.4953268
N66 N 1.0  0.4919570  0.4301084  0.4512273
N66 N 1.0  0.5001190  0.4208293  0.4489997
N66 N 1.0  0.4878414  0.3937938  0.4656492
N66 N 1.0  0.5140613  0.4183786  0.4815290
N66 N 1.0  0.4697324  0.4225823  0.4642532
N66 N 1.0  0.4988729  0.3965238  0.4603048
N66 N 1.0  0.4684832  0.4117437  0.4704708
C67 C 1.0  0.6819627  0.5817249  0.5837646
C67 C 1.0  0.6426756  0.5915216  0.5708808
C67 C 1.0  0.6484901  0.5607751  0.5441505
C67 C 1.0  0.6546744  0.5545364  0.5843507
C67 C 1.0  0.6823573  0.5679447  0.5568584
C67 C 1.0  0.6470054  0.5733781  0.5504600
C67 C 1.0  0.6547236  0.5538736  0.5701939
C67 C 1.0  0.6479837  0.5806821  0.5783091
C67 C 1.0  0.6853378  0.5588856  0.5552591
C67 C 1.0  0.6448057  0.5659743  0.5446414
C67 C 1.0  0.6528314  0.5511254  0.5792695
C67 C 1.0  0.6420067  0.5879715  0.5761536
C67 C 1.0  0.6784728  0.5827248  0.5601510
C67 C 1.0  0.6574928  0.5850420  0.5514428
C67 C 1.0  0.6669878  0.5551566  0.5604501
C67 C 1.0  0.6628305  0.5784294  0.5829441
C67 C 1.0  0.6790885  0.5827540  0.5659080
C67 C 1.0  0.6554364  0.5878406  0.5560871
C67 C 1.0  0.6642389  0.5567273  0.5555914
C67 C 1.0  0.6627789  0.5726788  0.5836901
C67 C 1.0  0.6807619  0.5780219  0.5688126
C67 C 1.0  0.6507164  0.5860071  0.5588948
C67 C 1.0  0.6584868  0.5573741  0.5554299
C67 C 1.0  0.6580171  0.5695323  0.5827153
C67 C 1.0  0.6818040  0.5731794  0.5658140
C67 C 1.0  0.6480450  0.5812338  0.5569676
C67 C 1.0  0.6554710  0.5564305  0.5602922
C67 C 1.0  0.6532250  0.5722680  0.5809311
C67 C 1.0  0.6812322  0.5729906  0.5600462
C67 C 1.0  0.6499747  0.5783304  0.5523446
C67 C 1.0  0.6580698  0.5548572  0.5652214
C67 C 1.0  0.6531179  0.5780030  0.5801409
C67 C 1.0  0.6795534  0.5777981  0.5572897
C67 C 1.0  0.6547144  0.5802923  0.5496405
C67 C 1.0  0.6638373  0.5542509  0.5652226
C67 C 1.0  0.6579677  0.5810152  0.5811589
C67 C 1.0  0.6767527  0.5878015  0.5572940
C67 C 1.0  0.6624151  0.5869559  0.5484432
C67 C 1.0  0.6730142  0.5544242  0.5606514
C67 C 1.0  0.6677916  0.5817722  0.5839967
C67 C 1.0  0.6748544  0.5936103  0.5498002
C67 C 1.0  0.6696895  0.5928824  0.5461061
C67 C 1.0  0.6820383  0.5537815  0.5572377
C67 C 1.0  0.6767919  0.5836816  0.5869718
C67 C 1.0  0.6814623  0.5780219  0.5748458
C67 C 1.0  0.6486999  0.5891076  0.5637126
C67 C 1.0  0.6557951  0.5589826  0.5502282
C67 C 1.0  0.6581598  0.5635248  0.5835981
H67 H 1.0  0.6830257  0.5775220  0.5850840
H67 H 1.0  0.6854823  0.5842616  0.5850084
H67 H 1.0  0.6455754  0.5948998  0.5717242
H67 H 1.0  0.6387443  0.5935539  0.5699966
H67 H 1.0  0.6517043  0.5615210  0.5410446
H67 H 1.0  0.6460104  0.5573975  0.5424730
H67 H 1.0  0.6589022  0.5533553  0.5854771
H67 H 1.0  0.6521471  0.5533377  0.5878922
H67 H 1.0  0.6812412  0.5681964  0.5525060
H67 H 1.0  0.6437348  0.5719955  0.5532239
H67 H 1.0  0.6503878  0.5550068  0.5697820
H67 H 1.0  0.6446988  0.5778321  0.5771529
H67 H 1.0  0.6843573  0.5596918  0.5509091
H67 H 1.0  0.6897348  0.5578685  0.5552936
H67 H 1.0  0.6414320  0.5651342  0.5475482
H67 H 1.0  0.6427747  0.5666887  0.5406749
H67 H 1.0  0.6485137  0.5521101  0.5783076
H67 H 1.0  0.6528068  0.5467543  0.5803930
H67 H 1.0  0.6389052  0.5847558  0.5753944
H67 H 1.0  0.6402436  0.5905439  0.5794157
H67 H 1.0  0.6782810  0.5865131  0.5682055
H67 H 1.0  0.6575660  0.5915198  0.5574973
H67 H 1.0  0.6666542  0.5574294  0.5518856
H67 H 1.0  0.6665279  0.5706566  0.5850747
H67 H 1.0  0.6831055  0.5694744  0.5679676
H67 H 1.0  0.6443891  0.5797989  0.5591206
H67 H 1.0  0.6510204  0.5569203  0.5601907
H67 H 1.0  0.6495275  0.5698561  0.5801749
H67 H 1.0  0.6790879  0.5777525  0.5528355
H67 H 1.0  0.6562240  0.5780652  0.5460601
H67 H 1.0  0.6658695  0.5530307  0.5690229
H67 H 1.0  0.6579077  0.5854531  0.5805580
H67 H 1.0  0.6755298  0.5911608  0.5600270
H67 H 1.0  0.6638826  0.5841292  0.5452643
H67 H 1.0  0.6746748  0.5537330  0.5647764
H67 H 1.0  0.6674410  0.5860806  0.5827458
H67 H 1.0  0.6740145  0.5967924  0.5529156
H67 H 1.0  0.6782040  0.5952944  0.5472877
H67 H 1.0  0.6706193  0.5898967  0.5428262
H67 H 1.0  0.6688917  0.5967678  0.5439524
H67 H 1.0  0.6832207  0.5528121  0.5615036
H67 H 1.0  0.6833372  0.5501950  0.5548256
H67 H 1.0  0.6758878  0.5879782  0.5858514
H67 H 1.0  0.6777820  0.5838088  0.5913733
H67 H 1.0  0.6822455  0.5739685  0.5766361
H67 H 1.0  0.6514401  0.5923984  0.5650963
H67 H 1.0  0.6586355  0.5601097  0.5469246
H67 H 1.0  0.6622513  0.5618597  0.5844567
N67 N 1.0  0.6766775  0.5883189  0.5520442
N67 N 1.0  0.6648292  0.5915455  0.5494147
N67 N 1.0  0.6761200  0.5545635  0.5563890
N67 N 1.0  0.6721891  0.5798634  0.5861994
N67 N 1.0  0.6811987  0.5823726  0.5778185
N67 N 1.0  0.6481006  0.5708491  0.5459609
N67 N 1.0  0.6505638  0.5590707  0.5495499
N67 N 1.0  0.6538852  0.5604387  0.5834016
N67 N 1.0  0.6844753  0.5635836  0.5589395
N67 N 1.0  0.6441212  0.5880985  0.5661318
N67 N 1.0  0.6566581  0.5518525  0.5746668
N67 N 1.0  0.6473399  0.5859128  0.5780714
C68 C 1.0  0.4492898  0.6282118  0.5055484
C68 C 1.0  0.4838529  0.6306511  0.5301440
C68 C 1.0  0.5040297  0.6237806  0.4949392
C68 C 1.0  0.4764558  0.6542371  0.4972448
C68 C 1.0  0.4691208  0.6149610  0.4869702
C68 C 1.0  0.4979358  0.6227427  0.5076923
C68 C 1.0  0.4852642  0.6439963  0.4929558
C68 C 1.0  0.4782189  0.6393831  0.5205073
C68 C 1.0  0.4702779  0.6170679  0.4776035
C68 C 1.0  0.5050975  0.6231077  0.5012046
C68 C 1.0  0.4818433  0.6529746  0.4940463
C68 C 1.0  0.4820619  0.6366706  0.5289561
C68 C 1.0  0.4660858  0.6116098  0.5019351
C68 C 1.0  0.4864340  0.6130260  0.5121978
C68 C 1.0  0.4817556  0.6307718  0.4852225
C68 C 1.0  0.4649168  0.6375526  0.5123404
C68 C 1.0  0.4620938  0.6156209  0.5031593
C68 C 1.0  0.4843809  0.6159612  0.5167584
C68 C 1.0  0.4863631  0.6275434  0.4866300
C68 C 1.0  0.4660207  0.6410445  0.5078440
C68 C 1.0  0.4603211  0.6194595  0.4991902
C68 C 1.0  0.4866630  0.6210270  0.5183877
C68 C 1.0  0.4905756  0.6295856  0.4900381
C68 C 1.0  0.4709978  0.6439733  0.5074232
C68 C 1.0  0.4626629  0.6192258  0.4938998
C68 C 1.0  0.4910966  0.6231648  0.5153206
C68 C 1.0  0.4900943  0.6349946  0.4920725
C68 C 1.0  0.4749361  0.6433317  0.5116316
C68 C 1.0  0.4666710  0.6152686  0.4925194
C68 C 1.0  0.4932588  0.6203535  0.5107439
C68 C 1.0  0.4855563  0.6383418  0.4907576
C68 C 1.0  0.4739816  0.6398834  0.5161841
C68 C 1.0  0.4683371  0.6115046  0.4965920
C68 C 1.0  0.4908647  0.6152913  0.5092371
C68 C 1.0  0.4814195  0.6361529  0.4873328
C68 C 1.0  0.4689481  0.6370168  0.5164615
C68 C 1.0  0.4677729  0.6076523  0.5062231
C68 C 1.0  0.4840975  0.6076889  0.5104813
C68 C 1.0  0.4773369  0.6286839  0.4816154
C68 C 1.0  0.4596917  0.6344961  0.5128417
C68 C 1.0  0.4722386  0.5999440  0.5099838
C68 C 1.0  0.4785410  0.5997944  0.5110376
C68 C 1.0  0.4728752  0.6225573  0.4756102
C68 C 1.0  0.4506597  0.6318504  0.5106215
C68 C 1.0  0.4561046  0.6236546  0.5004202
C68 C 1.0  0.4843939  0.6239214  0.5232215
C68 C 1.0  0.4953405  0.6260576  0.4913573
C68 C 1.0  0.4719410  0.6476133  0.5026533
H68 H 1.0  0.4488025  0.6308646  0.5019069
H68 H 1.0  0.4452348  0.6263303  0.5061701
H68 H 1.0  0.4802821  0.6283130  0.5316656
H68 H 1.0  0.4867850  0.6306642  0.5335748
H68 H 1.0  0.5033399  0.6196954  0.4931035
H68 H 1.0  0.5077983  0.6253145  0.4929856
H68 H 1.0  0.4729293  0.6538450  0.4944257
H68 H 1.0  0.4764870  0.6585791  0.4984748
H68 H 1.0  0.4725510  0.6120716  0.4865995
H68 H 1.0  0.4990455  0.6269199  0.5089442
H68 H 1.0  0.4884463  0.6449922  0.4959784
H68 H 1.0  0.4821284  0.6413871  0.5195324
H68 H 1.0  0.4734588  0.6138406  0.4776197
H68 H 1.0  0.4672505  0.6157052  0.4745461
H68 H 1.0  0.5060530  0.6271612  0.5029917
H68 H 1.0  0.5088504  0.6206676  0.5017795
H68 H 1.0  0.4853882  0.6536278  0.4967932
H68 H 1.0  0.4823307  0.6560374  0.4907673
H68 H 1.0  0.4856885  0.6390765  0.5276924
H68 H 1.0  0.4806967  0.6385629  0.5328192
H68 H 1.0  0.4602933  0.6157790  0.5072575
H68 H 1.0  0.4809570  0.6142268  0.5190670
H68 H 1.0  0.4866474  0.6233790  0.4850062
H68 H 1.0  0.4629153  0.6414783  0.5046456
H68 H 1.0  0.4613553  0.6221452  0.4907650
H68 H 1.0  0.4928814  0.6270798  0.5165648
H68 H 1.0  0.4933422  0.6365976  0.4947069
H68 H 1.0  0.4787920  0.6455906  0.5113307
H68 H 1.0  0.4714238  0.6084082  0.4956204
H68 H 1.0  0.4925223  0.6130966  0.5057025
H68 H 1.0  0.4779015  0.6387248  0.4862987
H68 H 1.0  0.4681860  0.6343464  0.5199756
H68 H 1.0  0.4661210  0.6085176  0.5103186
H68 H 1.0  0.4856993  0.6061154  0.5065815
H68 H 1.0  0.4737567  0.6313908  0.4812893
H68 H 1.0  0.4595785  0.6315324  0.5162261
H68 H 1.0  0.4701140  0.6010183  0.5138399
H68 H 1.0  0.4708362  0.5957673  0.5090051
H68 H 1.0  0.4806473  0.5984590  0.5072538
H68 H 1.0  0.4794257  0.5965656  0.5140647
H68 H 1.0  0.4696386  0.6257173  0.4753356
H68 H 1.0  0.4743342  0.6220136  0.4713741
H68 H 1.0  0.4508820  0.6292296  0.5143116
H68 H 1.0  0.4471930  0.6346390  0.5113800
H68 H 1.0  0.4554978  0.6267039  0.4971670
H68 H 1.0  0.4806343  0.6220995  0.5248944
H68 H 1.0  0.4949494  0.6217938  0.4899722
H68 H 1.0  0.4688081  0.6473257  0.4994357
N68 N 1.0  0.4709069  0.6035085  0.5053062
N68 N 1.0  0.4804893  0.6050429  0.5132772
N68 N 1.0  0.4775967  0.6240906  0.4790331
N68 N 1.0  0.4555722  0.6352015  0.5096219
N68 N 1.0  0.4533288  0.6237810  0.5049051
N68 N 1.0  0.5005446  0.6201953  0.5038789
N68 N 1.0  0.4996296  0.6277721  0.4939069
N68 N 1.0  0.4760626  0.6508809  0.5022392
N68 N 1.0  0.4674230  0.6178052  0.4828634
N68 N 1.0  0.4865904  0.6282186  0.5253534
N68 N 1.0  0.4816189  0.6475177  0.4914909
N68 N 1.0  0.4774595  0.6368346  0.5250636
C69 C 1.0  0.4007269  0.4339984  0.3652159
C69 C 1.0  0.4392189  0.4453619  0.3512621
C69 C 1.0  0.4495939  0.4427098  0.3909988
C69 C 1.0  0.4308520  0.4111064  0.3724727
C69 C 1.0  0.4127210  0.4429066  0.3914988
C69 C 1.0  0.4461794  0.4471240  0.3779716
C69 C 1.0  0.4359912  0.4204596  0.3817984
C69 C 1.0  0.4338899  0.4331153  0.3560031
C69 C 1.0  0.4123817  0.4379183  0.3997760
C69 C 1.0  0.4517423  0.4456408  0.3857412
C69 C 1.0  0.4350285  0.4119922  0.3772290
C69 C 1.0  0.4386571  0.4391032  0.3500932
C69 C 1.0  0.4121381  0.4506839  0.3779505
C69 C 1.0  0.4339280  0.4559477  0.3736076
C69 C 1.0  0.4280199  0.4295466  0.3918426
C69 C 1.0  0.4191374  0.4300139  0.3604455
C69 C 1.0  0.4095161  0.4467829  0.3745696
C69 C 1.0  0.4335883  0.4544790  0.3680078
C69 C 1.0  0.4319484  0.4337158  0.3927459
C69 C 1.0  0.4200673  0.4254014  0.3638350
C69 C 1.0  0.4078980  0.4415968  0.3765984
C69 C 1.0  0.4372600  0.4506827  0.3656351
C69 C 1.0  0.4371259  0.4336233  0.3901544
C69 C 1.0  0.4253892  0.4232901  0.3646982
C69 C 1.0  0.4089844  0.4403536  0.3821483
C69 C 1.0  0.4413391  0.4483166  0.3690110
C69 C 1.0  0.4383315  0.4292316  0.3865645
C69 C 1.0  0.4298524  0.4259192  0.3620906
C69 C 1.0  0.4116021  0.4441536  0.3856608
C69 C 1.0  0.4418078  0.4496813  0.3746184
C69 C 1.0  0.4345154  0.4249943  0.3855599
C69 C 1.0  0.4290862  0.4305330  0.3586769
C69 C 1.0  0.4131572  0.4492899  0.3834864
C69 C 1.0  0.4380555  0.4534994  0.3768476
C69 C 1.0  0.4293729  0.4252286  0.3882304
C69 C 1.0  0.4236955  0.4325290  0.3579118
C69 C 1.0  0.4137129  0.4560766  0.3756413
C69 C 1.0  0.4301241  0.4599576  0.3761257
C69 C 1.0  0.4225950  0.4295824  0.3945745
C69 C 1.0  0.4135667  0.4322340  0.3594794
C69 C 1.0  0.4169588  0.4651853  0.3756704
C69 C 1.0  0.4231357  0.4666332  0.3764467
C69 C 1.0  0.4157064  0.4325355  0.4006843
C69 C 1.0  0.4039103  0.4325680  0.3598612
C69 C 1.0  0.4051060  0.4374933  0.3730974
C69 C 1.0  0.4367615  0.4493129  0.3597388
C69 C 1.0  0.4411170  0.4380638  0.3912695
C69 C 1.0  0.4261442  0.4184225  0.3682516
H69 H 1.0  0.4001258  0.4302175  0.3676406
H69 H 1.0  0.3965645  0.4353461  0.3641082
H69 H 1.0  0.4355969  0.4475141  0.3495945
H69 H 1.0  0.4427159  0.4469661  0.3489031
H69 H 1.0  0.4476200  0.4457657  0.3937005
H69 H 1.0  0.4531301  0.4411851  0.3933528
H69 H 1.0  0.4268280  0.4099738  0.3742225
H69 H 1.0  0.4321341  0.4075059  0.3700730
H69 H 1.0  0.4152424  0.4459752  0.3936151
H69 H 1.0  0.4484540  0.4438460  0.3758909
H69 H 1.0  0.4398684  0.4210502  0.3795912
H69 H 1.0  0.4378696  0.4315112  0.3573592
H69 H 1.0  0.4146676  0.4413953  0.4015702
H69 H 1.0  0.4085601  0.4376791  0.4021651
H69 H 1.0  0.4539516  0.4426375  0.3831649
H69 H 1.0  0.4548683  0.4486651  0.3869451
H69 H 1.0  0.4391152  0.4128607  0.3754734
H69 H 1.0  0.4355233  0.4081020  0.3794631
H69 H 1.0  0.4424008  0.4369849  0.3515194
H69 H 1.0  0.4385881  0.4384663  0.3456258
H69 H 1.0  0.4086821  0.4477692  0.3702808
H69 H 1.0  0.4304066  0.4563631  0.3654804
H69 H 1.0  0.4309264  0.4370643  0.3955393
H69 H 1.0  0.4165560  0.4234363  0.3658025
H69 H 1.0  0.4077686  0.4363757  0.3838088
H69 H 1.0  0.4441938  0.4453807  0.3671967
H69 H 1.0  0.4423313  0.4291361  0.3845518
H69 H 1.0  0.4339782  0.4243015  0.3627392
H69 H 1.0  0.4151806  0.4522931  0.3861220
H69 H 1.0  0.4384005  0.4545733  0.3811818
H69 H 1.0  0.4264061  0.4219600  0.3874720
H69 H 1.0  0.4230779  0.4360946  0.3552725
H69 H 1.0  0.4131826  0.4564285  0.3711865
H69 H 1.0  0.4304839  0.4603220  0.3805964
H69 H 1.0  0.4197457  0.4264217  0.3931104
H69 H 1.0  0.4134722  0.4361247  0.3572203
H69 H 1.0  0.4159778  0.4651902  0.3712461
H69 H 1.0  0.4144621  0.4685123  0.3774215
H69 H 1.0  0.4240540  0.4668924  0.3808768
H69 H 1.0  0.4238559  0.4707976  0.3748623
H69 H 1.0  0.4132989  0.4290240  0.3991319
H69 H 1.0  0.4160984  0.4318082  0.4051211
H69 H 1.0  0.4042767  0.4362958  0.3573112
H69 H 1.0  0.4014107  0.4297201  0.3574093
H69 H 1.0  0.4045622  0.4334598  0.3750169
H69 H 1.0  0.4331098  0.4510098  0.3577294
H69 H 1.0  0.4394787  0.4414847  0.3936913
H69 H 1.0  0.4224367  0.4171156  0.3704419
N69 N 1.0  0.4155515  0.4600769  0.3785484
N69 N 1.0  0.4266575  0.4628263  0.3733707
N69 N 1.0  0.4212539  0.4329965  0.3983664
N69 N 1.0  0.4091491  0.4298570  0.3611129
N69 N 1.0  0.4034165  0.4384947  0.3682007
N69 N 1.0  0.4472907  0.4485726  0.3829217
N69 N 1.0  0.4461154  0.4379925  0.3895823
N69 N 1.0  0.4307317  0.4158705  0.3687781
N69 N 1.0  0.4109169  0.4386067  0.3939674
N69 N 1.0  0.4402782  0.4463886  0.3571089
N69 N 1.0  0.4330335  0.4161436  0.3811206
N69 N 1.0  0.4335173  0.4369253  0.3523731
C70 C 1.0  0.4174891  0.4299086  0.4222797
C70 C 1.0  0.4300291  0.3910958  0.4103736
C70 C 1.0  0.4097628  0.3789809  0.4440804
C70 C 1.0  0.3909612  0.4026499  0.4161612
C70 C 1.0  0.4131985  0.4154334  0.4484723
C70 C 1.0  0.4195986  0.3825064  0.4345058
C70 C 1.0  0.3949294  0.3958369  0.4279380
C70 C 1.0  0.4174910  0.3976974  0.4101201
C70 C 1.0  0.4052197  0.4159601  0.4539101
C70 C 1.0  0.4144350  0.3767635  0.4403254
C70 C 1.0  0.3893421  0.3981385  0.4203891
C70 C 1.0  0.4249457  0.3925271  0.4067732
C70 C 1.0  0.4260167  0.4157486  0.4395295
C70 C 1.0  0.4305505  0.3937328  0.4355158
C70 C 1.0  0.3995866  0.4019988  0.4416250
C70 C 1.0  0.4141986  0.4124602  0.4143867
C70 C 1.0  0.4241903  0.4190360  0.4351272
C70 C 1.0  0.4316425  0.3945677  0.4298820
C70 C 1.0  0.4025853  0.3975196  0.4437641
C70 C 1.0  0.4085176  0.4119506  0.4154328
C70 C 1.0  0.4188117  0.4211982  0.4349721
C70 C 1.0  0.4288890  0.3915549  0.4257754
C70 C 1.0  0.4031169  0.3925483  0.4408428
C70 C 1.0  0.4057489  0.4069077  0.4147774
C70 C 1.0  0.4152296  0.4199781  0.4393547
C70 C 1.0  0.4249392  0.3876372  0.4274140
C70 C 1.0  0.4005774  0.3921212  0.4356471
C70 C 1.0  0.4088044  0.4022919  0.4130485
C70 C 1.0  0.4169096  0.4167009  0.4438344
C70 C 1.0  0.4237383  0.3866877  0.4329979
C70 C 1.0  0.3975500  0.3965035  0.4333765
C70 C 1.0  0.4144815  0.4026406  0.4119640
C70 C 1.0  0.4223113  0.4146156  0.4438438
C70 C 1.0  0.4265801  0.3897853  0.4369923
C70 C 1.0  0.3971091  0.4014175  0.4364244
C70 C 1.0  0.4171111  0.4077612  0.4126671
C70 C 1.0  0.4317047  0.4136179  0.4395218
C70 C 1.0  0.4334469  0.3968407  0.4398564
C70 C 1.0  0.3989675  0.4072147  0.4446753
C70 C 1.0  0.4171322  0.4177410  0.4150203
C70 C 1.0  0.4395854  0.4092227  0.4429971
C70 C 1.0  0.4399769  0.4028771  0.4436543
C70 C 1.0  0.3996753  0.4133158  0.4521437
C70 C 1.0  0.4181796  0.4272370  0.4165146
C70 C 1.0  0.4168701  0.4246866  0.4303949
C70 C 1.0  0.4302111  0.3925504  0.4199314
C70 C 1.0  0.4062638  0.3879603  0.4432795
C70 C 1.0  0.3997851  0.4065953  0.4158837
H70 H 1.0  0.4131112  0.4308601  0.4229603
H70 H 1.0  0.4195652  0.4339159  0.4222752
H70 H 1.0  0.4330165  0.3944947  0.4101414
H70 H 1.0  0.4321472  0.3875556  0.4085440
H70 H 1.0  0.4115499  0.3803905  0.4479986
H70 H 1.0  0.4070562  0.3755478  0.4452027
H70 H 1.0  0.3895762  0.4066842  0.4176918
H70 H 1.0  0.3886203  0.4019791  0.4123616
H70 H 1.0  0.4148230  0.4124232  0.4513966
H70 H 1.0  0.4173190  0.3807937  0.4310248
H70 H 1.0  0.3960348  0.3920433  0.4257841
H70 H 1.0  0.4150956  0.3938905  0.4102615
H70 H 1.0  0.4073710  0.4131477  0.4567378
H70 H 1.0  0.4043480  0.4196431  0.4563685
H70 H 1.0  0.4126197  0.3751071  0.4365178
H70 H 1.0  0.4163508  0.3732106  0.4423438
H70 H 1.0  0.3904859  0.3940766  0.4187368
H70 H 1.0  0.3848437  0.3980296  0.4207373
H70 H 1.0  0.4220799  0.3890167  0.4067887
H70 H 1.0  0.4262791  0.3929238  0.4024800
H70 H 1.0  0.4269809  0.4199699  0.4317505
H70 H 1.0  0.4347130  0.3976126  0.4287155
H70 H 1.0  0.4045072  0.3979439  0.4477872
H70 H 1.0  0.4062425  0.4155732  0.4167601
H70 H 1.0  0.4110573  0.4216059  0.4393274
H70 H 1.0  0.4227996  0.3852911  0.4242552
H70 H 1.0  0.4009710  0.3882844  0.4333708
H70 H 1.0  0.4066840  0.3983810  0.4125298
H70 H 1.0  0.4237028  0.4120782  0.4472621
H70 H 1.0  0.4256706  0.3890661  0.4413182
H70 H 1.0  0.3947689  0.4048199  0.4346902
H70 H 1.0  0.4215012  0.4080559  0.4118306
H70 H 1.0  0.4339662  0.4143426  0.4356995
H70 H 1.0  0.4318393  0.3961913  0.4440088
H70 H 1.0  0.3970136  0.4105256  0.4423363
H70 H 1.0  0.4216041  0.4174548  0.4146078
H70 H 1.0  0.4415642  0.4104369  0.4391051
H70 H 1.0  0.4420703  0.4111672  0.4462240
H70 H 1.0  0.4382394  0.4016905  0.4476679
H70 H 1.0  0.4443315  0.4017117  0.4438798
H70 H 1.0  0.3974016  0.4162397  0.4495327
H70 H 1.0  0.3970965  0.4127778  0.4558081
H70 H 1.0  0.4225852  0.4265316  0.4157233
H70 H 1.0  0.4168944  0.4302155  0.4133767
H70 H 1.0  0.4124742  0.4256419  0.4305080
H70 H 1.0  0.4329370  0.3960565  0.4192042
H70 H 1.0  0.4084669  0.3890059  0.4470616
H70 H 1.0  0.3980261  0.4103146  0.4177067
N70 N 1.0  0.4338957  0.4111195  0.4436194
N70 N 1.0  0.4375272  0.4000529  0.4389236
N70 N 1.0  0.4005539  0.4078915  0.4496612
N70 N 1.0  0.4147138  0.4223327  0.4159695
N70 N 1.0  0.4200135  0.4264990  0.4265648
N70 N 1.0  0.4186923  0.3809461  0.4394637
N70 N 1.0  0.4064467  0.3831138  0.4412027
N70 N 1.0  0.3968322  0.4023552  0.4148178
N70 N 1.0  0.4084480  0.4176408  0.4491025
N70 N 1.0  0.4283664  0.3895923  0.4159714
N70 N 1.0  0.3916113  0.3993616  0.4258400
N70 N 1.0  0.4224994  0.3977725  0.4084647
C71 C 1.0  0.7765702  0.4692674  0.4889511
C71 C 1.0  0.7923708  0.4444885  0.5196398
C71 C 1.0  0.7662268  0.4165432  0.5044999
C71 C 1.0  0.7927357  0.4356100  0.4794606
C71 C 1.0  0.7548112  0.4482885  0.4896069
C71 C 1.0  0.7728038  0.4263645  0.5123188
C71 C 1.0  0.7818002  0.4285336  0.4850463
C71 C 1.0  0.7940050  0.4446607  0.5055632
C71 C 1.0  0.7511153  0.4438220  0.4818673
C71 C 1.0  0.7692801  0.4176623  0.5100020
C71 C 1.0  0.7897998  0.4299429  0.4798003
C71 C 1.0  0.7966216  0.4443737  0.5148679
C71 C 1.0  0.7607411  0.4565144  0.5015045
C71 C 1.0  0.7675941  0.4406203  0.5163967
C71 C 1.0  0.7665766  0.4324318  0.4848317
C71 C 1.0  0.7879451  0.4548078  0.4952046
C71 C 1.0  0.7647673  0.4596439  0.4987624
C71 C 1.0  0.7726451  0.4432492  0.5174949
C71 C 1.0  0.7647011  0.4293714  0.4893867
C71 C 1.0  0.7881908  0.4515828  0.4903913
C71 C 1.0  0.7656321  0.4591538  0.4930492
C71 C 1.0  0.7776972  0.4404770  0.5169338
C71 C 1.0  0.7682887  0.4260741  0.4925152
C71 C 1.0  0.7902852  0.4461851  0.4904555
C71 C 1.0  0.7623633  0.4554052  0.4900843
C71 C 1.0  0.7776249  0.4349413  0.5152064
C71 C 1.0  0.7738854  0.4258953  0.4910074
C71 C 1.0  0.7921456  0.4440119  0.4955001
C71 C 1.0  0.7582908  0.4521998  0.4926863
C71 C 1.0  0.7726645  0.4321781  0.5140729
C71 C 1.0  0.7759106  0.4288929  0.4864865
C71 C 1.0  0.7919663  0.4471065  0.5003907
C71 C 1.0  0.7575478  0.4528031  0.4983970
C71 C 1.0  0.7676873  0.4350907  0.5146812
C71 C 1.0  0.7721927  0.4321492  0.4834524
C71 C 1.0  0.7898406  0.4524972  0.5001633
C71 C 1.0  0.7599641  0.4572102  0.5074883
C71 C 1.0  0.7622706  0.4434784  0.5170141
C71 C 1.0  0.7628391  0.4358678  0.4814972
C71 C 1.0  0.7857956  0.4604888  0.4951724
C71 C 1.0  0.7557889  0.4560510  0.5161328
C71 C 1.0  0.7562052  0.4506042  0.5194510
C71 C 1.0  0.7544201  0.4395351  0.4784683
C71 C 1.0  0.7824535  0.4687374  0.4913917
C71 C 1.0  0.7698145  0.4624493  0.4901272
C71 C 1.0  0.7828748  0.4433994  0.5181762
C71 C 1.0  0.7661159  0.4229106  0.4972228
C71 C 1.0  0.7904958  0.4429888  0.4852952
H71 H 1.0  0.7766413  0.4679693  0.4846100
H71 H 1.0  0.7754369  0.4736347  0.4888427
H71 H 1.0  0.7913785  0.4487951  0.5206401
H71 H 1.0  0.7943285  0.4428492  0.5233610
H71 H 1.0  0.7618389  0.4175560  0.5050043
H71 H 1.0  0.7663110  0.4121066  0.5036748
H71 H 1.0  0.7908279  0.4380752  0.4761712
H71 H 1.0  0.7969911  0.4349562  0.4781078
H71 H 1.0  0.7521996  0.4456818  0.4921833
H71 H 1.0  0.7769255  0.4247617  0.5114877
H71 H 1.0  0.7843222  0.4263090  0.4880368
H71 H 1.0  0.7950362  0.4402893  0.5052837
H71 H 1.0  0.7484537  0.4416438  0.4848177
H71 H 1.0  0.7482719  0.4459782  0.4791041
H71 H 1.0  0.7736111  0.4163967  0.5095806
H71 H 1.0  0.7675775  0.4149479  0.5131802
H71 H 1.0  0.7918790  0.4273778  0.4829042
H71 H 1.0  0.7904042  0.4277641  0.4758942
H71 H 1.0  0.7978174  0.4400802  0.5140482
H71 H 1.0  0.8004107  0.4463937  0.5162568
H71 H 1.0  0.7672806  0.4625406  0.5010765
H71 H 1.0  0.7725981  0.4475250  0.5188276
H71 H 1.0  0.7603600  0.4295707  0.4904705
H71 H 1.0  0.7867341  0.4533504  0.4865423
H71 H 1.0  0.7629535  0.4549589  0.4856672
H71 H 1.0  0.7815205  0.4327747  0.5147697
H71 H 1.0  0.7766786  0.4233485  0.4934095
H71 H 1.0  0.7937744  0.4398404  0.4955742
H71 H 1.0  0.7544243  0.4503744  0.5004957
H71 H 1.0  0.7638373  0.4329734  0.5138135
H71 H 1.0  0.7737353  0.4344738  0.4799486
H71 H 1.0  0.7896953  0.4549113  0.5039331
H71 H 1.0  0.7630518  0.4598049  0.5094843
H71 H 1.0  0.7587180  0.4411550  0.5155207
H71 H 1.0  0.7649012  0.4384385  0.4784328
H71 H 1.0  0.7853289  0.4623325  0.4992508
H71 H 1.0  0.7589144  0.4589585  0.5176542
H71 H 1.0  0.7518285  0.4580084  0.5170565
H71 H 1.0  0.7529084  0.4477966  0.5181151
H71 H 1.0  0.7553047  0.4514786  0.5237865
H71 H 1.0  0.7568782  0.4416999  0.4753366
H71 H 1.0  0.7515161  0.4369998  0.4761215
H71 H 1.0  0.7824395  0.4702874  0.4956498
H71 H 1.0  0.7852069  0.4715216  0.4891473
H71 H 1.0  0.7704348  0.4612902  0.4858236
H71 H 1.0  0.7823935  0.4478073  0.5189448
H71 H 1.0  0.7618387  0.4238298  0.4982776
H71 H 1.0  0.7884392  0.4449432  0.4818021
N71 N 1.0  0.7560163  0.4549978  0.5102000
N71 N 1.0  0.7617623  0.4482870  0.5191251
N71 N 1.0  0.7575950  0.4358913  0.4820741
N71 N 1.0  0.7845597  0.4631214  0.4907707
N71 N 1.0  0.7725357  0.4663724  0.4923720
N71 N 1.0  0.7684945  0.4233656  0.5117956
N71 N 1.0  0.7689398  0.4193520  0.4999055
N71 N 1.0  0.7928802  0.4383032  0.4848538
N71 N 1.0  0.7547835  0.4479172  0.4843440
N71 N 1.0  0.7875902  0.4410406  0.5183676
N71 N 1.0  0.7838712  0.4306214  0.4806661
N71 N 1.0  0.7945606  0.4473679  0.5100568
C72 C 1.0  0.6816615  0.5158547  0.3225575
C72 C 1.0  0.6502041  0.5321292  0.2990841
C72 C 1.0  0.6717809  0.5169163  0.2675141
C72 C 1.0  0.6617239  0.4926250  0.2991683
C72 C 1.0  0.6955414  0.5159979  0.2957002
C72 C 1.0  0.6656655  0.5252526  0.2772072
C72 C 1.0  0.6677489  0.4985492  0.2877902
C72 C 1.0  0.6537388  0.5188742  0.3026423
C72 C 1.0  0.7004301  0.5085740  0.2918930
C72 C 1.0  0.6673882  0.5214567  0.2684817
C72 C 1.0  0.6627711  0.4920158  0.2928928
C72 C 1.0  0.6480337  0.5265828  0.3014034
C72 C 1.0  0.6881561  0.5277543  0.3028853
C72 C 1.0  0.6726176  0.5347016  0.2876655
C72 C 1.0  0.6825247  0.5036529  0.2861702
C72 C 1.0  0.6654736  0.5141171  0.3119507
C72 C 1.0  0.6863156  0.5251051  0.3076933
C72 C 1.0  0.6683727  0.5351333  0.2915928
C72 C 1.0  0.6818109  0.5073976  0.2818000
C72 C 1.0  0.6661103  0.5086762  0.3100483
C72 C 1.0  0.6874235  0.5195014  0.3086933
C72 C 1.0  0.6633076  0.5324146  0.2909021
C72 C 1.0  0.6766263  0.5082882  0.2793800
C72 C 1.0  0.6628019  0.5065353  0.3058061
C72 C 1.0  0.6904327  0.5165427  0.3047287
C72 C 1.0  0.6625426  0.5291810  0.2861490
C72 C 1.0  0.6720791  0.5053414  0.2814457
C72 C 1.0  0.6587872  0.5099846  0.3034364
C72 C 1.0  0.6923445  0.5190534  0.2998635
C72 C 1.0  0.6666835  0.5286519  0.2821368
C72 C 1.0  0.6726301  0.5015683  0.2858029
C72 C 1.0  0.6580297  0.5154388  0.3052265
C72 C 1.0  0.6911574  0.5246560  0.2990097
C72 C 1.0  0.6717012  0.5314360  0.2829726
C72 C 1.0  0.6778879  0.5007867  0.2881214
C72 C 1.0  0.6614219  0.5174370  0.3094844
C72 C 1.0  0.6869274  0.5336437  0.3020496
C72 C 1.0  0.6779291  0.5375714  0.2883303
C72 C 1.0  0.6879528  0.5026564  0.2887073
C72 C 1.0  0.6688939  0.5163879  0.3164272
C72 C 1.0  0.6873345  0.5423234  0.2978072
C72 C 1.0  0.6843756  0.5435956  0.2922865
C72 C 1.0  0.6975423  0.5032764  0.2897841
C72 C 1.0  0.6753743  0.5163324  0.3236038
C72 C 1.0  0.6855491  0.5166958  0.3137435
C72 C 1.0  0.6589743  0.5330324  0.2951130
C72 C 1.0  0.6760992  0.5122218  0.2747823
C72 C 1.0  0.6635998  0.5007954  0.3039879
H72 H 1.0  0.6827896  0.5114755  0.3222668
H72 H 1.0  0.6838535  0.5173835  0.3261943
H72 H 1.0  0.6518631  0.5346146  0.3024902
H72 H 1.0  0.6467070  0.5345042  0.2975042
H72 H 1.0  0.6758115  0.5188713  0.2668315
H72 H 1.0  0.6708429  0.5147975  0.2636409
H72 H 1.0  0.6652387  0.4908809  0.3014357
H72 H 1.0  0.6582047  0.4900390  0.3003057
H72 H 1.0  0.6963043  0.5182708  0.2918918
H72 H 1.0  0.6618360  0.5228926  0.2773232
H72 H 1.0  0.6638497  0.4999267  0.2860151
H72 H 1.0  0.6517742  0.5170174  0.2990447
H72 H 1.0  0.7012176  0.5113319  0.2883849
H72 H 1.0  0.7045204  0.5074706  0.2934491
H72 H 1.0  0.6633138  0.5195165  0.2688963
H72 H 1.0  0.6670939  0.5240011  0.2647659
H72 H 1.0  0.6591416  0.4935139  0.2906301
H72 H 1.0  0.6630376  0.4876235  0.2918902
H72 H 1.0  0.6461315  0.5242112  0.2980429
H72 H 1.0  0.6446626  0.5274376  0.3042796
H72 H 1.0  0.6839935  0.5274158  0.3107479
H72 H 1.0  0.6690566  0.5376573  0.2952289
H72 H 1.0  0.6853838  0.5096234  0.2802705
H72 H 1.0  0.6692354  0.5060876  0.3119440
H72 H 1.0  0.6913423  0.5122111  0.3054131
H72 H 1.0  0.6586309  0.5270721  0.2855906
H72 H 1.0  0.6680596  0.5060102  0.2795870
H72 H 1.0  0.6562126  0.5083497  0.3001564
H72 H 1.0  0.6925951  0.5266848  0.2952846
H72 H 1.0  0.6749180  0.5310446  0.2798813
H72 H 1.0  0.6783395  0.4978701  0.2914904
H72 H 1.0  0.6608519  0.5216517  0.3108882
H72 H 1.0  0.6841225  0.5354169  0.3050890
H72 H 1.0  0.6810455  0.5364653  0.2852784
H72 H 1.0  0.6878465  0.5000752  0.2923921
H72 H 1.0  0.6683558  0.5207992  0.3171352
H72 H 1.0  0.6847441  0.5437473  0.3012421
H72 H 1.0  0.6910785  0.5448316  0.2980532
H72 H 1.0  0.6870808  0.5424178  0.2888469
H72 H 1.0  0.6838851  0.5480660  0.2919045
H72 H 1.0  0.6969981  0.5004038  0.2932466
H72 H 1.0  0.7003211  0.5011508  0.2869332
H72 H 1.0  0.6742896  0.5206966  0.3241618
H72 H 1.0  0.6744131  0.5143782  0.3275568
H72 H 1.0  0.6862063  0.5122442  0.3137617
H72 H 1.0  0.6602819  0.5351985  0.2988346
H72 H 1.0  0.6798119  0.5146215  0.2739408
H72 H 1.0  0.6671875  0.4987510  0.3057767
N72 N 1.0  0.6889465  0.5365213  0.2981157
N72 N 1.0  0.6788920  0.5410927  0.2921394
N72 N 1.0  0.6924705  0.5046102  0.2868082
N72 N 1.0  0.6722400  0.5134960  0.3193036
N72 N 1.0  0.6833312  0.5191974  0.3178249
N72 N 1.0  0.6689448  0.5250337  0.2730799
N72 N 1.0  0.6716903  0.5128327  0.2719497
N72 N 1.0  0.6603939  0.4983294  0.3006005
N72 N 1.0  0.6973239  0.5110833  0.2964112
N72 N 1.0  0.6540544  0.5312176  0.2945339
N72 N 1.0  0.6679726  0.4946171  0.2913005
N72 N 1.0  0.6523598  0.5236495  0.3044101
C73 C 1.0  0.5554232  0.6779625  0.5802817
C73 C 1.0  0.5978290  0.6788625  0.5828002
C73 C 1.0  0.5958610  0.6806760  0.5417334
C73 C 1.0  0.5745524  0.7074754  0.5645579
C73 C 1.0  0.5619049  0.6703552  0.5517491
C73 C 1.0  0.5975142  0.6766833  0.5552305
C73 C 1.0  0.5794460  0.6990878  0.5542352
C73 C 1.0  0.5881275  0.6887072  0.5796680
C73 C 1.0  0.5579211  0.6742969  0.5438688
C73 C 1.0  0.6000990  0.6789286  0.5461868
C73 C 1.0  0.5773594  0.7073431  0.5588175
C73 C 1.0  0.5958276  0.6848072  0.5840274
C73 C 1.0  0.5672684  0.6639631  0.5649685
C73 C 1.0  0.5899765  0.6652731  0.5629752
C73 C 1.0  0.5720234  0.6873039  0.5469524
C73 C 1.0  0.5724805  0.6872428  0.5795815
C73 C 1.0  0.5646502  0.6672849  0.5689225
C73 C 1.0  0.5907548  0.6670889  0.5684274
C73 C 1.0  0.5765885  0.6843049  0.5450039
C73 C 1.0  0.5710916  0.6916103  0.5760285
C73 C 1.0  0.5611229  0.6716267  0.5673942
C73 C 1.0  0.5936769  0.6719418  0.5696248
C73 C 1.0  0.5820190  0.6860425  0.5460139
C73 C 1.0  0.5751403  0.6950107  0.5736686
C73 C 1.0  0.5602637  0.6726166  0.5617543
C73 C 1.0  0.5958315  0.6750208  0.5652077
C73 C 1.0  0.5828328  0.6909001  0.5490748
C73 C 1.0  0.5807022  0.6939479  0.5749204
C73 C 1.0  0.5628132  0.6693785  0.5576745
C73 C 1.0  0.5951397  0.6733391  0.5597106
C73 C 1.0  0.5783787  0.6940040  0.5510878
C73 C 1.0  0.5822484  0.6896261  0.5784500
C73 C 1.0  0.5663077  0.6650803  0.5593599
C73 C 1.0  0.5921887  0.6684562  0.5586740
C73 C 1.0  0.5729998  0.6921332  0.5499934
C73 C 1.0  0.5780767  0.6863085  0.5807346
C73 C 1.0  0.5708912  0.6594368  0.5667797
C73 C 1.0  0.5869553  0.6601664  0.5616780
C73 C 1.0  0.5663113  0.6855405  0.5458778
C73 C 1.0  0.5682622  0.6836795  0.5821118
C73 C 1.0  0.5764869  0.6515993  0.5659054
C73 C 1.0  0.5823689  0.6518330  0.5634157
C73 C 1.0  0.5591812  0.6802797  0.5420063
C73 C 1.0  0.5593832  0.6806836  0.5844967
C73 C 1.0  0.5583228  0.6751066  0.5715099
C73 C 1.0  0.5944179  0.6736461  0.5754073
C73 C 1.0  0.5866626  0.6827819  0.5438469
C73 C 1.0  0.5734730  0.6995599  0.5700062
H73 H 1.0  0.5531277  0.6812013  0.5780964
H73 H 1.0  0.5522861  0.6756325  0.5825396
H73 H 1.0  0.5955711  0.6759601  0.5854477
H73 H 1.0  0.6021410  0.6784945  0.5840799
H73 H 1.0  0.5941969  0.6769672  0.5397311
H73 H 1.0  0.5980352  0.6828924  0.5384576
H73 H 1.0  0.5700565  0.7073023  0.5640161
H73 H 1.0  0.5753426  0.7114895  0.5664629
H73 H 1.0  0.5645327  0.6679164  0.5490290
H73 H 1.0  0.5992229  0.6806313  0.5565499
H73 H 1.0  0.5837746  0.6997809  0.5552526
H73 H 1.0  0.5909558  0.6912104  0.5772219
H73 H 1.0  0.5605372  0.6714315  0.5415279
H73 H 1.0  0.5536956  0.6732661  0.5426642
H73 H 1.0  0.6019606  0.6826401  0.5480022
H73 H 1.0  0.6035161  0.6767795  0.5441688
H73 H 1.0  0.5818384  0.7077869  0.5593448
H73 H 1.0  0.5760908  0.7110035  0.5565021
H73 H 1.0  0.5982721  0.6877321  0.5815769
H73 H 1.0  0.5967879  0.6857991  0.5883241
H73 H 1.0  0.5653267  0.6664969  0.5732795
H73 H 1.0  0.5890567  0.6646409  0.5717717
H73 H 1.0  0.5758583  0.6805681  0.5426454
H73 H 1.0  0.5667684  0.6923551  0.5751251
H73 H 1.0  0.5575531  0.6759444  0.5604748
H73 H 1.0  0.5980996  0.6787761  0.5661095
H73 H 1.0  0.5870240  0.6922663  0.5498650
H73 H 1.0  0.5838520  0.6965676  0.5731108
H73 H 1.0  0.5683189  0.6625214  0.5562831
H73 H 1.0  0.5916436  0.6671333  0.5544301
H73 H 1.0  0.5695383  0.6945198  0.5515369
H73 H 1.0  0.5792486  0.6829618  0.5834706
H73 H 1.0  0.5717089  0.6593543  0.5712040
H73 H 1.0  0.5861827  0.6595149  0.5572930
H73 H 1.0  0.5631795  0.6879191  0.5480653
H73 H 1.0  0.5699056  0.6801303  0.5843373
H73 H 1.0  0.5767824  0.6517231  0.5704258
H73 H 1.0  0.5746773  0.6475730  0.5649656
H73 H 1.0  0.5820902  0.6514386  0.5589098
H73 H 1.0  0.5846572  0.6481841  0.5647649
H73 H 1.0  0.5563782  0.6831232  0.5441498
H73 H 1.0  0.5581332  0.6806855  0.5376354
H73 H 1.0  0.5614817  0.6774426  0.5868685
H73 H 1.0  0.5569296  0.6829470  0.5875342
H73 H 1.0  0.5561437  0.6786484  0.5697904
H73 H 1.0  0.5920940  0.6712023  0.5783871
H73 H 1.0  0.5854874  0.6788404  0.5420205
H73 H 1.0  0.5690987  0.6996007  0.5689505
N73 N 1.0  0.5729461  0.6558481  0.5635037
N73 N 1.0  0.5853402  0.6567180  0.5653298
N73 N 1.0  0.5650370  0.6815638  0.5426534
N73 N 1.0  0.5630780  0.6846007  0.5817829
N73 N 1.0  0.5583818  0.6741246  0.5766932
N73 N 1.0  0.5976146  0.6751560  0.5501813
N73 N 1.0  0.5916902  0.6843689  0.5440412
N73 N 1.0  0.5768112  0.7032116  0.5681743
N73 N 1.0  0.5583429  0.6737579  0.5498597
N73 N 1.0  0.5975179  0.6776446  0.5769027
N73 N 1.0  0.5756697  0.7024726  0.5556900
N73 N 1.0  0.5898624  0.6852823  0.5832861
C74 C 1.0  0.6093187  0.3025173  0.4658358
C74 C 1.0  0.5744728  0.3210426  0.4815855
C74 C 1.0  0.6007463  0.3374024  0.5087103
C74 C 1.0  0.6079767  0.3409374  0.4683556
C74 C 1.0  0.6200541  0.3101692  0.4930427
C74 C 1.0  0.5908102  0.3297177  0.5021474
C74 C 1.0  0.6090083  0.3402656  0.4824747
C74 C 1.0  0.5854649  0.3259319  0.4740939
C74 C 1.0  0.6284786  0.3146258  0.4946784
C74 C 1.0  0.5944884  0.3361520  0.5083590
C74 C 1.0  0.6091584  0.3442752  0.4736767
C74 C 1.0  0.5762087  0.3245046  0.4765007
C74 C 1.0  0.6069963  0.3022878  0.4896130
C74 C 1.0  0.5904495  0.3141617  0.4999369
C74 C 1.0  0.6174477  0.3302249  0.4911328
C74 C 1.0  0.5976519  0.3178552  0.4683289
C74 C 1.0  0.6072046  0.3023043  0.4838267
C74 C 1.0  0.5868598  0.3138854  0.4953908
C74 C 1.0  0.6145564  0.3305617  0.4961487
C74 C 1.0  0.6015149  0.3221443  0.4677725
C74 C 1.0  0.6115468  0.3048495  0.4809461
C74 C 1.0  0.5845634  0.3186523  0.4930398
C74 C 1.0  0.6099266  0.3339852  0.4967614
C74 C 1.0  0.6002302  0.3275976  0.4692344
C74 C 1.0  0.6157304  0.3074363  0.4840011
C74 C 1.0  0.5859510  0.3237965  0.4953303
C74 C 1.0  0.6081859  0.3371079  0.4921955
C74 C 1.0  0.5949352  0.3287165  0.4713186
C74 C 1.0  0.6156636  0.3075054  0.4897995
C74 C 1.0  0.5895192  0.3242371  0.4998690
C74 C 1.0  0.6109668  0.3368806  0.4871219
C74 C 1.0  0.5909688  0.3245431  0.4719325
C74 C 1.0  0.6112604  0.3049207  0.4925307
C74 C 1.0  0.5917383  0.3193713  0.5021112
C74 C 1.0  0.6155864  0.3334043  0.4866662
C74 C 1.0  0.5924077  0.3191314  0.4704246
C74 C 1.0  0.6023829  0.2995267  0.4924391
C74 C 1.0  0.5928459  0.3091836  0.5024600
C74 C 1.0  0.6223345  0.3266807  0.4904606
C74 C 1.0  0.5989447  0.3121294  0.4667669
C74 C 1.0  0.5973170  0.2959853  0.4998756
C74 C 1.0  0.5941901  0.2997327  0.5040026
C74 C 1.0  0.6294845  0.3207477  0.4931404
C74 C 1.0  0.6040885  0.3048573  0.4630035
C74 C 1.0  0.6118260  0.3048518  0.4748787
C74 C 1.0  0.5807898  0.3181424  0.4883078
C74 C 1.0  0.6070644  0.3342285  0.5021131
C74 C 1.0  0.6044052  0.3319529  0.4685339
H74 H 1.0  0.6129149  0.3049655  0.4645675
H74 H 1.0  0.6101040  0.2983741  0.4642273
H74 H 1.0  0.5742466  0.3166750  0.4804001
H74 H 1.0  0.5702516  0.3221610  0.4827247
H74 H 1.0  0.6026993  0.3344284  0.5115165
H74 H 1.0  0.6013104  0.3414181  0.5106921
H74 H 1.0  0.6118231  0.3390158  0.4669238
H74 H 1.0  0.6068172  0.3438096  0.4650734
H74 H 1.0  0.6192352  0.3103991  0.4974619
H74 H 1.0  0.5892643  0.3331674  0.4997065
H74 H 1.0  0.6050884  0.3423521  0.4832051
H74 H 1.0  0.5850614  0.3301511  0.4756058
H74 H 1.0  0.6273797  0.3143592  0.4990665
H74 H 1.0  0.6323783  0.3123831  0.4943151
H74 H 1.0  0.5924911  0.3392874  0.5057671
H74 H 1.0  0.5926715  0.3366965  0.5124542
H74 H 1.0  0.6053742  0.3464142  0.4749582
H74 H 1.0  0.6120842  0.3475695  0.4726983
H74 H 1.0  0.5761736  0.3288975  0.4776137
H74 H 1.0  0.5730403  0.3240845  0.4733144
H74 H 1.0  0.6039592  0.3002928  0.4814852
H74 H 1.0  0.5858445  0.3098664  0.4936944
H74 H 1.0  0.6159800  0.3281149  0.4996195
H74 H 1.0  0.6055770  0.3211820  0.4661495
H74 H 1.0  0.6191283  0.3094254  0.4818665
H74 H 1.0  0.5841832  0.3274978  0.4935314
H74 H 1.0  0.6046100  0.3397664  0.4926466
H74 H 1.0  0.5939162  0.3329281  0.4724519
H74 H 1.0  0.6111229  0.3049173  0.4970074
H74 H 1.0  0.5944980  0.3196866  0.5056244
H74 H 1.0  0.6177561  0.3332148  0.4827525
H74 H 1.0  0.5893547  0.3158871  0.4708873
H74 H 1.0  0.5990910  0.2981236  0.4897105
H74 H 1.0  0.5959694  0.3099965  0.5055957
H74 H 1.0  0.6238595  0.3263835  0.4862371
H74 H 1.0  0.5957931  0.3091256  0.4679051
H74 H 1.0  0.5944109  0.2944815  0.4967402
H74 H 1.0  0.5987051  0.2922818  0.5020498
H74 H 1.0  0.5970339  0.3010189  0.5072882
H74 H 1.0  0.5910362  0.2972697  0.5060903
H74 H 1.0  0.6308454  0.3209896  0.4888245
H74 H 1.0  0.6329747  0.3222903  0.4955502
H74 H 1.0  0.6005364  0.3022485  0.4640576
H74 H 1.0  0.6045547  0.3044406  0.4585337
H74 H 1.0  0.6150982  0.3074184  0.4731596
H74 H 1.0  0.5804861  0.3139898  0.4866001
H74 H 1.0  0.6084920  0.3312147  0.5051348
H74 H 1.0  0.6084934  0.3304557  0.4673954
N74 N 1.0  0.6021759  0.2987843  0.4976583
N74 N 1.0  0.5914329  0.3042723  0.5011484
N74 N 1.0  0.6246674  0.3241310  0.4944470
N74 N 1.0  0.6033709  0.3107086  0.4642722
N74 N 1.0  0.6085471  0.3020926  0.4718011
N74 N 1.0  0.5935093  0.3304619  0.5066193
N74 N 1.0  0.6032158  0.3376648  0.5032155
N74 N 1.0  0.6034047  0.3370928  0.4691786
N74 N 1.0  0.6244985  0.3120764  0.4909341
N74 N 1.0  0.5780480  0.3221811  0.4863060
N74 N 1.0  0.6116283  0.3407800  0.4779243
N74 N 1.0  0.5814305  0.3225349  0.4742177
C75 C 1.0  0.4182871  0.6254724  0.6466493
C75 C 1.0  0.4481151  0.6506152  0.6634908
C75 C 1.0  0.4702322  0.6159455  0.6650771
C75 C 1.0  0.4528066  0.6276338  0.6296794
C75 C 1.0  0.4358040  0.6041830  0.6590558
C75 C 1.0  0.4623309  0.6273311  0.6680416
C75 C 1.0  0.4587348  0.6203916  0.6403222
C75 C 1.0  0.4467498  0.6443890  0.6508327
C75 C 1.0  0.4388672  0.5961662  0.6545994
C75 C 1.0  0.4701400  0.6216278  0.6680014
C75 C 1.0  0.4579866  0.6243904  0.6315500
C75 C 1.0  0.4483649  0.6515143  0.6571675
C75 C 1.0  0.4297936  0.6169539  0.6657761
C75 C 1.0  0.4479561  0.6277938  0.6743781
C75 C 1.0  0.4526444  0.6084502  0.6485267
C75 C 1.0  0.4348205  0.6356231  0.6455557
C75 C 1.0  0.4270253  0.6193438  0.6612873
C75 C 1.0  0.4462223  0.6330108  0.6725323
C75 C 1.0  0.4558451  0.6088206  0.6533486
C75 C 1.0  0.4375388  0.6326503  0.6413841
C75 C 1.0  0.4270517  0.6168825  0.6560364
C75 C 1.0  0.4496337  0.6363683  0.6692745
C75 C 1.0  0.4599346  0.6128720  0.6539755
C75 C 1.0  0.4431635  0.6334437  0.6402616
C75 C 1.0  0.4299582  0.6119235  0.6553380
C75 C 1.0  0.4548937  0.6343875  0.6678451
C75 C 1.0  0.4607778  0.6166293  0.6496396
C75 C 1.0  0.4460891  0.6373099  0.6434438
C75 C 1.0  0.4327800  0.6094064  0.6597348
C75 C 1.0  0.4567693  0.6292020  0.6696109
C75 C 1.0  0.4576643  0.6163892  0.6447636
C75 C 1.0  0.4435167  0.6403558  0.6476429
C75 C 1.0  0.4326599  0.6119866  0.6649171
C75 C 1.0  0.4532354  0.6259567  0.6728677
C75 C 1.0  0.4536057  0.6122742  0.6442869
C75 C 1.0  0.4378777  0.6394473  0.6486463
C75 C 1.0  0.4296053  0.6196702  0.6712057
C75 C 1.0  0.4444260  0.6242589  0.6778327
C75 C 1.0  0.4483754  0.6041890  0.6478106
C75 C 1.0  0.4289123  0.6348522  0.6467366
C75 C 1.0  0.4310150  0.6206969  0.6807170
C75 C 1.0  0.4367737  0.6218584  0.6832350
C75 C 1.0  0.4432233  0.5962835  0.6499235
C75 C 1.0  0.4199205  0.6315349  0.6454530
C75 C 1.0  0.4241246  0.6193333  0.6513123
C75 C 1.0  0.4476445  0.6418197  0.6674810
C75 C 1.0  0.4632087  0.6130619  0.6590879
C75 C 1.0  0.4458130  0.6302597  0.6358195
H75 H 1.0  0.4191321  0.6229550  0.6429772
H75 H 1.0  0.4138129  0.6252617  0.6472020
H75 H 1.0  0.4438342  0.6511082  0.6648919
H75 H 1.0  0.4503946  0.6539421  0.6655164
H75 H 1.0  0.4686434  0.6127896  0.6679144
H75 H 1.0  0.4745257  0.6147770  0.6643207
H75 H 1.0  0.4497658  0.6247286  0.6279911
H75 H 1.0  0.4539361  0.6302867  0.6262077
H75 H 1.0  0.4382484  0.6029606  0.6626312
H75 H 1.0  0.4644277  0.6299864  0.6650748
H75 H 1.0  0.4615986  0.6236836  0.6414245
H75 H 1.0  0.4511736  0.6443056  0.6500121
H75 H 1.0  0.4409209  0.5951812  0.6585168
H75 H 1.0  0.4360468  0.5927205  0.6538634
H75 H 1.0  0.4719775  0.6247366  0.6652635
H75 H 1.0  0.4728852  0.6214588  0.6715797
H75 H 1.0  0.4611320  0.6273185  0.6329888
H75 H 1.0  0.4598207  0.6223892  0.6279442
H75 H 1.0  0.4526812  0.6512885  0.6558054
H75 H 1.0  0.4470748  0.6557417  0.6562552
H75 H 1.0  0.4247798  0.6231778  0.6618531
H75 H 1.0  0.4421443  0.6344554  0.6736917
H75 H 1.0  0.4551228  0.6058708  0.6566405
H75 H 1.0  0.4351934  0.6296894  0.6389771
H75 H 1.0  0.4300334  0.6099440  0.6513211
H75 H 1.0  0.4575523  0.6369690  0.6653294
H75 H 1.0  0.4639383  0.6197691  0.6500997
H75 H 1.0  0.4504400  0.6379447  0.6425912
H75 H 1.0  0.4348054  0.6101170  0.6683756
H75 H 1.0  0.4546655  0.6219434  0.6742484
H75 H 1.0  0.4511873  0.6120662  0.6405227
H75 H 1.0  0.4358655  0.6417945  0.6518870
H75 H 1.0  0.4277087  0.6237511  0.6711887
H75 H 1.0  0.4460387  0.6201155  0.6785262
H75 H 1.0  0.4458360  0.6046895  0.6441292
H75 H 1.0  0.4274457  0.6369999  0.6504091
H75 H 1.0  0.4287678  0.6246084  0.6802842
H75 H 1.0  0.4286024  0.6182878  0.6836742
H75 H 1.0  0.4389163  0.6179239  0.6839173
H75 H 1.0  0.4362234  0.6236150  0.6873561
H75 H 1.0  0.4411344  0.5970009  0.6459664
H75 H 1.0  0.4450525  0.5921750  0.6495467
H75 H 1.0  0.4188277  0.6340994  0.6490255
H75 H 1.0  0.4173561  0.6330848  0.6420779
H75 H 1.0  0.4249172  0.6173127  0.6473704
H75 H 1.0  0.4433153  0.6426260  0.6684083
H75 H 1.0  0.4617845  0.6102776  0.6623238
H75 H 1.0  0.4432321  0.6270309  0.6340404
N75 N 1.0  0.4314796  0.6174922  0.6756303
N75 N 1.0  0.4398355  0.6258395  0.6798982
N75 N 1.0  0.4476419  0.6001914  0.6511744
N75 N 1.0  0.4256918  0.6319290  0.6437505
N75 N 1.0  0.4208927  0.6234843  0.6517108
N75 N 1.0  0.4645961  0.6229686  0.6699584
N75 N 1.0  0.4673979  0.6161977  0.6597608
N75 N 1.0  0.4507279  0.6311459  0.6341186
N75 N 1.0  0.4356285  0.6012521  0.6546721
N75 N 1.0  0.4506765  0.6453804  0.6650387
N75 N 1.0  0.4565377  0.6201027  0.6355343
N75 N 1.0  0.4446258  0.6477559  0.6542945
C76 C 1.0  0.6669442  0.6568188  0.5854303
C76 C 1.0  0.6319077  0.6737633  0.5683776
C76 C 1.0  0.6245260  0.6863077  0.6068723
C76 C 1.0  0.6606818  0.6946560  0.5890869
C76 C 1.0  0.6509945  0.6609298  0.6107823
C76 C 1.0  0.6245082  0.6796248  0.5943747
C76 C 1.0  0.6501092  0.6922459  0.5982123
C76 C 1.0  0.6440058  0.6793784  0.5731691
C76 C 1.0  0.6543251  0.6650339  0.6188801
C76 C 1.0  0.6211788  0.6851977  0.6015421
C76 C 1.0  0.6568483  0.6973001  0.5934646
C76 C 1.0  0.6366852  0.6777972  0.5670523
C76 C 1.0  0.6466325  0.6537119  0.5976196
C76 C 1.0  0.6274518  0.6644633  0.5914651
C76 C 1.0  0.6491563  0.6811030  0.6092546
C76 C 1.0  0.6566075  0.6718982  0.5788464
C76 C 1.0  0.6513657  0.6544340  0.5943638
C76 C 1.0  0.6289537  0.6647962  0.5858737
C76 C 1.0  0.6434019  0.6808636  0.6099333
C76 C 1.0  0.6589739  0.6761685  0.5819760
C76 C 1.0  0.6560269  0.6572515  0.5963550
C76 C 1.0  0.6290261  0.6698469  0.5830436
C76 C 1.0  0.6398393  0.6842509  0.6068730
C76 C 1.0  0.6565513  0.6814192  0.5822712
C76 C 1.0  0.6558603  0.6593857  0.6017351
C76 C 1.0  0.6275681  0.6746519  0.5859455
C76 C 1.0  0.6421564  0.6879334  0.6030390
C76 C 1.0  0.6516261  0.6823487  0.5793540
C76 C 1.0  0.6511943  0.6587452  0.6051186
C76 C 1.0  0.6260445  0.6744831  0.5915291
C76 C 1.0  0.6478811  0.6882900  0.6022470
C76 C 1.0  0.6491417  0.6781876  0.5761853
C76 C 1.0  0.6466193  0.6559075  0.6029867
C76 C 1.0  0.6260214  0.6693488  0.5942245
C76 C 1.0  0.6513171  0.6848312  0.6053874
C76 C 1.0  0.6516894  0.6729817  0.5759900
C76 C 1.0  0.6418720  0.6506905  0.5953605
C76 C 1.0  0.6273210  0.6591805  0.5944594
C76 C 1.0  0.6529307  0.6775995  0.6124755
C76 C 1.0  0.6591393  0.6663892  0.5784755
C76 C 1.0  0.6332381  0.6463366  0.5954010
C76 C 1.0  0.6277445  0.6495939  0.5956525
C76 C 1.0  0.6556014  0.6712832  0.6192929
C76 C 1.0  0.6658651  0.6595612  0.5797587
C76 C 1.0  0.6610278  0.6579929  0.5929886
C76 C 1.0  0.6305872  0.6699733  0.5771751
C76 C 1.0  0.6338432  0.6838772  0.6077658
C76 C 1.0  0.6592129  0.6857684  0.5855712
H76 H 1.0  0.6698837  0.6593532  0.5877694
H76 H 1.0  0.6690674  0.6528932  0.5847585
H76 H 1.0  0.6331095  0.6695773  0.5671263
H76 H 1.0  0.6283771  0.6747930  0.5657620
H76 H 1.0  0.6237245  0.6829853  0.6098478
H76 H 1.0  0.6229232  0.6900422  0.6088362
H76 H 1.0  0.6642938  0.6928704  0.5911612
H76 H 1.0  0.6623458  0.6979245  0.5864573
H76 H 1.0  0.6469635  0.6606282  0.6127604
H76 H 1.0  0.6252190  0.6833688  0.5919820
H76 H 1.0  0.6469973  0.6942821  0.5956780
H76 H 1.0  0.6421809  0.6833860  0.5740962
H76 H 1.0  0.6501961  0.6642473  0.6205733
H76 H 1.0  0.6571464  0.6627979  0.6216023
H76 H 1.0  0.6217685  0.6886546  0.5986716
H76 H 1.0  0.6167812  0.6852620  0.6025548
H76 H 1.0  0.6533737  0.6993191  0.5913697
H76 H 1.0  0.6590802  0.7006480  0.5955091
H76 H 1.0  0.6353827  0.6820208  0.5680534
H76 H 1.0  0.6373683  0.6778150  0.5625913
H76 H 1.0  0.6514727  0.6527701  0.5902067
H76 H 1.0  0.6300598  0.6610299  0.5837169
H76 H 1.0  0.6417071  0.6779904  0.6129220
H76 H 1.0  0.6627809  0.6753552  0.5841910
H76 H 1.0  0.6594128  0.6615734  0.6033638
H76 H 1.0  0.6276123  0.6785700  0.5837760
H76 H 1.0  0.6394212  0.6905666  0.6006635
H76 H 1.0  0.6497356  0.6864037  0.5795630
H76 H 1.0  0.6429706  0.6553578  0.6055253
H76 H 1.0  0.6248431  0.6691927  0.5985425
H76 H 1.0  0.6557490  0.6850920  0.6047950
H76 H 1.0  0.6497879  0.6697484  0.5735425
H76 H 1.0  0.6422050  0.6496786  0.5909883
H76 H 1.0  0.6266160  0.6595594  0.5988876
H76 H 1.0  0.6572337  0.6778004  0.6111737
H76 H 1.0  0.6566191  0.6633132  0.5763690
H76 H 1.0  0.6341347  0.6452691  0.5910890
H76 H 1.0  0.6326680  0.6423756  0.5974879
H76 H 1.0  0.6267105  0.6504281  0.5999852
H76 H 1.0  0.6244178  0.6469384  0.5941517
H76 H 1.0  0.6598315  0.6720327  0.6178503
H76 H 1.0  0.6556283  0.6724700  0.6236471
H76 H 1.0  0.6631370  0.6568931  0.5773147
H76 H 1.0  0.6697424  0.6596885  0.5774523
H76 H 1.0  0.6641221  0.6607044  0.5948111
H76 H 1.0  0.6321396  0.6660658  0.5755708
H76 H 1.0  0.6325595  0.6804963  0.6104442
H76 H 1.0  0.6626975  0.6843647  0.5880486
N76 N 1.0  0.6376566  0.6493176  0.5982204
N76 N 1.0  0.6279630  0.6544872  0.5921360
N76 N 1.0  0.6513777  0.6745484  0.6164896
N76 N 1.0  0.6638996  0.6652226  0.5804278
N76 N 1.0  0.6617684  0.6556777  0.5883059
N76 N 1.0  0.6224912  0.6797778  0.5992477
N76 N 1.0  0.6303562  0.6872063  0.6056227
N76 N 1.0  0.6576394  0.6908042  0.5855842
N76 N 1.0  0.6551591  0.6630183  0.6132585
N76 N 1.0  0.6301807  0.6742649  0.5741332
N76 N 1.0  0.6552541  0.6932768  0.5976634
N76 N 1.0  0.6418017  0.6760488  0.5697214
C77 C 1.0  0.6224274  0.3724643  0.5084191
C77 C 1.0  0.5921205  0.3965184  0.4908588
C77 C 1.0  0.6208825  0.4043391  0.4624816
C77 C 1.0  0.6115422  0.3654443  0.4721359
C77 C 1.0  0.6398207  0.3893369  0.4903415
C77 C 1.0  0.6117733  0.4049536  0.4733211
C77 C 1.0  0.6178181  0.3773585  0.4677169
C77 C 1.0  0.5977903  0.3840194  0.4873256
C77 C 1.0  0.6466735  0.3859474  0.4844204
C77 C 1.0  0.6155394  0.4070783  0.4646716
C77 C 1.0  0.6136196  0.3686752  0.4670274
C77 C 1.0  0.5908429  0.3904906  0.4891597
C77 C 1.0  0.6291404  0.3940660  0.5007315
C77 C 1.0  0.6149412  0.4071617  0.4885556
C77 C 1.0  0.6312634  0.3837170  0.4727957
C77 C 1.0  0.6087373  0.3757918  0.4950367
C77 C 1.0  0.6272005  0.3889745  0.5026906
C77 C 1.0  0.6101623  0.4048690  0.4909084
C77 C 1.0  0.6304395  0.3892213  0.4711660
C77 C 1.0  0.6107803  0.3725378  0.4906932
C77 C 1.0  0.6292995  0.3839489  0.5006988
C77 C 1.0  0.6059434  0.4026252  0.4876390
C77 C 1.0  0.6256046  0.3908944  0.4684540
C77 C 1.0  0.6086678  0.3729713  0.4853196
C77 C 1.0  0.6334212  0.3841072  0.4966351
C77 C 1.0  0.6065941  0.4026895  0.4818764
C77 C 1.0  0.6215221  0.3869145  0.4673949
C77 C 1.0  0.6044179  0.3767912  0.4843302
C77 C 1.0  0.6354676  0.3891258  0.4945719
C77 C 1.0  0.6113057  0.4049433  0.4793772
C77 C 1.0  0.6221965  0.3813806  0.4689592
C77 C 1.0  0.6022721  0.3801105  0.4885616
C77 C 1.0  0.6332705  0.3940590  0.4966609
C77 C 1.0  0.6154434  0.4071521  0.4827871
C77 C 1.0  0.6270944  0.3798610  0.4716673
C77 C 1.0  0.6044933  0.3795595  0.4938901
C77 C 1.0  0.6268401  0.3992177  0.5029817
C77 C 1.0  0.6193704  0.4095645  0.4919466
C77 C 1.0  0.6363381  0.3819114  0.4756030
C77 C 1.0  0.6108956  0.3753377  0.5006963
C77 C 1.0  0.6260428  0.4087460  0.5044235
C77 C 1.0  0.6237414  0.4127172  0.4999752
C77 C 1.0  0.6453120  0.3826231  0.4791337
C77 C 1.0  0.6160961  0.3716999  0.5079919
C77 C 1.0  0.6273236  0.3785873  0.5027582
C77 C 1.0  0.6009976  0.4003115  0.4902994
C77 C 1.0  0.6249555  0.3966998  0.4667904
C77 C 1.0  0.6109170  0.3694402  0.4809194
H77 H 1.0  0.6244813  0.3691804  0.5060669
H77 H 1.0  0.6236805  0.3717882  0.5127018
H77 H 1.0  0.5926920  0.3967050  0.4953499
H77 H 1.0  0.5884785  0.3990550  0.4900411
H77 H 1.0  0.6244678  0.4066693  0.4639816
H77 H 1.0  0.6210003  0.4047827  0.4579915
H77 H 1.0  0.6149659  0.3630227  0.4738537
H77 H 1.0  0.6085156  0.3623838  0.4707798
H77 H 1.0  0.6406490  0.3934510  0.4887165
H77 H 1.0  0.6085521  0.4026407  0.4711944
H77 H 1.0  0.6140265  0.3791645  0.4660999
H77 H 1.0  0.5968200  0.3844266  0.4829504
H77 H 1.0  0.6473787  0.3902830  0.4833069
H77 H 1.0  0.6506248  0.3845071  0.4860579
H77 H 1.0  0.6119487  0.4049116  0.4629541
H77 H 1.0  0.6152753  0.4112670  0.4630123
H77 H 1.0  0.6101361  0.3708847  0.4651510
H77 H 1.0  0.6149503  0.3657180  0.4638882
H77 H 1.0  0.5900057  0.3903487  0.4847082
H77 H 1.0  0.5869764  0.3892254  0.4911134
H77 H 1.0  0.6240148  0.3888774  0.5058376
H77 H 1.0  0.6097492  0.4048692  0.4953682
H77 H 1.0  0.6336522  0.3922216  0.4720242
H77 H 1.0  0.6140606  0.3696129  0.4915570
H77 H 1.0  0.6351083  0.3802783  0.4950374
H77 H 1.0  0.6033415  0.4009635  0.4793265
H77 H 1.0  0.6177757  0.3881840  0.4652946
H77 H 1.0  0.6027641  0.3771414  0.4801826
H77 H 1.0  0.6347897  0.3979855  0.4951331
H77 H 1.0  0.6190956  0.4089041  0.4808766
H77 H 1.0  0.6276403  0.3755850  0.4728835
H77 H 1.0  0.6028468  0.3821140  0.4971801
H77 H 1.0  0.6233031  0.3986517  0.5057057
H77 H 1.0  0.6230699  0.4107056  0.4896529
H77 H 1.0  0.6362274  0.3776760  0.4771200
H77 H 1.0  0.6093427  0.3784571  0.5035437
H77 H 1.0  0.6227274  0.4076865  0.5073257
H77 H 1.0  0.6290960  0.4109620  0.5069006
H77 H 1.0  0.6271166  0.4139889  0.4972316
H77 H 1.0  0.6223849  0.4165199  0.5019928
H77 H 1.0  0.6448728  0.3782423  0.4802070
H77 H 1.0  0.6488696  0.3827920  0.4763619
H77 H 1.0  0.6140473  0.3748205  0.5105606
H77 H 1.0  0.6149876  0.3677432  0.5098589
H77 H 1.0  0.6288917  0.3750251  0.5004997
H77 H 1.0  0.6012495  0.4000261  0.4947836
H77 H 1.0  0.6281639  0.3994549  0.4683290
H77 H 1.0  0.6145457  0.3670585  0.4821072
N77 N 1.0  0.6287738  0.4040037  0.5018915
N77 N 1.0  0.6189914  0.4102972  0.4971578
N77 N 1.0  0.6405760  0.3849872  0.4762457
N77 N 1.0  0.6143066  0.3716182  0.5022340
N77 N 1.0  0.6240451  0.3780595  0.5068580
N77 N 1.0  0.6156043  0.4074508  0.4706898
N77 N 1.0  0.6209906  0.3984524  0.4637832
N77 N 1.0  0.6088440  0.3691240  0.4760781
N77 N 1.0  0.6424697  0.3850958  0.4886587
N77 N 1.0  0.5967121  0.3987484  0.4876486
N77 N 1.0  0.6183363  0.3721576  0.4684359
N77 N 1.0  0.5951899  0.3867473  0.4910172
C78 C 1.0  0.5184769  0.3553212  0.5621131
C78 C 1.0  0.5288180  0.3352512  0.5261167
C78 C 1.0  0.5060158  0.3047502  0.5417194
C78 C 1.0  0.4904252  0.3427270  0.5389024
C78 C 1.0  0.5118103  0.3270535  0.5705097
C78 C 1.0  0.5165622  0.3131179  0.5372913
C78 C 1.0  0.4932805  0.3292883  0.5423825
C78 C 1.0  0.5168125  0.3411760  0.5307667
C78 C 1.0  0.5036176  0.3242923  0.5748419
C78 C 1.0  0.5107067  0.3054233  0.5374309
C78 C 1.0  0.4882711  0.3367118  0.5387355
C78 C 1.0  0.5240434  0.3392378  0.5246457
C78 C 1.0  0.5250656  0.3324536  0.5642229
C78 C 1.0  0.5282199  0.3193655  0.5457805
C78 C 1.0  0.4976485  0.3235906  0.5563632
C78 C 1.0  0.5143644  0.3488654  0.5442527
C78 C 1.0  0.5237094  0.3380291  0.5634493
C78 C 1.0  0.5296597  0.3238247  0.5423640
C78 C 1.0  0.5002049  0.3186660  0.5546765
C78 C 1.0  0.5086147  0.3482651  0.5447114
C78 C 1.0  0.5185139  0.3401312  0.5649386
C78 C 1.0  0.5269153  0.3248320  0.5373663
C78 C 1.0  0.5005316  0.3171720  0.5490915
C78 C 1.0  0.5055312  0.3454132  0.5407259
C78 C 1.0  0.5146312  0.3364983  0.5672309
C78 C 1.0  0.5226163  0.3212613  0.5358159
C78 C 1.0  0.4982412  0.3207500  0.5451442
C78 C 1.0  0.5083353  0.3431103  0.5362019
C78 C 1.0  0.5158382  0.3308883  0.5680684
C78 C 1.0  0.5210624  0.3167658  0.5391177
C78 C 1.0  0.4956561  0.3257012  0.5466698
C78 C 1.0  0.5140715  0.3436246  0.5356025
C78 C 1.0  0.5210697  0.3289409  0.5665298
C78 C 1.0  0.5239066  0.3158896  0.5440946
C78 C 1.0  0.4954091  0.3270578  0.5523028
C78 C 1.0  0.5170197  0.3465098  0.5396786
C78 C 1.0  0.5305800  0.3304613  0.5626363
C78 C 1.0  0.5311014  0.3182481  0.5510092
C78 C 1.0  0.4972454  0.3251738  0.5622135
C78 C 1.0  0.5176304  0.3518860  0.5483885
C78 C 1.0  0.5379362  0.3242298  0.5618889
C78 C 1.0  0.5378394  0.3192601  0.5578707
C78 C 1.0  0.4979978  0.3241552  0.5718000
C78 C 1.0  0.5192735  0.3574363  0.5561344
C78 C 1.0  0.5170664  0.3459816  0.5641846
C78 C 1.0  0.5286067  0.3295323  0.5339112
C78 C 1.0  0.5032124  0.3119484  0.5475368
C78 C 1.0  0.4995107  0.3449341  0.5413702
H78 H 1.0  0.5141484  0.3558944  0.5633262
H78 H 1.0  0.5208310  0.3579680  0.5649097
H78 H 1.0  0.5320484  0.3375501  0.5283103
H78 H 1.0  0.5307704  0.3338591  0.5222934
H78 H 1.0  0.5076931  0.3028297  0.5454654
H78 H 1.0  0.5030165  0.3017762  0.5401283
H78 H 1.0  0.4892538  0.3446139  0.5428527
H78 H 1.0  0.4882428  0.3451329  0.5357694
H78 H 1.0  0.5130620  0.3227315  0.5704346
H78 H 1.0  0.5143500  0.3145599  0.5336477
H78 H 1.0  0.4942228  0.3280342  0.5381644
H78 H 1.0  0.5141476  0.3386019  0.5282129
H78 H 1.0  0.5054131  0.3201318  0.5748309
H78 H 1.0  0.5028843  0.3252337  0.5791946
H78 H 1.0  0.5089780  0.3070944  0.5335894
H78 H 1.0  0.5122569  0.3013310  0.5363271
H78 H 1.0  0.4892065  0.3349121  0.5346828
H78 H 1.0  0.4837642  0.3367821  0.5389666
H78 H 1.0  0.5209374  0.3370023  0.5222182
H78 H 1.0  0.5256228  0.3424234  0.5218663
H78 H 1.0  0.5267312  0.3408211  0.5616785
H78 H 1.0  0.5329961  0.3265245  0.5436449
H78 H 1.0  0.5019408  0.3159655  0.5577997
H78 H 1.0  0.5065379  0.3500825  0.5482392
H78 H 1.0  0.5105926  0.3380286  0.5684170
H78 H 1.0  0.5204817  0.3220178  0.5319517
H78 H 1.0  0.4984778  0.3196136  0.5408185
H78 H 1.0  0.5059711  0.3409036  0.5331033
H78 H 1.0  0.5220974  0.3246247  0.5671415
H78 H 1.0  0.5227248  0.3124167  0.5466637
H78 H 1.0  0.4934108  0.3308809  0.5535074
H78 H 1.0  0.5214573  0.3469237  0.5392343
H78 H 1.0  0.5330830  0.3334657  0.5604093
H78 H 1.0  0.5292381  0.3150073  0.5535142
H78 H 1.0  0.4956567  0.3293245  0.5629198
H78 H 1.0  0.5220860  0.3515848  0.5478333
H78 H 1.0  0.5401960  0.3276529  0.5599619
H78 H 1.0  0.5403826  0.3231121  0.5655132
H78 H 1.0  0.5358156  0.3157498  0.5599001
H78 H 1.0  0.5420823  0.3179003  0.5571488
H78 H 1.0  0.4960770  0.3282524  0.5720449
H78 H 1.0  0.4952003  0.3214212  0.5740511
H78 H 1.0  0.5236528  0.3571120  0.5550161
H78 H 1.0  0.5183687  0.3618567  0.5560312
H78 H 1.0  0.5127498  0.3469584  0.5649988
H78 H 1.0  0.5316099  0.3322780  0.5358334
H78 H 1.0  0.5052853  0.3098309  0.5509238
H78 H 1.0  0.4979292  0.3464258  0.5453104
N78 N 1.0  0.5323715  0.3256247  0.5637458
N78 N 1.0  0.5354434  0.3208131  0.5525599
N78 N 1.0  0.4986150  0.3220027  0.5662013
N78 N 1.0  0.5154996  0.3546651  0.5523343
N78 N 1.0  0.5205257  0.3496813  0.5627079
N78 N 1.0  0.5152906  0.3086070  0.5397144
N78 N 1.0  0.5031568  0.3099782  0.5426428
N78 N 1.0  0.4963222  0.3429531  0.5376629
N78 N 1.0  0.5072030  0.3285799  0.5725786
N78 N 1.0  0.5267638  0.3303958  0.5290435
N78 N 1.0  0.4903357  0.3335389  0.5434290
N78 N 1.0  0.5218929  0.3419577  0.5295790
C79 C 1.0  0.3408538  0.4699739  0.6117278
C79 C 1.0  0.3167891  0.4768149  0.5773837
C79 C 1.0  0.3116826  0.5142034  0.5938040
C79 C 1.0  0.3495839  0.4991976  0.5881926
C79 C 1.0  0.3257050  0.4942556  0.6214680
C79 C 1.0  0.3101077  0.5008517  0.5893212
C79 C 1.0  0.3381827  0.5063999  0.5925504
C79 C 1.0  0.3296694  0.4813235  0.5812075
C79 C 1.0  0.3296796  0.5020292  0.6256252
C79 C 1.0  0.3086292  0.5104015  0.5896725
C79 C 1.0  0.3467341  0.5049176  0.5882874
C79 C 1.0  0.3228558  0.4775174  0.5754984
C79 C 1.0  0.3199948  0.4810247  0.6154088
C79 C 1.0  0.3071291  0.4880184  0.5978899
C79 C 1.0  0.3320278  0.5070327  0.6069970
C79 C 1.0  0.3378220  0.4776137  0.5941209
C79 C 1.0  0.3248897  0.4781527  0.6142627
C79 C 1.0  0.3091065  0.4839318  0.5942819
C79 C 1.0  0.3266020  0.5086161  0.6056988
C79 C 1.0  0.3413957  0.4821728  0.5943862
C79 C 1.0  0.3300955  0.4804296  0.6154223
C79 C 1.0  0.3113838  0.4852718  0.5891303
C79 C 1.0  0.3249169  0.5094782  0.6002265
C79 C 1.0  0.3412009  0.4864174  0.5904530
C79 C 1.0  0.3303237  0.4857198  0.6177648
C79 C 1.0  0.3116797  0.4908631  0.5876196
C79 C 1.0  0.3288019  0.5086992  0.5959925
C79 C 1.0  0.3372945  0.4860396  0.5861834
C79 C 1.0  0.3255114  0.4887225  0.6189708
C79 C 1.0  0.3097472  0.4950586  0.5911107
C79 C 1.0  0.3342556  0.5071199  0.5971273
C79 C 1.0  0.3336585  0.4815513  0.5857822
C79 C 1.0  0.3203886  0.4863132  0.6177546
C79 C 1.0  0.3074938  0.4935560  0.5962380
C79 C 1.0  0.3357901  0.5062948  0.6026586
C79 C 1.0  0.3339771  0.4773804  0.5897985
C79 C 1.0  0.3146409  0.4784428  0.6141584
C79 C 1.0  0.3046938  0.4866531  0.6032837
C79 C 1.0  0.3338482  0.5061610  0.6127258
C79 C 1.0  0.3380223  0.4731190  0.5982015
C79 C 1.0  0.3050222  0.4774567  0.6140619
C79 C 1.0  0.3012373  0.4810123  0.6103359
C79 C 1.0  0.3332557  0.5062138  0.6223769
C79 C 1.0  0.3414129  0.4680032  0.6056736
C79 C 1.0  0.3352527  0.4774330  0.6142763
C79 C 1.0  0.3133580  0.4808371  0.5854798
C79 C 1.0  0.3191991  0.5111773  0.5990820
C79 C 1.0  0.3450619  0.4910858  0.5908858
H79 H 1.0  0.3443414  0.4726866  0.6127342
H79 H 1.0  0.3413233  0.4664112  0.6144581
H79 H 1.0  0.3163612  0.4728677  0.5795670
H79 H 1.0  0.3141749  0.4764133  0.5737270
H79 H 1.0  0.3093998  0.5142797  0.5977175
H79 H 1.0  0.3115067  0.5184443  0.5922697
H79 H 1.0  0.3520230  0.4986917  0.5919783
H79 H 1.0  0.3526072  0.4991427  0.5848427
H79 H 1.0  0.3217255  0.4963450  0.6216912
H79 H 1.0  0.3124231  0.5014914  0.5855164
H79 H 1.0  0.3363386  0.5066362  0.5884521
H79 H 1.0  0.3294838  0.4850574  0.5787030
H79 H 1.0  0.3254449  0.5036136  0.6259246
H79 H 1.0  0.3311635  0.5018570  0.6298840
H79 H 1.0  0.3107615  0.5105360  0.5856761
H79 H 1.0  0.3045378  0.5121282  0.5888682
H79 H 1.0  0.3445138  0.5055346  0.5843852
H79 H 1.0  0.3499157  0.5081184  0.5883360
H79 H 1.0  0.3232272  0.4813336  0.5730831
H79 H 1.0  0.3238643  0.4742043  0.5726048
H79 H 1.0  0.3246877  0.4740598  0.6124547
H79 H 1.0  0.3088309  0.4796409  0.5955359
H79 H 1.0  0.3236747  0.5091972  0.6090382
H79 H 1.0  0.3443816  0.4823731  0.5977187
H79 H 1.0  0.3342976  0.4875611  0.6187006
H79 H 1.0  0.3134331  0.4919239  0.5836372
H79 H 1.0  0.3275229  0.5093644  0.5917523
H79 H 1.0  0.3371278  0.4893083  0.5831262
H79 H 1.0  0.3166155  0.4885523  0.6186538
H79 H 1.0  0.3059893  0.4967834  0.5989541
H79 H 1.0  0.3400046  0.5050767  0.6035613
H79 H 1.0  0.3311771  0.4738969  0.5895066
H79 H 1.0  0.3149188  0.4745824  0.6118627
H79 H 1.0  0.3038229  0.4902124  0.6058955
H79 H 1.0  0.3379809  0.5044261  0.6131287
H79 H 1.0  0.3346879  0.4701188  0.5978408
H79 H 1.0  0.3057900  0.4734786  0.6120317
H79 H 1.0  0.3027769  0.4764238  0.6178381
H79 H 1.0  0.3002507  0.4848794  0.6124824
H79 H 1.0  0.2972768  0.4789003  0.6098614
H79 H 1.0  0.3375476  0.5047609  0.6223096
H79 H 1.0  0.3333775  0.5100993  0.6246695
H79 H 1.0  0.3380757  0.4650804  0.6047495
H79 H 1.0  0.3452111  0.4655974  0.6052805
H79 H 1.0  0.3389950  0.4798622  0.6148618
H79 H 1.0  0.3133898  0.4767476  0.5873577
H79 H 1.0  0.3164764  0.5111087  0.6026644
H79 H 1.0  0.3474995  0.4911496  0.5946679
N79 N 1.0  0.3099997  0.4804854  0.6156143
N79 N 1.0  0.3036447  0.4817268  0.6048542
N79 N 1.0  0.3308951  0.5073222  0.6169403
N79 N 1.0  0.3417661  0.4726879  0.6018935
N79 N 1.0  0.3354214  0.4723927  0.6127267
N79 N 1.0  0.3079084  0.5048641  0.5919479
N79 N 1.0  0.3174832  0.5126369  0.5943114
N79 N 1.0  0.3455853  0.4948001  0.5871758
N79 N 1.0  0.3301299  0.4965000  0.6232621
N79 N 1.0  0.3149176  0.4816247  0.5805017
N79 N 1.0  0.3433479  0.5055706  0.5932334
N79 N 1.0  0.3266385  0.4771301  0.5801781
C80 C 1.0  0.3878696  0.3603775  0.5509934
C80 C 1.0  0.4180253  0.3337218  0.5373724
C80 C 1.0  0.3943057  0.3049440  0.5547757
C80 C 1.0  0.3781111  0.3313182  0.5276584
C80 C 1.0  0.3812447  0.3366020  0.5684527
C80 C 1.0  0.4044949  0.3142902  0.5516652
C80 C 1.0  0.3802924  0.3219435  0.5380610
C80 C 1.0  0.4047656  0.3363071  0.5330894
C80 C 1.0  0.3724055  0.3328963  0.5697344
C80 C 1.0  0.4004331  0.3056316  0.5530938
C80 C 1.0  0.3771172  0.3252998  0.5295667
C80 C 1.0  0.4143115  0.3349684  0.5323222
C80 C 1.0  0.3950513  0.3436636  0.5664804
C80 C 1.0  0.4090398  0.3268284  0.5599799
C80 C 1.0  0.3772532  0.3235642  0.5533949
C80 C 1.0  0.3946451  0.3469409  0.5387003
C80 C 1.0  0.3936476  0.3477334  0.5626088
C80 C 1.0  0.4115176  0.3299642  0.5557780
C80 C 1.0  0.3808880  0.3195951  0.5555550
C80 C 1.0  0.3896458  0.3445705  0.5369635
C80 C 1.0  0.3882419  0.3482650  0.5605780
C80 C 1.0  0.4117349  0.3280796  0.5503078
C80 C 1.0  0.3842977  0.3164127  0.5521235
C80 C 1.0  0.3895092  0.3395920  0.5340103
C80 C 1.0  0.3842071  0.3445840  0.5625011
C80 C 1.0  0.4093761  0.3229273  0.5490735
C80 C 1.0  0.3840300  0.3172880  0.5463973
C80 C 1.0  0.3945362  0.3369593  0.5328149
C80 C 1.0  0.3854559  0.3404550  0.5663768
C80 C 1.0  0.4068674  0.3196789  0.5531575
C80 C 1.0  0.3804531  0.3212122  0.5440883
C80 C 1.0  0.3996090  0.3392000  0.5344798
C80 C 1.0  0.3908993  0.3400522  0.5683094
C80 C 1.0  0.4067291  0.3217045  0.5585893
C80 C 1.0  0.3771015  0.3243210  0.5476568
C80 C 1.0  0.3995799  0.3441923  0.5374303
C80 C 1.0  0.4007631  0.3433039  0.5685150
C80 C 1.0  0.4088287  0.3287487  0.5657381
C80 C 1.0  0.3736281  0.3268922  0.5569553
C80 C 1.0  0.3948350  0.3521831  0.5417625
C80 C 1.0  0.4080902  0.3402242  0.5740222
C80 C 1.0  0.4107355  0.3344491  0.5733125
C80 C 1.0  0.3693113  0.3297157  0.5651341
C80 C 1.0  0.3914461  0.3603405  0.5456964
C80 C 1.0  0.3867178  0.3525476  0.5565498
C80 C 1.0  0.4144154  0.3314984  0.5460630
C80 C 1.0  0.3880033  0.3122759  0.5545822
C80 C 1.0  0.3841696  0.3372983  0.5322450
H80 H 1.0  0.3835230  0.3597914  0.5498540
H80 H 1.0  0.3880472  0.3644962  0.5528301
H80 H 1.0  0.4193001  0.3376302  0.5392780
H80 H 1.0  0.4218561  0.3318297  0.5359194
H80 H 1.0  0.3939647  0.3052154  0.5592860
H80 H 1.0  0.3929878  0.3007490  0.5537579
H80 H 1.0  0.3748092  0.3339577  0.5292917
H80 H 1.0  0.3776449  0.3315098  0.5231737
H80 H 1.0  0.3828582  0.3332751  0.5710181
H80 H 1.0  0.4043903  0.3134543  0.5472451
H80 H 1.0  0.3834671  0.3196750  0.5358188
H80 H 1.0  0.4041896  0.3322295  0.5312752
H80 H 1.0  0.3744222  0.3299228  0.5724957
H80 H 1.0  0.3693730  0.3350159  0.5723190
H80 H 1.0  0.4008115  0.3050922  0.5486102
H80 H 1.0  0.4028137  0.3022389  0.5548800
H80 H 1.0  0.3802645  0.3226164  0.5277145
H80 H 1.0  0.3732012  0.3238636  0.5278431
H80 H 1.0  0.4132573  0.3310745  0.5302576
H80 H 1.0  0.4167235  0.3372802  0.5292882
H80 H 1.0  0.3967849  0.3505724  0.5611394
H80 H 1.0  0.4133158  0.3339290  0.5568303
H80 H 1.0  0.3810200  0.3189886  0.5599905
H80 H 1.0  0.3858154  0.3466808  0.5379307
H80 H 1.0  0.3800025  0.3449177  0.5609949
H80 H 1.0  0.4095361  0.3214464  0.5448496
H80 H 1.0  0.3866546  0.3148353  0.5437226
H80 H 1.0  0.3944566  0.3331095  0.5305274
H80 H 1.0  0.3919605  0.3368984  0.5713072
H80 H 1.0  0.4047971  0.3192081  0.5617662
H80 H 1.0  0.3743236  0.3273598  0.5458935
H80 H 1.0  0.4034921  0.3459465  0.5387255
H80 H 1.0  0.4036804  0.3459810  0.5663766
H80 H 1.0  0.4063301  0.3261912  0.5684704
H80 H 1.0  0.3714184  0.3301792  0.5548191
H80 H 1.0  0.3989073  0.3532854  0.5433281
H80 H 1.0  0.4105939  0.3432857  0.5718098
H80 H 1.0  0.4083625  0.3414158  0.5783667
H80 H 1.0  0.4083863  0.3314315  0.5757438
H80 H 1.0  0.4148454  0.3345011  0.5751772
H80 H 1.0  0.3670732  0.3326744  0.5625316
H80 H 1.0  0.3661012  0.3271780  0.5670375
H80 H 1.0  0.3957551  0.3611938  0.5468086
H80 H 1.0  0.3902064  0.3638100  0.5430897
H80 H 1.0  0.3825435  0.3521716  0.5549119
H80 H 1.0  0.4155889  0.3356162  0.5474481
H80 H 1.0  0.3882083  0.3123866  0.5590763
H80 H 1.0  0.3805764  0.3394484  0.5338931
N80 N 1.0  0.4022654  0.3401464  0.5724655
N80 N 1.0  0.4113451  0.3330463  0.5674801
N80 N 1.0  0.3730520  0.3260606  0.5621331
N80 N 1.0  0.3906218  0.3552564  0.5425605
N80 N 1.0  0.3899574  0.3564306  0.5550458
N80 N 1.0  0.4026902  0.3108121  0.5551982
N80 N 1.0  0.3907840  0.3087956  0.5517555
N80 N 1.0  0.3836924  0.3331362  0.5290381
N80 N 1.0  0.3760960  0.3370497  0.5673916
N80 N 1.0  0.4153385  0.3298521  0.5411363
N80 N 1.0  0.3767516  0.3249636  0.5355759
N80 N 1.0  0.4095665  0.3383380  0.5339001
C81 C 1.0  0.5480578  0.3509580  0.6260133
C81 C 1.0  0.5532771  0.3307375  0.6630179
C81 C 1.0  0.5541620  0.2970077  0.6394557
C81 C 1.0  0.5790704  0.3286570  0.6310227
C81 C 1.0  0.5406441  0.3230361  0.6171024
C81 C 1.0  0.5505939  0.3074308  0.6483706
C81 C 1.0  0.5710397  0.3169919  0.6304826
C81 C 1.0  0.5620360  0.3335831  0.6522459
C81 C 1.0  0.5440247  0.3186066  0.6091993
C81 C 1.0  0.5529296  0.2984805  0.6455515
C81 C 1.0  0.5791214  0.3222997  0.6303646
C81 C 1.0  0.5590102  0.3330650  0.6614156
C81 C 1.0  0.5350588  0.3311720  0.6292266
C81 C 1.0  0.5386188  0.3175409  0.6471955
C81 C 1.0  0.5584408  0.3142781  0.6214881
C81 C 1.0  0.5589986  0.3417154  0.6391452
C81 C 1.0  0.5381683  0.3360371  0.6287960
C81 C 1.0  0.5405993  0.3218254  0.6505645
C81 C 1.0  0.5558842  0.3100987  0.6245910
C81 C 1.0  0.5631406  0.3396031  0.6356796
C81 C 1.0  0.5421044  0.3367707  0.6246010
C81 C 1.0  0.5457426  0.3214855  0.6532016
C81 C 1.0  0.5581784  0.3081552  0.6295397
C81 C 1.0  0.5668904  0.3355945  0.6375222
C81 C 1.0  0.5429035  0.3324779  0.6207982
C81 C 1.0  0.5489454  0.3167194  0.6523889
C81 C 1.0  0.5631463  0.3105097  0.6313847
C81 C 1.0  0.5664164  0.3336786  0.6429753
C81 C 1.0  0.5398682  0.3275456  0.6210965
C81 C 1.0  0.5471063  0.3123563  0.6490564
C81 C 1.0  0.5658197  0.3146891  0.6283996
C81 C 1.0  0.5623354  0.3356896  0.6465568
C81 C 1.0  0.5359748  0.3269643  0.6253428
C81 C 1.0  0.5419330  0.3128467  0.6464828
C81 C 1.0  0.5633966  0.3165287  0.6234623
C81 C 1.0  0.5586542  0.3397025  0.6445629
C81 C 1.0  0.5309537  0.3306209  0.6336693
C81 C 1.0  0.5332113  0.3178386  0.6444460
C81 C 1.0  0.5560913  0.3163146  0.6162702
C81 C 1.0  0.5550726  0.3459518  0.6372653
C81 C 1.0  0.5237068  0.3266219  0.6386687
C81 C 1.0  0.5244892  0.3214129  0.6422889
C81 C 1.0  0.5500707  0.3165920  0.6087086
C81 C 1.0  0.5512382  0.3525478  0.6313246
C81 C 1.0  0.5453557  0.3418752  0.6240876
C81 C 1.0  0.5476142  0.3260656  0.6567245
C81 C 1.0  0.5553655  0.3037390  0.6326179
C81 C 1.0  0.5711832  0.3335434  0.6337466
H81 H 1.0  0.5510096  0.3504412  0.6226140
H81 H 1.0  0.5454631  0.3544401  0.6247839
H81 H 1.0  0.5502085  0.3340638  0.6627904
H81 H 1.0  0.5533687  0.3295321  0.6673659
H81 H 1.0  0.5502696  0.2960446  0.6373449
H81 H 1.0  0.5565287  0.2931661  0.6393452
H81 H 1.0  0.5784349  0.3305646  0.6269614
H81 H 1.0  0.5831766  0.3300107  0.6323161
H81 H 1.0  0.5384356  0.3192468  0.6181103
H81 H 1.0  0.5547168  0.3078003  0.6501349
H81 H 1.0  0.5721839  0.3155961  0.6346051
H81 H 1.0  0.5647686  0.3301111  0.6530989
H81 H 1.0  0.5413974  0.3151287  0.6104384
H81 H 1.0  0.5425518  0.3197761  0.6050966
H81 H 1.0  0.5568414  0.2991808  0.6477298
H81 H 1.0  0.5511013  0.2948811  0.6475690
H81 H 1.0  0.5800241  0.3203991  0.6343783
H81 H 1.0  0.5825939  0.3211466  0.6277224
H81 H 1.0  0.5621234  0.3298081  0.6619026
H81 H 1.0  0.5601691  0.3362412  0.6644049
H81 H 1.0  0.5375291  0.3393457  0.6317467
H81 H 1.0  0.5380514  0.3254646  0.6511345
H81 H 1.0  0.5520519  0.3083392  0.6230818
H81 H 1.0  0.5634293  0.3411482  0.6314855
H81 H 1.0  0.5459178  0.3329522  0.6175198
H81 H 1.0  0.5529256  0.3164318  0.6544223
H81 H 1.0  0.5649422  0.3090197  0.6352073
H81 H 1.0  0.5693086  0.3305812  0.6444251
H81 H 1.0  0.5335784  0.3231934  0.6256533
H81 H 1.0  0.5404876  0.3094831  0.6439030
H81 H 1.0  0.5654484  0.3197581  0.6211339
H81 H 1.0  0.5554914  0.3412756  0.6473163
H81 H 1.0  0.5310318  0.3339393  0.6367078
H81 H 1.0  0.5324083  0.3145014  0.6415361
H81 H 1.0  0.5581797  0.3199158  0.6145613
H81 H 1.0  0.5517470  0.3468351  0.6401654
H81 H 1.0  0.5239390  0.3303055  0.6412982
H81 H 1.0  0.5195026  0.3266247  0.6370276
H81 H 1.0  0.5239897  0.3177223  0.6397070
H81 H 1.0  0.5211141  0.3212083  0.6452786
H81 H 1.0  0.5526538  0.3200003  0.6072095
H81 H 1.0  0.5502918  0.3134530  0.6054736
H81 H 1.0  0.5482676  0.3533268  0.6346567
H81 H 1.0  0.5532953  0.3565077  0.6306482
H81 H 1.0  0.5486287  0.3417037  0.6210042
H81 H 1.0  0.5450009  0.3297263  0.6565737
H81 H 1.0  0.5512942  0.3026580  0.6310345
H81 H 1.0  0.5707637  0.3349592  0.6294956
N81 N 1.0  0.5275338  0.3266181  0.6340090
N81 N 1.0  0.5296820  0.3216564  0.6453437
N81 N 1.0  0.5519504  0.3140986  0.6138669
N81 N 1.0  0.5554600  0.3484458  0.6326325
N81 N 1.0  0.5444757  0.3462033  0.6269733
N81 N 1.0  0.5489962  0.3030354  0.6459283
N81 N 1.0  0.5574551  0.3013103  0.6368096
N81 N 1.0  0.5751205  0.3303676  0.6352455
N81 N 1.0  0.5436363  0.3234454  0.6127762
N81 N 1.0  0.5519308  0.3258517  0.6597504
N81 N 1.0  0.5740511  0.3203508  0.6277470
N81 N 1.0  0.5588676  0.3356043  0.6559483
C82 C 1.0  0.6666685  0.4991356  0.4333825
C82 C 1.0  0.6593819  0.4595250  0.4469235
C82 C 1.0  0.6977243  0.4621786  0.4616369
C82 C 1.0  0.6700663  0.4911949  0.4709273
C82 C 1.0  0.6952555  0.4905925  0.4382609
C82 C 1.0  0.6860869  0.4592100  0.4541132
C82 C 1.0  0.6819125  0.4837988  0.4685143
C82 C 1.0  0.6602796  0.4720001  0.4535883
C82 C 1.0  0.7018703  0.4957112  0.4431139
C82 C 1.0  0.6936175  0.4575790  0.4599563
C82 C 1.0  0.6752116  0.4885351  0.4736295
C82 C 1.0  0.6565640  0.4634146  0.4511406
C82 C 1.0  0.6842335  0.4833218  0.4298922
C82 C 1.0  0.6832190  0.4624060  0.4389951
C82 C 1.0  0.6933121  0.4868288  0.4581284
C82 C 1.0  0.6625321  0.4862286  0.4473064
C82 C 1.0  0.6797426  0.4868915  0.4306748
C82 C 1.0  0.6774218  0.4622632  0.4390300
C82 C 1.0  0.6955984  0.4815270  0.4575848
C82 C 1.0  0.6646510  0.4890299  0.4519207
C82 C 1.0  0.6801950  0.4916870  0.4339040
C82 C 1.0  0.6744399  0.4611504  0.4438667
C82 C 1.0  0.6935044  0.4770004  0.4605267
C82 C 1.0  0.6653577  0.4863817  0.4570210
C82 C 1.0  0.6852908  0.4928564  0.4363926
C82 C 1.0  0.6773938  0.4601851  0.4487634
C82 C 1.0  0.6889950  0.4778645  0.4640688
C82 C 1.0  0.6639070  0.4807826  0.4574421
C82 C 1.0  0.6898812  0.4893801  0.4357042
C82 C 1.0  0.6831815  0.4602921  0.4488900
C82 C 1.0  0.6866026  0.4830970  0.4647194
C82 C 1.0  0.6617786  0.4778489  0.4529266
C82 C 1.0  0.6892705  0.4846294  0.4324506
C82 C 1.0  0.6860245  0.4614213  0.4439637
C82 C 1.0  0.6888127  0.4875304  0.4617041
C82 C 1.0  0.6611300  0.4806412  0.4478856
C82 C 1.0  0.6835624  0.4783726  0.4264354
C82 C 1.0  0.6863861  0.4635267  0.4339351
C82 C 1.0  0.6955060  0.4916120  0.4550949
C82 C 1.0  0.6617347  0.4889805  0.4419505
C82 C 1.0  0.6862538  0.4704588  0.4215743
C82 C 1.0  0.6878842  0.4650143  0.4244987
C82 C 1.0  0.7015961  0.4965587  0.4494431
C82 C 1.0  0.6614037  0.4963109  0.4356529
C82 C 1.0  0.6755216  0.4954808  0.4347144
C82 C 1.0  0.6683708  0.4610034  0.4436804
C82 C 1.0  0.6960708  0.4715373  0.4598494
C82 C 1.0  0.6675527  0.4895069  0.4617437
H82 H 1.0  0.6679544  0.5024017  0.4362485
H82 H 1.0  0.6656199  0.5012887  0.4295572
H82 H 1.0  0.6580511  0.4606554  0.4427423
H82 H 1.0  0.6578217  0.4553371  0.4475508
H82 H 1.0  0.7009657  0.4624986  0.4584865
H82 H 1.0  0.6998733  0.4608978  0.4653936
H82 H 1.0  0.6711224  0.4953694  0.4695147
H82 H 1.0  0.6669156  0.4918011  0.4741009
H82 H 1.0  0.6983033  0.4873068  0.4378512
H82 H 1.0  0.6834086  0.4589322  0.4577184
H82 H 1.0  0.6802621  0.4799555  0.4701750
H82 H 1.0  0.6614846  0.4701970  0.4575312
H82 H 1.0  0.7046968  0.4922905  0.4421955
H82 H 1.0  0.7037926  0.4993441  0.4412495
H82 H 1.0  0.6905298  0.4570749  0.4632350
H82 H 1.0  0.6958258  0.4536454  0.4598214
H82 H 1.0  0.6740854  0.4844681  0.4752814
H82 H 1.0  0.6763746  0.4909781  0.4772417
H82 H 1.0  0.6576817  0.4621154  0.4553357
H82 H 1.0  0.6520965  0.4628269  0.4508901
H82 H 1.0  0.6758120  0.4859684  0.4287358
H82 H 1.0  0.6752296  0.4630173  0.4351977
H82 H 1.0  0.6990824  0.4809603  0.4548279
H82 H 1.0  0.6657387  0.4933542  0.4514980
H82 H 1.0  0.6857401  0.4965390  0.4389016
H82 H 1.0  0.6751089  0.4593176  0.4525166
H82 H 1.0  0.6873608  0.4743793  0.4663581
H82 H 1.0  0.6644402  0.4787134  0.4613784
H82 H 1.0  0.6927597  0.4818851  0.4318562
H82 H 1.0  0.6905017  0.4615059  0.4440362
H82 H 1.0  0.6869812  0.4915883  0.4621940
H82 H 1.0  0.6594820  0.4783933  0.4443797
H82 H 1.0  0.6793298  0.4775550  0.4251444
H82 H 1.0  0.6908088  0.4640533  0.4345769
H82 H 1.0  0.6930342  0.4953540  0.4554680
H82 H 1.0  0.6605803  0.4862229  0.4385870
H82 H 1.0  0.6819225  0.4702019  0.4202667
H82 H 1.0  0.6886102  0.4708033  0.4177406
H82 H 1.0  0.6922857  0.4651637  0.4255670
H82 H 1.0  0.6875168  0.4616200  0.4215466
H82 H 1.0  0.6989830  0.5001488  0.4503482
H82 H 1.0  0.7057013  0.4977022  0.4509290
H82 H 1.0  0.6599643  0.4932285  0.4326594
H82 H 1.0  0.6580933  0.4993718  0.4358568
H82 H 1.0  0.6762600  0.4987377  0.4377305
H82 H 1.0  0.6665890  0.4623494  0.4397732
H82 H 1.0  0.6991665  0.4713177  0.4565906
H82 H 1.0  0.6690121  0.4936417  0.4607316
N82 N 1.0  0.6875602  0.4752395  0.4250090
N82 N 1.0  0.6842113  0.4638628  0.4291399
N82 N 1.0  0.6999411  0.4914800  0.4522408
N82 N 1.0  0.6623193  0.4941721  0.4412161
N82 N 1.0  0.6709409  0.4950692  0.4321292
N82 N 1.0  0.6913172  0.4586218  0.4544807
N82 N 1.0  0.6948371  0.4673425  0.4628018
N82 N 1.0  0.6677600  0.4876099  0.4666624
N82 N 1.0  0.6963489  0.4951045  0.4407674
N82 N 1.0  0.6653587  0.4594326  0.4477172
N82 N 1.0  0.6798834  0.4884911  0.4698177
N82 N 1.0  0.6577635  0.4691920  0.4498984
C83 C 1.0  0.3830121  0.6456271  0.5357144
C83 C 1.0  0.4162142  0.6592973  0.5584354
C83 C 1.0  0.4374413  0.6512374  0.5241115
C83 C 1.0  0.4039706  0.6751178  0.5224746
C83 C 1.0  0.4052490  0.6340447  0.5188216
C83 C 1.0  0.4316955  0.6510160  0.5370648
C83 C 1.0  0.4147772  0.6664195  0.5195735
C83 C 1.0  0.4088501  0.6649535  0.5477286
C83 C 1.0  0.4059392  0.6347996  0.5092057
C83 C 1.0  0.4386205  0.6518324  0.5303648
C83 C 1.0  0.4095078  0.6745237  0.5193381
C83 C 1.0  0.4131747  0.6645258  0.5563672
C83 C 1.0  0.4029844  0.6326014  0.5342221
C83 C 1.0  0.4225411  0.6399455  0.5434403
C83 C 1.0  0.4141986  0.6516758  0.5141613
C83 C 1.0  0.3962615  0.6590439  0.5404077
C83 C 1.0  0.3982230  0.6358195  0.5349270
C83 C 1.0  0.4199000  0.6430795  0.5475431
C83 C 1.0  0.4193897  0.6497698  0.5159082
C83 C 1.0  0.3965961  0.6619130  0.5353792
C83 C 1.0  0.3956730  0.6384985  0.5304604
C83 C 1.0  0.4210396  0.6487095  0.5482695
C83 C 1.0  0.4230613  0.6531841  0.5188052
C83 C 1.0  0.4008292  0.6657222  0.5343316
C83 C 1.0  0.3980173  0.6379108  0.5251986
C83 C 1.0  0.4249152  0.6512116  0.5447546
C83 C 1.0  0.4214277  0.6586250  0.5199695
C83 C 1.0  0.4048080  0.6666219  0.5384538
C83 C 1.0  0.4027831  0.6347227  0.5243306
C83 C 1.0  0.4276363  0.6482176  0.5406125
C83 C 1.0  0.4162789  0.6606753  0.5182928
C83 C 1.0  0.4046099  0.6638356  0.5435257
C83 C 1.0  0.4052128  0.6321098  0.5288911
C83 C 1.0  0.4263863  0.6425871  0.5400103
C83 C 1.0  0.4127127  0.6571330  0.5154001
C83 C 1.0  0.4003085  0.6600512  0.5444238
C83 C 1.0  0.4054759  0.6298414  0.5390252
C83 C 1.0  0.4214068  0.6340282  0.5426729
C83 C 1.0  0.4103357  0.6481415  0.5110821
C83 C 1.0  0.3918134  0.6550721  0.5415633
C83 C 1.0  0.4114870  0.6239700  0.5438105
C83 C 1.0  0.4176732  0.6253329  0.5446624
C83 C 1.0  0.4073005  0.6403167  0.5062796
C83 C 1.0  0.3835625  0.6502476  0.5400962
C83 C 1.0  0.3906529  0.6418473  0.5311493
C83 C 1.0  0.4181960  0.6518027  0.5526555
C83 C 1.0  0.4284706  0.6510084  0.5205073
C83 C 1.0  0.4009756  0.6686555  0.5290151
H83 H 1.0  0.3819716  0.6474891  0.5317162
H83 H 1.0  0.3794546  0.6430553  0.5367630
H83 H 1.0  0.4132264  0.6565342  0.5604281
H83 H 1.0  0.4190707  0.6604884  0.5617201
H83 H 1.0  0.4376468  0.6468563  0.5229722
H83 H 1.0  0.4407954  0.6531973  0.5218136
H83 H 1.0  0.4006141  0.6735346  0.5198736
H83 H 1.0  0.4030677  0.6795084  0.5229975
H83 H 1.0  0.4092199  0.6319271  0.5187996
H83 H 1.0  0.4318812  0.6554800  0.5375994
H83 H 1.0  0.4176675  0.6685444  0.5222908
H83 H 1.0  0.4122398  0.6675551  0.5463171
H83 H 1.0  0.4097386  0.6323663  0.5096275
H83 H 1.0  0.4032788  0.6323483  0.5065069
H83 H 1.0  0.4386815  0.6562315  0.5314521
H83 H 1.0  0.4428089  0.6503698  0.5311935
H83 H 1.0  0.4128262  0.6763506  0.5218258
H83 H 1.0  0.4093307  0.6770463  0.5155997
H83 H 1.0  0.4162020  0.6674078  0.5546162
H83 H 1.0  0.4114301  0.6666871  0.5599242
H83 H 1.0  0.3964252  0.6362555  0.5390062
H83 H 1.0  0.4169251  0.6410570  0.5502116
H83 H 1.0  0.4205632  0.6455532  0.5149578
H83 H 1.0  0.3934742  0.6611535  0.5322586
H83 H 1.0  0.3961178  0.6399381  0.5216856
H83 H 1.0  0.4258166  0.6555648  0.5453004
H83 H 1.0  0.4242525  0.6612860  0.5222052
H83 H 1.0  0.4080896  0.6695673  0.5376686
H83 H 1.0  0.4088934  0.6296223  0.5283206
H83 H 1.0  0.4284809  0.6402496  0.5368155
H83 H 1.0  0.4087260  0.6586978  0.5140893
H83 H 1.0  0.4001326  0.6578866  0.5483410
H83 H 1.0  0.4036715  0.6309900  0.5429844
H83 H 1.0  0.4233139  0.6322183  0.5390210
H83 H 1.0  0.4062584  0.6499383  0.5104506
H83 H 1.0  0.3923345  0.6527416  0.5453775
H83 H 1.0  0.4091763  0.6251810  0.5475161
H83 H 1.0  0.4110148  0.6194888  0.5435554
H83 H 1.0  0.4200219  0.6238781  0.5410702
H83 H 1.0  0.4192263  0.6229003  0.5481325
H83 H 1.0  0.4034615  0.6426313  0.5056154
H83 H 1.0  0.4088477  0.6394142  0.5021371
H83 H 1.0  0.3843373  0.6483682  0.5441462
H83 H 1.0  0.3795772  0.6523233  0.5405181
H83 H 1.0  0.3894100  0.6441291  0.5274753
H83 H 1.0  0.4149127  0.6495216  0.5547219
H83 H 1.0  0.4290055  0.6465916  0.5198310
H83 H 1.0  0.3979815  0.6671919  0.5259911
N83 N 1.0  0.4094274  0.6263635  0.5386735
N83 N 1.0  0.4184468  0.6311674  0.5459731
N83 N 1.0  0.4115785  0.6433508  0.5092550
N83 N 1.0  0.3876427  0.6543561  0.5384126
N83 N 1.0  0.3879088  0.6421088  0.5356479
N83 N 1.0  0.4347952  0.6484949  0.5336191
N83 N 1.0  0.4322884  0.6539837  0.5226066
N83 N 1.0  0.4043003  0.6726109  0.5279491
N83 N 1.0  0.4029857  0.6357589  0.5143746
N83 N 1.0  0.4194162  0.6567556  0.5540028
N83 N 1.0  0.4104630  0.6688025  0.5176910
N83 N 1.0  0.4086494  0.6630763  0.5526549
C84 C 1.0  0.4642717  0.5516981  0.6124350
C84 C 1.0  0.4832512  0.5808617  0.6368228
C84 C 1.0  0.4928451  0.5485355  0.6604163
C84 C 1.0  0.5018212  0.5480868  0.6202603
C84 C 1.0  0.4666865  0.5355664  0.6378898
C84 C 1.0  0.4871796  0.5602914  0.6548888
C84 C 1.0  0.4989150  0.5446957  0.6337109
C84 C 1.0  0.4882120  0.5708492  0.6281052
C84 C 1.0  0.4700623  0.5265240  0.6384799
C84 C 1.0  0.4922332  0.5548614  0.6610927
C84 C 1.0  0.5041884  0.5456144  0.6256579
C84 C 1.0  0.4872766  0.5796467  0.6320089
C84 C 1.0  0.4606319  0.5498514  0.6359752
C84 C 1.0  0.4722392  0.5628449  0.6507338
C84 C 1.0  0.4869513  0.5361068  0.6391979
C84 C 1.0  0.4800408  0.5608807  0.6191132
C84 C 1.0  0.4615113  0.5506543  0.6303090
C84 C 1.0  0.4729844  0.5671794  0.6469539
C84 C 1.0  0.4867796  0.5380203  0.6446698
C84 C 1.0  0.4839980  0.5567000  0.6184121
C84 C 1.0  0.4640629  0.5466138  0.6270236
C84 C 1.0  0.4782416  0.5692782  0.6457369
C84 C 1.0  0.4904737  0.5420408  0.6465986
C84 C 1.0  0.4892583  0.5570649  0.6208043
C84 C 1.0  0.4657653  0.5416887  0.6295483
C84 C 1.0  0.4828300  0.5669218  0.6483880
C84 C 1.0  0.4944001  0.5441741  0.6429025
C84 C 1.0  0.4905201  0.5617482  0.6239833
C84 C 1.0  0.4649556  0.5407354  0.6352110
C84 C 1.0  0.4822496  0.5625905  0.6521865
C84 C 1.0  0.4946984  0.5423659  0.6374100
C84 C 1.0  0.4866774  0.5660065  0.6247754
C84 C 1.0  0.4623933  0.5448663  0.6383572
C84 C 1.0  0.4769186  0.5605978  0.6532992
C84 C 1.0  0.4909293  0.5383342  0.6356287
C84 C 1.0  0.4814512  0.5654941  0.6223149
C84 C 1.0  0.4579005  0.5541919  0.6392301
C84 C 1.0  0.4667389  0.5606431  0.6520712
C84 C 1.0  0.4831242  0.5318596  0.6371464
C84 C 1.0  0.4745269  0.5605572  0.6165858
C84 C 1.0  0.4537394  0.5582623  0.6469516
C84 C 1.0  0.4570810  0.5601630  0.6520580
C84 C 1.0  0.4762308  0.5250940  0.6376090
C84 C 1.0  0.4674788  0.5570325  0.6109818
C84 C 1.0  0.4649646  0.5473980  0.6210685
C84 C 1.0  0.4788018  0.5738521  0.6417800
C84 C 1.0  0.4901561  0.5438782  0.6523792
C84 C 1.0  0.4932742  0.5525964  0.6199127
H84 H 1.0  0.4665497  0.5481171  0.6108466
H84 H 1.0  0.4603683  0.5516942  0.6101694
H84 H 1.0  0.4791538  0.5817993  0.6351304
H84 H 1.0  0.4845596  0.5846600  0.6388793
H84 H 1.0  0.4893140  0.5464840  0.6623802
H84 H 1.0  0.4964443  0.5471698  0.6627726
H84 H 1.0  0.4998007  0.5447998  0.6178831
H84 H 1.0  0.5052529  0.5494574  0.6176696
H84 H 1.0  0.4663131  0.5355700  0.6423746
H84 H 1.0  0.4910864  0.5618257  0.6532668
H84 H 1.0  0.5012113  0.5481576  0.6354416
H84 H 1.0  0.4921705  0.5704878  0.6302147
H84 H 1.0  0.4692304  0.5268648  0.6429213
H84 H 1.0  0.4675581  0.5230361  0.6370893
H84 H 1.0  0.4958945  0.5569001  0.6593673
H84 H 1.0  0.4923091  0.5558606  0.6654932
H84 H 1.0  0.5064402  0.5488414  0.6279061
H84 H 1.0  0.5073155  0.5425398  0.6245911
H84 H 1.0  0.4914335  0.5789743  0.6336837
H84 H 1.0  0.4876349  0.5833490  0.6294531
H84 H 1.0  0.4601816  0.5544705  0.6283775
H84 H 1.0  0.4693792  0.5689369  0.6449603
H84 H 1.0  0.4837139  0.5363091  0.6474507
H84 H 1.0  0.4829313  0.5531234  0.6159359
H84 H 1.0  0.4677413  0.5385063  0.6270934
H84 H 1.0  0.4869066  0.5685318  0.6474659
H84 H 1.0  0.4972708  0.5472816  0.6443726
H84 H 1.0  0.4945844  0.5620555  0.6258401
H84 H 1.0  0.4617201  0.5442209  0.6427378
H84 H 1.0  0.4764442  0.5572504  0.6562364
H84 H 1.0  0.4911433  0.5369170  0.6313853
H84 H 1.0  0.4784635  0.5687772  0.6229107
H84 H 1.0  0.4572329  0.5580499  0.6370119
H84 H 1.0  0.4667789  0.5569477  0.6546387
H84 H 1.0  0.4833377  0.5311394  0.6327093
H84 H 1.0  0.4716819  0.5637909  0.6178895
H84 H 1.0  0.4529998  0.5618258  0.6442513
H84 H 1.0  0.4496378  0.5569585  0.6483104
H84 H 1.0  0.4575893  0.5566597  0.6548872
H84 H 1.0  0.4546237  0.5631704  0.6543578
H84 H 1.0  0.4770037  0.5244874  0.6331850
H84 H 1.0  0.4770666  0.5210814  0.6394982
H84 H 1.0  0.4650715  0.5606264  0.6123321
H84 H 1.0  0.4677078  0.5574044  0.6064896
H84 H 1.0  0.4674570  0.5441987  0.6191187
H84 H 1.0  0.4750026  0.5749314  0.6396228
H84 H 1.0  0.4866005  0.5423074  0.6546469
H84 H 1.0  0.4916050  0.5489723  0.6178316
N84 N 1.0  0.4563932  0.5535713  0.6442477
N84 N 1.0  0.4622328  0.5628266  0.6504082
N84 N 1.0  0.4797966  0.5291814  0.6402430
N84 N 1.0  0.4731090  0.5568301  0.6131316
N84 N 1.0  0.4630144  0.5514624  0.6183277
N84 N 1.0  0.4869867  0.5567860  0.6588274
N84 N 1.0  0.4937176  0.5470480  0.6546382
N84 N 1.0  0.4983250  0.5528625  0.6214142
N84 N 1.0  0.4684834  0.5313657  0.6352511
N84 N 1.0  0.4833294  0.5764104  0.6408899
N84 N 1.0  0.4998781  0.5428670  0.6288566
N84 N 1.0  0.4852143  0.5751688  0.6285368
C85 C 1.0  0.6010040  0.5015379  0.2109539
C85 C 1.0  0.5743193  0.5130573  0.2419487
C85 C 1.0  0.5539837  0.4789502  0.2311399
C85 C 1.0  0.5941448  0.4770563  0.2398990
C85 C 1.0  0.5771982  0.4846562  0.2030614
C85 C 1.0  0.5583054  0.4922979  0.2331427
C85 C 1.0  0.5810227  0.4747036  0.2350891
C85 C 1.0  0.5840061  0.5027688  0.2408702
C85 C 1.0  0.5775036  0.4752488  0.2008442
C85 C 1.0  0.5527134  0.4844675  0.2341053
C85 C 1.0  0.5890383  0.4732330  0.2402938
C85 C 1.0  0.5792884  0.5102338  0.2448102
C85 C 1.0  0.5776823  0.5000024  0.2060014
C85 C 1.0  0.5619678  0.5030527  0.2222837
C85 C 1.0  0.5761675  0.4737553  0.2201718
C85 C 1.0  0.5937535  0.4998213  0.2288999
C85 C 1.0  0.5832628  0.5006669  0.2073945
C85 C 1.0  0.5653403  0.5065526  0.2254470
C85 C 1.0  0.5705396  0.4749637  0.2208780
C85 C 1.0  0.5949024  0.4942270  0.2299060
C85 C 1.0  0.5869489  0.4961901  0.2074078
C85 C 1.0  0.5664406  0.5054797  0.2310292
C85 C 1.0  0.5683049  0.4760776  0.2261025
C85 C 1.0  0.5925705  0.4914066  0.2343930
C85 C 1.0  0.5849197  0.4909524  0.2060023
C85 C 1.0  0.5640929  0.5007571  0.2334416
C85 C 1.0  0.5718489  0.4759844  0.2306916
C85 C 1.0  0.5889909  0.4943102  0.2379126
C85 C 1.0  0.5793579  0.4901250  0.2045841
C85 C 1.0  0.5607041  0.4971669  0.2304164
C85 C 1.0  0.5774895  0.4747947  0.2301496
C85 C 1.0  0.5877461  0.4998975  0.2370412
C85 C 1.0  0.5758016  0.4946944  0.2046174
C85 C 1.0  0.5596967  0.4983775  0.2248355
C85 C 1.0  0.5795771  0.4737005  0.2248509
C85 C 1.0  0.5901604  0.5025826  0.2325034
C85 C 1.0  0.5739958  0.5048297  0.2060058
C85 C 1.0  0.5607534  0.5041647  0.2164375
C85 C 1.0  0.5785433  0.4725380  0.2147158
C85 C 1.0  0.5962122  0.5028281  0.2242299
C85 C 1.0  0.5658648  0.5098419  0.2045000
C85 C 1.0  0.5606579  0.5091232  0.2081364
C85 C 1.0  0.5786012  0.4707200  0.2052188
C85 C 1.0  0.6020065  0.5043004  0.2166298
C85 C 1.0  0.5928190  0.4968516  0.2088202
C85 C 1.0  0.5699642  0.5092956  0.2341779
C85 C 1.0  0.5623745  0.4772773  0.2266334
C85 C 1.0  0.5939366  0.4855579  0.2352962
H85 H 1.0  0.6029538  0.4974473  0.2109287
H85 H 1.0  0.6031979  0.5038938  0.2077907
H85 H 1.0  0.5758521  0.5162508  0.2391231
H85 H 1.0  0.5719402  0.5152990  0.2450603
H85 H 1.0  0.5521629  0.4790408  0.2269914
H85 H 1.0  0.5518217  0.4756215  0.2332886
H85 H 1.0  0.5967843  0.4756602  0.2364901
H85 H 1.0  0.5966512  0.4765110  0.2436121
H85 H 1.0  0.5727272  0.4844804  0.2025809
H85 H 1.0  0.5598399  0.4915414  0.2373046
H85 H 1.0  0.5790148  0.4761471  0.2388490
H85 H 1.0  0.5820024  0.5000934  0.2438830
H85 H 1.0  0.5730372  0.4756101  0.2001704
H85 H 1.0  0.5791720  0.4738697  0.1968838
H85 H 1.0  0.5543000  0.4842736  0.2383458
H85 H 1.0  0.5482410  0.4848740  0.2345526
H85 H 1.0  0.5865363  0.4744622  0.2438668
H85 H 1.0  0.5904353  0.4690459  0.2412352
H85 H 1.0  0.5777495  0.5072283  0.2478327
H85 H 1.0  0.5814949  0.5133196  0.2472549
H85 H 1.0  0.5848103  0.5047291  0.2084738
H85 H 1.0  0.5671048  0.5101777  0.2234961
H85 H 1.0  0.5678813  0.4750077  0.2172737
H85 H 1.0  0.5976826  0.4920708  0.2271342
H85 H 1.0  0.5876903  0.4874336  0.2059796
H85 H 1.0  0.5649261  0.4999089  0.2377597
H85 H 1.0  0.5701424  0.4768385  0.2347433
H85 H 1.0  0.5871785  0.4921514  0.2413932
H85 H 1.0  0.5714897  0.4941566  0.2035322
H85 H 1.0  0.5570757  0.4956169  0.2224759
H85 H 1.0  0.5839365  0.4727737  0.2244074
H85 H 1.0  0.5892151  0.5069055  0.2318114
H85 H 1.0  0.5758354  0.5085842  0.2076701
H85 H 1.0  0.5585410  0.5008628  0.2143276
H85 H 1.0  0.5830308  0.4722052  0.2146650
H85 H 1.0  0.5945690  0.5069700  0.2236020
H85 H 1.0  0.5682106  0.5134340  0.2059598
H85 H 1.0  0.5645679  0.5109199  0.2003137
H85 H 1.0  0.5581745  0.5056981  0.2065124
H85 H 1.0  0.5580501  0.5127772  0.2076678
H85 H 1.0  0.5830741  0.4701698  0.2056958
H85 H 1.0  0.5771062  0.4667726  0.2036215
H85 H 1.0  0.6002905  0.5084938  0.2165636
H85 H 1.0  0.6064477  0.5048676  0.2171982
H85 H 1.0  0.5950967  0.4929891  0.2091984
H85 H 1.0  0.5719514  0.5124810  0.2316966
H85 H 1.0  0.5602062  0.4777535  0.2227189
H85 H 1.0  0.5963182  0.4836626  0.2319816
N85 N 1.0  0.5690342  0.5047201  0.2042159
N85 N 1.0  0.5621348  0.5086135  0.2139601
N85 N 1.0  0.5756562  0.4718997  0.2103465
N85 N 1.0  0.5999745  0.5008262  0.2211200
N85 N 1.0  0.5951394  0.5015330  0.2095515
N85 N 1.0  0.5547067  0.4891644  0.2308916
N85 N 1.0  0.5598879  0.4777321  0.2312642
N85 N 1.0  0.5924972  0.4828486  0.2395883
N85 N 1.0  0.5802435  0.4804098  0.2023332
N85 N 1.0  0.5706848  0.5089795  0.2393948
N85 N 1.0  0.5860403  0.4730735  0.2350646
N85 N 1.0  0.5831280  0.5079693  0.2407495
C86 C 1.0  0.4379760  0.4291795  0.6216917
C86 C 1.0  0.4033412  0.4415096  0.6429949
C86 C 1.0  0.4012019  0.4706114  0.6139757
C86 C 1.0  0.4042191  0.4310095  0.6032175
C86 C 1.0  0.4353367  0.4571146  0.6104387
C86 C 1.0  0.4030799  0.4633077  0.6259744
C86 C 1.0  0.4045031  0.4451723  0.6036479
C86 C 1.0  0.4052157  0.4349503  0.6305729
C86 C 1.0  0.4357371  0.4594245  0.6010573
C86 C 1.0  0.3990891  0.4697257  0.6199421
C86 C 1.0  0.4016550  0.4363649  0.6008524
C86 C 1.0  0.4015587  0.4365486  0.6393806
C86 C 1.0  0.4356026  0.4526578  0.6254201
C86 C 1.0  0.4163539  0.4613014  0.6341454
C86 C 1.0  0.4169265  0.4546890  0.6022027
C86 C 1.0  0.4187129  0.4304057  0.6239278
C86 C 1.0  0.4360310  0.4469133  0.6248379
C86 C 1.0  0.4150163  0.4564599  0.6370436
C86 C 1.0  0.4148659  0.4594236  0.6048423
C86 C 1.0  0.4170481  0.4301310  0.6183798
C86 C 1.0  0.4362410  0.4443916  0.6196201
C86 C 1.0  0.4098919  0.4538456  0.6363890
C86 C 1.0  0.4095256  0.4595739  0.6070760
C86 C 1.0  0.4116321  0.4313936  0.6167680
C86 C 1.0  0.4359894  0.4477669  0.6149221
[truncated: 1,608,342 more chars]
