# Supplementary material for: Coarse-grained modelling to predict the packing of porous organic cages
Source: Chem Sci. 2022 Oct 25;13(45):13588–99. doi: 10.1039/d2sc04511g (PMC9683088; doi:10.1039/d2sc04511g)
Supplement: SC-013-D2SC04511G-s005 [file SC-013-D2SC04511G-s005.cif]

data_hoomd_3d 
_audit_creation_method         "generated by CrystalMaker 9.2.8" 
_cell_length_a                      272.0000000 
_cell_length_b                     272.0000000 
_cell_length_c                      272.0000000 
_cell_angle_alpha               90.0000(0)
_cell_angle_beta                90.0000(0)
_cell_angle_gamma               90.0000(0)
_symmetry_space_group_name_H-M     "P 1"
_symmetry_Int_Tables_number         1
loop_
_symmetry_equiv_pos_as_xyz
+x,+y,+z
loop_
_atom_site_label
_atom_site_type_symbol
_atom_site_occupancy
_atom_site_fract_x
_atom_site_fract_y
_atom_site_fract_z
C0 C 1.0  0.7542967  0.5599056  0.3969014
C0 C 1.0  0.7472944  0.5470622  0.4367943
C0 C 1.0  0.7092555  0.5612400  0.4300382
C0 C 1.0  0.7261983  0.5344638  0.4037866
C0 C 1.0  0.7290565  0.5755971  0.4024398
C0 C 1.0  0.7226389  0.5593415  0.4342955
C0 C 1.0  0.7183419  0.5444918  0.4099969
C0 C 1.0  0.7432965  0.5420011  0.4241749
C0 C 1.0  0.7213660  0.5760619  0.3965963
C0 C 1.0  0.7130234  0.5600295  0.4350566
C0 C 1.0  0.7203490  0.5359821  0.4058671
C0 C 1.0  0.7469346  0.5418358  0.4331327
C0 C 1.0  0.7421674  0.5749670  0.4109299
C0 C 1.0  0.7350686  0.5685953  0.4316752
C0 C 1.0  0.7170088  0.5596387  0.4060233
C0 C 1.0  0.7470228  0.5474349  0.4099070
C0 C 1.0  0.7453000  0.5712236  0.4078161
C0 C 1.0  0.7393451  0.5647461  0.4323991
C0 C 1.0  0.7152067  0.5618387  0.4110773
C0 C 1.0  0.7426329  0.5452311  0.4068248
C0 C 1.0  0.7432412  0.5688495  0.4029424
C0 C 1.0  0.7382611  0.5592139  0.4337191
C0 C 1.0  0.7144207  0.5584935  0.4157380
C0 C 1.0  0.7384968  0.5420206  0.4092969
C0 C 1.0  0.7379036  0.5702910  0.4012225
C0 C 1.0  0.7327351  0.5575510  0.4342948
C0 C 1.0  0.7155030  0.5528159  0.4152681
C0 C 1.0  0.7388092  0.5410449  0.4150049
C0 C 1.0  0.7346426  0.5740247  0.4042317
C0 C 1.0  0.7283554  0.5612747  0.4336045
C0 C 1.0  0.7173069  0.5504694  0.4102917
C0 C 1.0  0.7431292  0.5431755  0.4182180
C0 C 1.0  0.7368393  0.5763102  0.4090771
C0 C 1.0  0.7296035  0.5667815  0.4322838
C0 C 1.0  0.7180471  0.5539512  0.4057134
C0 C 1.0  0.7471953  0.5463724  0.4155958
C0 C 1.0  0.7445263  0.5773753  0.4159825
C0 C 1.0  0.7361635  0.5744166  0.4303327
C0 C 1.0  0.7178036  0.5631047  0.4010990
C0 C 1.0  0.7514046  0.5507715  0.4073456
C0 C 1.0  0.7450565  0.5832146  0.4236715
C0 C 1.0  0.7414318  0.5823923  0.4288713
C0 C 1.0  0.7174496  0.5710969  0.3956674
C0 C 1.0  0.7564623  0.5548774  0.4001996
C0 C 1.0  0.7465107  0.5649527  0.3996235
C0 C 1.0  0.7428862  0.5553510  0.4344785
C0 C 1.0  0.7124848  0.5609873  0.4209267
C0 C 1.0  0.7340067  0.5397686  0.4058828
H0 H 1.0  0.7517255  0.5584355  0.3934718
H0 H 1.0  0.7577991  0.5619620  0.3949333
H0 H 1.0  0.7511535  0.5492531  0.4358785
H0 H 1.0  0.7476746  0.5457846  0.4411059
H0 H 1.0  0.7089600  0.5657234  0.4294507
H0 H 1.0  0.7050561  0.5599155  0.4310291
H0 H 1.0  0.7267124  0.5359970  0.3995531
H0 H 1.0  0.7264917  0.5299736  0.4034433
H0 H 1.0  0.7267748  0.5780927  0.4054094
H0 H 1.0  0.7222179  0.5548874  0.4347764
H0 H 1.0  0.7181344  0.5423625  0.4139561
H0 H 1.0  0.7396303  0.5399412  0.4257769
H0 H 1.0  0.7195742  0.5787992  0.3997315
H0 H 1.0  0.7214879  0.5785345  0.3928226
H0 H 1.0  0.7131035  0.5555615  0.4358096
H0 H 1.0  0.7111277  0.5617992  0.4387501
H0 H 1.0  0.7197379  0.5342178  0.4099964
H0 H 1.0  0.7173029  0.5339160  0.4032553
H0 H 1.0  0.7432102  0.5395026  0.4342377
H0 H 1.0  0.7503725  0.5391027  0.4341707
H0 H 1.0  0.7494283  0.5701273  0.4091641
H0 H 1.0  0.7435809  0.5661267  0.4319378
H0 H 1.0  0.7143928  0.5662350  0.4113403
H0 H 1.0  0.7424805  0.5460361  0.4024215
H0 H 1.0  0.7362274  0.5685134  0.3974691
H0 H 1.0  0.7318720  0.5532774  0.4353201
H0 H 1.0  0.7148980  0.5502077  0.4188582
H0 H 1.0  0.7356240  0.5385603  0.4169391
H0 H 1.0  0.7343988  0.5792069  0.4114671
H0 H 1.0  0.7262326  0.5696810  0.4317484
H0 H 1.0  0.7194381  0.5521581  0.4018520
H0 H 1.0  0.7505486  0.5480281  0.4180602
H0 H 1.0  0.7484589  0.5755887  0.4172442
H0 H 1.0  0.7324943  0.5768304  0.4293529
H0 H 1.0  0.7197208  0.5609929  0.3976183
H0 H 1.0  0.7542520  0.5526738  0.4102650
H0 H 1.0  0.7491224  0.5813453  0.4243858
H0 H 1.0  0.7458743  0.5876235  0.4231607
H0 H 1.0  0.7374630  0.5844928  0.4282613
H0 H 1.0  0.7433658  0.5845406  0.4323377
H0 H 1.0  0.7191061  0.5685014  0.3923425
H0 H 1.0  0.7135110  0.5726360  0.3940908
H0 H 1.0  0.7592482  0.5563317  0.4034641
H0 H 1.0  0.7590561  0.5523743  0.3974838
H0 H 1.0  0.7442465  0.5630090  0.3962555
H0 H 1.0  0.7469178  0.5570273  0.4333885
H0 H 1.0  0.7123225  0.5654844  0.4208925
H0 H 1.0  0.7339519  0.5412705  0.4016412
N0 N 1.0  0.7422251  0.5812516  0.4187231
N0 N 1.0  0.7409880  0.5765519  0.4303028
N0 N 1.0  0.7163845  0.5681791  0.4008357
N0 N 1.0  0.7519086  0.5514311  0.4021356
N0 N 1.0  0.7515952  0.5638835  0.4005396
N0 N 1.0  0.7184537  0.5625537  0.4343485
N0 N 1.0  0.7110808  0.5581851  0.4251707
N0 N 1.0  0.7304279  0.5363239  0.4076610
N0 N 1.0  0.7269750  0.5742026  0.3977967
N0 N 1.0  0.7423147  0.5504221  0.4362714
N0 N 1.0  0.7193961  0.5419253  0.4055097
N0 N 1.0  0.7473686  0.5432507  0.4272873
C1 C 1.0  0.5307858  0.3301346  0.6114440
C1 C 1.0  0.5213728  0.3681242  0.6279858
C1 C 1.0  0.5500384  0.3582351  0.6558094
C1 C 1.0  0.5587926  0.3562521  0.6156515
C1 C 1.0  0.5426903  0.3262649  0.6389632
C1 C 1.0  0.5379450  0.3608874  0.6489127
C1 C 1.0  0.5584919  0.3546281  0.6297274
C1 C 1.0  0.5325197  0.3632464  0.6207190
C1 C 1.0  0.5515224  0.3227795  0.6407952
C1 C 1.0  0.5450024  0.3621492  0.6554021
C1 C 1.0  0.5619072  0.3573948  0.6211145
C1 C 1.0  0.5252916  0.3692286  0.6230587
C1 C 1.0  0.5282964  0.3310547  0.6351873
C1 C 1.0  0.5260520  0.3510291  0.6460199
C1 C 1.0  0.5561676  0.3414297  0.6379371
C1 C 1.0  0.5346156  0.3489203  0.6146071
C1 C 1.0  0.5286385  0.3310744  0.6294075
C1 C 1.0  0.5236406  0.3536881  0.6414653
C1 C 1.0  0.5543577  0.3436889  0.6429622
C1 C 1.0  0.5404023  0.3488311  0.6142407
C1 C 1.0  0.5335020  0.3295474  0.6266426
C1 C 1.0  0.5258072  0.3586127  0.6393258
C1 C 1.0  0.5538819  0.3494093  0.6437240
C1 C 1.0  0.5436230  0.3533324  0.6159409
C1 C 1.0  0.5380950  0.3279970  0.6298094
C1 C 1.0  0.5305201  0.3608706  0.6418407
C1 C 1.0  0.5552471  0.3529005  0.6392996
C1 C 1.0  0.5409240  0.3580025  0.6180710
C1 C 1.0  0.5379099  0.3279263  0.6356051
C1 C 1.0  0.5330414  0.3583358  0.6463951
C1 C 1.0  0.5570690  0.3507981  0.6342216
C1 C 1.0  0.5351547  0.3582439  0.6184999
C1 C 1.0  0.5329815  0.3294778  0.6382189
C1 C 1.0  0.5307532  0.3534078  0.6484215
C1 C 1.0  0.5574930  0.3450463  0.6336144
C1 C 1.0  0.5320682  0.3536547  0.6167556
C1 C 1.0  0.5230940  0.3326464  0.6378881
C1 C 1.0  0.5237859  0.3458857  0.6483220
C1 C 1.0  0.5567229  0.3354378  0.6371107
C1 C 1.0  0.5311981  0.3442371  0.6127949
C1 C 1.0  0.5168526  0.3339361  0.6451603
C1 C 1.0  0.5174896  0.3386336  0.6494476
C1 C 1.0  0.5568497  0.3260761  0.6395283
C1 C 1.0  0.5292141  0.3356971  0.6087164
C1 C 1.0  0.5338892  0.3295123  0.6205813
C1 C 1.0  0.5231053  0.3612627  0.6345752
C1 C 1.0  0.5520094  0.3515755  0.6490805
C1 C 1.0  0.5496691  0.3530552  0.6154336
H1 H 1.0  0.5350332  0.3290608  0.6102855
H1 H 1.0  0.5282304  0.3268729  0.6096550
H1 H 1.0  0.5179705  0.3654669  0.6266093
H1 H 1.0  0.5194093  0.3720106  0.6291721
H1 H 1.0  0.5489833  0.3547315  0.6584825
H1 H 1.0  0.5533705  0.3603839  0.6579661
H1 H 1.0  0.5599144  0.3521307  0.6141375
H1 H 1.0  0.5603073  0.3591038  0.6124987
H1 H 1.0  0.5421791  0.3269068  0.6433881
H1 H 1.0  0.5396137  0.3643850  0.6466257
H1 H 1.0  0.5574696  0.3589332  0.6305480
H1 H 1.0  0.5353861  0.3662724  0.6224150
H1 H 1.0  0.5504541  0.3233084  0.6451671
H1 H 1.0  0.5524013  0.3183767  0.6403345
H1 H 1.0  0.5461430  0.3657859  0.6529503
H1 H 1.0  0.5440846  0.3637599  0.6595169
H1 H 1.0  0.5609952  0.3616160  0.6224881
H1 H 1.0  0.5663431  0.3573732  0.6202827
H1 H 1.0  0.5285439  0.3721018  0.6243638
H1 H 1.0  0.5230028  0.3714363  0.6198564
H1 H 1.0  0.5250710  0.3322731  0.6269790
H1 H 1.0  0.5200006  0.3518694  0.6395935
H1 H 1.0  0.5533307  0.3409113  0.6463223
H1 H 1.0  0.5423954  0.3451809  0.6125779
H1 H 1.0  0.5418949  0.3267970  0.6277651
H1 H 1.0  0.5322115  0.3646821  0.6402061
H1 H 1.0  0.5548912  0.3573289  0.6398664
H1 H 1.0  0.5433936  0.3614990  0.6193884
H1 H 1.0  0.5327394  0.3294508  0.6426910
H1 H 1.0  0.5326840  0.3514306  0.6519457
H1 H 1.0  0.5589040  0.3433967  0.6296967
H1 H 1.0  0.5276038  0.3538199  0.6170744
H1 H 1.0  0.5199677  0.3342901  0.6350998
H1 H 1.0  0.5263432  0.3439708  0.6514911
H1 H 1.0  0.5576400  0.3342133  0.6328786
H1 H 1.0  0.5268279  0.3446149  0.6137991
H1 H 1.0  0.5139170  0.3352342  0.6419613
H1 H 1.0  0.5148979  0.3303991  0.6471698
H1 H 1.0  0.5202154  0.3372356  0.6527871
H1 H 1.0  0.5134940  0.3393402  0.6514241
H1 H 1.0  0.5580687  0.3253313  0.6352277
H1 H 1.0  0.5602219  0.3243835  0.6420044
H1 H 1.0  0.5248818  0.3366384  0.6096539
H1 H 1.0  0.5293547  0.3352004  0.6042327
H1 H 1.0  0.5380283  0.3287737  0.6189775
H1 H 1.0  0.5198317  0.3588197  0.6326864
H1 H 1.0  0.5505725  0.3484363  0.6519670
H1 H 1.0  0.5512598  0.3490210  0.6142313
N1 N 1.0  0.5222244  0.3321664  0.6430695
N1 N 1.0  0.5191994  0.3437715  0.6467952
N1 N 1.0  0.5561976  0.3318918  0.6409815
N1 N 1.0  0.5331133  0.3400367  0.6102411
N1 N 1.0  0.5297606  0.3302675  0.6173846
N1 N 1.0  0.5401275  0.3592094  0.6534136
N1 N 1.0  0.5520394  0.3567007  0.6503322
N1 N 1.0  0.5528671  0.3571602  0.6163036
N1 N 1.0  0.5471141  0.3242206  0.6369416
N1 N 1.0  0.5244190  0.3660363  0.6327525
N1 N 1.0  0.5607501  0.3531181  0.6252047
N1 N 1.0  0.5273076  0.3640619  0.6206923
C2 C 1.0  0.6120780  0.4910209  0.3529050
C2 C 1.0  0.6018304  0.4960715  0.3938306
C2 C 1.0  0.5762908  0.4645773  0.3867957
C2 C 1.0  0.6161454  0.4613120  0.3770928
C2 C 1.0  0.5859424  0.4758256  0.3530289
C2 C 1.0  0.5820620  0.4773097  0.3891253
C2 C 1.0  0.6020786  0.4598446  0.3780025
C2 C 1.0  0.6093514  0.4862640  0.3868955
C2 C 1.0  0.5845680  0.4670342  0.3492435
C2 C 1.0  0.5768086  0.4694003  0.3909570
C2 C 1.0  0.6113997  0.4574469  0.3789338
C2 C 1.0  0.6073093  0.4927812  0.3937410
C2 C 1.0  0.5887888  0.4903064  0.3581849
C2 C 1.0  0.5816413  0.4900035  0.3798685
C2 C 1.0  0.5913552  0.4617885  0.3666788
C2 C 1.0  0.6129191  0.4857817  0.3715977
C2 C 1.0  0.5944715  0.4907281  0.3571593
C2 C 1.0  0.5862869  0.4928441  0.3818631
C2 C 1.0  0.5866539  0.4627937  0.3699220
C2 C 1.0  0.6139520  0.4801074  0.3709948
C2 C 1.0  0.5974684  0.4863626  0.3547950
C2 C 1.0  0.5895423  0.4907110  0.3861497
C2 C 1.0  0.5869101  0.4628501  0.3757066
C2 C 1.0  0.6135098  0.4764485  0.3754605
C2 C 1.0  0.5946422  0.4814847  0.3534738
C2 C 1.0  0.5880696  0.4855911  0.3884413
C2 C 1.0  0.5920340  0.4618900  0.3782465
C2 C 1.0  0.6119714  0.4785827  0.3806286
C2 C 1.0  0.5889533  0.4809082  0.3544399
C2 C 1.0  0.5834603  0.4826349  0.3865599
C2 C 1.0  0.5968172  0.4608712  0.3751469
C2 C 1.0  0.6109077  0.4842231  0.3813905
C2 C 1.0  0.5861006  0.4853566  0.3568067
C2 C 1.0  0.5803000  0.4849034  0.3822596
C2 C 1.0  0.5963983  0.4608474  0.3693628
C2 C 1.0  0.6113927  0.4877599  0.3768204
C2 C 1.0  0.5858259  0.4950123  0.3606280
C2 C 1.0  0.5781750  0.4922256  0.3754036
C2 C 1.0  0.5911214  0.4616769  0.3606104
C2 C 1.0  0.6134135  0.4896602  0.3669492
C2 C 1.0  0.5782236  0.5001609  0.3636610
C2 C 1.0  0.5749850  0.4987075  0.3689761
C2 C 1.0  0.5870496  0.4617472  0.3518401
C2 C 1.0  0.6155779  0.4926304  0.3580052
C2 C 1.0  0.6034209  0.4867798  0.3536624
C2 C 1.0  0.5943427  0.4938656  0.3881236
C2 C 1.0  0.5818610  0.4638787  0.3789218
C2 C 1.0  0.6146766  0.4705464  0.3746281
H2 H 1.0  0.6135178  0.4870287  0.3513164
H2 H 1.0  0.6129154  0.4939650  0.3495884
H2 H 1.0  0.6022756  0.4997662  0.3912456
H2 H 1.0  0.6011559  0.4976451  0.3980061
H2 H 1.0  0.5729102  0.4654619  0.3839109
H2 H 1.0  0.5749822  0.4608772  0.3890246
H2 H 1.0  0.6169955  0.4606275  0.3726944
H2 H 1.0  0.6199286  0.4600715  0.3792175
H2 H 1.0  0.5816834  0.4757134  0.3544782
H2 H 1.0  0.5851382  0.4757672  0.3920244
H2 H 1.0  0.6019507  0.4605117  0.3824512
H2 H 1.0  0.6085985  0.4830373  0.3899404
H2 H 1.0  0.5802732  0.4674865  0.3506159
H2 H 1.0  0.5843096  0.4664668  0.3447736
H2 H 1.0  0.5800082  0.4683946  0.3940047
H2 H 1.0  0.5729823  0.4696782  0.3933340
H2 H 1.0  0.6107301  0.4579366  0.3833891
H2 H 1.0  0.6127377  0.4531672  0.3784206
H2 H 1.0  0.6069556  0.4892324  0.3965369
H2 H 1.0  0.6105670  0.4953472  0.3955214
H2 H 1.0  0.5966352  0.4945132  0.3581857
H2 H 1.0  0.5873418  0.4967933  0.3800323
H2 H 1.0  0.5827405  0.4635202  0.3678685
H2 H 1.0  0.6151385  0.4785544  0.3669648
H2 H 1.0  0.5968692  0.4780588  0.3516401
H2 H 1.0  0.5905702  0.4839230  0.3917616
H2 H 1.0  0.5922561  0.4619243  0.3827195
H2 H 1.0  0.6116273  0.4757727  0.3840993
H2 H 1.0  0.5817042  0.4850085  0.3575871
H2 H 1.0  0.5767280  0.4826367  0.3807899
H2 H 1.0  0.6000841  0.4600577  0.3669440
H2 H 1.0  0.6105783  0.4921276  0.3773865
H2 H 1.0  0.5884756  0.4983836  0.3619932
H2 H 1.0  0.5750358  0.4893823  0.3738837
H2 H 1.0  0.5951334  0.4613941  0.3585917
H2 H 1.0  0.6119810  0.4938326  0.3678373
H2 H 1.0  0.5812329  0.5034166  0.3645998
H2 H 1.0  0.5753766  0.5020251  0.3606965
H2 H 1.0  0.5717952  0.4956466  0.3679804
H2 H 1.0  0.5727095  0.5023631  0.3703291
H2 H 1.0  0.5912531  0.4611481  0.3502566
H2 H 1.0  0.5847250  0.4581763  0.3503528
H2 H 1.0  0.6143191  0.4967431  0.3594315
H2 H 1.0  0.6198768  0.4931091  0.3567169
H2 H 1.0  0.6053440  0.4829350  0.3523327
H2 H 1.0  0.5953426  0.4974887  0.3856486
H2 H 1.0  0.5782937  0.4650932  0.3764619
H2 H 1.0  0.6152948  0.4693520  0.3703337
N2 N 1.0  0.5805789  0.4952168  0.3611376
N2 N 1.0  0.5787255  0.4970825  0.3734174
N2 N 1.0  0.5866279  0.4618817  0.3578537
N2 N 1.0  0.6153582  0.4883318  0.3622283
N2 N 1.0  0.6061849  0.4912458  0.3541619
N2 N 1.0  0.5776226  0.4746487  0.3881017
N2 N 1.0  0.5815898  0.4634026  0.3841691
N2 N 1.0  0.6149683  0.4670410  0.3785603
N2 N 1.0  0.5880661  0.4718258  0.3503220
N2 N 1.0  0.5971592  0.4925432  0.3923843
N2 N 1.0  0.6064817  0.4582882  0.3755481
N2 N 1.0  0.6089047  0.4913814  0.3880970
C3 C 1.0  0.3314664  0.4797397  0.5612292
C3 C 1.0  0.3089898  0.4817804  0.5252278
C3 C 1.0  0.3017969  0.5205352  0.5370610
C3 C 1.0  0.3404178  0.5064865  0.5349856
C3 C 1.0  0.3150325  0.5043452  0.5674353
C3 C 1.0  0.3009021  0.5067166  0.5340446
C3 C 1.0  0.3285726  0.5136788  0.5379561
C3 C 1.0  0.3214981  0.4871844  0.5291254
C3 C 1.0  0.3185256  0.5126815  0.5708724
C3 C 1.0  0.2990893  0.5161816  0.5332447
C3 C 1.0  0.3373774  0.5120663  0.5342985
C3 C 1.0  0.3151188  0.4825049  0.5235654
C3 C 1.0  0.3100875  0.4903102  0.5626444
C3 C 1.0  0.2979159  0.4948081  0.5438564
C3 C 1.0  0.3216630  0.5156724  0.5519305
C3 C 1.0  0.3290932  0.4852524  0.5427478
C3 C 1.0  0.3151283  0.4875215  0.5620635
C3 C 1.0  0.3002122  0.4904259  0.5408309
C3 C 1.0  0.3162615  0.5168892  0.5502057
C3 C 1.0  0.3324943  0.4899487  0.5426661
C3 C 1.0  0.3201885  0.4901143  0.5632046
C3 C 1.0  0.3027061  0.4912731  0.5356747
C3 C 1.0  0.3148329  0.5170718  0.5445971
C3 C 1.0  0.3323609  0.4937193  0.5382739
C3 C 1.0  0.3201187  0.4956370  0.5649430
C3 C 1.0  0.3028926  0.4966694  0.5335581
C3 C 1.0  0.3189551  0.5159791  0.5406674
C3 C 1.0  0.3286947  0.4927176  0.5338936
C3 C 1.0  0.3151529  0.4985654  0.5655725
C3 C 1.0  0.3006436  0.5011483  0.5364576
C3 C 1.0  0.3243928  0.5147493  0.5422309
C3 C 1.0  0.3252361  0.4880742  0.5338295
C3 C 1.0  0.3101829  0.4958381  0.5643941
C3 C 1.0  0.2981802  0.5001380  0.5416091
C3 C 1.0  0.3256667  0.5146042  0.5478867
C3 C 1.0  0.3254863  0.4843908  0.5383016
C3 C 1.0  0.3048944  0.4873988  0.5614407
C3 C 1.0  0.2952526  0.4939566  0.5492483
C3 C 1.0  0.3232137  0.5155140  0.5578012
C3 C 1.0  0.3292328  0.4812500  0.5473148
C3 C 1.0  0.2953316  0.4860341  0.5609995
C3 C 1.0  0.2916272  0.4890037  0.5567203
C3 C 1.0  0.3221227  0.5166156  0.5673458
C3 C 1.0  0.3324026  0.4771319  0.5554694
C3 C 1.0  0.3254952  0.4872120  0.5626503
C3 C 1.0  0.3050131  0.4865405  0.5326461
C3 C 1.0  0.3091281  0.5184092  0.5429979
C3 C 1.0  0.3360363  0.4985539  0.5383597
H3 H 1.0  0.3348050  0.4826813  0.5620873
H3 H 1.0  0.3319133  0.4765233  0.5643635
H3 H 1.0  0.3085818  0.4780864  0.5278201
H3 H 1.0  0.3065824  0.4808735  0.5215198
H3 H 1.0  0.2993139  0.5209568  0.5408281
H3 H 1.0  0.3015588  0.5245694  0.5350510
H3 H 1.0  0.3426740  0.5064996  0.5389158
H3 H 1.0  0.3436101  0.5061775  0.5318106
H3 H 1.0  0.3109792  0.5062898  0.5672321
H3 H 1.0  0.3033881  0.5070193  0.5303060
H3 H 1.0  0.3269355  0.5133863  0.5337744
H3 H 1.0  0.3213172  0.4906069  0.5262093
H3 H 1.0  0.3142304  0.5141233  0.5707896
H3 H 1.0  0.3197928  0.5130415  0.5751891
H3 H 1.0  0.3014193  0.5159543  0.5293644
H3 H 1.0  0.2949894  0.5176476  0.5320572
H3 H 1.0  0.3353419  0.5121590  0.5302506
H3 H 1.0  0.3404436  0.5153743  0.5341365
H3 H 1.0  0.3154866  0.4860408  0.5207549
H3 H 1.0  0.3163853  0.4789325  0.5211155
H3 H 1.0  0.3151567  0.4832483  0.5607217
H3 H 1.0  0.3000157  0.4862934  0.5425468
H3 H 1.0  0.3131480  0.5177233  0.5533154
H3 H 1.0  0.3352959  0.4906341  0.5460927
H3 H 1.0  0.3239754  0.4977244  0.5658526
H3 H 1.0  0.3048128  0.4973487  0.5295691
H3 H 1.0  0.3178750  0.5161188  0.5363232
H3 H 1.0  0.3285767  0.4956176  0.5304824
H3 H 1.0  0.3062957  0.4980146  0.5648547
H3 H 1.0  0.2964306  0.5035862  0.5438689
H3 H 1.0  0.3298674  0.5136590  0.5491203
H3 H 1.0  0.3228229  0.4807899  0.5382723
H3 H 1.0  0.3054191  0.4833209  0.5596113
H3 H 1.0  0.2941297  0.4977474  0.5513973
H3 H 1.0  0.3273758  0.5139970  0.5585932
H3 H 1.0  0.3260235  0.4781006  0.5471373
H3 H 1.0  0.2963356  0.4818879  0.5594702
H3 H 1.0  0.2929303  0.4853404  0.5647574
H3 H 1.0  0.2904026  0.4930441  0.5583672
H3 H 1.0  0.2877692  0.4866993  0.5562997
H3 H 1.0  0.3264586  0.5153325  0.5676468
H3 H 1.0  0.3219963  0.5207336  0.5691883
H3 H 1.0  0.3292169  0.4739966  0.5547238
H3 H 1.0  0.3362943  0.4748470  0.5555312
H3 H 1.0  0.3291192  0.4898353  0.5631349
H3 H 1.0  0.3050846  0.4826892  0.5349731
H3 H 1.0  0.3062281  0.5186330  0.5464319
H3 H 1.0  0.3382722  0.4991323  0.5422220
N3 N 1.0  0.3001186  0.4894081  0.5624346
N3 N 1.0  0.2942890  0.4891980  0.5513134
N3 N 1.0  0.3200099  0.5170204  0.5617128
N3 N 1.0  0.3327936  0.4813779  0.5512055
N3 N 1.0  0.3259119  0.4820411  0.5616895
N3 N 1.0  0.2984375  0.5109073  0.5360941
N3 N 1.0  0.3076128  0.5192619  0.5380168
N3 N 1.0  0.3366260  0.5018507  0.5342831
N3 N 1.0  0.3192817  0.5069457  0.5691727
N3 N 1.0  0.3068002  0.4868303  0.5276905
N3 N 1.0  0.3337207  0.5131324  0.5389729
N3 N 1.0  0.3186660  0.4827876  0.5284333
C4 C 1.0  0.6345254  0.5988676  0.4818855
C4 C 1.0  0.6565262  0.5909983  0.4463962
C4 C 1.0  0.6262983  0.5641129  0.4388387
C4 C 1.0  0.6172690  0.6032636  0.4477226
C4 C 1.0  0.6221052  0.5722982  0.4745500
C4 C 1.0  0.6385418  0.5704095  0.4422005
C4 C 1.0  0.6170359  0.5892256  0.4457886
C4 C 1.0  0.6443575  0.5978156  0.4489060
C4 C 1.0  0.6126188  0.5704392  0.4743010
C4 C 1.0  0.6323746  0.5650088  0.4370711
C4 C 1.0  0.6147579  0.5985009  0.4442785
C4 C 1.0  0.6532138  0.5963553  0.4453086
C4 C 1.0  0.6372555  0.5758839  0.4759621
C4 C 1.0  0.6462915  0.5699036  0.4558637
C4 C 1.0  0.6146877  0.5779787  0.4565119
C4 C 1.0  0.6374257  0.6005402  0.4627448
C4 C 1.0  0.6369227  0.5815142  0.4772710
C4 C 1.0  0.6494579  0.5747390  0.4553915
C4 C 1.0  0.6171822  0.5734930  0.4538124
C4 C 1.0  0.6319627  0.6013552  0.4609785
C4 C 1.0  0.6318223  0.5842371  0.4777186
C4 C 1.0  0.6491175  0.5781490  0.4507246
C4 C 1.0  0.6196059  0.5740608  0.4485842
C4 C 1.0  0.6304993  0.6010351  0.4553855
C4 C 1.0  0.6269866  0.5811879  0.4767987
C4 C 1.0  0.6454818  0.5766364  0.4464669
C4 C 1.0  0.6195155  0.5792799  0.4460581
C4 C 1.0  0.6346512  0.5998459  0.4515153
C4 C 1.0  0.6271545  0.5755433  0.4754796
C4 C 1.0  0.6422551  0.5718396  0.4467896
C4 C 1.0  0.6170636  0.5838546  0.4486244
C4 C 1.0  0.6401505  0.5990075  0.4531219
C4 C 1.0  0.6323238  0.5729670  0.4750692
C4 C 1.0  0.6427081  0.5685282  0.4515283
C4 C 1.0  0.6146783  0.5831254  0.4538599
C4 C 1.0  0.6414577  0.5993609  0.4587607
C4 C 1.0  0.6426963  0.5732100  0.4755852
C4 C 1.0  0.6466503  0.5662764  0.4607221
C4 C 1.0  0.6120956  0.5774163  0.4619763
C4 C 1.0  0.6390107  0.6009097  0.4685968
C4 C 1.0  0.6490225  0.5659517  0.4746909
C4 C 1.0  0.6500598  0.5629575  0.4691401
C4 C 1.0  0.6087529  0.5728843  0.4698369
C4 C 1.0  0.6379119  0.6026862  0.4780382
C4 C 1.0  0.6314273  0.5901308  0.4791324
C4 C 1.0  0.6525529  0.5831478  0.4504068
C4 C 1.0  0.6221281  0.5692273  0.4459074
C4 C 1.0  0.6247275  0.6019641  0.4537383
H4 H 1.0  0.6301648  0.6000902  0.4817270
H4 H 1.0  0.6357922  0.5996206  0.4861513
H4 H 1.0  0.6587977  0.5914235  0.4502938
H4 H 1.0  0.6597143  0.5906000  0.4432270
H4 H 1.0  0.6260878  0.5606127  0.4417089
H4 H 1.0  0.6239198  0.5628067  0.4352321
H4 H 1.0  0.6147887  0.6038540  0.4514691
H4 H 1.0  0.6168217  0.6071133  0.4454105
H4 H 1.0  0.6228207  0.5681217  0.4730346
H4 H 1.0  0.6381756  0.5735854  0.4390339
H4 H 1.0  0.6194839  0.5893582  0.4420148
H4 H 1.0  0.6427172  0.5971231  0.4447732
H4 H 1.0  0.6138180  0.5662410  0.4730881
H4 H 1.0  0.6102727  0.5699232  0.4781218
H4 H 1.0  0.6325515  0.5683331  0.4339962
H4 H 1.0  0.6338051  0.5613265  0.4348889
H4 H 1.0  0.6170753  0.5980875  0.4404060
H4 H 1.0  0.6105846  0.5996704  0.4430194
H4 H 1.0  0.6511573  0.5960375  0.4412829
H4 H 1.0  0.6561137  0.5997852  0.4448682
H4 H 1.0  0.6406770  0.5838510  0.4779827
H4 H 1.0  0.6522404  0.5758213  0.4587302
H4 H 1.0  0.6171981  0.5695006  0.4558422
H4 H 1.0  0.6288269  0.6022730  0.4640421
H4 H 1.0  0.6229995  0.5832015  0.4771258
H4 H 1.0  0.6452048  0.5792563  0.4428448
H4 H 1.0  0.6213800  0.5797426  0.4420124
H4 H 1.0  0.6335446  0.5995978  0.4471824
H4 H 1.0  0.6325561  0.5686097  0.4740595
H4 H 1.0  0.6402248  0.5648111  0.4517991
H4 H 1.0  0.6127721  0.5866488  0.4558630
H4 H 1.0  0.6457057  0.5987196  0.4600268
H4 H 1.0  0.6461888  0.5760367  0.4758346
H4 H 1.0  0.6435994  0.5629699  0.4608148
H4 H 1.0  0.6107987  0.5813030  0.4638371
H4 H 1.0  0.6432460  0.5996625  0.4694673
H4 H 1.0  0.6522154  0.5691107  0.4752927
H4 H 1.0  0.6496425  0.5630115  0.4780583
H4 H 1.0  0.6470298  0.5596215  0.4686642
H4 H 1.0  0.6540601  0.5608773  0.4693437
H4 H 1.0  0.6073379  0.5769753  0.4711778
H4 H 1.0  0.6050116  0.5703689  0.4696275
H4 H 1.0  0.6423058  0.6016393  0.4784006
H4 H 1.0  0.6375941  0.6069230  0.4795606
H4 H 1.0  0.6272826  0.5918545  0.4788168
H4 H 1.0  0.6547759  0.5841302  0.4541944
H4 H 1.0  0.6224024  0.5655743  0.4485213
H4 H 1.0  0.6218383  0.6023121  0.4571708
N4 N 1.0  0.6433634  0.5680071  0.4750205
N4 N 1.0  0.6502202  0.5668763  0.4645604
N4 N 1.0  0.6113770  0.5727903  0.4644088
N4 N 1.0  0.6357552  0.6025544  0.4724086
N4 N 1.0  0.6355526  0.5930606  0.4806267
N4 N 1.0  0.6359286  0.5658378  0.4418714
N4 N 1.0  0.6238731  0.5692227  0.4409285
N4 N 1.0  0.6231458  0.6023528  0.4487202
N4 N 1.0  0.6172412  0.5741433  0.4754297
N4 N 1.0  0.6529618  0.5861446  0.4460840
N4 N 1.0  0.6143807  0.5934382  0.4475319
N4 N 1.0  0.6495306  0.5975997  0.4499178
C5 C 1.0  0.5093722  0.6074480  0.6560452
C5 C 1.0  0.5439150  0.5912767  0.6373164
C5 C 1.0  0.5439926  0.6268552  0.6166315
C5 C 1.0  0.5425439  0.6269661  0.6577548
C5 C 1.0  0.5104406  0.6255857  0.6318812
C5 C 1.0  0.5427500  0.6133236  0.6206568
C5 C 1.0  0.5416167  0.6301780  0.6439822
C5 C 1.0  0.5420402  0.6015224  0.6469270
C5 C 1.0  0.5097030  0.6352254  0.6320884
C5 C 1.0  0.5462904  0.6209407  0.6158654
C5 C 1.0  0.5447990  0.6307175  0.6530972
C5 C 1.0  0.5458352  0.5935569  0.6429703
C5 C 1.0  0.5107498  0.6099623  0.6323266
C5 C 1.0  0.5297878  0.6044426  0.6209927
C5 C 1.0  0.5287350  0.6335746  0.6356439
C5 C 1.0  0.5286076  0.6062911  0.6535465
C5 C 1.0  0.5105729  0.6090338  0.6380389
C5 C 1.0  0.5314187  0.6004477  0.6248672
C5 C 1.0  0.5306391  0.6323149  0.6303129
C5 C 1.0  0.5301463  0.6116383  0.6551801
C5 C 1.0  0.5103512  0.6134180  0.6418282
C5 C 1.0  0.5366407  0.6005914  0.6273637
C5 C 1.0  0.5360202  0.6303869  0.6293867
C5 C 1.0  0.5354569  0.6137128  0.6541699
C5 C 1.0  0.5103309  0.6188313  0.6397729
C5 C 1.0  0.5402680  0.6048796  0.6259184
C5 C 1.0  0.5395265  0.6297046  0.6339549
C5 C 1.0  0.5392705  0.6103067  0.6514335
C5 C 1.0  0.5105043  0.6199245  0.6340803
C5 C 1.0  0.5387873  0.6089414  0.6220667
C5 C 1.0  0.5377732  0.6309191  0.6393379
C5 C 1.0  0.5378857  0.6049454  0.6497406
C5 C 1.0  0.5107233  0.6154401  0.6304237
C5 C 1.0  0.5335218  0.6086608  0.6196537
C5 C 1.0  0.5323552  0.6328410  0.6401024
C5 C 1.0  0.5325269  0.6030119  0.6508247
C5 C 1.0  0.5109341  0.6052292  0.6285241
C5 C 1.0  0.5243362  0.6043040  0.6183187
C5 C 1.0  0.5231133  0.6356410  0.6366544
C5 C 1.0  0.5230615  0.6040613  0.6546251
C5 C 1.0  0.5107658  0.6005960  0.6200384
C5 C 1.0  0.5156618  0.6007589  0.6159329
C5 C 1.0  0.5143076  0.6389752  0.6344527
C5 C 1.0  0.5141142  0.6037930  0.6582828
C5 C 1.0  0.5101203  0.6124870  0.6478257
C5 C 1.0  0.5381705  0.5962858  0.6313654
C5 C 1.0  0.5378344  0.6291667  0.6237201
C5 C 1.0  0.5368819  0.6193259  0.6560008
H5 H 1.0  0.5094911  0.6114721  0.6581257
H5 H 1.0  0.5054331  0.6056183  0.6572717
H5 H 1.0  0.5403350  0.5885712  0.6379456
H5 H 1.0  0.5471392  0.5885800  0.6356734
H5 H 1.0  0.5404738  0.6274541  0.6138399
H5 H 1.0  0.5471053  0.6298093  0.6152328
H5 H 1.0  0.5388392  0.6288747  0.6595352
H5 H 1.0  0.5455447  0.6268808  0.6611245
H5 H 1.0  0.5111343  0.6258747  0.6274441
H5 H 1.0  0.5464569  0.6133820  0.6232071
H5 H 1.0  0.5454904  0.6281604  0.6428975
H5 H 1.0  0.5458374  0.6036903  0.6458630
H5 H 1.0  0.5101277  0.6350157  0.6275818
H5 H 1.0  0.5057133  0.6372147  0.6327918
H5 H 1.0  0.5499722  0.6204308  0.6184581
H5 H 1.0  0.5477807  0.6205045  0.6116278
H5 H 1.0  0.5486517  0.6289458  0.6514987
H5 H 1.0  0.5459954  0.6346845  0.6548863
H5 H 1.0  0.5495758  0.5960449  0.6423746
H5 H 1.0  0.5471372  0.5900969  0.6455590
H5 H 1.0  0.5105850  0.6048374  0.6396048
H5 H 1.0  0.5285491  0.5971724  0.6259157
H5 H 1.0  0.5278583  0.6328785  0.6268476
H5 H 1.0  0.5271326  0.6141922  0.6572912
H5 H 1.0  0.5101569  0.6222838  0.6426205
H5 H 1.0  0.5443149  0.6050090  0.6278332
H5 H 1.0  0.5436945  0.6282188  0.6332629
H5 H 1.0  0.5433863  0.6118874  0.6506449
H5 H 1.0  0.5108554  0.6161830  0.6260090
H5 H 1.0  0.5323551  0.6117895  0.6166690
H5 H 1.0  0.5309777  0.6337908  0.6442570
H5 H 1.0  0.5314339  0.5988666  0.6495277
H5 H 1.0  0.5114792  0.6012391  0.6305323
H5 H 1.0  0.5233892  0.6079230  0.6158175
H5 H 1.0  0.5219866  0.6359401  0.6410010
H5 H 1.0  0.5222335  0.6000900  0.6526775
H5 H 1.0  0.5110134  0.5967951  0.6224938
H5 H 1.0  0.5069259  0.6002224  0.6176963
H5 H 1.0  0.5152662  0.6044229  0.6132956
H5 H 1.0  0.5153045  0.5972513  0.6131150
H5 H 1.0  0.5137226  0.6394032  0.6389261
H5 H 1.0  0.5137696  0.6431419  0.6328040
H5 H 1.0  0.5138333  0.5996804  0.6564010
H5 H 1.0  0.5134513  0.6031038  0.6626937
H5 H 1.0  0.5105067  0.6162177  0.6503121
H5 H 1.0  0.5348063  0.5935286  0.6325198
H5 H 1.0  0.5345668  0.6293501  0.6206312
H5 H 1.0  0.5334096  0.6217138  0.6575792
N5 N 1.0  0.5104901  0.6056694  0.6232855
N5 N 1.0  0.5209326  0.6003046  0.6188261
N5 N 1.0  0.5197649  0.6370039  0.6328120
N5 N 1.0  0.5194536  0.6065096  0.6575955
N5 N 1.0  0.5095095  0.6077296  0.6500234
N5 N 1.0  0.5419909  0.6168108  0.6167709
N5 N 1.0  0.5428138  0.6279875  0.6224356
N5 N 1.0  0.5417645  0.6213149  0.6558007
N5 N 1.0  0.5096363  0.6298684  0.6348558
N5 N 1.0  0.5430220  0.5957452  0.6333672
N5 N 1.0  0.5405827  0.6317484  0.6489116
N5 N 1.0  0.5413402  0.5964179  0.6457934
C6 C 1.0  0.5233240  0.6224824  0.3532725
C6 C 1.0  0.5240873  0.5899868  0.3806386
C6 C 1.0  0.4836335  0.5970375  0.3833695
C6 C 1.0  0.5011497  0.5917108  0.3465178
C6 C 1.0  0.4967762  0.6273063  0.3669088
C6 C 1.0  0.4975976  0.5961772  0.3856312
C6 C 1.0  0.4926227  0.5952204  0.3572804
C6 C 1.0  0.5193297  0.5913192  0.3673555
C6 C 1.0  0.4883969  0.6290054  0.3623911
C6 C 1.0  0.4881985  0.5942902  0.3868995
C6 C 1.0  0.4954650  0.5906576  0.3492428
C6 C 1.0  0.5241257  0.5874129  0.3747883
C6 C 1.0  0.5108340  0.6252932  0.3734440
C6 C 1.0  0.5078040  0.6079051  0.3879297
C6 C 1.0  0.4882113  0.6095813  0.3618961
C6 C 1.0  0.5201067  0.6039056  0.3579763
C6 C 1.0  0.5141041  0.6244305  0.3687445
C6 C 1.0  0.5127299  0.6052503  0.3864074
C6 C 1.0  0.4867655  0.6084580  0.3673987
C6 C 1.0  0.5157770  0.6026881  0.3543157
C6 C 1.0  0.5118354  0.6244844  0.3634078
C6 C 1.0  0.5127899  0.5997331  0.3846523
C6 C 1.0  0.4871989  0.6031304  0.3696258
C6 C 1.0  0.5126204  0.5978627  0.3548426
C6 C 1.0  0.5061470  0.6254092  0.3628468
C6 C 1.0  0.5077563  0.5968622  0.3844173
C6 C 1.0  0.4891550  0.5988691  0.3662136
C6 C 1.0  0.5138663  0.5942153  0.3591757
C6 C 1.0  0.5027391  0.6262893  0.3674557
C6 C 1.0  0.5027556  0.5993731  0.3859051
C6 C 1.0  0.4906381  0.5998312  0.3607000
C6 C 1.0  0.5181580  0.5952902  0.3629111
C6 C 1.0  0.5051536  0.6262057  0.3727179
C6 C 1.0  0.5028600  0.6049048  0.3876418
C6 C 1.0  0.4901479  0.6052209  0.3586160
C6 C 1.0  0.5212281  0.6001654  0.3622512
C6 C 1.0  0.5134142  0.6252416  0.3789426
C6 C 1.0  0.5077025  0.6136771  0.3898173
C6 C 1.0  0.4877301  0.6151455  0.3595081
C6 C 1.0  0.5234697  0.6089345  0.3574330
C6 C 1.0  0.5139853  0.6263161  0.3885354
C6 C 1.0  0.5112930  0.6222059  0.3926232
C6 C 1.0  0.4852904  0.6244934  0.3590981
C6 C 1.0  0.5267391  0.6170808  0.3533769
C6 C 1.0  0.5152373  0.6236275  0.3584496
C6 C 1.0  0.5180632  0.5971239  0.3831436
C6 C 1.0  0.4855910  0.6021547  0.3754010
C6 C 1.0  0.5081560  0.5967521  0.3508771
H6 H 1.0  0.5205978  0.6224454  0.3496528
H6 H 1.0  0.5261263  0.6259527  0.3525849
H6 H 1.0  0.5273580  0.5931113  0.3809069
H6 H 1.0  0.5252609  0.5868120  0.3836237
H6 H 1.0  0.4825045  0.6010105  0.3852336
H6 H 1.0  0.4798938  0.5945239  0.3836296
H6 H 1.0  0.5008162  0.5952517  0.3437093
H6 H 1.0  0.5021514  0.5882048  0.3438586
H6 H 1.0  0.4945289  0.6273855  0.3708070
H6 H 1.0  0.4980079  0.5921284  0.3837111
H6 H 1.0  0.4933193  0.5913880  0.3595342
H6 H 1.0  0.5163183  0.5879969  0.3677344
H6 H 1.0  0.4866092  0.6293077  0.3665441
H6 H 1.0  0.4875837  0.6330114  0.3604779
H6 H 1.0  0.4891372  0.5901995  0.3851900
H6 H 1.0  0.4865495  0.5934794  0.3910216
H6 H 1.0  0.4957288  0.5869559  0.3518439
H6 H 1.0  0.4924876  0.5896056  0.3460182
H6 H 1.0  0.5210363  0.5841027  0.3746025
H6 H 1.0  0.5280862  0.5853480  0.3741421
H6 H 1.0  0.5185029  0.6237217  0.3692034
H6 H 1.0  0.5165675  0.6075493  0.3866263
H6 H 1.0  0.4852607  0.6118141  0.3699544
H6 H 1.0  0.5148935  0.6055645  0.3509981
H6 H 1.0  0.5043027  0.6254735  0.3587659
H6 H 1.0  0.5077784  0.5925918  0.3830670
H6 H 1.0  0.4894948  0.5947391  0.3679126
H6 H 1.0  0.5114415  0.5904737  0.3596011
H6 H 1.0  0.5026045  0.6268796  0.3763384
H6 H 1.0  0.4990049  0.6068674  0.3888010
H6 H 1.0  0.4912854  0.6059886  0.3543526
H6 H 1.0  0.5245551  0.6010163  0.3651265
H6 H 1.0  0.5177275  0.6239589  0.3789707
H6 H 1.0  0.5035784  0.6153962  0.3903515
H6 H 1.0  0.4894870  0.6155675  0.3553867
H6 H 1.0  0.5263228  0.6096506  0.3608385
H6 H 1.0  0.5183683  0.6252715  0.3880509
H6 H 1.0  0.5139659  0.6304281  0.3903956
H6 H 1.0  0.5069797  0.6234112  0.3933152
H6 H 1.0  0.5132871  0.6226521  0.3966476
H6 H 1.0  0.4868962  0.6243768  0.3548620
H6 H 1.0  0.4809705  0.6257286  0.3586723
H6 H 1.0  0.5296551  0.6172348  0.3568420
H6 H 1.0  0.5293268  0.6169337  0.3496820
H6 H 1.0  0.5128994  0.6232307  0.3546252
H6 H 1.0  0.5215660  0.5999450  0.3829886
H6 H 1.0  0.4846647  0.6058865  0.3777392
H6 H 1.0  0.5072714  0.6001485  0.3480606
N6 N 1.0  0.5108824  0.6265842  0.3833722
N6 N 1.0  0.5120454  0.6165131  0.3907837
N6 N 1.0  0.4854480  0.6192040  0.3619889
N6 N 1.0  0.5231420  0.6122413  0.3533353
N6 N 1.0  0.5205061  0.6233670  0.3585296
N6 N 1.0  0.4929746  0.5979258  0.3874771
N6 N 1.0  0.4852725  0.5973584  0.3775756
N6 N 1.0  0.5054888  0.5922045  0.3506759
N6 N 1.0  0.4943504  0.6280549  0.3622837
N6 N 1.0  0.5185854  0.5919799  0.3820938
N6 N 1.0  0.4934778  0.5955888  0.3520874
N6 N 1.0  0.5235152  0.5916574  0.3705490
C7 C 1.0  0.4953265  0.6227967  0.3349196
C7 C 1.0  0.4674542  0.5907465  0.3337479
C7 C 1.0  0.4837400  0.5837217  0.2966117
C7 C 1.0  0.5082068  0.5868881  0.3295447
C7 C 1.0  0.4954935  0.6176201  0.3051341
C7 C 1.0  0.4754209  0.5874233  0.3074717
C7 C 1.0  0.5027725  0.5866644  0.3164574
C7 C 1.0  0.4815248  0.5912571  0.3353631
C7 C 1.0  0.5034138  0.6167122  0.2996610
C7 C 1.0  0.4782958  0.5824349  0.2997024
C7 C 1.0  0.5082119  0.5838296  0.3239326
C7 C 1.0  0.4723913  0.5887094  0.3372591
C7 C 1.0  0.4832170  0.6199975  0.3145159
C7 C 1.0  0.4699752  0.6017116  0.3111032
C7 C 1.0  0.5020362  0.5984099  0.3060411
C7 C 1.0  0.4907564  0.6039510  0.3361568
C7 C 1.0  0.4858574  0.6205742  0.3196364
C7 C 1.0  0.4688752  0.6009528  0.3167463
C7 C 1.0  0.4976739  0.5965221  0.3027188
C7 C 1.0  0.4958240  0.6015949  0.3346087
C7 C 1.0  0.4916225  0.6202073  0.3201448
C7 C 1.0  0.4698703  0.5958943  0.3193815
C7 C 1.0  0.4949777  0.5915138  0.3038037
C7 C 1.0  0.4962895  0.5959702  0.3333157
C7 C 1.0  0.4947470  0.6192169  0.3153715
C7 C 1.0  0.4720415  0.5915308  0.3162382
C7 C 1.0  0.4967254  0.5883737  0.3083549
C7 C 1.0  0.4915216  0.5926794  0.3335782
C7 C 1.0  0.4922504  0.6186163  0.3101719
C7 C 1.0  0.4731915  0.5921315  0.3105953
C7 C 1.0  0.5010651  0.5901230  0.3117656
C7 C 1.0  0.4863904  0.5948840  0.3351073
C7 C 1.0  0.4864836  0.6190085  0.3098278
C7 C 1.0  0.4721409  0.5972597  0.3081003
C7 C 1.0  0.5036654  0.5951618  0.3105487
C7 C 1.0  0.4860866  0.6005352  0.3363724
C7 C 1.0  0.4771693  0.6204600  0.3141923
C7 C 1.0  0.4689056  0.6069876  0.3082909
C7 C 1.0  0.5049201  0.6036352  0.3049124
C7 C 1.0  0.4902335  0.6098370  0.3375627
C7 C 1.0  0.4684836  0.6210523  0.3099839
C7 C 1.0  0.4656434  0.6160291  0.3072356
C7 C 1.0  0.5072868  0.6116414  0.3000336
C7 C 1.0  0.4931832  0.6188472  0.3394650
C7 C 1.0  0.4944350  0.6208499  0.3254897
C7 C 1.0  0.4686079  0.5952933  0.3252922
C7 C 1.0  0.4904595  0.5896934  0.3001756
C7 C 1.0  0.5016989  0.5936890  0.3317587
H7 H 1.0  0.4997587  0.6220829  0.3343018
H7 H 1.0  0.4950293  0.6270388  0.3364312
H7 H 1.0  0.4660638  0.5947588  0.3353291
H7 H 1.0  0.4639642  0.5879619  0.3344058
H7 H 1.0  0.4829731  0.5869643  0.2935407
H7 H 1.0  0.4849290  0.5800942  0.2942036
H7 H 1.0  0.5112011  0.5902861  0.3293860
H7 H 1.0  0.5097837  0.5840928  0.3327174
H7 H 1.0  0.4930338  0.6166982  0.3014801
H7 H 1.0  0.4765505  0.5838733  0.3099955
H7 H 1.0  0.5000815  0.5831484  0.3172630
H7 H 1.0  0.4822044  0.5871041  0.3337692
H7 H 1.0  0.5005443  0.6161371  0.2962013
H7 H 1.0  0.5058707  0.6203308  0.2985483
H7 H 1.0  0.4789985  0.5790083  0.3025837
H7 H 1.0  0.4752832  0.5808609  0.2967335
H7 H 1.0  0.5054175  0.5802704  0.3241793
H7 H 1.0  0.5123051  0.5820523  0.3232573
H7 H 1.0  0.4736093  0.5845776  0.3358515
H7 H 1.0  0.4709994  0.5881281  0.3415125
H7 H 1.0  0.4834196  0.6213444  0.3233141
H7 H 1.0  0.4671954  0.6043807  0.3190890
H7 H 1.0  0.4963986  0.5990154  0.2992236
H7 H 1.0  0.4994515  0.6042168  0.3344390
H7 H 1.0  0.4992065  0.6189216  0.3156619
H7 H 1.0  0.4728153  0.5876068  0.3182539
H7 H 1.0  0.4946579  0.5844942  0.3092114
H7 H 1.0  0.4918574  0.5883246  0.3325871
H7 H 1.0  0.4844637  0.6185630  0.3058553
H7 H 1.0  0.4730192  0.5977473  0.3037358
H7 H 1.0  0.5070275  0.5965338  0.3131706
H7 H 1.0  0.4821288  0.6022621  0.3375613
H7 H 1.0  0.4750967  0.6206893  0.3181801
H7 H 1.0  0.4704362  0.6071961  0.3040644
H7 H 1.0  0.5078460  0.6048793  0.3080971
H7 H 1.0  0.4860018  0.6112456  0.3381621
H7 H 1.0  0.4668595  0.6215614  0.3141839
H7 H 1.0  0.4672393  0.6247958  0.3077914
H7 H 1.0  0.4670676  0.6156813  0.3029475
H7 H 1.0  0.4612173  0.6168581  0.3069293
H7 H 1.0  0.5103295  0.6123357  0.3033194
H7 H 1.0  0.5097115  0.6113904  0.2962354
H7 H 1.0  0.4888154  0.6197441  0.3402722
H7 H 1.0  0.4953037  0.6198059  0.3433320
H7 H 1.0  0.4988411  0.6199400  0.3254040
H7 H 1.0  0.4674610  0.5991244  0.3273560
H7 H 1.0  0.4891566  0.5927467  0.2971372
H7 H 1.0  0.5049318  0.5967679  0.3311927
N7 N 1.0  0.4744871  0.6205979  0.3096514
N7 N 1.0  0.4663880  0.6110416  0.3105412
N7 N 1.0  0.5041266  0.6065348  0.3005769
N7 N 1.0  0.4943495  0.6130985  0.3380672
N7 N 1.0  0.4919905  0.6223559  0.3299159
N7 N 1.0  0.4760095  0.5874101  0.3022286
N7 N 1.0  0.4881969  0.5849375  0.3004869
N7 N 1.0  0.5026215  0.5885350  0.3311110
N7 N 1.0  0.5007635  0.6178093  0.3049650
N7 N 1.0  0.4688059  0.5906952  0.3278716
N7 N 1.0  0.5070487  0.5876255  0.3193942
N7 N 1.0  0.4768511  0.5927676  0.3372881
C8 C 1.0  0.5166846  0.3296181  0.5362111
C8 C 1.0  0.5241032  0.3609223  0.5084541
C8 C 1.0  0.4839543  0.3686614  0.5131260
C8 C 1.0  0.5083545  0.3658968  0.5461444
C8 C 1.0  0.4882044  0.3350242  0.5276293
C8 C 1.0  0.4966990  0.3646568  0.5083948
C8 C 1.0  0.4974025  0.3660755  0.5371510
C8 C 1.0  0.5215731  0.3607744  0.5223979
C8 C 1.0  0.4806893  0.3361845  0.5336030
C8 C 1.0  0.4885061  0.3697791  0.5087810
C8 C 1.0  0.5030272  0.3689971  0.5444536
C8 C 1.0  0.5260670  0.3630633  0.5141473
C8 C 1.0  0.5006984  0.3322492  0.5186526
C8 C 1.0  0.5015351  0.3502013  0.5045677
C8 C 1.0  0.4874691  0.3543943  0.5337052
C8 C 1.0  0.5194730  0.3483253  0.5317571
C8 C 1.0  0.5048273  0.3317040  0.5226747
C8 C 1.0  0.5072659  0.3508875  0.5051307
C8 C 1.0  0.4855787  0.3561906  0.5285253
C8 C 1.0  0.5165613  0.3508273  0.5361034
C8 C 1.0  0.5036525  0.3322204  0.5283300
C8 C 1.0  0.5095764  0.3559504  0.5067279
C8 C 1.0  0.4874719  0.3611169  0.5261426
C8 C 1.0  0.5152735  0.3564720  0.5360436
C8 C 1.0  0.4981952  0.3333301  0.5299153
C8 C 1.0  0.5060054  0.3603940  0.5077941
C8 C 1.0  0.4913700  0.3642675  0.5290591
C8 C 1.0  0.5169528  0.3596325  0.5314804
C8 C 1.0  0.4939492  0.3339036  0.5260072
C8 C 1.0  0.5002627  0.3598672  0.5072753
C8 C 1.0  0.4933534  0.3626085  0.5342398
C8 C 1.0  0.5198669  0.3572805  0.5270642
C8 C 1.0  0.4952814  0.3333606  0.5203985
C8 C 1.0  0.4981014  0.3547321  0.5056672
C8 C 1.0  0.4913612  0.3576502  0.5364932
C8 C 1.0  0.5210809  0.3516137  0.5272713
C8 C 1.0  0.5021304  0.3316282  0.5127825
C8 C 1.0  0.4990733  0.3449203  0.5028530
C8 C 1.0  0.4854764  0.3492565  0.5362598
C8 C 1.0  0.5208815  0.3424169  0.5318007
C8 C 1.0  0.5006047  0.3308369  0.5032668
C8 C 1.0  0.4988708  0.3358035  0.4996365
C8 C 1.0  0.4800021  0.3413537  0.5372990
C8 C 1.0  0.5217142  0.3334743  0.5353838
C8 C 1.0  0.5079456  0.3316123  0.5325833
C8 C 1.0  0.5156079  0.3564725  0.5072166
C8 C 1.0  0.4853330  0.3628438  0.5207266
C8 C 1.0  0.5122533  0.3589083  0.5407161
H8 H 1.0  0.5148224  0.3304544  0.5402569
H8 H 1.0  0.5181537  0.3253582  0.5364630
H8 H 1.0  0.5259585  0.3568625  0.5076748
H8 H 1.0  0.5257839  0.3636079  0.5052401
H8 H 1.0  0.4811879  0.3654230  0.5115788
H8 H 1.0  0.4813600  0.3723375  0.5134823
H8 H 1.0  0.5072858  0.3625812  0.5490429
H8 H 1.0  0.5109773  0.3687089  0.5485065
H8 H 1.0  0.4854320  0.3359082  0.5241965
H8 H 1.0  0.4988412  0.3682162  0.5101236
H8 H 1.0  0.4990045  0.3695123  0.5347273
H8 H 1.0  0.5199133  0.3649561  0.5224901
H8 H 1.0  0.4782161  0.3367093  0.5298425
H8 H 1.0  0.4788595  0.3326412  0.5357163
H8 H 1.0  0.4911122  0.3732011  0.5102075
H8 H 1.0  0.4865590  0.3712949  0.5050022
H8 H 1.0  0.5041247  0.3724786  0.5417682
H8 H 1.0  0.5012240  0.3708879  0.5481337
H8 H 1.0  0.5244296  0.3672367  0.5148091
H8 H 1.0  0.5305495  0.3635749  0.5140330
H8 H 1.0  0.5090409  0.3308411  0.5214244
H8 H 1.0  0.5099425  0.3473983  0.5042812
H8 H 1.0  0.4825645  0.3536909  0.5263514
H8 H 1.0  0.5153107  0.3483044  0.5395865
H8 H 1.0  0.4971881  0.3337419  0.5342598
H8 H 1.0  0.5077699  0.3643218  0.5090266
H8 H 1.0  0.4928458  0.3680839  0.5272383
H8 H 1.0  0.5159724  0.3640022  0.5314134
H8 H 1.0  0.4920698  0.3337824  0.5173054
H8 H 1.0  0.4936626  0.3543013  0.5052558
H8 H 1.0  0.4928780  0.3563483  0.5405013
H8 H 1.0  0.5233373  0.3497730  0.5238683
H8 H 1.0  0.5065432  0.3313134  0.5119589
H8 H 1.0  0.4945822  0.3447848  0.5030992
H8 H 1.0  0.4876599  0.3480666  0.5400104
H8 H 1.0  0.5226577  0.3408916  0.5279576
H8 H 1.0  0.5050868  0.3302527  0.5029402
H8 H 1.0  0.4988098  0.3270784  0.5015287
H8 H 1.0  0.4943599  0.3362218  0.4997501
H8 H 1.0  0.4998450  0.3348592  0.4953318
H8 H 1.0  0.4822570  0.3407156  0.5411777
H8 H 1.0  0.4756693  0.3416981  0.5385139
H8 H 1.0  0.5237364  0.3324552  0.5314587
H8 H 1.0  0.5247881  0.3325430  0.5385545
H8 H 1.0  0.5066033  0.3326398  0.5367536
H8 H 1.0  0.5178575  0.3525965  0.5068057
H8 H 1.0  0.4827557  0.3597802  0.5186716
H8 H 1.0  0.5107306  0.3559211  0.5437175
N8 N 1.0  0.4985574  0.3314536  0.5089048
N8 N 1.0  0.5018944  0.3407837  0.5011897
N8 N 1.0  0.4815126  0.3463699  0.5343132
N8 N 1.0  0.5201254  0.3392625  0.5359613
N8 N 1.0  0.5128664  0.3300080  0.5315604
N8 N 1.0  0.4915105  0.3647257  0.5074402
N8 N 1.0  0.4863565  0.3675352  0.5185408
N8 N 1.0  0.5114439  0.3640899  0.5412914
N8 N 1.0  0.4865159  0.3349768  0.5326277
N8 N 1.0  0.5180885  0.3610544  0.5080456
N8 N 1.0  0.4989626  0.3652063  0.5421154
N8 N 1.0  0.5247443  0.3591253  0.5185178
C9 C 1.0  0.4359636  0.4632291  0.6046915
C9 C 1.0  0.4603573  0.4574771  0.6390031
C9 C 1.0  0.4473243  0.4951608  0.6491870
C9 C 1.0  0.4200704  0.4658313  0.6396893
C9 C 1.0  0.4383157  0.4920339  0.6135649
C9 C 1.0  0.4548242  0.4839258  0.6449008
C9 C 1.0  0.4267644  0.4780967  0.6420567
C9 C 1.0  0.4463233  0.4575502  0.6370310
C9 C 1.0  0.4309466  0.4982331  0.6144445
C9 C 1.0  0.4522615  0.4913399  0.6505552
C9 C 1.0  0.4203250  0.4710135  0.6434214
C9 C 1.0  0.4549031  0.4543402  0.6401273
C9 C 1.0  0.4497459  0.4816513  0.6111294
C9 C 1.0  0.4613123  0.4813809  0.6308145
C9 C 1.0  0.4297701  0.4896543  0.6318397
C9 C 1.0  0.4384165  0.4592967  0.6235619
C9 C 1.0  0.4466685  0.4769680  0.6096738
C9 C 1.0  0.4617445  0.4755995  0.6309477
C9 C 1.0  0.4342318  0.4922145  0.6345173
C9 C 1.0  0.4333184  0.4611292  0.6256307
C9 C 1.0  0.4408747  0.4770824  0.6094543
C9 C 1.0  0.4599688  0.4725255  0.6355215
C9 C 1.0  0.4362722  0.4902542  0.6395694
C9 C 1.0  0.4324108  0.4618046  0.6313092
C9 C 1.0  0.4381703  0.4820337  0.6107572
C9 C 1.0  0.4576930  0.4753678  0.6400355
C9 C 1.0  0.4337534  0.4855986  0.6419376
C9 C 1.0  0.4367621  0.4606185  0.6349548
C9 C 1.0  0.4411111  0.4868088  0.6122335
C9 C 1.0  0.4571951  0.4811363  0.6400540
C9 C 1.0  0.4292907  0.4829326  0.6393878
C9 C 1.0  0.4419094  0.4587799  0.6330438
C9 C 1.0  0.4468923  0.4865350  0.6124073
C9 C 1.0  0.4590185  0.4840738  0.6353986
C9 C 1.0  0.4273618  0.4850157  0.6343310
C9 C 1.0  0.4426626  0.4581536  0.6273281
C9 C 1.0  0.4558102  0.4813335  0.6112564
C9 C 1.0  0.4632024  0.4846465  0.6260549
C9 C 1.0  0.4275709  0.4917046  0.6265621
C9 C 1.0  0.4393964  0.4585338  0.6176161
C9 C 1.0  0.4648958  0.4845622  0.6119842
C9 C 1.0  0.4674697  0.4863656  0.6175497
C9 C 1.0  0.4265540  0.4977188  0.6190589
C9 C 1.0  0.4372116  0.4580409  0.6082094
C9 C 1.0  0.4376109  0.4722049  0.6078897
C9 C 1.0  0.4605505  0.4664798  0.6354795
C9 C 1.0  0.4409265  0.4931061  0.6422330
C9 C 1.0  0.4269832  0.4636936  0.6332745
H9 H 1.0  0.4315682  0.4642621  0.6050771
H9 H 1.0  0.4365400  0.4621967  0.6003360
H9 H 1.0  0.4619844  0.4562244  0.6349639
H9 H 1.0  0.4634559  0.4561057  0.6419838
H9 H 1.0  0.4487317  0.4984799  0.6464418
H9 H 1.0  0.4460207  0.4972510  0.6529690
H9 H 1.0  0.4174743  0.4667247  0.6360839
H9 H 1.0  0.4178973  0.4625563  0.6419071
H9 H 1.0  0.4410286  0.4952509  0.6151595
H9 H 1.0  0.4530822  0.4811523  0.6479865
H9 H 1.0  0.4289820  0.4765859  0.6456694
H9 H 1.0  0.4453863  0.4587179  0.6412746
H9 H 1.0  0.4340807  0.5012519  0.6157086
H9 H 1.0  0.4290026  0.5000321  0.6107902
H9 H 1.0  0.4509180  0.4881793  0.6535120
H9 H 1.0  0.4553840  0.4937422  0.6527568
H9 H 1.0  0.4226977  0.4700373  0.6471570
H9 H 1.0  0.4161613  0.4719409  0.6448953
H9 H 1.0  0.4534165  0.4553879  0.6442780
H9 H 1.0  0.4557847  0.4499170  0.6402874
H9 H 1.0  0.4487831  0.4731505  0.6086656
H9 H 1.0  0.4635198  0.4734945  0.6274153
H9 H 1.0  0.4361085  0.4958070  0.6326117
H9 H 1.0  0.4300171  0.4620157  0.6227366
H9 H 1.0  0.4336979  0.4822223  0.6106118
H9 H 1.0  0.4563166  0.4730114  0.6435870
H9 H 1.0  0.4353114  0.4840666  0.6458471
H9 H 1.0  0.4360826  0.4611287  0.6393523
H9 H 1.0  0.4492517  0.4901719  0.6135321
H9 H 1.0  0.4586468  0.4885369  0.6353911
H9 H 1.0  0.4239082  0.4829724  0.6323416
H9 H 1.0  0.4466346  0.4567291  0.6258267
H9 H 1.0  0.4574759  0.4771889  0.6107106
H9 H 1.0  0.4621424  0.4890156  0.6262471
H9 H 1.0  0.4244780  0.4890413  0.6246669
H9 H 1.0  0.4436669  0.4576227  0.6165285
H9 H 1.0  0.4661249  0.4802920  0.6110949
H9 H 1.0  0.4667372  0.4870182  0.6086757
H9 H 1.0  0.4664640  0.4907186  0.6183089
H9 H 1.0  0.4719655  0.4862585  0.6171669
H9 H 1.0  0.4232787  0.4949051  0.6176834
H9 H 1.0  0.4245183  0.5017140  0.6195705
H9 H 1.0  0.4415427  0.4568496  0.6076131
H9 H 1.0  0.4348163  0.4545792  0.6065819
H9 H 1.0  0.4331666  0.4726871  0.6084039
H9 H 1.0  0.4618686  0.4647577  0.6315362
H9 H 1.0  0.4428413  0.4963097  0.6397187
H9 H 1.0  0.4241599  0.4649791  0.6300146
N9 N 1.0  0.4589433  0.4855233  0.6119364
N9 N 1.0  0.4658804  0.4826097  0.6219909
N9 N 1.0  0.4290988  0.4962283  0.6243183
N9 N 1.0  0.4356085  0.4588851  0.6139608
N9 N 1.0  0.4397312  0.4677336  0.6060604
N9 N 1.0  0.4547775  0.4891645  0.6455255
N9 N 1.0  0.4426430  0.4919879  0.6470948
N9 N 1.0  0.4256057  0.4638392  0.6383653
N9 N 1.0  0.4331385  0.4928248  0.6129264
N9 N 1.0  0.4596166  0.4634232  0.6396772
N9 N 1.0  0.4223319  0.4757994  0.6403512
N9 N 1.0  0.4509059  0.4552926  0.6357144
C10 C 1.0  0.3578794  0.5607690  0.5885961
C10 C 1.0  0.3288981  0.5665766  0.5580710
C10 C 1.0  0.3359666  0.5268712  0.5498749
C10 C 1.0  0.3263798  0.5385934  0.5881359
C10 C 1.0  0.3641310  0.5365427  0.5716256
C10 C 1.0  0.3354723  0.5410341  0.5497461
C10 C 1.0  0.3310978  0.5317520  0.5766557
C10 C 1.0  0.3286009  0.5597864  0.5705070
C10 C 1.0  0.3652237  0.5275247  0.5749408
C10 C 1.0  0.3336907  0.5319953  0.5468072
C10 C 1.0  0.3256240  0.5334278  0.5844487
C10 C 1.0  0.3256429  0.5657724  0.5635124
C10 C 1.0  0.3630043  0.5514892  0.5671857
C10 C 1.0  0.3474559  0.5511765  0.5504673
C10 C 1.0  0.3458793  0.5277510  0.5731207
C10 C 1.0  0.3399790  0.5587855  0.5813015
C10 C 1.0  0.3616063  0.5540122  0.5722061
C10 C 1.0  0.3446694  0.5558719  0.5524216
C10 C 1.0  0.3454134  0.5272038  0.5673662
C10 C 1.0  0.3383045  0.5539728  0.5840696
C10 C 1.0  0.3610066  0.5509433  0.5770899
C10 C 1.0  0.3389824  0.5557973  0.5535055
C10 C 1.0  0.3403935  0.5281103  0.5646258
C10 C 1.0  0.3335569  0.5510578  0.5824923
C10 C 1.0  0.3618213  0.5452154  0.5768563
C10 C 1.0  0.3360719  0.5508616  0.5526101
C10 C 1.0  0.3357670  0.5296201  0.5677792
C10 C 1.0  0.3304623  0.5530509  0.5780110
C10 C 1.0  0.3632249  0.5425419  0.5719053
C10 C 1.0  0.3387108  0.5460906  0.5506611
C10 C 1.0  0.3360718  0.5302064  0.5735315
C10 C 1.0  0.3320039  0.5578412  0.5751469
C10 C 1.0  0.3637871  0.5457439  0.5671138
C10 C 1.0  0.3444112  0.5463243  0.5496227
C10 C 1.0  0.3411701  0.5292645  0.5761299
C10 C 1.0  0.3367846  0.5606490  0.5768469
C10 C 1.0  0.3636276  0.5548907  0.5621922
C10 C 1.0  0.3534115  0.5512243  0.5492768
C10 C 1.0  0.3511145  0.5267664  0.5760391
C10 C 1.0  0.3449281  0.5618968  0.5829512
C10 C 1.0  0.3658460  0.5569141  0.5530006
C10 C 1.0  0.3622374  0.5549915  0.5480880
C10 C 1.0  0.3603303  0.5240595  0.5771541
C10 C 1.0  0.3525510  0.5642932  0.5883963
C10 C 1.0  0.3595843  0.5535562  0.5823852
C10 C 1.0  0.3362451  0.5608367  0.5555063
C10 C 1.0  0.3401057  0.5274416  0.5585959
C10 C 1.0  0.3319512  0.5460621  0.5855506
H10 H 1.0  0.3573921  0.5575167  0.5917138
H10 H 1.0  0.3612603  0.5633432  0.5901166
H10 H 1.0  0.3320530  0.5697701  0.5586871
H10 H 1.0  0.3261110  0.5682777  0.5549557
H10 H 1.0  0.3401268  0.5259456  0.5483354
H10 H 1.0  0.3334784  0.5232811  0.5487387
H10 H 1.0  0.3295570  0.5377402  0.5912527
H10 H 1.0  0.3225873  0.5392584  0.5904898
H10 H 1.0  0.3646618  0.5349253  0.5674597
H10 H 1.0  0.3312255  0.5412431  0.5512189
H10 H 1.0  0.3275671  0.5328850  0.5741056
H10 H 1.0  0.3253287  0.5569542  0.5692738
H10 H 1.0  0.3660094  0.5263952  0.5706234
H10 H 1.0  0.3689666  0.5263249  0.5771590
H10 H 1.0  0.3294309  0.5327599  0.5481514
H10 H 1.0  0.3333685  0.5310257  0.5424113
H10 H 1.0  0.3222620  0.5341840  0.5815055
H10 H 1.0  0.3241748  0.5300140  0.5870206
H10 H 1.0  0.3223146  0.5627754  0.5628221
H10 H 1.0  0.3235408  0.5696355  0.5645252
H10 H 1.0  0.3609855  0.5584452  0.5723628
H10 H 1.0  0.3470026  0.5596383  0.5530783
H10 H 1.0  0.3490416  0.5260297  0.5650173
H10 H 1.0  0.3407576  0.5525142  0.5875215
H10 H 1.0  0.3613850  0.5427600  0.5805765
H10 H 1.0  0.3316708  0.5507810  0.5534372
H10 H 1.0  0.3318724  0.5303223  0.5656824
H10 H 1.0  0.3267831  0.5508158  0.5767750
H10 H 1.0  0.3648731  0.5437705  0.5632427
H10 H 1.0  0.3464738  0.5426475  0.5481113
H10 H 1.0  0.3414293  0.5297081  0.5805792
H10 H 1.0  0.3379947  0.5643590  0.5746488
H10 H 1.0  0.3623850  0.5591869  0.5626908
H10 H 1.0  0.3551558  0.5471910  0.5483077
H10 H 1.0  0.3510514  0.5278524  0.5804057
H10 H 1.0  0.3460648  0.5652243  0.5801430
H10 H 1.0  0.3647789  0.5611939  0.5540407
H10 H 1.0  0.3701508  0.5570803  0.5516553
H10 H 1.0  0.3634894  0.5508088  0.5468742
H10 H 1.0  0.3631748  0.5575733  0.5445065
H10 H 1.0  0.3597178  0.5249919  0.5815464
H10 H 1.0  0.3614781  0.5196963  0.5770389
H10 H 1.0  0.3531373  0.5677061  0.5854736
H10 H 1.0  0.3519794  0.5662800  0.5924082
H10 H 1.0  0.3587176  0.5506647  0.5857224
H10 H 1.0  0.3390497  0.5642015  0.5565382
H10 H 1.0  0.3440845  0.5267957  0.5565950
H10 H 1.0  0.3349804  0.5446671  0.5885720
N10 N 1.0  0.3654744  0.5530430  0.5576087
N10 N 1.0  0.3563704  0.5555920  0.5493427
N10 N 1.0  0.3554261  0.5247954  0.5737241
N10 N 1.0  0.3477186  0.5608554  0.5873057
N10 N 1.0  0.3593688  0.5587786  0.5831025
N10 N 1.0  0.3373996  0.5367106  0.5474159
N10 N 1.0  0.3356022  0.5275841  0.5558513
N10 N 1.0  0.3273953  0.5435106  0.5847967
N10 N 1.0  0.3643052  0.5334116  0.5758685
N10 N 1.0  0.3310159  0.5613186  0.5560147
N10 N 1.0  0.3308475  0.5317825  0.5819255
N10 N 1.0  0.3293455  0.5644064  0.5680714
C11 C 1.0  0.4254727  0.3583023  0.6781614
C11 C 1.0  0.4574729  0.3848574  0.6868928
C11 C 1.0  0.4616917  0.3862497  0.6459793
C11 C 1.0  0.4250661  0.3937828  0.6631560
C11 C 1.0  0.4398837  0.3570517  0.6516142
C11 C 1.0  0.4631476  0.3837201  0.6598476
C11 C 1.0  0.4356790  0.3904299  0.6543820
C11 C 1.0  0.4444824  0.3868050  0.6815726
C11 C 1.0  0.4357103  0.3579579  0.6429384
C11 C 1.0  0.4653034  0.3873314  0.6511400
C11 C 1.0  0.4282858  0.3955557  0.6579272
C11 C 1.0  0.4521067  0.3883023  0.6873288
C11 C 1.0  0.4457255  0.3548994  0.6659537
C11 C 1.0  0.4629166  0.3698689  0.6672694
C11 C 1.0  0.4382702  0.3767780  0.6470398
C11 C 1.0  0.4332211  0.3760871  0.6792720
C11 C 1.0  0.4410160  0.3558154  0.6691949
C11 C 1.0  0.4615110  0.3716269  0.6726139
C11 C 1.0  0.4439630  0.3772505  0.6460396
C11 C 1.0  0.4300850  0.3787936  0.6752139
C11 C 1.0  0.4358955  0.3571375  0.6668157
C11 C 1.0  0.4606396  0.3772176  0.6738416
C11 C 1.0  0.4469623  0.3819150  0.6477057
C11 C 1.0  0.4315637  0.3840244  0.6732197
C11 C 1.0  0.4355677  0.3575550  0.6610498
C11 C 1.0  0.4611838  0.3810948  0.6695631
C11 C 1.0  0.4441384  0.3861685  0.6504555
C11 C 1.0  0.4363233  0.3865471  0.6753675
C11 C 1.0  0.4401940  0.3566668  0.6576677
C11 C 1.0  0.4625828  0.3794971  0.6641766
C11 C 1.0  0.4384575  0.3858451  0.6515274
C11 C 1.0  0.4395578  0.3839736  0.6794222
C11 C 1.0  0.4452364  0.3553545  0.6601934
C11 C 1.0  0.4634230  0.3738603  0.6631054
C11 C 1.0  0.4355932  0.3811090  0.6497964
C11 C 1.0  0.4379460  0.3787353  0.6813173
C11 C 1.0  0.4509850  0.3534815  0.6686408
C11 C 1.0  0.4638814  0.3640196  0.6659488
C11 C 1.0  0.4350784  0.3719227  0.6452702
C11 C 1.0  0.4316811  0.3706190  0.6814219
C11 C 1.0  0.4602343  0.3507259  0.6692398
C11 C 1.0  0.4650805  0.3545756  0.6676440
C11 C 1.0  0.4333719  0.3635134  0.6408123
C11 C 1.0  0.4261978  0.3627557  0.6826884
C11 C 1.0  0.4309217  0.3580629  0.6701765
C11 C 1.0  0.4592177  0.3788553  0.6795150
C11 C 1.0  0.4529112  0.3822346  0.6465227
C11 C 1.0  0.4281192  0.3867077  0.6689978
H11 H 1.0  0.4220883  0.3595234  0.6754065
H11 H 1.0  0.4240705  0.3544783  0.6801054
H11 H 1.0  0.4570363  0.3811069  0.6893977
H11 H 1.0  0.4608347  0.3871652  0.6888263
H11 H 1.0  0.4629813  0.3823554  0.6440543
H11 H 1.0  0.4625839  0.3894241  0.6428975
H11 H 1.0  0.4217664  0.3909137  0.6619656
H11 H 1.0  0.4229281  0.3973872  0.6648304
H11 H 1.0  0.4438593  0.3568052  0.6495200
H11 H 1.0  0.4618613  0.3878502  0.6610870
H11 H 1.0  0.4384539  0.3935947  0.6559746
H11 H 1.0  0.4455709  0.3905827  0.6793831
H11 H 1.0  0.4398722  0.3573561  0.6412503
H11 H 1.0  0.4332514  0.3545943  0.6412038
H11 H 1.0  0.4641968  0.3913538  0.6529100
H11 H 1.0  0.4695998  0.3877766  0.6498322
H11 H 1.0  0.4314107  0.3986290  0.6590792
H11 H 1.0  0.4254657  0.3977415  0.6551634
H11 H 1.0  0.4526418  0.3921791  0.6850441
H11 H 1.0  0.4515352  0.3895524  0.6916274
H11 H 1.0  0.4412932  0.3554823  0.6736530
H11 H 1.0  0.4611179  0.3685582  0.6758526
H11 H 1.0  0.4460550  0.3739149  0.6439050
H11 H 1.0  0.4264232  0.3767664  0.6736195
H11 H 1.0  0.4316556  0.3585672  0.6591186
H11 H 1.0  0.4605190  0.3854260  0.6704899
H11 H 1.0  0.4464362  0.3897882  0.6517498
H11 H 1.0  0.4374849  0.3905955  0.6738440
H11 H 1.0  0.4488650  0.3546463  0.6576653
H11 H 1.0  0.4645093  0.3726007  0.6589472
H11 H 1.0  0.4311973  0.3808380  0.6506110
H11 H 1.0  0.4404305  0.3767267  0.6844561
H11 H 1.0  0.4509328  0.3537909  0.6731298
H11 H 1.0  0.4644072  0.3631560  0.6615639
H11 H 1.0  0.4308363  0.3718287  0.6467692
H11 H 1.0  0.4347400  0.3687528  0.6841441
H11 H 1.0  0.4596351  0.3508767  0.6737292
H11 H 1.0  0.4614262  0.3464616  0.6683656
H11 H 1.0  0.4658544  0.3542206  0.6631931
H11 H 1.0  0.4688474  0.3530494  0.6696066
H11 H 1.0  0.4291108  0.3639892  0.6422797
H11 H 1.0  0.4330400  0.3633174  0.6363157
H11 H 1.0  0.4293994  0.3614073  0.6855980
H11 H 1.0  0.4224111  0.3629609  0.6851355
H11 H 1.0  0.4273664  0.3595816  0.6678738
H11 H 1.0  0.4583964  0.3754178  0.6823009
H11 H 1.0  0.4546926  0.3784502  0.6448627
H11 H 1.0  0.4248700  0.3840966  0.6673020
N11 N 1.0  0.4553053  0.3519910  0.6660051
N11 N 1.0  0.4641083  0.3602016  0.6695830
N11 N 1.0  0.4370374  0.3680894  0.6422203
N11 N 1.0  0.4271470  0.3681889  0.6802513
N11 N 1.0  0.4306988  0.3571757  0.6753725
N11 N 1.0  0.4649939  0.3827160  0.6550082
N11 N 1.0  0.4558247  0.3865570  0.6473368
N11 N 1.0  0.4288050  0.3916881  0.6673979
N11 N 1.0  0.4353660  0.3576201  0.6489490
N11 N 1.0  0.4589531  0.3838705  0.6811313
N11 N 1.0  0.4304478  0.3907587  0.6549824
N11 N 1.0  0.4473049  0.3850537  0.6856710
C12 C 1.0  0.6004650  0.5722903  0.3842881
C12 C 1.0  0.6285348  0.6040549  0.3872120
C12 C 1.0  0.6225381  0.5997946  0.4277035
C12 C 1.0  0.6326313  0.5671008  0.4048457
C12 C 1.0  0.5945921  0.5810472  0.4126223
C12 C 1.0  0.6225811  0.6041618  0.4142211
C12 C 1.0  0.6278679  0.5758600  0.4149178
C12 C 1.0  0.6293341  0.5901744  0.3899593
C12 C 1.0  0.5938620  0.5751578  0.4202572
C12 C 1.0  0.6245793  0.6043225  0.4236811
C12 C 1.0  0.6334646  0.5690994  0.4108591
C12 C 1.0  0.6319388  0.5987269  0.3862744
C12 C 1.0  0.5951426  0.5897806  0.3996682
C12 C 1.0  0.6103026  0.6061245  0.4046094
C12 C 1.0  0.6131425  0.5775713  0.4201363
C12 C 1.0  0.6182458  0.5792204  0.3879473
C12 C 1.0  0.5965758  0.5857893  0.3957263
C12 C 1.0  0.6129835  0.6057502  0.3994809
C12 C 1.0  0.6134924  0.5829117  0.4223700
C12 C 1.0  0.6201352  0.5751958  0.3916705
C12 C 1.0  0.5973850  0.5802333  0.3971777
C12 C 1.0  0.6186937  0.6048733  0.3990952
C12 C 1.0  0.6184163  0.5859546  0.4222088
C12 C 1.0  0.6249350  0.5759796  0.3948127
C12 C 1.0  0.5967466  0.5787202  0.4027302
C12 C 1.0  0.6217373  0.6043454  0.4040036
C12 C 1.0  0.6230645  0.5835433  0.4197171
C12 C 1.0  0.6278606  0.5809468  0.3941811
C12 C 1.0  0.5953143  0.5826002  0.4067951
C12 C 1.0  0.6192062  0.6046968  0.4091993
C12 C 1.0  0.6228743  0.5782218  0.4174430
C12 C 1.0  0.6261025  0.5850605  0.3905049
C12 C 1.0  0.5945405  0.5881091  0.4051882
C12 C 1.0  0.6134789  0.6055773  0.4094198
C12 C 1.0  0.6178698  0.5753013  0.4176822
C12 C 1.0  0.6212759  0.5841266  0.3874290
C12 C 1.0  0.5942967  0.5955397  0.3979330
C12 C 1.0  0.6043224  0.6070866  0.4050588
C12 C 1.0  0.6080099  0.5743286  0.4203236
C12 C 1.0  0.6132403  0.5784198  0.3846009
C12 C 1.0  0.5918035  0.6048416  0.3988060
C12 C 1.0  0.5953566  0.6090673  0.4020265
C12 C 1.0  0.5989125  0.5721662  0.4227862
C12 C 1.0  0.6056732  0.5737012  0.3808624
C12 C 1.0  0.5988460  0.5760073  0.3930671
C12 C 1.0  0.6213157  0.6045558  0.3936257
C12 C 1.0  0.6185857  0.5915157  0.4246451
C12 C 1.0  0.6267682  0.5716213  0.3986251
H12 H 1.0  0.6011268  0.5683607  0.3864458
H12 H 1.0  0.5970404  0.5715020  0.3814561
H12 H 1.0  0.6252955  0.6043213  0.3840548
H12 H 1.0  0.6311940  0.6076222  0.3864571
H12 H 1.0  0.6183748  0.6008555  0.4291440
H12 H 1.0  0.6251117  0.5998848  0.4314102
H12 H 1.0  0.6295556  0.5637729  0.4048004
H12 H 1.0  0.6364543  0.5651736  0.4034185
H12 H 1.0  0.5940166  0.5845213  0.4154244
H12 H 1.0  0.6268521  0.6029532  0.4134820
H12 H 1.0  0.6313011  0.5787420  0.4145182
H12 H 1.0  0.6326649  0.5906083  0.3929538
H12 H 1.0  0.5930129  0.5789141  0.4226453
H12 H 1.0  0.5902113  0.5725657  0.4208247
H12 H 1.0  0.6288427  0.6034028  0.4224503
H12 H 1.0  0.6248303  0.6082362  0.4259144
H12 H 1.0  0.6367321  0.5722386  0.4109406
H12 H 1.0  0.6350802  0.5656725  0.4133118
H12 H 1.0  0.6353433  0.5985954  0.3892624
H12 H 1.0  0.6339405  0.5989805  0.3822376
H12 H 1.0  0.5970595  0.5869830  0.3914364
H12 H 1.0  0.6105482  0.6061749  0.3957459
H12 H 1.0  0.6098498  0.5846873  0.4242775
H12 H 1.0  0.6178100  0.5713902  0.3920855
H12 H 1.0  0.5973463  0.5744523  0.4039485
H12 H 1.0  0.6261567  0.6036712  0.4037304
H12 H 1.0  0.6268854  0.5858758  0.4195844
H12 H 1.0  0.6315791  0.5815743  0.3965974
H12 H 1.0  0.5934282  0.5911782  0.4082546
H12 H 1.0  0.6114992  0.6058561  0.4134274
H12 H 1.0  0.6176996  0.5711815  0.4159332
H12 H 1.0  0.6198986  0.5872929  0.3845763
H12 H 1.0  0.5954140  0.5963862  0.3936568
H12 H 1.0  0.6026846  0.6067518  0.4092367
H12 H 1.0  0.6081396  0.5704896  0.4179790
H12 H 1.0  0.6119342  0.5820561  0.3822940
H12 H 1.0  0.5927585  0.6051610  0.3943875
H12 H 1.0  0.5874656  0.6060388  0.3991504
H12 H 1.0  0.5942099  0.6089367  0.4064088
H12 H 1.0  0.5942555  0.6132249  0.4006578
H12 H 1.0  0.5995966  0.5682743  0.4205677
H12 H 1.0  0.5979010  0.5709372  0.4270092
H12 H 1.0  0.6049119  0.5774896  0.3784955
H12 H 1.0  0.6062743  0.5704855  0.3777530
H12 H 1.0  0.5998806  0.5719880  0.3948060
H12 H 1.0  0.6184307  0.6044877  0.3901726
H12 H 1.0  0.6145841  0.5931060  0.4259526
H12 H 1.0  0.6238552  0.5682273  0.3991217
N12 N 1.0  0.5924038  0.5993019  0.4011105
N12 N 1.0  0.6012292  0.6082347  0.4009417
N12 N 1.0  0.6037104  0.5758124  0.4229969
N12 N 1.0  0.6105855  0.5738673  0.3843557
N12 N 1.0  0.5989127  0.5768892  0.3878659
N12 N 1.0  0.6207381  0.6050328  0.4190874
N12 N 1.0  0.6230178  0.5943182  0.4252260
N12 N 1.0  0.6313838  0.5717222  0.4011785
N12 N 1.0  0.5946152  0.5760597  0.4143428
N12 N 1.0  0.6265374  0.6043796  0.3928923
N12 N 1.0  0.6282389  0.5708503  0.4133053
N12 N 1.0  0.6283876  0.5938537  0.3862989
C13 C 1.0  0.4399706  0.3182506  0.4152675
C13 C 1.0  0.4248275  0.3232960  0.3758887
C13 C 1.0  0.4357935  0.2838927  0.3713278
C13 C 1.0  0.4118211  0.2950625  0.4028523
C13 C 1.0  0.4530643  0.2943448  0.4021882
C13 C 1.0  0.4349280  0.2980326  0.3709199
C13 C 1.0  0.4208198  0.2884487  0.3941264
C13 C 1.0  0.4199788  0.3164240  0.3872956
C13 C 1.0  0.4530862  0.2853472  0.4057310
C13 C 1.0  0.4347114  0.2889585  0.3675842
C13 C 1.0  0.4127134  0.2898975  0.3991947
C13 C 1.0  0.4197539  0.3223529  0.3796599
C13 C 1.0  0.4532524  0.3092735  0.3975533
C13 C 1.0  0.4453711  0.3085559  0.3761352
C13 C 1.0  0.4359428  0.2849535  0.3965917
C13 C 1.0  0.4263412  0.3157288  0.4016492
C13 C 1.0  0.4499458  0.3117189  0.4016288
C13 C 1.0  0.4418959  0.3131459  0.3768313
C13 C 1.0  0.4377497  0.2844265  0.3911064
C13 C 1.0  0.4238860  0.3108472  0.4035911
C13 C 1.0  0.4476093  0.3086023  0.4059251
C13 C 1.0  0.4362363  0.3128793  0.3756392
C13 C 1.0  0.4341480  0.2851856  0.3866362
C13 C 1.0  0.4202109  0.3077886  0.4003255
C13 C 1.0  0.4486364  0.3029055  0.4060636
C13 C 1.0  0.4340579  0.3078568  0.3737253
C13 C 1.0  0.4286170  0.2865244  0.3877515
C13 C 1.0  0.4190205  0.3097070  0.3949838
C13 C 1.0  0.4519263  0.3003094  0.4020552
C13 C 1.0  0.4373975  0.3031863  0.3729776
C13 C 1.0  0.4266612  0.2870852  0.3931724
C13 C 1.0  0.4213909  0.3145625  0.3929023
C13 C 1.0  0.4541883  0.3035573  0.3978287
C13 C 1.0  0.4430466  0.3036122  0.3742157
C13 C 1.0  0.4303911  0.2862942  0.3975421
C13 C 1.0  0.4250527  0.3175143  0.3962945
C13 C 1.0  0.4556422  0.3127239  0.3931626
C13 C 1.0  0.4513204  0.3088051  0.3773326
C13 C 1.0  0.4396770  0.2841224  0.4013097
C13 C 1.0  0.4301679  0.3189897  0.4050578
C13 C 1.0  0.4611661  0.3148747  0.3855230
C13 C 1.0  0.4597951  0.3128654  0.3796124
C13 C 1.0  0.4478329  0.2817107  0.4059106
C13 C 1.0  0.4350200  0.3216003  0.4130042
C13 C 1.0  0.4441713  0.3111351  0.4102443
C13 C 1.0  0.4327773  0.3178145  0.3763949
C13 C 1.0  0.4362292  0.2845446  0.3809663
C13 C 1.0  0.4177131  0.3027246  0.4025631
H13 H 1.0  0.4384247  0.3149651  0.4179788
H13 H 1.0  0.4424184  0.3209243  0.4179560
H13 H 1.0  0.4273956  0.3265869  0.3776513
H13 H 1.0  0.4234035  0.3249242  0.3719279
H13 H 1.0  0.4402532  0.2831127  0.3715178
H13 H 1.0  0.4340536  0.2802303  0.3693451
H13 H 1.0  0.4135767  0.2942944  0.4069590
H13 H 1.0  0.4073948  0.2955891  0.4035573
H13 H 1.0  0.4552124  0.2927711  0.3985603
H13 H 1.0  0.4304373  0.2980939  0.3706400
H13 H 1.0  0.4185106  0.2894816  0.3904044
H13 H 1.0  0.4175288  0.3134941  0.3849158
H13 H 1.0  0.4555120  0.2842702  0.4020582
H13 H 1.0  0.4557212  0.2842565  0.4092291
H13 H 1.0  0.4302403  0.2895756  0.3671768
H13 H 1.0  0.4361407  0.2880058  0.3634108
H13 H 1.0  0.4107234  0.2905616  0.3951776
H13 H 1.0  0.4104961  0.2864226  0.4010327
H13 H 1.0  0.4170483  0.3192532  0.3777605
H13 H 1.0  0.4172998  0.3261391  0.3797570
H13 H 1.0  0.4491692  0.3161283  0.4015033
H13 H 1.0  0.4436720  0.3169823  0.3783106
H13 H 1.0  0.4420390  0.2833857  0.3903462
H13 H 1.0  0.4248644  0.3094484  0.4077320
H13 H 1.0  0.4468794  0.3004146  0.4093448
H13 H 1.0  0.4296833  0.3076277  0.3727921
H13 H 1.0  0.4258114  0.2871120  0.3843103
H13 H 1.0  0.4161768  0.3073607  0.3924405
H13 H 1.0  0.4567463  0.3016440  0.3946894
H13 H 1.0  0.4456505  0.3000139  0.3736420
H13 H 1.0  0.4289003  0.2867189  0.4017441
H13 H 1.0  0.4268957  0.3212751  0.3947072
H13 H 1.0  0.4541648  0.3169742  0.3931136
H13 H 1.0  0.4534333  0.3048368  0.3771390
H13 H 1.0  0.4379000  0.2851791  0.4053068
H13 H 1.0  0.4321909  0.3223696  0.4028820
H13 H 1.0  0.4596423  0.3191109  0.3860416
H13 H 1.0  0.4656490  0.3151894  0.3859404
H13 H 1.0  0.4615532  0.3087331  0.3790042
H13 H 1.0  0.4619566  0.3154982  0.3766513
H13 H 1.0  0.4455444  0.2825959  0.4097205
H13 H 1.0  0.4490772  0.2773881  0.4062771
H13 H 1.0  0.4365767  0.3250483  0.4105098
H13 H 1.0  0.4328816  0.3235428  0.4164717
H13 H 1.0  0.4421793  0.3081966  0.4130095
H13 H 1.0  0.4348565  0.3212625  0.3784049
H13 H 1.0  0.4406905  0.2840411  0.3806587
H13 H 1.0  0.4193867  0.3014107  0.4065284
N13 N 1.0  0.4591723  0.3109654  0.3896584
N13 N 1.0  0.4538818  0.3132666  0.3785038
N13 N 1.0  0.4446093  0.2823072  0.4008498
N13 N 1.0  0.4310959  0.3180134  0.4101587
N13 N 1.0  0.4435267  0.3163433  0.4107868
N13 N 1.0  0.4377438  0.2937885  0.3695431
N13 N 1.0  0.4331300  0.2845569  0.3766966
N13 N 1.0  0.4138855  0.3000305  0.4001286
N13 N 1.0  0.4516906  0.2911952  0.4061919
N13 N 1.0  0.4277438  0.3181224  0.3748445
N13 N 1.0  0.4185562  0.2884389  0.3988920
N13 N 1.0  0.4214547  0.3210806  0.3853033
C14 C 1.0  0.4736299  0.5854307  0.5235917
C14 C 1.0  0.4500796  0.5854859  0.4882244
C14 C 1.0  0.4618599  0.5461440  0.4855570
C14 C 1.0  0.4447229  0.5601853  0.5202326
C14 C 1.0  0.4848243  0.5605577  0.5105525
C14 C 1.0  0.4601826  0.5601131  0.4838538
C14 C 1.0  0.4519559  0.5528680  0.5104858
C14 C 1.0  0.4481834  0.5798374  0.5010833
C14 C 1.0  0.4860865  0.5520313  0.5149364
C14 C 1.0  0.4597279  0.5507132  0.4816295
C14 C 1.0  0.4450735  0.5546612  0.5170369
C14 C 1.0  0.4459992  0.5848402  0.4931015
C14 C 1.0  0.4832178  0.5748537  0.5044348
C14 C 1.0  0.4709374  0.5714563  0.4854871
C14 C 1.0  0.4674168  0.5501067  0.5099051
C14 C 1.0  0.4575287  0.5809768  0.5136672
C14 C 1.0  0.4807473  0.5776574  0.5088574
C14 C 1.0  0.4674582  0.5759962  0.4864432
C14 C 1.0  0.4680189  0.5490036  0.5042437
C14 C 1.0  0.4558127  0.5762837  0.5166098
C14 C 1.0  0.4795635  0.5749911  0.5138692
C14 C 1.0  0.4616969  0.5754350  0.4865662
C14 C 1.0  0.4635004  0.5491418  0.5006251
C14 C 1.0  0.4516844  0.5727676  0.5145801
C14 C 1.0  0.4808951  0.5693792  0.5143805
C14 C 1.0  0.4594237  0.5701664  0.4857243
C14 C 1.0  0.4582791  0.5504437  0.5027865
C14 C 1.0  0.4492669  0.5740247  0.5094608
C14 C 1.0  0.4833717  0.5664330  0.5100427
C14 C 1.0  0.4627637  0.5655368  0.4847567
C14 C 1.0  0.4575159  0.5515689  0.5084147
C14 C 1.0  0.4508713  0.5786735  0.5064043
C14 C 1.0  0.4844911  0.5692357  0.5051010
C14 C 1.0  0.4685165  0.5662611  0.4846638
C14 C 1.0  0.4621394  0.5513910  0.5119110
C14 C 1.0  0.4550197  0.5820978  0.5085712
C14 C 1.0  0.4844155  0.5778422  0.4992842
C14 C 1.0  0.4769832  0.5720090  0.4853072
C14 C 1.0  0.4721219  0.5499292  0.5137423
C14 C 1.0  0.4618250  0.5847145  0.5157807
C14 C 1.0  0.4880342  0.5792549  0.4904290
C14 C 1.0  0.4855244  0.5765415  0.4852145
C14 C 1.0  0.4811957  0.5482932  0.5166566
C14 C 1.0  0.4681373  0.5883572  0.5221361
C14 C 1.0  0.4770131  0.5779059  0.5185479
C14 C 1.0  0.4582282  0.5803250  0.4875398
C14 C 1.0  0.4643361  0.5479119  0.4947362
C14 C 1.0  0.4500005  0.5679262  0.5178381
H14 H 1.0  0.4728827  0.5824366  0.5269102
H14 H 1.0  0.4764571  0.5884637  0.5253740
H14 H 1.0  0.4527912  0.5890286  0.4890170
H14 H 1.0  0.4477484  0.5866071  0.4845263
H14 H 1.0  0.4662899  0.5455169  0.4848385
H14 H 1.0  0.4599277  0.5422304  0.4844074
H14 H 1.0  0.4473636  0.5599443  0.5239076
H14 H 1.0  0.4405326  0.5606646  0.5218382
H14 H 1.0  0.4862163  0.5586383  0.5067275
H14 H 1.0  0.4557409  0.5600154  0.4845680
H14 H 1.0  0.4488448  0.5534006  0.5072779
H14 H 1.0  0.4454343  0.5765855  0.4996279
H14 H 1.0  0.4877133  0.5506079  0.5109538
H14 H 1.0  0.4894698  0.5514248  0.5178612
H14 H 1.0  0.4552484  0.5511532  0.4821570
H14 H 1.0  0.4602683  0.5493275  0.4773686
H14 H 1.0  0.4422292  0.5548027  0.5135116
H14 H 1.0  0.4434928  0.5513597  0.5196772
H14 H 1.0  0.4431139  0.5814677  0.4921865
H14 H 1.0  0.4434282  0.5885418  0.4933365
H14 H 1.0  0.4797306  0.5819995  0.5084398
H14 H 1.0  0.4693076  0.5800258  0.4870782
H14 H 1.0  0.4720909  0.5480034  0.5026693
H14 H 1.0  0.4577363  0.5753984  0.5205566
H14 H 1.0  0.4800235  0.5672336  0.5182140
H14 H 1.0  0.4549691  0.5697084  0.4858104
H14 H 1.0  0.4547683  0.5505525  0.5000078
H14 H 1.0  0.4460679  0.5713224  0.5078721
H14 H 1.0  0.4864063  0.5670469  0.5016950
H14 H 1.0  0.4711205  0.5626955  0.4839137
H14 H 1.0  0.4615730  0.5522539  0.5162693
H14 H 1.0  0.4562747  0.5857015  0.5062263
H14 H 1.0  0.4827406  0.5820154  0.4991125
H14 H 1.0  0.4792103  0.5681058  0.4850733
H14 H 1.0  0.4711988  0.5513881  0.5178981
H14 H 1.0  0.4631482  0.5878774  0.5128660
H14 H 1.0  0.4864376  0.5834781  0.4908193
H14 H 1.0  0.4924781  0.5797416  0.4898099
H14 H 1.0  0.4873245  0.5724179  0.4846746
H14 H 1.0  0.4868521  0.5788761  0.4815871
H14 H 1.0  0.4797425  0.5495458  0.5207622
H14 H 1.0  0.4827159  0.5440781  0.5171953
H14 H 1.0  0.4689334  0.5915379  0.5190083
H14 H 1.0  0.4667006  0.5906246  0.5257643
H14 H 1.0  0.4758243  0.5752499  0.5219804
H14 H 1.0  0.4605083  0.5840385  0.4886637
H14 H 1.0  0.4686453  0.5475022  0.4935056
H14 H 1.0  0.4525594  0.5671246  0.5214520
N14 N 1.0  0.4871914  0.5757926  0.4952933
N14 N 1.0  0.4794986  0.5766458  0.4854038
N14 N 1.0  0.4769265  0.5482128  0.5123991
N14 N 1.0  0.4638850  0.5843578  0.5206245
N14 N 1.0  0.4762276  0.5831217  0.5186641
N14 N 1.0  0.4628535  0.5558199  0.4823467
N14 N 1.0  0.4603902  0.5473459  0.4912801
N14 N 1.0  0.4458842  0.5648633  0.5166092
N14 N 1.0  0.4845174  0.5578520  0.5150716
N14 N 1.0  0.4529693  0.5803107  0.4871161
N14 N 1.0  0.4507809  0.5533426  0.5156072
N14 N 1.0  0.4489456  0.5842737  0.4983320
C15 C 1.0  0.7451613  0.5222571  0.4650976
C15 C 1.0  0.7691364  0.5201311  0.5001138
C15 C 1.0  0.7803424  0.4835586  0.4849300
C15 C 1.0  0.7832007  0.5172965  0.4615458
C15 C 1.0  0.7504477  0.4924910  0.4652727
C15 C 1.0  0.7745728  0.4941354  0.4923929
C15 C 1.0  0.7821476  0.5040340  0.4664300
C15 C 1.0  0.7721852  0.5222182  0.4864317
C15 C 1.0  0.7533710  0.4872864  0.4576650
C15 C 1.0  0.7801872  0.4864640  0.4906205
C15 C 1.0  0.7862056  0.5116859  0.4621310
C15 C 1.0  0.7723271  0.5238049  0.4959695
C15 C 1.0  0.7449712  0.5014566  0.4768488
C15 C 1.0  0.7593438  0.4975904  0.4941648
C15 C 1.0  0.7706800  0.4936058  0.4638325
C15 C 1.0  0.7622301  0.5233290  0.4743217
C15 C 1.0  0.7450399  0.5066632  0.4743170
C15 C 1.0  0.7597554  0.5031929  0.4956045
C15 C 1.0  0.7714305  0.4901378  0.4684195
C15 C 1.0  0.7658026  0.5219506  0.4699666
C15 C 1.0  0.7468476  0.5073647  0.4688517
C15 C 1.0  0.7648801  0.5058570  0.4960072
C15 C 1.0  0.7755862  0.4911285  0.4723283
C15 C 1.0  0.7713724  0.5206705  0.4708963
C15 C 1.0  0.7486332  0.5026985  0.4659250
C15 C 1.0  0.7696754  0.5027858  0.4949083
C15 C 1.0  0.7790298  0.4957341  0.4715808
C15 C 1.0  0.7733493  0.5207709  0.4763473
C15 C 1.0  0.7486245  0.4974176  0.4683213
C15 C 1.0  0.7694295  0.4971851  0.4934602
C15 C 1.0  0.7784070  0.4992895  0.4670535
C15 C 1.0  0.7699077  0.5221281  0.4808016
C15 C 1.0  0.7467905  0.4968802  0.4737872
C15 C 1.0  0.7642222  0.4946592  0.4930982
C15 C 1.0  0.7741986  0.4981637  0.4632254
C15 C 1.0  0.7643532  0.5233856  0.4797078
C15 C 1.0  0.7429980  0.5009304  0.4825693
C15 C 1.0  0.7539912  0.4947468  0.4937734
C15 C 1.0  0.7663622  0.4925776  0.4596860
C15 C 1.0  0.7563921  0.5247200  0.4733851
C15 C 1.0  0.7402634  0.4964330  0.4906809
C15 C 1.0  0.7444275  0.4935879  0.4946075
C15 C 1.0  0.7592528  0.4877858  0.4552141
C15 C 1.0  0.7484049  0.5267256  0.4683170
C15 C 1.0  0.7468943  0.5128014  0.4661441
C15 C 1.0  0.7650958  0.5117217  0.4975728
C15 C 1.0  0.7762345  0.4873497  0.4770390
C15 C 1.0  0.7749587  0.5192947  0.4661916
H15 H 1.0  0.7469768  0.5217881  0.4609722
H15 H 1.0  0.7409699  0.5237604  0.4643619
H15 H 1.0  0.7648906  0.5216671  0.5004955
H15 H 1.0  0.7709435  0.5206699  0.5042140
H15 H 1.0  0.7770357  0.4804655  0.4847515
H15 H 1.0  0.7841716  0.4811897  0.4846188
H15 H 1.0  0.7806711  0.5172405  0.4577862
H15 H 1.0  0.7862786  0.5205187  0.4608313
H15 H 1.0  0.7507471  0.4887559  0.4677650
H15 H 1.0  0.7782730  0.4966935  0.4922804
H15 H 1.0  0.7848630  0.5047467  0.4699473
H15 H 1.0  0.7763877  0.5206456  0.4867725
H15 H 1.0  0.7532297  0.4837320  0.4604722
H15 H 1.0  0.7504995  0.4862589  0.4543381
H15 H 1.0  0.7836573  0.4893653  0.4909014
H15 H 1.0  0.7809723  0.4833947  0.4938346
H15 H 1.0  0.7889411  0.5118365  0.4657409
H15 H 1.0  0.7889649  0.5111474  0.4586002
H15 H 1.0  0.7766436  0.5224366  0.4957904
H15 H 1.0  0.7725041  0.5280089  0.4976011
H15 H 1.0  0.7436495  0.5102575  0.4765995
H15 H 1.0  0.7559958  0.5054799  0.4964387
H15 H 1.0  0.7687236  0.4866031  0.4689082
H15 H 1.0  0.7641838  0.5219043  0.4657906
H15 H 1.0  0.7500435  0.5031383  0.4616970
H15 H 1.0  0.7736515  0.5048241  0.4952179
H15 H 1.0  0.7822541  0.4965183  0.4745886
H15 H 1.0  0.7776554  0.5197890  0.4770913
H15 H 1.0  0.7467426  0.4928419  0.4757233
H15 H 1.0  0.7640069  0.4903270  0.4919832
H15 H 1.0  0.7737001  0.5008977  0.4597131
H15 H 1.0  0.7616729  0.5244419  0.4831371
H15 H 1.0  0.7422209  0.5048465  0.4846455
H15 H 1.0  0.7542097  0.4905742  0.4921027
H15 H 1.0  0.7658727  0.4958595  0.4566461
H15 H 1.0  0.7539552  0.5251778  0.4771405
H15 H 1.0  0.7393272  0.5005764  0.4922598
H15 H 1.0  0.7363444  0.4942022  0.4908661
H15 H 1.0  0.7451578  0.4893499  0.4931784
H15 H 1.0  0.7425094  0.4931337  0.4986678
H15 H 1.0  0.7593238  0.4911724  0.4522037
H15 H 1.0  0.7601384  0.4840710  0.4528090
H15 H 1.0  0.7464270  0.5273863  0.4723401
H15 H 1.0  0.7479826  0.5306622  0.4661504
H15 H 1.0  0.7488887  0.5128632  0.4621108
H15 H 1.0  0.7610829  0.5137481  0.4977805
H15 H 1.0  0.7729752  0.4842711  0.4774277
H15 H 1.0  0.7728013  0.5188395  0.4622687
N15 N 1.0  0.7422227  0.4963020  0.4849798
N15 N 1.0  0.7494150  0.4969138  0.4952563
N15 N 1.0  0.7633906  0.4882197  0.4595787
N15 N 1.0  0.7542727  0.5253644  0.4685970
N15 N 1.0  0.7447844  0.5171440  0.4682715
N15 N 1.0  0.7747759  0.4889150  0.4916560
N15 N 1.0  0.7802617  0.4875820  0.4804394
N15 N 1.0  0.7801836  0.5186753  0.4665814
N15 N 1.0  0.7515978  0.4924990  0.4601235
N15 N 1.0  0.7695742  0.5143035  0.4986279
N15 N 1.0  0.7822750  0.5071133  0.4621480
N15 N 1.0  0.7695275  0.5239861  0.4906319
C16 C 1.0  0.6156569  0.4627991  0.4931450
C16 C 1.0  0.6415609  0.4939348  0.5059901
C16 C 1.0  0.6584025  0.4893484  0.4687209
C16 C 1.0  0.6178353  0.4951837  0.4723917
C16 C 1.0  0.6377689  0.4590675  0.4728686
C16 C 1.0  0.6555525  0.4892206  0.4826029
C16 C 1.0  0.6308624  0.4917476  0.4679933
C16 C 1.0  0.6308246  0.4934972  0.4967494
C16 C 1.0  0.6365045  0.4581051  0.4633300
C16 C 1.0  0.6601241  0.4916415  0.4744328
C16 C 1.0  0.6224275  0.4964732  0.4681373
C16 C 1.0  0.6361312  0.4967581  0.5041463
C16 C 1.0  0.6388989  0.4598936  0.4884386
C16 C 1.0  0.6538387  0.4767789  0.4920509
C16 C 1.0  0.6364753  0.4775047  0.4644390
C16 C 1.0  0.6215488  0.4813155  0.4932065
C16 C 1.0  0.6333595  0.4607549  0.4898864
C16 C 1.0  0.6507105  0.4791811  0.4963023
C16 C 1.0  0.6421520  0.4784722  0.4651251
C16 C 1.0  0.6196963  0.4829662  0.4879651
C16 C 1.0  0.6291826  0.4610817  0.4858769
C16 C 1.0  0.6491540  0.4847558  0.4961504
C16 C 1.0  0.6441784  0.4836575  0.4667179
C16 C 1.0  0.6214051  0.4879538  0.4855715
C16 C 1.0  0.6306692  0.4605451  0.4803065
C16 C 1.0  0.6507834  0.4879476  0.4915906
C16 C 1.0  0.6403742  0.4879335  0.4676521
C16 C 1.0  0.6250773  0.4913191  0.4885416
C16 C 1.0  0.6361728  0.4596793  0.4786968
C16 C 1.0  0.6539088  0.4856952  0.4872681
C16 C 1.0  0.6346771  0.4871248  0.4670089
C16 C 1.0  0.6270160  0.4898097  0.4937847
C16 C 1.0  0.6402288  0.4593761  0.4828180
C16 C 1.0  0.6553892  0.4800964  0.4875656
C16 C 1.0  0.6328034  0.4818748  0.4654093
C16 C 1.0  0.6252127  0.4847837  0.4960469
C16 C 1.0  0.6431160  0.4595375  0.4927955
C16 C 1.0  0.6555290  0.4709469  0.4921920
C16 C 1.0  0.6343112  0.4720936  0.4627270
C16 C 1.0  0.6197472  0.4761126  0.4957714
C16 C 1.0  0.6518526  0.4580044  0.4966458
C16 C 1.0  0.6567085  0.4620917  0.4958929
C16 C 1.0  0.6346214  0.4629466  0.4596063
C16 C 1.0  0.6146388  0.4679635  0.4967707
C16 C 1.0  0.6233544  0.4619404  0.4873556
C16 C 1.0  0.6459138  0.4870898  0.5007269
C16 C 1.0  0.6501646  0.4844760  0.4673384
C16 C 1.0  0.6193138  0.4895200  0.4800886
H16 H 1.0  0.6132486  0.4631694  0.4893243
H16 H 1.0  0.6139498  0.4591921  0.4952532
H16 H 1.0  0.6405863  0.4906005  0.5088994
H16 H 1.0  0.6439908  0.4968932  0.5083798
H16 H 1.0  0.6604712  0.4853762  0.4680308
H16 H 1.0  0.6600264  0.4920799  0.4655158
H16 H 1.0  0.6152639  0.4917992  0.4708201
H16 H 1.0  0.6150605  0.4987337  0.4726463
H16 H 1.0  0.6422099  0.4589581  0.4721490
H16 H 1.0  0.6536891  0.4933165  0.4826088
H16 H 1.0  0.6327917  0.4954245  0.4697286
H16 H 1.0  0.6323150  0.4969837  0.4943259
H16 H 1.0  0.6410154  0.4577329  0.4631124
H16 H 1.0  0.6349316  0.4542476  0.4615936
H16 H 1.0  0.6582698  0.4957363  0.4750090
H16 H 1.0  0.6645777  0.4923716  0.4744169
H16 H 1.0  0.6248329  0.5000317  0.4695825
H16 H 1.0  0.6204969  0.4978538  0.4642985
H16 H 1.0  0.6371218  0.5002624  0.5014491
H16 H 1.0  0.6341545  0.4985944  0.5077640
H16 H 1.0  0.6322331  0.4611624  0.4942023
H16 H 1.0  0.6495032  0.4766360  0.4997844
H16 H 1.0  0.6450123  0.4751081  0.4643761
H16 H 1.0  0.6168580  0.4803016  0.4857504
H16 H 1.0  0.6275138  0.4607790  0.4771368
H16 H 1.0  0.6495950  0.4922637  0.4914532
H16 H 1.0  0.6419181  0.4919541  0.4688806
H16 H 1.0  0.6264099  0.4951843  0.4867129
H16 H 1.0  0.6445068  0.4587052  0.4816741
H16 H 1.0  0.6578095  0.4783326  0.4842356
H16 H 1.0  0.6284009  0.4812264  0.4649015
H16 H 1.0  0.6266961  0.4835969  0.5001029
H16 H 1.0  0.6416286  0.4605417  0.4969222
H16 H 1.0  0.6574659  0.4694707  0.4884080
H16 H 1.0  0.6298270  0.4717444  0.4628728
H16 H 1.0  0.6218973  0.4750667  0.4995836
H16 H 1.0  0.6498570  0.4587896  0.5006380
H16 H 1.0  0.6535194  0.4538235  0.4969783
H16 H 1.0  0.6588701  0.4611327  0.4920271
H16 H 1.0  0.6597482  0.4613418  0.4991440
H16 H 1.0  0.6300943  0.4631490  0.4596111
H16 H 1.0  0.6357407  0.4620079  0.4553362
H16 H 1.0  0.6168329  0.4674713  0.5007048
H16 H 1.0  0.6102676  0.4681099  0.4978847
H16 H 1.0  0.6206231  0.4626539  0.4838513
H16 H 1.0  0.6444668  0.4840620  0.5037254
H16 H 1.0  0.6526085  0.4807104  0.4670235
H16 H 1.0  0.6169342  0.4863148  0.4780114
N16 N 1.0  0.6481309  0.4581629  0.4919042
N16 N 1.0  0.6548296  0.4678013  0.4963696
N16 N 1.0  0.6373655  0.4680819  0.4611742
N16 N 1.0  0.6159740  0.4730182  0.4937661
N16 N 1.0  0.6215554  0.4618626  0.4923146
N16 N 1.0  0.6588919  0.4876885  0.4788164
N16 N 1.0  0.6524001  0.4891817  0.4681719
N16 N 1.0  0.6201628  0.4942320  0.4778723
N16 N 1.0  0.6342994  0.4586802  0.4689127
N16 N 1.0  0.6448443  0.4922319  0.5012277
N16 N 1.0  0.6256999  0.4915565  0.4669228
N16 N 1.0  0.6323088  0.4927531  0.5017569
C17 C 1.0  0.3232056  0.5208453  0.3737358
C17 C 1.0  0.3279196  0.5584895  0.3545999
C17 C 1.0  0.3663187  0.5453208  0.3478347
C17 C 1.0  0.3343051  0.5219130  0.3368589
C17 C 1.0  0.3534098  0.5221153  0.3734233
C17 C 1.0  0.3547026  0.5518786  0.3526214
C17 C 1.0  0.3470508  0.5268459  0.3406107
C17 C 1.0  0.3268236  0.5452348  0.3497042
C17 C 1.0  0.3592761  0.5149913  0.3705345
C17 C 1.0  0.3632298  0.5509063  0.3481657
C17 C 1.0  0.3403002  0.5229390  0.3348951
C17 C 1.0  0.3249495  0.5546959  0.3503998
C17 C 1.0  0.3432870  0.5328169  0.3786567
C17 C 1.0  0.3487975  0.5517755  0.3671858
C17 C 1.0  0.3555951  0.5230698  0.3532495
C17 C 1.0  0.3245569  0.5320125  0.3578913
C17 C 1.0  0.3382496  0.5302294  0.3774512
C17 C 1.0  0.3432863  0.5531656  0.3660351
C17 C 1.0  0.3589770  0.5277675  0.3536045
C17 C 1.0  0.3266392  0.5281346  0.3541158
C17 C 1.0  0.3380365  0.5250070  0.3749391
C17 C 1.0  0.3414635  0.5541318  0.3606251
C17 C 1.0  0.3585282  0.5321260  0.3498186
C17 C 1.0  0.3287603  0.5297390  0.3489725
C17 C 1.0  0.3430271  0.5223868  0.3736138
C17 C 1.0  0.3452982  0.5536584  0.3563002
C17 C 1.0  0.3545614  0.5317201  0.3456082
C17 C 1.0  0.3287880  0.5353839  0.3476435
C17 C 1.0  0.3481522  0.5248480  0.3747570
C17 C 1.0  0.3508345  0.5522797  0.3572874
C17 C 1.0  0.3511115  0.5270955  0.3451206
C17 C 1.0  0.3267440  0.5393762  0.3513056
C17 C 1.0  0.3481991  0.5300653  0.3772682
C17 C 1.0  0.3525063  0.5513419  0.3627603
C17 C 1.0  0.3516824  0.5228131  0.3489894
C17 C 1.0  0.3246533  0.5376111  0.3564187
C17 C 1.0  0.3432919  0.5382703  0.3813316
C17 C 1.0  0.3507605  0.5507963  0.3728495
C17 C 1.0  0.3560631  0.5184567  0.3571731
C17 C 1.0  0.3222837  0.5303678  0.3632786
C17 C 1.0  0.3470096  0.5460698  0.3856735
C17 C 1.0  0.3503457  0.5505073  0.3825061
C17 C 1.0  0.3598090  0.5132484  0.3644081
C17 C 1.0  0.3192042  0.5243563  0.3701984
C17 C 1.0  0.3327746  0.5222389  0.3736976
C17 C 1.0  0.3356580  0.5556194  0.3596380
C17 C 1.0  0.3621961  0.5369393  0.3503386
C17 C 1.0  0.3308545  0.5255155  0.3451429
H17 H 1.0  0.3241020  0.5169725  0.3715603
H17 H 1.0  0.3210780  0.5195937  0.3775142
H17 H 1.0  0.3257121  0.5583402  0.3585543
H17 H 1.0  0.3275345  0.5627662  0.3532111
H17 H 1.0  0.3688476  0.5447998  0.3515585
H17 H 1.0  0.3692787  0.5455037  0.3444323
H17 H 1.0  0.3340866  0.5178810  0.3389162
H17 H 1.0  0.3316433  0.5215183  0.3332360
H17 H 1.0  0.3570559  0.5246840  0.3740239
H17 H 1.0  0.3527745  0.5521660  0.3485658
H17 H 1.0  0.3466596  0.5306490  0.3382367
H17 H 1.0  0.3290351  0.5460968  0.3458811
H17 H 1.0  0.3626625  0.5178174  0.3715735
H17 H 1.0  0.3599462  0.5113635  0.3731345
H17 H 1.0  0.3609128  0.5515515  0.3443248
H17 H 1.0  0.3662717  0.5542388  0.3482646
H17 H 1.0  0.3404635  0.5268454  0.3326035
H17 H 1.0  0.3413953  0.5197697  0.3318741
H17 H 1.0  0.3269957  0.5550521  0.3463720
H17 H 1.0  0.3207737  0.5562707  0.3497286
H17 H 1.0  0.3344021  0.5322739  0.3784899
H17 H 1.0  0.3404000  0.5535114  0.3694425
H17 H 1.0  0.3620142  0.5279870  0.3568889
H17 H 1.0  0.3265712  0.5237972  0.3552311
H17 H 1.0  0.3429656  0.5183497  0.3716756
H17 H 1.0  0.3439124  0.5544057  0.3521071
H17 H 1.0  0.3541986  0.5350768  0.3426654
H17 H 1.0  0.3304193  0.5366492  0.3436687
H17 H 1.0  0.3521081  0.5320454  0.3781948
H17 H 1.0  0.3567844  0.5502775  0.3635490
H17 H 1.0  0.3490275  0.5192237  0.3486302
H17 H 1.0  0.3230634  0.5406809  0.3592664
H17 H 1.0  0.3392322  0.5401777  0.3816933
H17 H 1.0  0.3549699  0.5492292  0.3731236
H17 H 1.0  0.3528528  0.5153289  0.3567700
H17 H 1.0  0.3213119  0.5337996  0.3660224
H17 H 1.0  0.3427174  0.5474609  0.3860971
H17 H 1.0  0.3485772  0.5458235  0.3898986
H17 H 1.0  0.3546930  0.5492418  0.3823169
H17 H 1.0  0.3503460  0.5543178  0.3849252
H17 H 1.0  0.3565841  0.5102147  0.3634420
H17 H 1.0  0.3636989  0.5110242  0.3638697
H17 H 1.0  0.3180963  0.5281052  0.3724901
H17 H 1.0  0.3153283  0.5220931  0.3697228
H17 H 1.0  0.3331727  0.5184703  0.3712708
H17 H 1.0  0.3330100  0.5553174  0.3632643
H17 H 1.0  0.3646985  0.5369867  0.3540786
H17 H 1.0  0.3310950  0.5213718  0.3468817
N17 N 1.0  0.3476502  0.5406443  0.3831214
N17 N 1.0  0.3478395  0.5516911  0.3771512
N17 N 1.0  0.3598909  0.5180660  0.3607827
N17 N 1.0  0.3214754  0.5253523  0.3647019
N17 N 1.0  0.3280793  0.5240321  0.3753017
N17 N 1.0  0.3599107  0.5512533  0.3531882
N17 N 1.0  0.3624927  0.5407896  0.3467439
N17 N 1.0  0.3322874  0.5265325  0.3401682
N17 N 1.0  0.3537647  0.5171395  0.3717049
N17 N 1.0  0.3337903  0.5571580  0.3549497
N17 N 1.0  0.3441821  0.5225613  0.3394936
N17 N 1.0  0.3245086  0.5490615  0.3525022
C18 C 1.0  0.3194093  0.5816144  0.4272946
C18 C 1.0  0.3388834  0.5794763  0.3895901
C18 C 1.0  0.3647868  0.6067196  0.4063376
C18 C 1.0  0.3565453  0.5714589  0.4258820
C18 C 1.0  0.3357848  0.6069626  0.4291126
C18 C 1.0  0.3546850  0.6002127  0.3988234
C18 C 1.0  0.3602595  0.5846947  0.4224357
C18 C 1.0  0.3421704  0.5745208  0.4024544
C18 C 1.0  0.3412071  0.6095859  0.4366774
C18 C 1.0  0.3629763  0.6049043  0.4004832
C18 C 1.0  0.3614207  0.5755633  0.4253969
C18 C 1.0  0.3407778  0.5743388  0.3928870
C18 C 1.0  0.3261853  0.6023957  0.4176507
C18 C 1.0  0.3392146  0.6029798  0.3989089
C18 C 1.0  0.3540381  0.5981814  0.4275737
C18 C 1.0  0.3337647  0.5755373  0.4156944
C18 C 1.0  0.3244696  0.5972430  0.4196580
C18 C 1.0  0.3372819  0.5978882  0.3969165
C18 C 1.0  0.3556350  0.6017195  0.4232652
C18 C 1.0  0.3379887  0.5748613  0.4196096
C18 C 1.0  0.3263746  0.5951644  0.4247255
C18 C 1.0  0.3409085  0.5935863  0.3955513
C18 C 1.0  0.3586888  0.5998018  0.4187345
C18 C 1.0  0.3435031  0.5740837  0.4180247
C18 C 1.0  0.3300999  0.5983698  0.4277873
C18 C 1.0  0.3466005  0.5944587  0.3962399
C18 C 1.0  0.3601306  0.5941876  0.4185618
C18 C 1.0  0.3447582  0.5740110  0.4123633
C18 C 1.0  0.3319124  0.6035494  0.4259120
C18 C 1.0  0.3486852  0.5994857  0.3982169
C18 C 1.0  0.3586111  0.5905300  0.4227854
C18 C 1.0  0.3406528  0.5746714  0.4083338
C18 C 1.0  0.3299196  0.6054874  0.4208325
C18 C 1.0  0.3449254  0.6036972  0.3995411
C18 C 1.0  0.3555537  0.5926025  0.4272563
C18 C 1.0  0.3351768  0.5754411  0.4100803
C18 C 1.0  0.3240363  0.6044109  0.4123390
C18 C 1.0  0.3354476  0.6075329  0.4003117
C18 C 1.0  0.3508727  0.6001609  0.4323650
C18 C 1.0  0.3279620  0.5763124  0.4173138
C18 C 1.0  0.3225022  0.6106851  0.4051428
C18 C 1.0  0.3270498  0.6122846  0.4009461
C18 C 1.0  0.3466389  0.6065897  0.4382171
C18 C 1.0  0.3203436  0.5767522  0.4232526
C18 C 1.0  0.3245662  0.5897844  0.4268878
C18 C 1.0  0.3386826  0.5883449  0.3934384
C18 C 1.0  0.3603007  0.6036803  0.4143471
C18 C 1.0  0.3477722  0.5733514  0.4222824
H18 H 1.0  0.3216481  0.5807927  0.4311479
H18 H 1.0  0.3150536  0.5816993  0.4284733
H18 H 1.0  0.3343588  0.5797069  0.3896720
H18 H 1.0  0.3399412  0.5788772  0.3852439
H18 H 1.0  0.3629719  0.6107669  0.4072647
H18 H 1.0  0.3692458  0.6074184  0.4063217
H18 H 1.0  0.3546055  0.5719326  0.4299502
H18 H 1.0  0.3581852  0.5672546  0.4258556
H18 H 1.0  0.3372710  0.6106228  0.4269571
H18 H 1.0  0.3570957  0.5964687  0.3981767
H18 H 1.0  0.3621379  0.5835157  0.4185199
H18 H 1.0  0.3466007  0.5744404  0.4016698
H18 H 1.0  0.3421893  0.6132888  0.4342572
H18 H 1.0  0.3392896  0.6111384  0.4404566
H18 H 1.0  0.3650056  0.6009862  0.3994498
H18 H 1.0  0.3645809  0.6078729  0.3974864
H18 H 1.0  0.3635268  0.5749051  0.4214386
H18 H 1.0  0.3644951  0.5745354  0.4285372
H18 H 1.0  0.3452829  0.5739562  0.3925800
H18 H 1.0  0.3391543  0.5706440  0.3908671
H18 H 1.0  0.3215837  0.5947835  0.4172739
H18 H 1.0  0.3328687  0.5973112  0.3964148
H18 H 1.0  0.3544778  0.6060403  0.4234905
H18 H 1.0  0.3369199  0.5749278  0.4239587
H18 H 1.0  0.3316244  0.5968517  0.4317154
H18 H 1.0  0.3494258  0.5911470  0.3951861
H18 H 1.0  0.3624962  0.5926820  0.4150697
H18 H 1.0  0.3490161  0.5734063  0.4111124
H18 H 1.0  0.3312579  0.6094781  0.4193022
H18 H 1.0  0.3465144  0.6075957  0.4010689
H18 H 1.0  0.3543702  0.5897929  0.4305375
H18 H 1.0  0.3319836  0.5759505  0.4069813
H18 H 1.0  0.3216074  0.6013985  0.4100420
H18 H 1.0  0.3374252  0.6110457  0.4023113
H18 H 1.0  0.3494401  0.5969113  0.4351288
H18 H 1.0  0.3251932  0.5773251  0.4139140
H18 H 1.0  0.3198866  0.6074544  0.4033377
H18 H 1.0  0.3197569  0.6142207  0.4057186
H18 H 1.0  0.3294991  0.6156998  0.4026414
H18 H 1.0  0.3250813  0.6139824  0.3972564
H18 H 1.0  0.3456768  0.6030387  0.4408631
H18 H 1.0  0.3491205  0.6093313  0.4408043
H18 H 1.0  0.3178914  0.5774446  0.4195054
H18 H 1.0  0.3186356  0.5729984  0.4250859
H18 H 1.0  0.3267543  0.5884218  0.4305763
H18 H 1.0  0.3341979  0.5880145  0.3936138
H18 H 1.0  0.3584698  0.6077753  0.4147071
H18 H 1.0  0.3463440  0.5740295  0.4264957
N18 N 1.0  0.3248915  0.6092805  0.4104979
N18 N 1.0  0.3302705  0.6074614  0.3992967
N18 N 1.0  0.3498489  0.6052529  0.4332909
N18 N 1.0  0.3262244  0.5758474  0.4222734
N18 N 1.0  0.3207451  0.5868858  0.4246894
N18 N 1.0  0.3569661  0.6048221  0.4000011
N18 N 1.0  0.3635793  0.6024355  0.4104055
N18 N 1.0  0.3527655  0.5720218  0.4212176
N18 N 1.0  0.3373258  0.6058096  0.4340251
N18 N 1.0  0.3416865  0.5844507  0.3915287
N18 N 1.0  0.3595892  0.5812276  0.4263554
N18 N 1.0  0.3386486  0.5744764  0.3985268
C19 C 1.0  0.4903556  0.3342759  0.2868297
C19 C 1.0  0.5051886  0.3205738  0.3242154
C19 C 1.0  0.4929915  0.3575160  0.3376388
C19 C 1.0  0.4666965  0.3333316  0.3172201
C19 C 1.0  0.4926781  0.3609225  0.3009212
C19 C 1.0  0.5004266  0.3462744  0.3332573
C19 C 1.0  0.4735331  0.3442345  0.3231571
C19 C 1.0  0.4920994  0.3225706  0.3191620
C19 C 1.0  0.4858111  0.3677259  0.3011843
C19 C 1.0  0.4971431  0.3529857  0.3393964
C19 C 1.0  0.4664334  0.3378193  0.3217633
C19 C 1.0  0.4994014  0.3179547  0.3235071
C19 C 1.0  0.5035307  0.3497805  0.2993523
C19 C 1.0  0.5099232  0.3451741  0.3207832
C19 C 1.0  0.4798000  0.3567888  0.3160780
C19 C 1.0  0.4878517  0.3272542  0.3047741
C19 C 1.0  0.5005497  0.3457619  0.2964387
C19 C 1.0  0.5098674  0.3394292  0.3199936
C19 C 1.0  0.4836614  0.3583769  0.3201028
C19 C 1.0  0.4825594  0.3293273  0.3059240
C19 C 1.0  0.4950082  0.3465782  0.2949370
C19 C 1.0  0.5068061  0.3359199  0.3234340
C19 C 1.0  0.4842601  0.3554461  0.3250609
C19 C 1.0  0.4803561  0.3292292  0.3112776
C19 C 1.0  0.4924547  0.3515522  0.2964424
C19 C 1.0  0.5037275  0.3382846  0.3277427
C19 C 1.0  0.4808942  0.3508069  0.3259423
C19 C 1.0  0.4835900  0.3270054  0.3155472
C19 C 1.0  0.4953056  0.3556735  0.2993609
C19 C 1.0  0.5036819  0.3440014  0.3286605
C19 C 1.0  0.4769928  0.3490956  0.3220210
C19 C 1.0  0.4888911  0.3248965  0.3145586
C19 C 1.0  0.5008338  0.3547093  0.3007881
C19 C 1.0  0.5067987  0.3473836  0.3251287
C19 C 1.0  0.4765126  0.3521347  0.3171052
C19 C 1.0  0.4909579  0.3250664  0.3091430
C19 C 1.0  0.5093408  0.3487473  0.3007908
C19 C 1.0  0.5131546  0.3488865  0.3172243
C19 C 1.0  0.4791094  0.3598606  0.3108836
C19 C 1.0  0.4901830  0.3272988  0.2991653
C19 C 1.0  0.5181979  0.3507538  0.3041118
C19 C 1.0  0.5194754  0.3513771  0.3103433
C19 C 1.0  0.4804046  0.3670256  0.3045207
C19 C 1.0  0.4903134  0.3285025  0.2895717
C19 C 1.0  0.4918586  0.3424073  0.2918428
C19 C 1.0  0.5069173  0.3299251  0.3224639
C19 C 1.0  0.4883333  0.3573004  0.3291672
C19 C 1.0  0.4747745  0.3314118  0.3122636
H19 H 1.0  0.4860899  0.3357396  0.2863855
H19 H 1.0  0.4918904  0.3338601  0.2826059
H19 H 1.0  0.5076461  0.3197720  0.3204939
H19 H 1.0  0.5073579  0.3184145  0.3275319
H19 H 1.0  0.4952719  0.3610295  0.3359100
H19 H 1.0  0.4909734  0.3591416  0.3413342
H19 H 1.0  0.4651281  0.3350588  0.3133350
H19 H 1.0  0.4638069  0.3300304  0.3182779
H19 H 1.0  0.4951609  0.3635229  0.3036280
H19 H 1.0  0.4977818  0.3432832  0.3353324
H19 H 1.0  0.4746864  0.3419439  0.3268552
H19 H 1.0  0.4902532  0.3231779  0.3232207
H19 H 1.0  0.4887662  0.3701333  0.3036349
H19 H 1.0  0.4849545  0.3702740  0.2975590
H19 H 1.0  0.4948854  0.3495880  0.3413703
H19 H 1.0  0.4998126  0.3546464  0.3426344
H19 H 1.0  0.4677478  0.3360168  0.3257081
H19 H 1.0  0.4621198  0.3389866  0.3223958
H19 H 1.0  0.4970371  0.3185221  0.3273313
H19 H 1.0  0.4998775  0.3134868  0.3230835
H19 H 1.0  0.5025478  0.3419240  0.2952812
H19 H 1.0  0.5122802  0.3376965  0.3166414
H19 H 1.0  0.4862129  0.3619764  0.3193326
H19 H 1.0  0.4801360  0.3310209  0.3025594
H19 H 1.0  0.4881790  0.3522772  0.2953238
H19 H 1.0  0.5013552  0.3355895  0.3304201
H19 H 1.0  0.4813360  0.3485267  0.3297716
H19 H 1.0  0.4819054  0.3269142  0.3196962
H19 H 1.0  0.5031207  0.3578343  0.3030384
H19 H 1.0  0.5067818  0.3518083  0.3258211
H19 H 1.0  0.4734988  0.3508323  0.3140587
H19 H 1.0  0.4950547  0.3234375  0.3083535
H19 H 1.0  0.5107676  0.3445698  0.2999173
H19 H 1.0  0.5124164  0.3532681  0.3179356
H19 H 1.0  0.4763743  0.3578936  0.3079001
H19 H 1.0  0.4945074  0.3260762  0.2989301
H19 H 1.0  0.5192763  0.3465559  0.3027882
H19 H 1.0  0.5209687  0.3534558  0.3017899
H19 H 1.0  0.5186510  0.3556502  0.3116073
H19 H 1.0  0.5239083  0.3508100  0.3109754
H19 H 1.0  0.4773555  0.3648529  0.3019674
H19 H 1.0  0.4786167  0.3711046  0.3052515
H19 H 1.0  0.4945559  0.3269230  0.2897717
H19 H 1.0  0.4881271  0.3256303  0.2868624
H19 H 1.0  0.4874724  0.3433165  0.2914140
H19 H 1.0  0.5090168  0.3286837  0.3186819
H19 H 1.0  0.4910395  0.3606066  0.3277542
H19 H 1.0  0.4729326  0.3334974  0.3087268
N19 N 1.0  0.5125259  0.3523933  0.3028872
N19 N 1.0  0.5165746  0.3471972  0.3135792
N19 N 1.0  0.4814767  0.3644661  0.3098740
N19 N 1.0  0.4874327  0.3286396  0.2948674
N19 N 1.0  0.4940114  0.3380522  0.2897850
N19 N 1.0  0.5006300  0.3513264  0.3347651
N19 N 1.0  0.4887292  0.3552627  0.3340175
N19 N 1.0  0.4722189  0.3309376  0.3168548
N19 N 1.0  0.4878862  0.3623953  0.2992764
N19 N 1.0  0.5047628  0.3263929  0.3257376
N19 N 1.0  0.4694843  0.3427527  0.3201163
N19 N 1.0  0.4966783  0.3200251  0.3185415
C20 C 1.0  0.4867220  0.5405340  0.3590017
C20 C 1.0  0.4703988  0.5786892  0.3681184
C20 C 1.0  0.4475908  0.5721086  0.3345015
C20 C 1.0  0.4487313  0.5439008  0.3644382
C20 C 1.0  0.4742708  0.5467598  0.3321656
C20 C 1.0  0.4571906  0.5766018  0.3439088
C20 C 1.0  0.4473639  0.5508132  0.3521417
C20 C 1.0  0.4653277  0.5655012  0.3692153
C20 C 1.0  0.4686888  0.5407371  0.3270594
C20 C 1.0  0.4495934  0.5771047  0.3379475
C20 C 1.0  0.4445907  0.5459250  0.3600103
C20 C 1.0  0.4674787  0.5745147  0.3719782
C20 C 1.0  0.4840019  0.5555797  0.3406442
C20 C 1.0  0.4728383  0.5753360  0.3431752
C20 C 1.0  0.4550961  0.5483276  0.3386868
C20 C 1.0  0.4726434  0.5519795  0.3659558
C20 C 1.0  0.4847438  0.5522150  0.3452972
C20 C 1.0  0.4741405  0.5758154  0.3488057
C20 C 1.0  0.4544213  0.5535124  0.3361784
C20 C 1.0  0.4680508  0.5485474  0.3650864
C20 C 1.0  0.4821261  0.5470625  0.3457741
C20 C 1.0  0.4700337  0.5765400  0.3528222
C20 C 1.0  0.4515059  0.5577872  0.3387777
C20 C 1.0  0.4626359  0.5505467  0.3655397
C20 C 1.0  0.4786832  0.5453169  0.3414584
C20 C 1.0  0.4645014  0.5767612  0.3510966
C20 C 1.0  0.4492521  0.5567900  0.3440269
C20 C 1.0  0.4618663  0.5561362  0.3668799
C20 C 1.0  0.4778389  0.5485723  0.3367341
C20 C 1.0  0.4630411  0.5762993  0.3455129
C20 C 1.0  0.4498397  0.5516678  0.3466616
C20 C 1.0  0.4663493  0.5596889  0.3677782
C20 C 1.0  0.4805229  0.5536924  0.3364063
C20 C 1.0  0.4672688  0.5755770  0.3416102
C20 C 1.0  0.4527870  0.5474870  0.3439293
C20 C 1.0  0.4717116  0.5575365  0.3672869
C20 C 1.0  0.4868710  0.5609235  0.3403205
C20 C 1.0  0.4771181  0.5746183  0.3389258
C20 C 1.0  0.4581086  0.5438030  0.3359764
C20 C 1.0  0.4783391  0.5499121  0.3655324
C20 C 1.0  0.4899369  0.5691700  0.3363085
C20 C 1.0  0.4860536  0.5741372  0.3352612
C20 C 1.0  0.4627564  0.5391869  0.3288637
C20 C 1.0  0.4854080  0.5433851  0.3645691
C20 C 1.0  0.4829119  0.5434832  0.3506177
C20 C 1.0  0.4716122  0.5770651  0.3586637
C20 C 1.0  0.4508744  0.5631309  0.3359607
C20 C 1.0  0.4579616  0.5467765  0.3646321
H20 H 1.0  0.4840679  0.5368906  0.3585369
H20 H 1.0  0.4909254  0.5388995  0.3591699
H20 H 1.0  0.4748830  0.5781265  0.3684447
H20 H 1.0  0.4696331  0.5828622  0.3696567
H20 H 1.0  0.4499117  0.5719615  0.3306124
H20 H 1.0  0.4433061  0.5728210  0.3332751
H20 H 1.0  0.4503704  0.5398611  0.3632011
H20 H 1.0  0.4464832  0.5431215  0.3682728
H20 H 1.0  0.4735420  0.5498852  0.3290108
H20 H 1.0  0.4543051  0.5766217  0.3473615
H20 H 1.0  0.4456660  0.5545311  0.3540248
H20 H 1.0  0.4610183  0.5667658  0.3689339
H20 H 1.0  0.4684851  0.5440678  0.3239937
H20 H 1.0  0.4704932  0.5372351  0.3248574
H20 H 1.0  0.4470899  0.5774106  0.3417126
H20 H 1.0  0.4487144  0.5808906  0.3356536
H20 H 1.0  0.4427508  0.5498349  0.3613757
H20 H 1.0  0.4411426  0.5430194  0.3598183
H20 H 1.0  0.4630097  0.5752559  0.3718569
H20 H 1.0  0.4686897  0.5753897  0.3762366
H20 H 1.0  0.4874156  0.5535846  0.3486209
H20 H 1.0  0.4784421  0.5756365  0.3500401
H20 H 1.0  0.4561948  0.5541852  0.3321211
H20 H 1.0  0.4687468  0.5442437  0.3640597
H20 H 1.0  0.4766210  0.5413508  0.3417327
H20 H 1.0  0.4613073  0.5773257  0.3541852
H20 H 1.0  0.4469892  0.5600797  0.3460552
H20 H 1.0  0.4576868  0.5577050  0.3672409
H20 H 1.0  0.4799369  0.5562762  0.3327952
H20 H 1.0  0.4661640  0.5752207  0.3372847
H20 H 1.0  0.4532513  0.5435150  0.3459460
H20 H 1.0  0.4751949  0.5602648  0.3679809
H20 H 1.0  0.4890017  0.5621320  0.3440953
H20 H 1.0  0.4755325  0.5737616  0.3348026
H20 H 1.0  0.4587955  0.5401954  0.3385771
H20 H 1.0  0.4815059  0.5531006  0.3657660
H20 H 1.0  0.4921770  0.5698302  0.3401920
H20 H 1.0  0.4931264  0.5691291  0.3331156
H20 H 1.0  0.4840143  0.5736069  0.3312493
H20 H 1.0  0.4885601  0.5778634  0.3348102
H20 H 1.0  0.4629442  0.5356771  0.3317241
H20 H 1.0  0.4605084  0.5376404  0.3252689
H20 H 1.0  0.4882439  0.5468699  0.3651579
H20 H 1.0  0.4863684  0.5405217  0.3679228
H20 H 1.0  0.4802398  0.5398640  0.3507199
H20 H 1.0  0.4759644  0.5762836  0.3594997
H20 H 1.0  0.4532661  0.5635399  0.3321707
H20 H 1.0  0.4591153  0.5427063  0.3630982
N20 N 1.0  0.4869198  0.5639582  0.3360053
N20 N 1.0  0.4822918  0.5749633  0.3399006
N20 N 1.0  0.4598083  0.5439997  0.3309858
N20 N 1.0  0.4795619  0.5448138  0.3649457
N20 N 1.0  0.4864226  0.5444581  0.3544332
N20 N 1.0  0.4555411  0.5768345  0.3389027
N20 N 1.0  0.4477896  0.5670246  0.3377375
N20 N 1.0  0.4529326  0.5480811  0.3655494
N20 N 1.0  0.4721645  0.5419336  0.3318392
N20 N 1.0  0.4682262  0.5783373  0.3625045
N20 N 1.0  0.4471696  0.5461303  0.3545637
N20 N 1.0  0.4691209  0.5688574  0.3706909
C21 C 1.0  0.5993628  0.6136736  0.7176519
C21 C 1.0  0.6152652  0.5810304  0.7397196
C21 C 1.0  0.6159473  0.5622773  0.7030928
C21 C 1.0  0.6336206  0.5991559  0.7076591
C21 C 1.0  0.5943303  0.5916392  0.6975732
C21 C 1.0  0.6129043  0.5666042  0.7162407
C21 C 1.0  0.6274351  0.5874284  0.7026526
C21 C 1.0  0.6210044  0.5902311  0.7305948
C21 C 1.0  0.5965419  0.5920329  0.6881677
C21 C 1.0  0.6158510  0.5605976  0.7092586
C21 C 1.0  0.6344484  0.5939327  0.7040698
C21 C 1.0  0.6201228  0.5850624  0.7387197
C21 C 1.0  0.5903580  0.5921090  0.7126855
C21 C 1.0  0.5996221  0.5731788  0.7214710
C21 C 1.0  0.6137288  0.5861541  0.6950688
C21 C 1.0  0.6140845  0.6023629  0.7233891
C21 C 1.0  0.5925654  0.5972337  0.7142309
C21 C 1.0  0.6016378  0.5758722  0.7261945
C21 C 1.0  0.6125292  0.5805768  0.6961111
C21 C 1.0  0.6176479  0.6029936  0.7188578
C21 C 1.0  0.5953618  0.6006108  0.7104356
C21 C 1.0  0.6072207  0.5755892  0.7277026
C21 C 1.0  0.6160878  0.5772357  0.6992263
C21 C 1.0  0.6222452  0.5995545  0.7181074
C21 C 1.0  0.5959393  0.5987338  0.7049885
C21 C 1.0  0.6108298  0.5725342  0.7243447
C21 C 1.0  0.6209416  0.5796021  0.7013403
C21 C 1.0  0.6232339  0.5953854  0.7220155
C21 C 1.0  0.5937848  0.5936258  0.7032868
C21 C 1.0  0.6089699  0.5697886  0.7195983
C21 C 1.0  0.6222792  0.5851542  0.7003864
C21 C 1.0  0.6197688  0.5946298  0.7265925
C21 C 1.0  0.5910186  0.5903681  0.7071937
C21 C 1.0  0.6033498  0.5701677  0.7182205
C21 C 1.0  0.6186137  0.5883706  0.6972478
C21 C 1.0  0.6152048  0.5981547  0.7272044
C21 C 1.0  0.5874250  0.5887430  0.7168039
C21 C 1.0  0.5937660  0.5734144  0.7198773
C21 C 1.0  0.6100457  0.5896816  0.6917695
C21 C 1.0  0.6092761  0.6059762  0.7242363
C21 C 1.0  0.5820754  0.5814212  0.7201618
C21 C 1.0  0.5843611  0.5754821  0.7207581
C21 C 1.0  0.6025683  0.5918748  0.6860440
C21 C 1.0  0.6033439  0.6134453  0.7226470
C21 C 1.0  0.5976538  0.6060122  0.7120047
C21 C 1.0  0.6091214  0.5784470  0.7327138
C21 C 1.0  0.6146697  0.5714052  0.7001665
C21 C 1.0  0.6258789  0.6004089  0.7133162
H21 H 1.0  0.6015600  0.6153905  0.7140797
H21 H 1.0  0.5960890  0.6166487  0.7185460
H21 H 1.0  0.6117711  0.5833220  0.7414722
H21 H 1.0  0.6164605  0.5780931  0.7429306
H21 H 1.0  0.6118741  0.5614817  0.7012735
H21 H 1.0  0.6187655  0.5595266  0.7008876
H21 H 1.0  0.6318598  0.6024535  0.7050973
H21 H 1.0  0.6376685  0.6006988  0.7089240
H21 H 1.0  0.5929613  0.5874007  0.6969298
H21 H 1.0  0.6172118  0.5670888  0.7174485
H21 H 1.0  0.6296263  0.5846645  0.7054475
H21 H 1.0  0.6243292  0.5874615  0.7293600
H21 H 1.0  0.5947729  0.5878682  0.6879249
H21 H 1.0  0.5940701  0.5945167  0.6853233
H21 H 1.0  0.6199954  0.5611396  0.7110100
H21 H 1.0  0.6150383  0.5561672  0.7095393
H21 H 1.0  0.6364562  0.5907229  0.7065606
H21 H 1.0  0.6374030  0.5948825  0.7007929
H21 H 1.0  0.6237058  0.5827273  0.7372209
H21 H 1.0  0.6214238  0.5867726  0.7426884
H21 H 1.0  0.5921020  0.5986665  0.7184493
H21 H 1.0  0.5987724  0.5782038  0.7287271
H21 H 1.0  0.6087584  0.5788385  0.6944323
H21 H 1.0  0.6168039  0.6062450  0.7158951
H21 H 1.0  0.5980794  0.6012729  0.7019833
H21 H 1.0  0.6151522  0.5722970  0.7254937
H21 H 1.0  0.6237117  0.5770365  0.7037491
H21 H 1.0  0.6267866  0.5927155  0.7214592
H21 H 1.0  0.5893159  0.5864093  0.7059738
H21 H 1.0  0.6018871  0.5680495  0.7145556
H21 H 1.0  0.6196291  0.5926672  0.6964933
H21 H 1.0  0.6125125  0.5975914  0.7307391
H21 H 1.0  0.5876719  0.5903091  0.7210155
H21 H 1.0  0.5928492  0.5716105  0.7158580
H21 H 1.0  0.6111755  0.5940374  0.6917270
H21 H 1.0  0.6065578  0.6047121  0.7275924
H21 H 1.0  0.5823306  0.5835193  0.7241704
H21 H 1.0  0.5776619  0.5811875  0.7192476
H21 H 1.0  0.5838589  0.5732961  0.7168204
H21 H 1.0  0.5817716  0.5732221  0.7236835
H21 H 1.0  0.6042490  0.5960833  0.6860323
H21 H 1.0  0.6025424  0.5906192  0.6817091
H21 H 1.0  0.6010763  0.6119814  0.7262869
H21 H 1.0  0.6046131  0.6176517  0.7236787
H21 H 1.0  0.6001791  0.6079635  0.7088321
H21 H 1.0  0.6060352  0.5810991  0.7346356
H21 H 1.0  0.6105537  0.5702346  0.6987734
H21 H 1.0  0.6243574  0.6034116  0.7103297
N21 N 1.0  0.5847735  0.5843369  0.7156255
N21 N 1.0  0.5899971  0.5755337  0.7229006
N21 N 1.0  0.6058510  0.5878693  0.6891326
N21 N 1.0  0.6082959  0.6102674  0.7213280
N21 N 1.0  0.5967964  0.6083046  0.7166785
N21 N 1.0  0.6114732  0.5634943  0.7122261
N21 N 1.0  0.6179384  0.5679286  0.7024168
N21 N 1.0  0.6304631  0.5978872  0.7126373
N21 N 1.0  0.5962337  0.5945773  0.6936258
N21 N 1.0  0.6139710  0.5779142  0.7347221
N21 N 1.0  0.6292714  0.5922349  0.7014864
N21 N 1.0  0.6184454  0.5896389  0.7351700
C22 C 1.0  0.4206494  0.6684065  0.4735118
C22 C 1.0  0.3796614  0.6792747  0.4762169
C22 C 1.0  0.3881991  0.7025951  0.4434004
C22 C 1.0  0.3976194  0.6625398  0.4431901
C22 C 1.0  0.4213935  0.6934665  0.4566168
C22 C 1.0  0.3853077  0.6977069  0.4563848
C22 C 1.0  0.3969113  0.6764832  0.4407536
C22 C 1.0  0.3869036  0.6710622  0.4672193
C22 C 1.0  0.4255385  0.6942209  0.4479128
C22 C 1.0  0.3838445  0.7024325  0.4480758
C22 C 1.0  0.3959813  0.6670296  0.4389465
C22 C 1.0  0.3798260  0.6735872  0.4733052
C22 C 1.0  0.4156384  0.6916346  0.4710357
C22 C 1.0  0.3940573  0.6989075  0.4693848
C22 C 1.0  0.4082571  0.6872280  0.4424332
C22 C 1.0  0.4021717  0.6673561  0.4675920
C22 C 1.0  0.4165887  0.6859853  0.4718759
C22 C 1.0  0.3919046  0.6944775  0.4724459
C22 C 1.0  0.4050244  0.6920101  0.4429917
C22 C 1.0  0.4029887  0.6659411  0.4620279
C22 C 1.0  0.4190939  0.6826853  0.4678184
C22 C 1.0  0.3876732  0.6911186  0.4703635
C22 C 1.0  0.3992398  0.6918014  0.4428321
C22 C 1.0  0.3986764  0.6661706  0.4581709
C22 C 1.0  0.4206363  0.6851686  0.4628202
C22 C 1.0  0.3856016  0.6922623  0.4650688
C22 C 1.0  0.3966881  0.6866438  0.4421140
C22 C 1.0  0.3934435  0.6678870  0.4599881
C22 C 1.0  0.4197515  0.6908132  0.4618277
C22 C 1.0  0.3876454  0.6966492  0.4618902
C22 C 1.0  0.3997770  0.6817801  0.4415416
C22 C 1.0  0.3924693  0.6693317  0.4655099
C22 C 1.0  0.4172391  0.6939750  0.4659773
C22 C 1.0  0.3918842  0.6999221  0.4641145
C22 C 1.0  0.4055615  0.6821533  0.4417229
C22 C 1.0  0.3968902  0.6690505  0.4692522
C22 C 1.0  0.4130406  0.6949241  0.4754316
C22 C 1.0  0.3984655  0.7024814  0.4715490
C22 C 1.0  0.4143273  0.6874084  0.4425507
C22 C 1.0  0.4066574  0.6670878  0.4716787
C22 C 1.0  0.4098830  0.7028766  0.4799362
C22 C 1.0  0.4046628  0.7060502  0.4780575
C22 C 1.0  0.4231287  0.6914103  0.4427027
C22 C 1.0  0.4154542  0.6650604  0.4751441
C22 C 1.0  0.4201487  0.6767657  0.4686763
C22 C 1.0  0.3855271  0.6865551  0.4737488
C22 C 1.0  0.3960376  0.6969320  0.4433919
C22 C 1.0  0.3997305  0.6646051  0.4523979
H22 H 1.0  0.4223805  0.6666908  0.4696914
H22 H 1.0  0.4238380  0.6677435  0.4766362
H22 H 1.0  0.3820932  0.6790586  0.4800342
H22 H 1.0  0.3754338  0.6800842  0.4775728
H22 H 1.0  0.3910806  0.7060058  0.4441733
H22 H 1.0  0.3861320  0.7036697  0.4395346
H22 H 1.0  0.4020326  0.6616129  0.4427414
H22 H 1.0  0.3955073  0.6586979  0.4421198
H22 H 1.0  0.4199931  0.6977192  0.4561629
H22 H 1.0  0.3824410  0.6945560  0.4549352
H22 H 1.0  0.3924411  0.6766887  0.4412311
H22 H 1.0  0.3839970  0.6716201  0.4638297
H22 H 1.0  0.4241929  0.6985465  0.4480225
H22 H 1.0  0.4300299  0.6944074  0.4475099
H22 H 1.0  0.3808068  0.6991956  0.4471636
H22 H 1.0  0.3814973  0.7062865  0.4480023
H22 H 1.0  0.3915171  0.6677637  0.4392108
H22 H 1.0  0.3966504  0.6654043  0.4347896
H22 H 1.0  0.3771768  0.6737234  0.4696311
H22 H 1.0  0.3779122  0.6705219  0.4760087
H22 H 1.0  0.4153911  0.6840877  0.4757523
H22 H 1.0  0.3935665  0.6936758  0.4765271
H22 H 1.0  0.4070870  0.6959480  0.4435380
H22 H 1.0  0.4070650  0.6646232  0.4607209
H22 H 1.0  0.4225818  0.6827036  0.4596269
H22 H 1.0  0.3823249  0.6896805  0.4634386
H22 H 1.0  0.3922152  0.6864579  0.4419829
H22 H 1.0  0.3900907  0.6680681  0.4570240
H22 H 1.0  0.4165178  0.6983440  0.4653060
H22 H 1.0  0.3934789  0.7033233  0.4616760
H22 H 1.0  0.4079723  0.6784049  0.4412784
H22 H 1.0  0.3961596  0.6701597  0.4735296
H22 H 1.0  0.4115160  0.6925164  0.4789142
H22 H 1.0  0.4001288  0.7054117  0.4685664
H22 H 1.0  0.4163148  0.6833715  0.4426172
H22 H 1.0  0.4056190  0.6688031  0.4757073
H22 H 1.0  0.4087853  0.7000991  0.4833446
H22 H 1.0  0.4127999  0.7058198  0.4817245
H22 H 1.0  0.4058115  0.7090204  0.4748335
H22 H 1.0  0.4031890  0.7085754  0.4814960
H22 H 1.0  0.4246920  0.6871643  0.4424491
H22 H 1.0  0.4247801  0.6934794  0.4390476
H22 H 1.0  0.4138786  0.6666024  0.4791031
H22 H 1.0  0.4166788  0.6607937  0.4759596
H22 H 1.0  0.4216104  0.6745797  0.4650248
H22 H 1.0  0.3878462  0.6857815  0.4775271
H22 H 1.0  0.3984835  0.7005541  0.4444641
H22 H 1.0  0.4040624  0.6638763  0.4514212
N22 N 1.0  0.4125765  0.7001768  0.4752655
N22 N 1.0  0.4002518  0.7022426  0.4765077
N22 N 1.0  0.4171191  0.6918849  0.4425666
N22 N 1.0  0.4114073  0.6650234  0.4706739
N22 N 1.0  0.4194443  0.6743107  0.4732928
N22 N 1.0  0.3864810  0.7019505  0.4534774
N22 N 1.0  0.3908163  0.6972099  0.4426880
N22 N 1.0  0.3959377  0.6641087  0.4487643
N22 N 1.0  0.4242353  0.6910596  0.4528795
N22 N 1.0  0.3812939  0.6836882  0.4724465
N22 N 1.0  0.3993807  0.6719675  0.4395940
N22 N 1.0  0.3855046  0.6718595  0.4722431
C23 C 1.0  0.5647487  0.3739310  0.4034983
C23 C 1.0  0.5224669  0.3771908  0.4008397
C23 C 1.0  0.5307720  0.4024812  0.3694539
C23 C 1.0  0.5472464  0.3647869  0.3704189
C23 C 1.0  0.5630975  0.3991330  0.3868815
C23 C 1.0  0.5271738  0.3968290  0.3819420
C23 C 1.0  0.5443404  0.3784332  0.3679308
C23 C 1.0  0.5321712  0.3706408  0.3928539
C23 C 1.0  0.5681185  0.4008376  0.3787950
C23 C 1.0  0.5259561  0.4014220  0.3735199
C23 C 1.0  0.5453794  0.3690147  0.3660042
C23 C 1.0  0.5240319  0.3717003  0.3979663
C23 C 1.0  0.5559689  0.3959362  0.4004219
C23 C 1.0  0.5338199  0.3992546  0.3959755
C23 C 1.0  0.5532393  0.3909950  0.3710941
C23 C 1.0  0.5476821  0.3697285  0.3952132
C23 C 1.0  0.5578120  0.3905302  0.4013711
C23 C 1.0  0.5321316  0.3944347  0.3987227
C23 C 1.0  0.5491487  0.3951033  0.3712323
C23 C 1.0  0.5494489  0.3686233  0.3898016
C23 C 1.0  0.5613734  0.3878366  0.3976710
C23 C 1.0  0.5288818  0.3904239  0.3961004
C23 C 1.0  0.5435669  0.3938633  0.3703178
C23 C 1.0  0.5456973  0.3681715  0.3854144
C23 C 1.0  0.5630680  0.3906811  0.3929208
C23 C 1.0  0.5273337  0.3913096  0.3905821
C23 C 1.0  0.5421061  0.3883511  0.3692649
C23 C 1.0  0.5400508  0.3688741  0.3865347
C23 C 1.0  0.5613092  0.3960982  0.3918293
C23 C 1.0  0.5289388  0.3960705  0.3877042
C23 C 1.0  0.5460732  0.3841370  0.3690942
C23 C 1.0  0.5381308  0.3699814  0.3918839
C23 C 1.0  0.5577541  0.3986522  0.3956195
C23 C 1.0  0.5321931  0.3999945  0.3904680
C23 C 1.0  0.5516222  0.3855383  0.3700303
C23 C 1.0  0.5420124  0.3704047  0.3961715
C23 C 1.0  0.5522758  0.3985944  0.4044454
C23 C 1.0  0.5371925  0.4035066  0.3987024
C23 C 1.0  0.5591101  0.3922595  0.3720041
C23 C 1.0  0.5515802  0.3701676  0.3998506
C23 C 1.0  0.5471775  0.4057349  0.4085101
C23 C 1.0  0.5417532  0.4079657  0.4059700
C23 C 1.0  0.5669467  0.3977717  0.3733106
C23 C 1.0  0.5600805  0.3696666  0.4044329
C23 C 1.0  0.5633650  0.3821830  0.3986509
C23 C 1.0  0.5271826  0.3854658  0.3991696
C23 C 1.0  0.5394426  0.3983198  0.3704617
C23 C 1.0  0.5477493  0.3669661  0.3798265
H23 H 1.0  0.5672376  0.3726505  0.3999345
H23 H 1.0  0.5675771  0.3737731  0.4070116
H23 H 1.0  0.5243875  0.3773192  0.4049416
H23 H 1.0  0.5180241  0.3771937  0.4016325
H23 H 1.0  0.5328641  0.4063334  0.3706017
H23 H 1.0  0.5290576  0.4032637  0.3653528
H23 H 1.0  0.5517750  0.3646792  0.3705495
H23 H 1.0  0.5460208  0.3606564  0.3690763
H23 H 1.0  0.5610192  0.4030751  0.3862547
H23 H 1.0  0.5251359  0.3932519  0.3801258
H23 H 1.0  0.5398834  0.3778205  0.3678204
H23 H 1.0  0.5296707  0.3707525  0.3891142
H23 H 1.0  0.5660081  0.4048471  0.3787341
H23 H 1.0  0.5725156  0.4018377  0.3789827
H23 H 1.0  0.5236981  0.3977162  0.3722139
H23 H 1.0  0.5229782  0.4047924  0.3731459
H23 H 1.0  0.5408597  0.3689283  0.3656839
H23 H 1.0  0.5468596  0.3676407  0.3619680
H23 H 1.0  0.5218954  0.3714506  0.3939776
H23 H 1.0  0.5223750  0.3682743  0.4003920
H23 H 1.0  0.5564912  0.3883517  0.4050550
H23 H 1.0  0.5333739  0.3938423  0.4029849
H23 H 1.0  0.5503758  0.3993326  0.3720490
H23 H 1.0  0.5538299  0.3680921  0.3890365
H23 H 1.0  0.5658215  0.3886864  0.3900056
H23 H 1.0  0.5248160  0.3882230  0.3885340
H23 H 1.0  0.5377955  0.3873683  0.3685503
H23 H 1.0  0.5371291  0.3685245  0.3831582
H23 H 1.0  0.5563447  0.4028361  0.3948660
H23 H 1.0  0.5334440  0.4036868  0.3882636
H23 H 1.0  0.5547094  0.3822960  0.3698993
H23 H 1.0  0.5405503  0.3712570  0.4003182
H23 H 1.0  0.5507791  0.3958654  0.4076955
H23 H 1.0  0.5386654  0.4067618  0.3959669
H23 H 1.0  0.5617714  0.3886448  0.3723239
H23 H 1.0  0.5497401  0.3715669  0.4037114
H23 H 1.0  0.5461736  0.4027209  0.4117418
H23 H 1.0  0.5492585  0.4091083  0.4106685
H23 H 1.0  0.5427481  0.4111738  0.4029280
H23 H 1.0  0.5394173  0.4100981  0.4091900
H23 H 1.0  0.5692734  0.3938832  0.3732575
H23 H 1.0  0.5686505  0.4001948  0.3699057
H23 H 1.0  0.5577569  0.3708007  0.4081542
H23 H 1.0  0.5619435  0.3656700  0.4053952
H23 H 1.0  0.5656549  0.3803873  0.3952186
H23 H 1.0  0.5290994  0.3850266  0.4032175
H23 H 1.0  0.5410332  0.4022942  0.3718495
H23 H 1.0  0.5522305  0.3670517  0.3794233
N23 N 1.0  0.5508923  0.4036808  0.4042276
N23 N 1.0  0.5383415  0.4034680  0.4038516
N23 N 1.0  0.5610186  0.3971627  0.3723911
N23 N 1.0  0.5567147  0.3690156  0.3994722
N23 N 1.0  0.5625313  0.3795264  0.4031322
N23 N 1.0  0.5279213  0.4012858  0.3792191
N23 N 1.0  0.5343916  0.3976731  0.3690819
N23 N 1.0  0.5446073  0.3658880  0.3757277
N23 N 1.0  0.5667841  0.3973701  0.3835442
N23 N 1.0  0.5237419  0.3819189  0.3973212
N23 N 1.0  0.5477156  0.3744649  0.3670974
N23 N 1.0  0.5300182  0.3710476  0.3976528
C24 C 1.0  0.5332881  0.3286806  0.3287500
C24 C 1.0  0.5556641  0.3237916  0.2929602
C24 C 1.0  0.5869707  0.3376089  0.3158221
C24 C 1.0  0.5643298  0.3058639  0.3289719
C24 C 1.0  0.5571115  0.3459029  0.3358109
C24 C 1.0  0.5763387  0.3361344  0.3065681
C24 C 1.0  0.5728796  0.3171181  0.3279188
C24 C 1.0  0.5552386  0.3165724  0.3051486
C24 C 1.0  0.5620377  0.3454964  0.3441222
C24 C 1.0  0.5854447  0.3372487  0.3096262
C24 C 1.0  0.5703532  0.3079257  0.3295373
C24 C 1.0  0.5551731  0.3179833  0.2955824
C24 C 1.0  0.5481574  0.3464781  0.3230095
C24 C 1.0  0.5629614  0.3443435  0.3057567
C24 C 1.0  0.5711536  0.3312812  0.3345091
C24 C 1.0  0.5460220  0.3191083  0.3176233
C24 C 1.0  0.5444893  0.3421212  0.3240519
C24 C 1.0  0.5596525  0.3405695  0.3028519
C24 C 1.0  0.5744551  0.3344470  0.3309440
C24 C 1.0  0.5491719  0.3165001  0.3217348
C24 C 1.0  0.5448428  0.3389371  0.3288857
C24 C 1.0  0.5616880  0.3354202  0.3011592
C24 C 1.0  0.5772227  0.3320639  0.3264504
C24 C 1.0  0.5542228  0.3139406  0.3205254
C24 C 1.0  0.5490072  0.3401929  0.3327078
C24 C 1.0  0.5671761  0.3340660  0.3024557
C24 C 1.0  0.5766124  0.3263686  0.3255450
C24 C 1.0  0.5561231  0.3140468  0.3150473
C24 C 1.0  0.5527566  0.3445245  0.3318078
C24 C 1.0  0.5706053  0.3377264  0.3053484
C24 C 1.0  0.5733521  0.3230735  0.3290147
C24 C 1.0  0.5530931  0.3166099  0.3108310
C24 C 1.0  0.5522740  0.3476120  0.3269332
C24 C 1.0  0.5684202  0.3428455  0.3069756
C24 C 1.0  0.5706436  0.3256076  0.3334729
C24 C 1.0  0.5480532  0.3191301  0.3122015
C24 C 1.0  0.5475885  0.3497201  0.3179046
C24 C 1.0  0.5608789  0.3497721  0.3075128
C24 C 1.0  0.5682693  0.3337330  0.3392592
C24 C 1.0  0.5406984  0.3217673  0.3188416
C24 C 1.0  0.5493374  0.3568825  0.3116479
C24 C 1.0  0.5546783  0.3571649  0.3081481
C24 C 1.0  0.5658128  0.3405681  0.3456431
C24 C 1.0  0.5329926  0.3242983  0.3241067
C24 C 1.0  0.5409882  0.3343868  0.3300381
C24 C 1.0  0.5580709  0.3316286  0.2980879
C24 C 1.0  0.5806682  0.3355476  0.3228610
C24 C 1.0  0.5573485  0.3112257  0.3249694
H24 H 1.0  0.5345554  0.3266714  0.3326091
H24 H 1.0  0.5291227  0.3302215  0.3295522
H24 H 1.0  0.5515410  0.3256515  0.2926905
H24 H 1.0  0.5570196  0.3233367  0.2886797
H24 H 1.0  0.5865839  0.3419087  0.3171989
H24 H 1.0  0.5913502  0.3366242  0.3162933
H24 H 1.0  0.5621503  0.3065569  0.3328843
H24 H 1.0  0.5643781  0.3013823  0.3284429
H24 H 1.0  0.5600633  0.3489815  0.3343749
H24 H 1.0  0.5773463  0.3318652  0.3055644
H24 H 1.0  0.5747342  0.3157789  0.3240432
H24 H 1.0  0.5594217  0.3149644  0.3047415
H24 H 1.0  0.5645730  0.3488285  0.3423891
H24 H 1.0  0.5602963  0.3472102  0.3479170
H24 H 1.0  0.5860899  0.3330016  0.3081826
H24 H 1.0  0.5883769  0.3397390  0.3072662
H24 H 1.0  0.5726072  0.3069892  0.3257189
H24 H 1.0  0.5724186  0.3054998  0.3327340
H24 H 1.0  0.5592551  0.3160152  0.2956056
H24 H 1.0  0.5526444  0.3153897  0.2928904
H24 H 1.0  0.5412732  0.3411716  0.3210825
H24 H 1.0  0.5554279  0.3417078  0.3018936
H24 H 1.0  0.5748683  0.3388373  0.3317278
H24 H 1.0  0.5476188  0.3164668  0.3259358
H24 H 1.0  0.5493582  0.3377933  0.3364732
H24 H 1.0  0.5687744  0.3300900  0.3011526
H24 H 1.0  0.5787469  0.3245021  0.3220782
H24 H 1.0  0.5600252  0.3120695  0.3140861
H24 H 1.0  0.5551205  0.3509803  0.3261506
H24 H 1.0  0.5710547  0.3456949  0.3092112
H24 H 1.0  0.5681192  0.3230783  0.3361730
H24 H 1.0  0.5456902  0.3211158  0.3089560
H24 H 1.0  0.5445902  0.3480826  0.3149756
H24 H 1.0  0.5636746  0.3520702  0.3101872
H24 H 1.0  0.5654292  0.3309462  0.3413615
H24 H 1.0  0.5389458  0.3240963  0.3154132
H24 H 1.0  0.5460232  0.3550568  0.3091539
H24 H 1.0  0.5479562  0.3610895  0.3125214
H24 H 1.0  0.5579178  0.3592342  0.3105481
H24 H 1.0  0.5539467  0.3598663  0.3046072
H24 H 1.0  0.5633190  0.3373438  0.3476233
H24 H 1.0  0.5687258  0.3419036  0.3488210
H24 H 1.0  0.5314678  0.3262543  0.3203142
H24 H 1.0  0.5298459  0.3212504  0.3251923
H24 H 1.0  0.5420410  0.3319148  0.3336479
H24 H 1.0  0.5537754  0.3329452  0.2978278
H24 H 1.0  0.5803597  0.3399609  0.3236854
H24 H 1.0  0.5556953  0.3119039  0.3290995
N24 N 1.0  0.5503374  0.3541118  0.3169093
N24 N 1.0  0.5561930  0.3517143  0.3060614
N24 N 1.0  0.5689822  0.3387087  0.3408621
N24 N 1.0  0.5382569  0.3214193  0.3235055
N24 N 1.0  0.5367264  0.3333531  0.3271048
N24 N 1.0  0.5799112  0.3394264  0.3086267
N24 N 1.0  0.5838008  0.3336381  0.3190693
N24 N 1.0  0.5616528  0.3082887  0.3241433
N24 N 1.0  0.5574733  0.3437246  0.3406027
N24 N 1.0  0.5597458  0.3271448  0.2958684
N24 N 1.0  0.5705140  0.3137221  0.3311908
N24 N 1.0  0.5524884  0.3182594  0.3009747
C25 C 1.0  0.6144486  0.5005745  0.6109647
C25 C 1.0  0.6375008  0.4955391  0.5756274
C25 C 1.0  0.6057758  0.4723056  0.5634855
C25 C 1.0  0.5992347  0.5106096  0.5770224
C25 C 1.0  0.6004749  0.4762146  0.5997694
C25 C 1.0  0.6182729  0.4771364  0.5681051
C25 C 1.0  0.5980623  0.4969919  0.5732749
C25 C 1.0  0.6257598  0.5029268  0.5785306
C25 C 1.0  0.5909005  0.4751595  0.5989161
C25 C 1.0  0.6119800  0.4729337  0.5620844
C25 C 1.0  0.5965492  0.5065349  0.5728951
C25 C 1.0  0.6346482  0.5012362  0.5751177
C25 C 1.0  0.6157622  0.4783812  0.6022172
C25 C 1.0  0.6252947  0.4742941  0.5818753
C25 C 1.0  0.5943766  0.4847006  0.5823491
C25 C 1.0  0.6183864  0.5044196  0.5923289
C25 C 1.0  0.6157820  0.4838092  0.6042322
C25 C 1.0  0.6288277  0.4788842  0.5821570
C25 C 1.0  0.5966617  0.4804090  0.5791881
C25 C 1.0  0.6130900  0.5058818  0.5904743
C25 C 1.0  0.6108802  0.4868491  0.6048327
C25 C 1.0  0.6289654  0.4828732  0.5779627
C25 C 1.0  0.5993706  0.4814398  0.5741751
C25 C 1.0  0.6118790  0.5063886  0.5848349
C25 C 1.0  0.6058832  0.4843335  0.6033393
C25 C 1.0  0.6254382  0.4822042  0.5734079
C25 C 1.0  0.5997870  0.4869270  0.5723462
C25 C 1.0  0.6161145  0.5053733  0.5810057
C25 C 1.0  0.6056986  0.4789057  0.6013060
C25 C 1.0  0.6218552  0.4776759  0.5729806
C25 C 1.0  0.5975574  0.4913202  0.5753884
C25 C 1.0  0.6214531  0.5039054  0.5827004
C25 C 1.0  0.6106781  0.4760006  0.6007640
C25 C 1.0  0.6218335  0.4737663  0.5772633
C25 C 1.0  0.5948744  0.4901260  0.5803892
C25 C 1.0  0.6225085  0.5034380  0.5883835
C25 C 1.0  0.6210032  0.4753538  0.6017062
C25 C 1.0  0.6251500  0.4700645  0.5862319
C25 C 1.0  0.5914889  0.4836588  0.5875903
C25 C 1.0  0.6197095  0.5039192  0.5982360
C25 C 1.0  0.6268137  0.4677887  0.6001214
C25 C 1.0  0.6278950  0.4654479  0.5942729
C25 C 1.0  0.5874454  0.4784481  0.5946616
C25 C 1.0  0.6182892  0.5045687  0.6077789
C25 C 1.0  0.6108523  0.4925293  0.6069835
C25 C 1.0  0.6327709  0.4875841  0.5784290
C25 C 1.0  0.6016566  0.4767990  0.5709926
C25 C 1.0  0.6062777  0.5079729  0.5831012
H25 H 1.0  0.6102026  0.5021490  0.6107985
H25 H 1.0  0.6155597  0.5006792  0.6153377
H25 H 1.0  0.6396063  0.4952866  0.5796318
H25 H 1.0  0.6408004  0.4952935  0.5725583
H25 H 1.0  0.6051696  0.4684983  0.5658668
H25 H 1.0  0.6034847  0.4716587  0.5596509
H25 H 1.0  0.5966263  0.5109161  0.5807156
H25 H 1.0  0.5991844  0.5147441  0.5752141
H25 H 1.0  0.6009534  0.4722198  0.5977532
H25 H 1.0  0.6182951  0.4807063  0.5653658
H25 H 1.0  0.6006932  0.4974064  0.5696472
H25 H 1.0  0.6242748  0.5028947  0.5742827
H25 H 1.0  0.5918445  0.4710667  0.5972155
H25 H 1.0  0.5883407  0.4743518  0.6025445
H25 H 1.0  0.6125497  0.4765957  0.5594761
H25 H 1.0  0.6132393  0.4694553  0.5594994
H25 H 1.0  0.5990144  0.5064323  0.5690938
H25 H 1.0  0.5925390  0.5081812  0.5716387
H25 H 1.0  0.6327709  0.5015941  0.5710086
H25 H 1.0  0.6378107  0.5044536  0.5752382
H25 H 1.0  0.6196594  0.4857324  0.6053852
H25 H 1.0  0.6315176  0.4793115  0.5857127
H25 H 1.0  0.5962854  0.4762033  0.5806816
H25 H 1.0  0.6098858  0.5066503  0.5935081
H25 H 1.0  0.6020440  0.4865991  0.6037713
H25 H 1.0  0.6255304  0.4852748  0.5701485
H25 H 1.0  0.6018739  0.4877486  0.5684696
H25 H 1.0  0.6152034  0.5057637  0.5766379
H25 H 1.0  0.6106374  0.4718014  0.5992069
H25 H 1.0  0.6190730  0.4702533  0.5769535
H25 H 1.0  0.5931382  0.4935075  0.5827579
H25 H 1.0  0.6266317  0.5023072  0.5897183
H25 H 1.0  0.6246783  0.4778406  0.6024546
H25 H 1.0  0.6218631  0.4670251  0.5857771
H25 H 1.0  0.5903932  0.4873693  0.5898887
H25 H 1.0  0.6237944  0.5022403  0.5990997
H25 H 1.0  0.6301978  0.4705832  0.6012507
H25 H 1.0  0.6270520  0.4644064  0.6031000
H25 H 1.0  0.6246540  0.4624495  0.5932517
H25 H 1.0  0.6317167  0.4630483  0.5943586
H25 H 1.0  0.5862723  0.4824358  0.5964668
H25 H 1.0  0.5835435  0.4762838  0.5939836
H25 H 1.0  0.6225715  0.5031396  0.6081712
H25 H 1.0  0.6182110  0.5085907  0.6098250
H25 H 1.0  0.6068658  0.4946020  0.6067349
H25 H 1.0  0.6348744  0.4879003  0.5823948
H25 H 1.0  0.6015344  0.4728346  0.5731187
H25 H 1.0  0.6032593  0.5081118  0.5864361
N25 N 1.0  0.6213119  0.4702278  0.6004969
N25 N 1.0  0.6285647  0.4698894  0.5902502
N25 N 1.0  0.5903149  0.4788338  0.5893723
N25 N 1.0  0.6164033  0.5053213  0.6021009
N25 N 1.0  0.6151051  0.4949105  0.6090031
N25 N 1.0  0.6153492  0.4728646  0.5670850
N25 N 1.0  0.6036352  0.4772860  0.5661260
N25 N 1.0  0.6049734  0.5091173  0.5781188
N25 N 1.0  0.5957231  0.4783131  0.6006932
N25 N 1.0  0.6336079  0.4910617  0.5745507
N25 N 1.0  0.5956434  0.5011472  0.5754467
N25 N 1.0  0.6308480  0.5021754  0.5797042
C26 C 1.0  0.5365551  0.4842441  0.4277536
C26 C 1.0  0.5527149  0.4759283  0.3893462
C26 C 1.0  0.5827594  0.5013864  0.4012990
C26 C 1.0  0.5720740  0.4695629  0.4250958
C26 C 1.0  0.5558031  0.5074680  0.4257168
C26 C 1.0  0.5714366  0.4954236  0.3952090
C26 C 1.0  0.5769974  0.4818292  0.4199818
C26 C 1.0  0.5563908  0.4719462  0.4024413
C26 C 1.0  0.5620521  0.5101699  0.4325841
C26 C 1.0  0.5803110  0.4992177  0.3958081
C26 C 1.0  0.5773338  0.4729737  0.4238506
C26 C 1.0  0.5542583  0.4709614  0.3930611
C26 C 1.0  0.5448967  0.5029576  0.4154655
C26 C 1.0  0.5564346  0.5000433  0.3959786
C26 C 1.0  0.5727651  0.4964242  0.4239902
C26 C 1.0  0.5491940  0.4753191  0.4159992
C26 C 1.0  0.5427638  0.4982829  0.4181338
C26 C 1.0  0.5537874  0.4950479  0.3946870
C26 C 1.0  0.5744202  0.4992848  0.4192249
C26 C 1.0  0.5536007  0.4745372  0.4196868
C26 C 1.0  0.5448018  0.4965152  0.4232672
C26 C 1.0  0.5567850  0.4902209  0.3935749
C26 C 1.0  0.5768798  0.4965591  0.4147470
C26 C 1.0  0.5588530  0.4729383  0.4178476
C26 C 1.0  0.5490915  0.4995394  0.4257126
C26 C 1.0  0.5625752  0.4904611  0.3937977
C26 C 1.0  0.5776550  0.4908232  0.4151020
C26 C 1.0  0.5596545  0.4721376  0.4121601
C26 C 1.0  0.5513334  0.5042424  0.4231660
C26 C 1.0  0.5653644  0.4953726  0.3950714
C26 C 1.0  0.5760564  0.4878265  0.4197913
C26 C 1.0  0.5553548  0.4728780  0.4083533
C26 C 1.0  0.5491915  0.5058806  0.4180420
C26 C 1.0  0.5622214  0.5001224  0.3961613
C26 C 1.0  0.5736063  0.4906994  0.4241930
C26 C 1.0  0.5501521  0.4744809  0.4103511
C26 C 1.0  0.5425911  0.5046674  0.4101125
C26 C 1.0  0.5533294  0.5051392  0.3971094
C26 C 1.0  0.5702220  0.4992510  0.4287268
C26 C 1.0  0.5436586  0.4769540  0.4178911
C26 C 1.0  0.5412356  0.5103158  0.4023820
C26 C 1.0  0.5456013  0.5109154  0.3977523
C26 C 1.0  0.5672089  0.5067086  0.4340939
C26 C 1.0  0.5366170  0.4789184  0.4242204
C26 C 1.0  0.5425630  0.4916431  0.4261203
C26 C 1.0  0.5538212  0.4851010  0.3921990
C26 C 1.0  0.5785826  0.4997459  0.4098650
C26 C 1.0  0.5633241  0.4721304  0.4218783
H26 H 1.0  0.5389739  0.4835533  0.4315229
H26 H 1.0  0.5323405  0.4849770  0.4291920
H26 H 1.0  0.5482657  0.4767139  0.3896915
H26 H 1.0  0.5533617  0.4747658  0.3850338
H26 H 1.0  0.5814938  0.5056973  0.4018887
H26 H 1.0  0.5872545  0.5015331  0.4009209
H26 H 1.0  0.5705179  0.4706804  0.4292027
H26 H 1.0  0.5732172  0.4652098  0.4254278
H26 H 1.0  0.5575273  0.5106819  0.4230806
H26 H 1.0  0.5733483  0.4913682  0.3948259
H26 H 1.0  0.5784240  0.4800381  0.4161076
H26 H 1.0  0.5607099  0.4712489  0.4013886
H26 H 1.0  0.5632616  0.5134602  0.4297128
H26 H 1.0  0.5606189  0.5123205  0.4362842
H26 H 1.0  0.5817955  0.4949975  0.3950849
H26 H 1.0  0.5820093  0.5016487  0.3924060
H26 H 1.0  0.5790419  0.4716650  0.4198623
H26 H 1.0  0.5805023  0.4719052  0.4268819
H26 H 1.0  0.5586536  0.4700052  0.3925105
H26 H 1.0  0.5520745  0.4673049  0.3915685
H26 H 1.0  0.5394424  0.4959622  0.4162247
H26 H 1.0  0.5493119  0.4949632  0.3945352
H26 H 1.0  0.5737837  0.5037145  0.4190464
H26 H 1.0  0.5528825  0.4751756  0.4240614
H26 H 1.0  0.5507292  0.4982553  0.4296784
H26 H 1.0  0.5649157  0.4867408  0.3929365
H26 H 1.0  0.5795593  0.4886937  0.4116529
H26 H 1.0  0.5637074  0.4708960  0.4107137
H26 H 1.0  0.5508547  0.5095025  0.4159988
H26 H 1.0  0.5643566  0.5039342  0.3971456
H26 H 1.0  0.5723651  0.4884032  0.4278327
H26 H 1.0  0.5468100  0.4750561  0.4074255
H26 H 1.0  0.5396661  0.5017542  0.4083216
H26 H 1.0  0.5558417  0.5085710  0.3985792
H26 H 1.0  0.5686442  0.4964979  0.4319177
H26 H 1.0  0.5407711  0.4779440  0.4145847
H26 H 1.0  0.5381385  0.5072598  0.4011148
H26 H 1.0  0.5389634  0.5141988  0.4027391
H26 H 1.0  0.5485463  0.5141625  0.3989009
H26 H 1.0  0.5435624  0.5124551  0.3940316
H26 H 1.0  0.5660537  0.5035889  0.4371710
H26 H 1.0  0.5701773  0.5093776  0.4361992
H26 H 1.0  0.5339801  0.4795183  0.4205844
H26 H 1.0  0.5346378  0.4756062  0.4265616
H26 H 1.0  0.5448574  0.4904076  0.4297888
H26 H 1.0  0.5493547  0.4853374  0.3926962
H26 H 1.0  0.5772632  0.5040483  0.4098880
H26 H 1.0  0.5623092  0.4734024  0.4260738
N26 N 1.0  0.5438522  0.5091840  0.4076953
N26 N 1.0  0.5481156  0.5055941  0.3964417
N26 N 1.0  0.5698590  0.5044972  0.4291498
N26 N 1.0  0.5422641  0.4772110  0.4229727
N26 N 1.0  0.5382795  0.4890214  0.4245035
N26 N 1.0  0.5743115  0.4998175  0.3957234
N26 N 1.0  0.5813866  0.4977174  0.4058829
N26 N 1.0  0.5680370  0.4701027  0.4206491
N26 N 1.0  0.5575742  0.5066427  0.4306177
N26 N 1.0  0.5562067  0.4806968  0.3905417
N26 N 1.0  0.5762385  0.4788865  0.4242945
N26 N 1.0  0.5525966  0.4719302  0.3987759
C27 C 1.0  0.6120550  0.6583194  0.3872687
C27 C 1.0  0.6157525  0.6267304  0.4154452
C27 C 1.0  0.5752806  0.6322942  0.4204188
C27 C 1.0  0.5907795  0.6265222  0.3827400
C27 C 1.0  0.5861903  0.6625298  0.4023448
C27 C 1.0  0.5893775  0.6320433  0.4218548
C27 C 1.0  0.5827716  0.6300278  0.3938954
C27 C 1.0  0.6101650  0.6274710  0.4024420
C27 C 1.0  0.5774959  0.6637650  0.3982962
C27 C 1.0  0.5801542  0.6298345  0.4237423
C27 C 1.0  0.5853138  0.6253342  0.3858326
C27 C 1.0  0.6155475  0.6239821  0.4096783
C27 C 1.0  0.6006809  0.6612620  0.4080716
C27 C 1.0  0.5992205  0.6442214  0.4231993
C27 C 1.0  0.5780657  0.6443422  0.3983621
C27 C 1.0  0.6098752  0.6397850  0.3926814
C27 C 1.0  0.6036985  0.6603828  0.4032090
C27 C 1.0  0.6041505  0.6417134  0.4214573
C27 C 1.0  0.5769955  0.6433328  0.4039717
C27 C 1.0  0.6053886  0.6382897  0.3893253
C27 C 1.0  0.6011167  0.6601856  0.3980201
C27 C 1.0  0.6043290  0.6361516  0.4198583
C27 C 1.0  0.5777751  0.6380967  0.4063179
C27 C 1.0  0.6024663  0.6333645  0.3901783
C27 C 1.0  0.5953724  0.6608725  0.3977784
C27 C 1.0  0.5994103  0.6330826  0.4200095
C27 C 1.0  0.5796957  0.6338116  0.4029154
C27 C 1.0  0.6041134  0.6299022  0.3945294
C27 C 1.0  0.5922113  0.6617610  0.4025583
C27 C 1.0  0.5944095  0.6354429  0.4217257
C27 C 1.0  0.5808089  0.6346610  0.3972972
C27 C 1.0  0.6085722  0.6312558  0.3979664
C27 C 1.0  0.5949352  0.6619318  0.4076651
C27 C 1.0  0.5943933  0.6410251  0.4232959
C27 C 1.0  0.5799787  0.6399614  0.3950953
C27 C 1.0  0.6113985  0.6362235  0.3969845
C27 C 1.0  0.6035828  0.6614784  0.4134032
C27 C 1.0  0.5989982  0.6500403  0.4249258
C27 C 1.0  0.5772193  0.6498079  0.3958515
C27 C 1.0  0.6129943  0.6449210  0.3917937
C27 C 1.0  0.6046783  0.6628673  0.4229097
C27 C 1.0  0.6024016  0.6587832  0.4272673
C27 C 1.0  0.5743842  0.6590377  0.3953260
C27 C 1.0  0.6156856  0.6530594  0.3873188
C27 C 1.0  0.6042502  0.6593094  0.3928913
C27 C 1.0  0.6096044  0.6337030  0.4181075
C27 C 1.0  0.5765534  0.6372368  0.4122051
C27 C 1.0  0.5978229  0.6319614  0.3865232
H27 H 1.0  0.6091225  0.6580664  0.3838232
H27 H 1.0  0.6146692  0.6618726  0.3863151
H27 H 1.0  0.6189045  0.6299856  0.4154267
H27 H 1.0  0.6172284  0.6236963  0.4184423
H27 H 1.0  0.5741047  0.6362758  0.4222349
H27 H 1.0  0.5716674  0.6296472  0.4209756
H27 H 1.0  0.5901372  0.6299600  0.3798579
H27 H 1.0  0.5917624  0.6229778  0.3801251
H27 H 1.0  0.5841770  0.6626414  0.4063680
H27 H 1.0  0.5898362  0.6279565  0.4200284
H27 H 1.0  0.5837549  0.6262959  0.3962102
H27 H 1.0  0.6073180  0.6240480  0.4030961
H27 H 1.0  0.5759471  0.6641250  0.4025395
H27 H 1.0  0.5764095  0.6676761  0.3963233
H27 H 1.0  0.5811542  0.6257327  0.4220952
H27 H 1.0  0.5787868  0.6290872  0.4279778
H27 H 1.0  0.5858807  0.6217268  0.3885165
H27 H 1.0  0.5821952  0.6240699  0.3828251
H27 H 1.0  0.6125887  0.6205510  0.4097734
H27 H 1.0  0.6195428  0.6220529  0.4088522
H27 H 1.0  0.6081418  0.6598587  0.4034207
H27 H 1.0  0.6078984  0.6441646  0.4213785
H27 H 1.0  0.5755107  0.6467050  0.4065179
H27 H 1.0  0.6041944  0.6410270  0.3859873
H27 H 1.0  0.5932881  0.6607406  0.3938164
H27 H 1.0  0.5995246  0.6287769  0.4187815
H27 H 1.0  0.5803022  0.6297518  0.4047067
H27 H 1.0  0.6018712  0.6260845  0.3952062
H27 H 1.0  0.5925804  0.6626173  0.4114126
H27 H 1.0  0.5905377  0.6428719  0.4246304
H27 H 1.0  0.5808293  0.6406416  0.3907509
H27 H 1.0  0.6148532  0.6372898  0.3996280
H27 H 1.0  0.6079384  0.6603646  0.4132064
H27 H 1.0  0.5948470  0.6516144  0.4256598
H27 H 1.0  0.5787101  0.6501711  0.3916210
H27 H 1.0  0.6160132  0.6458507  0.3949987
H27 H 1.0  0.6090634  0.6619784  0.4221905
H27 H 1.0  0.6046034  0.6670305  0.4246508
H27 H 1.0  0.5980918  0.6598417  0.4281847
H27 H 1.0  0.6046114  0.6594291  0.4311495
H27 H 1.0  0.5757391  0.6588536  0.3910055
H27 H 1.0  0.5700003  0.6600916  0.3951277
H27 H 1.0  0.6187935  0.6534319  0.3905954
H27 H 1.0  0.6180533  0.6528994  0.3834797
H27 H 1.0  0.6017074  0.6587057  0.3892280
H27 H 1.0  0.6129751  0.6366512  0.4176613
H27 H 1.0  0.5756177  0.6409998  0.4144888
H27 H 1.0  0.5966364  0.6352333  0.3836706
N27 N 1.0  0.6012662  0.6628572  0.4179381
N27 N 1.0  0.6032727  0.6530701  0.4255471
N27 N 1.0  0.5749264  0.6538494  0.3983501
N27 N 1.0  0.6122907  0.6480857  0.3876317
N27 N 1.0  0.6095207  0.6592551  0.3926596
N27 N 1.0  0.5848054  0.6336678  0.4239268
N27 N 1.0  0.5765585  0.6325006  0.4145296
N27 N 1.0  0.5953343  0.6273102  0.3866123
N27 N 1.0  0.5834661  0.6630422  0.3978556
N27 N 1.0  0.6102707  0.6285533  0.4171738
N27 N 1.0  0.5833014  0.6302698  0.3886518
N27 N 1.0  0.6145156  0.6280681  0.4053656
C28 C 1.0  0.6755427  0.3913845  0.4446593
C28 C 1.0  0.6968863  0.4261095  0.4566649
C28 C 1.0  0.7209208  0.4171262  0.4244884
C28 C 1.0  0.6801889  0.4202063  0.4195202
C28 C 1.0  0.7013602  0.3863133  0.4297683
C28 C 1.0  0.7154094  0.4189377  0.4374188
C28 C 1.0  0.6939766  0.4171771  0.4182619
C28 C 1.0  0.6882076  0.4233808  0.4457978
C28 C 1.0  0.7020418  0.3837774  0.4204615
C28 C 1.0  0.7213743  0.4204120  0.4299515
C28 C 1.0  0.6854595  0.4211790  0.4160380
C28 C 1.0  0.6917945  0.4281682  0.4533954
C28 C 1.0  0.6993692  0.3896447  0.4449117
C28 C 1.0  0.7124760  0.4080248  0.4483417
C28 C 1.0  0.7008591  0.4030479  0.4182628
C28 C 1.0  0.6804072  0.4100945  0.4426956
C28 C 1.0  0.6936183  0.3902764  0.4451389
C28 C 1.0  0.7084616  0.4108032  0.4514713
C28 C 1.0  0.7062370  0.4045605  0.4198190
C28 C 1.0  0.6795426  0.4107546  0.4369994
C28 C 1.0  0.6902993  0.3896397  0.4404262
C28 C 1.0  0.7066980  0.4161438  0.4500963
C28 C 1.0  0.7076585  0.4100757  0.4208643
C28 C 1.0  0.6814456  0.4154282  0.4341600
C28 C 1.0  0.6928752  0.3883614  0.4354003
C28 C 1.0  0.7090352  0.4187053  0.4454475
C28 C 1.0  0.7035431  0.4141277  0.4203416
C28 C 1.0  0.6842962  0.4194977  0.4371509
C28 C 1.0  0.6986230  0.3876971  0.4350106
C28 C 1.0  0.7130536  0.4160631  0.4422231
C28 C 1.0  0.6981289  0.4127766  0.4187963
C28 C 1.0  0.6852379  0.4189840  0.4428410
C28 C 1.0  0.7018005  0.3883649  0.4398050
C28 C 1.0  0.7147153  0.4107153  0.4437291
C28 C 1.0  0.6968615  0.4072088  0.4177837
C28 C 1.0  0.6832702  0.4142445  0.4455422
C28 C 1.0  0.7026608  0.3903101  0.4499732
C28 C 1.0  0.7143852  0.4024398  0.4497744
C28 C 1.0  0.6993371  0.3972808  0.4171144
C28 C 1.0  0.6783902  0.4052282  0.4457199
C28 C 1.0  0.7105347  0.3900984  0.4555822
C28 C 1.0  0.7152409  0.3943926  0.4550676
C28 C 1.0  0.7006952  0.3878132  0.4156914
C28 C 1.0  0.6735844  0.3969531  0.4471102
C28 C 1.0  0.6842598  0.3902505  0.4406299
C28 C 1.0  0.7025133  0.4188969  0.4535314
C28 C 1.0  0.7133597  0.4114561  0.4224396
C28 C 1.0  0.6803987  0.4159484  0.4281998
H28 H 1.0  0.6739167  0.3909610  0.4404507
H28 H 1.0  0.6736310  0.3880257  0.4469903
H28 H 1.0  0.6955214  0.4232025  0.4598616
H28 H 1.0  0.6986538  0.4295887  0.4589316
H28 H 1.0  0.7232740  0.4132729  0.4248737
H28 H 1.0  0.7230087  0.4194453  0.4212274
H28 H 1.0  0.6781427  0.4164238  0.4180909
H28 H 1.0  0.6772501  0.4235196  0.4186532
H28 H 1.0  0.7058561  0.3864478  0.4299154
H28 H 1.0  0.7133857  0.4228225  0.4363885
H28 H 1.0  0.6953478  0.4212217  0.4196811
H28 H 1.0  0.6899750  0.4265544  0.4431416
H28 H 1.0  0.7065202  0.3837370  0.4211518
H28 H 1.0  0.7010286  0.3795832  0.4191378
H28 H 1.0  0.7192475  0.4243854  0.4294752
H28 H 1.0  0.7257038  0.4214837  0.4306409
H28 H 1.0  0.6873598  0.4250998  0.4172848
H28 H 1.0  0.6842562  0.4217855  0.4117305
H28 H 1.0  0.6931253  0.4312769  0.4503784
H28 H 1.0  0.6890596  0.4303826  0.4562210
H28 H 1.0  0.6916480  0.3912608  0.4490390
H28 H 1.0  0.7067182  0.4087440  0.4550465
H28 H 1.0  0.7093478  0.4013598  0.4201920
H28 H 1.0  0.6773266  0.4075592  0.4347767
H28 H 1.0  0.6903961  0.3878455  0.4317061
H28 H 1.0  0.7076900  0.4228384  0.4443667
H28 H 1.0  0.7046198  0.4184010  0.4211407
H28 H 1.0  0.6857738  0.4231244  0.4349774
H28 H 1.0  0.7062471  0.3878674  0.4396056
H28 H 1.0  0.7178247  0.4086527  0.4412523
H28 H 1.0  0.6926809  0.4061398  0.4165832
H28 H 1.0  0.6839837  0.4138269  0.4499442
H28 H 1.0  0.7003452  0.3918237  0.4535225
H28 H 1.0  0.7170965  0.4005509  0.4467199
H28 H 1.0  0.6949337  0.3966018  0.4164811
H28 H 1.0  0.6797977  0.4049645  0.4499861
H28 H 1.0  0.7077583  0.3913347  0.4589438
H28 H 1.0  0.7123036  0.3861669  0.4569179
H28 H 1.0  0.7181633  0.3930181  0.4518885
H28 H 1.0  0.7176155  0.3944039  0.4589059
H28 H 1.0  0.6962508  0.3876519  0.4148206
H28 H 1.0  0.7026753  0.3863124  0.4119238
H28 H 1.0  0.6749843  0.3972572  0.4514093
H28 H 1.0  0.6690776  0.3969222  0.4473516
H28 H 1.0  0.6822387  0.3901886  0.4366098
H28 H 1.0  0.7006534  0.4162679  0.4566750
H28 H 1.0  0.7159967  0.4078946  0.4232230
H28 H 1.0  0.6786308  0.4122789  0.4262864
N28 N 1.0  0.7078135  0.3892181  0.4502738
N28 N 1.0  0.7130316  0.3999384  0.4542184
N28 N 1.0  0.7028268  0.3933326  0.4168544
N28 N 1.0  0.6752381  0.4015679  0.4435985
N28 N 1.0  0.6815277  0.3908036  0.4451093
N28 N 1.0  0.7194975  0.4171053  0.4346319
N28 N 1.0  0.7151582  0.4163974  0.4228694
N28 N 1.0  0.6814380  0.4203097  0.4254186
N28 N 1.0  0.6987580  0.3850382  0.4253592
N28 N 1.0  0.7011193  0.4239522  0.4529515
N28 N 1.0  0.6891402  0.4164100  0.4162984
N28 N 1.0  0.6887137  0.4235475  0.4510464
C29 C 1.0  0.5399736  0.5794485  0.3994827
C29 C 1.0  0.5412095  0.6155872  0.3771693
C29 C 1.0  0.5805013  0.6051594  0.3707598
C29 C 1.0  0.5504628  0.5782984  0.3624308
C29 C 1.0  0.5699525  0.5832175  0.3984569
C29 C 1.0  0.5684310  0.6111031  0.3752130
C29 C 1.0  0.5627885  0.5845850  0.3654987
C29 C 1.0  0.5411853  0.6019188  0.3734246
C29 C 1.0  0.5763674  0.5763909  0.3960577
C29 C 1.0  0.5769516  0.6104737  0.3706838
C29 C 1.0  0.5563225  0.5796528  0.3602676
C29 C 1.0  0.5385198  0.6112138  0.3733625
C29 C 1.0  0.5590220  0.5934384  0.4029778
C29 C 1.0  0.5627454  0.6117459  0.3898504
C29 C 1.0  0.5717868  0.5826298  0.3782346
C29 C 1.0  0.5401615  0.5892989  0.3827345
C29 C 1.0  0.5542086  0.5903441  0.4020950
C29 C 1.0  0.5571213  0.6125654  0.3886984
C29 C 1.0  0.5747598  0.5876078  0.3781266
C29 C 1.0  0.5425181  0.5853020  0.3792561
C29 C 1.0  0.5544095  0.5849273  0.4000342
C29 C 1.0  0.5551527  0.6129108  0.3832645
C29 C 1.0  0.5738917  0.5915747  0.3739987
C29 C 1.0  0.5444277  0.5866347  0.3739550
C29 C 1.0  0.5595879  0.5826319  0.3988329
C29 C 1.0  0.5589575  0.6123942  0.3789182
C29 C 1.0  0.5699198  0.5904802  0.3699179
C29 C 1.0  0.5439563  0.5921281  0.3721573
C29 C 1.0  0.5644985  0.5856029  0.3996625
C29 C 1.0  0.5646035  0.6115741  0.3799057
C29 C 1.0  0.5668712  0.5855578  0.3698891
C29 C 1.0  0.5416267  0.5962321  0.3755125
C29 C 1.0  0.5641326  0.5910005  0.4017262
C29 C 1.0  0.5664200  0.6112496  0.3854031
C29 C 1.0  0.5678555  0.5816837  0.3740907
C29 C 1.0  0.5397607  0.5947399  0.3807964
C29 C 1.0  0.5585961  0.5990808  0.4051857
C29 C 1.0  0.5648580  0.6114209  0.3955355
C29 C 1.0  0.5726976  0.5784235  0.3825207
C29 C 1.0  0.5381070  0.5879342  0.3882852
C29 C 1.0  0.5616905  0.6075061  0.4087831
C29 C 1.0  0.5645944  0.6119219  0.4051886
C29 C 1.0  0.5769678  0.5741833  0.3900896
C29 C 1.0  0.5356416  0.5822970  0.3957448
C29 C 1.0  0.5493874  0.5816318  0.3991351
C29 C 1.0  0.5492291  0.6138164  0.3822733
C29 C 1.0  0.5771418  0.5967055  0.3740397
C29 C 1.0  0.5468249  0.5822910  0.3704514
H29 H 1.0  0.5411689  0.5754934  0.3976217
H29 H 1.0  0.5380097  0.5783492  0.4033946
H29 H 1.0  0.5390742  0.6155906  0.3811658
H29 H 1.0  0.5404429  0.6196826  0.3754351
H29 H 1.0  0.5831134  0.6051716  0.3744625
H29 H 1.0  0.5833906  0.6052996  0.3672953
H29 H 1.0  0.5506158  0.5744523  0.3648226
H29 H 1.0  0.5477977  0.5773745  0.3589081
H29 H 1.0  0.5733735  0.5861249  0.3987666
H29 H 1.0  0.5664330  0.6108810  0.3711873
H29 H 1.0  0.5620434  0.5881257  0.3628228
H29 H 1.0  0.5432655  0.6026345  0.3694990
H29 H 1.0  0.5795134  0.5795694  0.3967879
H29 H 1.0  0.5773783  0.5730670  0.3989385
H29 H 1.0  0.5745384  0.6105926  0.3668498
H29 H 1.0  0.5796990  0.6140460  0.3704418
H29 H 1.0  0.5561222  0.5833496  0.3576540
H29 H 1.0  0.5576449  0.5763408  0.3575015
H29 H 1.0  0.5404759  0.6113960  0.3692788
H29 H 1.0  0.5342166  0.6123697  0.3726460
H29 H 1.0  0.5502145  0.5921395  0.4030360
H29 H 1.0  0.5542603  0.6129568  0.3921222
H29 H 1.0  0.5778095  0.5883605  0.3813192
H29 H 1.0  0.5428350  0.5810851  0.3807320
H29 H 1.0  0.5598461  0.5784535  0.3972415
H29 H 1.0  0.5574588  0.6126626  0.3747061
H29 H 1.0  0.5692338  0.5935316  0.3667122
H29 H 1.0  0.5454221  0.5931826  0.3680587
H29 H 1.0  0.5678700  0.5933734  0.4024047
H29 H 1.0  0.5707832  0.6106191  0.3861920
H29 H 1.0  0.5655121  0.5778668  0.3740870
H29 H 1.0  0.5379517  0.5978968  0.3834082
H29 H 1.0  0.5543935  0.6006647  0.4054679
H29 H 1.0  0.5691889  0.6102417  0.3958551
H29 H 1.0  0.5697610  0.5750144  0.3824457
H29 H 1.0  0.5368815  0.5914935  0.3907508
H29 H 1.0  0.5573012  0.6085631  0.4091748
H29 H 1.0  0.5633281  0.6077531  0.4129814
H29 H 1.0  0.5690311  0.6110142  0.4050185
H29 H 1.0  0.5643009  0.6159111  0.4072793
H29 H 1.0  0.5740012  0.5708185  0.3894462
H29 H 1.0  0.5810260  0.5722557  0.3896612
H29 H 1.0  0.5342476  0.5861213  0.3977361
H29 H 1.0  0.5319672  0.5796843  0.3955386
H29 H 1.0  0.5500742  0.5777170  0.3970252
H29 H 1.0  0.5466638  0.6136033  0.3859646
H29 H 1.0  0.5796793  0.5972812  0.3777113
H29 H 1.0  0.5474407  0.5783455  0.3725260
N29 N 1.0  0.5627587  0.6019560  0.4066822
N29 N 1.0  0.5619273  0.6124307  0.3998049
N29 N 1.0  0.5765912  0.5786643  0.3860725
N29 N 1.0  0.5377482  0.5830082  0.3901397
N29 N 1.0  0.5445774  0.5831548  0.4006776
N29 N 1.0  0.5736804  0.6109676  0.3757252
N29 N 1.0  0.5770622  0.6002468  0.3701298
N29 N 1.0  0.5481013  0.5829972  0.3653812
N29 N 1.0  0.5707085  0.5781609  0.3971547
N29 N 1.0  0.5471764  0.6147878  0.3775112
N29 N 1.0  0.5602817  0.5799953  0.3648025
N29 N 1.0  0.5385887  0.6057621  0.3759380
C30 C 1.0  0.4856200  0.4585803  0.7539777
C30 C 1.0  0.4441945  0.4676972  0.7564788
C30 C 1.0  0.4517186  0.4906956  0.7231907
C30 C 1.0  0.4628826  0.4510952  0.7237920
C30 C 1.0  0.4852746  0.4832994  0.7365757
C30 C 1.0  0.4490379  0.4859511  0.7362731
C30 C 1.0  0.4615662  0.4649417  0.7210724
C30 C 1.0  0.4517932  0.4596280  0.7476472
C30 C 1.0  0.4893866  0.4840570  0.7278564
C30 C 1.0  0.4473732  0.4904378  0.7278703
C30 C 1.0  0.4610516  0.4554217  0.7194586
C30 C 1.0  0.4446091  0.4619643  0.7536835
C30 C 1.0  0.4795985  0.4815114  0.7510312
C30 C 1.0  0.4577207  0.4877978  0.7492420
C30 C 1.0  0.4724302  0.4762045  0.7225279
C30 C 1.0  0.4672086  0.4566020  0.7480886
C30 C 1.0  0.4807948  0.4759275  0.7519859
C30 C 1.0  0.4557625  0.4833411  0.7523936
C30 C 1.0  0.4689911  0.4808510  0.7229903
C30 C 1.0  0.4680893  0.4551111  0.7425542
C30 C 1.0  0.4834438  0.4726584  0.7479954
C30 C 1.0  0.4516830  0.4797586  0.7503820
C30 C 1.0  0.4632213  0.4803862  0.7228375
C30 C 1.0  0.4637729  0.4550731  0.7386952
C30 C 1.0  0.4848783  0.4751044  0.7429470
C30 C 1.0  0.4495658  0.4807025  0.7450660
C30 C 1.0  0.4608980  0.4751083  0.7222257
C30 C 1.0  0.4584691  0.4565955  0.7404793
C30 C 1.0  0.4837479  0.4806835  0.7418402
C30 C 1.0  0.4514172  0.4851090  0.7417979
C30 C 1.0  0.4641971  0.4703738  0.7217511
C30 C 1.0  0.4574300  0.4581083  0.7459710
C30 C 1.0  0.4810976  0.4838161  0.7459256
C30 C 1.0  0.4555077  0.4886088  0.7439532
C30 C 1.0  0.4699596  0.4710034  0.7219222
C30 C 1.0  0.4618573  0.4580970  0.7497163
C30 C 1.0  0.4768573  0.4847729  0.7553604
C30 C 1.0  0.4619673  0.4916045  0.7513311
C30 C 1.0  0.4784866  0.4766528  0.7226391
C30 C 1.0  0.4716999  0.4566135  0.7521780
C30 C 1.0  0.4733527  0.4926696  0.7597034
C30 C 1.0  0.4679995  0.4955728  0.7577628
C30 C 1.0  0.4871044  0.4810382  0.7227056
C30 C 1.0  0.4805754  0.4550440  0.7556801
C30 C 1.0  0.4847562  0.4668093  0.7489733
C30 C 1.0  0.4497371  0.4751755  0.7538604
C30 C 1.0  0.4597974  0.4853820  0.7232941
C30 C 1.0  0.4648971  0.4534380  0.7329548
H30 H 1.0  0.4874262  0.4568646  0.7501923
H30 H 1.0  0.4888331  0.4581211  0.7571135
H30 H 1.0  0.4466316  0.4676655  0.7602986
H30 H 1.0  0.4399348  0.4683483  0.7578197
H30 H 1.0  0.4544478  0.4942441  0.7238927
H30 H 1.0  0.4496083  0.4915997  0.7193048
H30 H 1.0  0.4673324  0.4503534  0.7233604
H30 H 1.0  0.4609411  0.4471436  0.7228011
H30 H 1.0  0.4836897  0.4874765  0.7360359
H30 H 1.0  0.4463125  0.4826488  0.7348892
H30 H 1.0  0.4570911  0.4649610  0.7215476
H30 H 1.0  0.4488665  0.4599890  0.7442482
H30 H 1.0  0.4878529  0.4883209  0.7278785
H30 H 1.0  0.4938657  0.4844316  0.7274478
H30 H 1.0  0.4444805  0.4870532  0.7270255
H30 H 1.0  0.4448597  0.4941831  0.7277193
H30 H 1.0  0.4565595  0.4559650  0.7197099
H30 H 1.0  0.4617930  0.4537429  0.7153354
H30 H 1.0  0.4419581  0.4619095  0.7500085
H30 H 1.0  0.4428300  0.4588739  0.7564496
H30 H 1.0  0.4796796  0.4740586  0.7559007
H30 H 1.0  0.4574560  0.4826962  0.7564895
H30 H 1.0  0.4708792  0.4848856  0.7234554
H30 H 1.0  0.4722199  0.4539465  0.7412725
H30 H 1.0  0.4869313  0.4726624  0.7398038
H30 H 1.0  0.4464059  0.4779471  0.7434902
H30 H 1.0  0.4564376  0.4747242  0.7221004
H30 H 1.0  0.4551129  0.4565693  0.7375137
H30 H 1.0  0.4801861  0.4881348  0.7451658
H30 H 1.0  0.4569531  0.4920261  0.7414452
H30 H 1.0  0.4725322  0.4673558  0.7215531
H30 H 1.0  0.4610769  0.4592601  0.7539705
H30 H 1.0  0.4754379  0.4823722  0.7588920
H30 H 1.0  0.4635021  0.4945434  0.7482887
H30 H 1.0  0.4806489  0.4727090  0.7227869
H30 H 1.0  0.4705856  0.4583634  0.7561712
H30 H 1.0  0.4723760  0.4899168  0.7631681
H30 H 1.0  0.4761372  0.4957735  0.7614301
H30 H 1.0  0.4690186  0.4985242  0.7544785
H30 H 1.0  0.4664150  0.4981006  0.7611497
H30 H 1.0  0.4888522  0.4768604  0.7225379
H30 H 1.0  0.4886654  0.4831028  0.7190085
H30 H 1.0  0.4789320  0.4565959  0.7596075
H30 H 1.0  0.4819851  0.4508525  0.7565817
H30 H 1.0  0.4863138  0.4646154  0.7453664
H30 H 1.0  0.4520861  0.4745812  0.7576526
H30 H 1.0  0.4620820  0.4891287  0.7242912
H30 H 1.0  0.4692572  0.4528797  0.7319913
N30 N 1.0  0.4761639  0.4899957  0.7550876
N30 N 1.0  0.4637600  0.4915451  0.7562928
N30 N 1.0  0.4810799  0.4812465  0.7225626
N30 N 1.0  0.4765360  0.4547389  0.7512133
N30 N 1.0  0.4841578  0.4644204  0.7536391
N30 N 1.0  0.4500258  0.4901817  0.7332795
N30 N 1.0  0.4545693  0.4854167  0.7225870
N30 N 1.0  0.4611313  0.4527022  0.7293338
N30 N 1.0  0.4882207  0.4809435  0.7328869
N30 N 1.0  0.4456340  0.4721002  0.7526186
N30 N 1.0  0.4642314  0.4605157  0.7200040
N30 N 1.0  0.4503583  0.4604654  0.7526543
C31 C 1.0  0.7248880  0.4509192  0.5570146
C31 C 1.0  0.6843011  0.4613126  0.5640948
C31 C 1.0  0.6901224  0.4874873  0.5328753
C31 C 1.0  0.6993815  0.4476526  0.5283274
C31 C 1.0  0.7242825  0.4773800  0.5424046
C31 C 1.0  0.6883161  0.4814550  0.5455716
C31 C 1.0  0.6985101  0.4617535  0.5272043
C31 C 1.0  0.6907410  0.4539632  0.5538300
C31 C 1.0  0.7276855  0.4789217  0.5334854
C31 C 1.0  0.6861747  0.4868908  0.5378660
C31 C 1.0  0.6974059  0.4524929  0.5246507
C31 C 1.0  0.6842054  0.4559062  0.5606869
C31 C 1.0  0.7197511  0.4742515  0.5570354
C31 C 1.0  0.6981278  0.4815406  0.5578484
C31 C 1.0  0.7099863  0.4723605  0.5288738
C31 C 1.0  0.7059763  0.4503104  0.5525930
C31 C 1.0  0.7207530  0.4685545  0.5572891
C31 C 1.0  0.6962270  0.4768469  0.5606743
C31 C 1.0  0.7068250  0.4770592  0.5301227
C31 C 1.0  0.7063202  0.4493975  0.5468767
C31 C 1.0  0.7229002  0.4656386  0.5527596
C31 C 1.0  0.6918267  0.4736658  0.5586641
C31 C 1.0  0.7010469  0.4768383  0.5304301
C31 C 1.0  0.7017004  0.4499475  0.5434298
C31 C 1.0  0.7240250  0.4685620  0.5478896
C31 C 1.0  0.6893218  0.4752642  0.5536836
C31 C 1.0  0.6984297  0.4717526  0.5294738
C31 C 1.0  0.6966430  0.4514716  0.5458237
C31 C 1.0  0.7230757  0.4742681  0.5474789
C31 C 1.0  0.6911041  0.4799249  0.5507465
C31 C 1.0  0.7014464  0.4669732  0.5282160
C31 C 1.0  0.6961390  0.4524171  0.5515140
C31 C 1.0  0.7209287  0.4770381  0.5520882
C31 C 1.0  0.6955234  0.4830078  0.5528894
C31 C 1.0  0.7072267  0.4673561  0.5279447
C31 C 1.0  0.7008573  0.4518263  0.5548333
C31 C 1.0  0.7175401  0.4771266  0.5619076
C31 C 1.0  0.7027117  0.4849295  0.5599442
C31 C 1.0  0.7160455  0.4725583  0.5284982
C31 C 1.0  0.7107880  0.4497024  0.5562499
C31 C 1.0  0.7147930  0.4846340  0.5673478
C31 C 1.0  0.7094425  0.4879370  0.5662016
C31 C 1.0  0.7248397  0.4765722  0.5282667
C31 C 1.0  0.7198387  0.4474174  0.5587732
C31 C 1.0  0.7240068  0.4596713  0.5529981
C31 C 1.0  0.6899593  0.4688104  0.5617993
C31 C 1.0  0.6979170  0.4818840  0.5317086
C31 C 1.0  0.7022626  0.4489043  0.5374728
H31 H 1.0  0.7262881  0.4495567  0.5529258
H31 H 1.0  0.7283254  0.4499970  0.5597900
H31 H 1.0  0.6870437  0.4607707  0.5676609
H31 H 1.0  0.6802042  0.4619790  0.5658662
H31 H 1.0  0.6930680  0.4908296  0.5337034
H31 H 1.0  0.6877416  0.4888902  0.5293067
H31 H 1.0  0.7037390  0.4467898  0.5274305
H31 H 1.0  0.6971765  0.4439107  0.5271015
H31 H 1.0  0.7228607  0.4816496  0.5424483
H31 H 1.0  0.6853292  0.4784313  0.5440936
H31 H 1.0  0.6940963  0.4618949  0.5280708
H31 H 1.0  0.6875620  0.4548054  0.5507585
H31 H 1.0  0.7263657  0.4832142  0.5340903
H31 H 1.0  0.7321277  0.4791642  0.5327259
H31 H 1.0  0.6830623  0.4837332  0.5369280
H31 H 1.0  0.6838402  0.4907251  0.5383311
H31 H 1.0  0.6929816  0.4531797  0.5253519
H31 H 1.0  0.6977197  0.4512451  0.5203247
H31 H 1.0  0.6812579  0.4563547  0.5572741
H31 H 1.0  0.6825165  0.4526046  0.5632588
H31 H 1.0  0.7198793  0.4663155  0.5610686
H31 H 1.0  0.6982229  0.4756948  0.5645148
H31 H 1.0  0.7089371  0.4809428  0.5308412
H31 H 1.0  0.7102689  0.4482197  0.5451212
H31 H 1.0  0.7256893  0.4663985  0.5443388
H31 H 1.0  0.6859128  0.4728215  0.5521112
H31 H 1.0  0.6939611  0.4715580  0.5297018
H31 H 1.0  0.6930540  0.4518988  0.5431785
H31 H 1.0  0.7201657  0.4814460  0.5518696
H31 H 1.0  0.6969174  0.4866190  0.5506370
H31 H 1.0  0.7095814  0.4636731  0.5269694
H31 H 1.0  0.7004908  0.4525490  0.5592382
H31 H 1.0  0.7163060  0.4744128  0.5652785
H31 H 1.0  0.7041272  0.4881203  0.5571043
H31 H 1.0  0.7180205  0.4685407  0.5280399
H31 H 1.0  0.7100957  0.4510493  0.5604874
H31 H 1.0  0.7139772  0.4815605  0.5705765
H31 H 1.0  0.7178576  0.4874210  0.5691394
H31 H 1.0  0.7103251  0.4911864  0.5631687
H31 H 1.0  0.7082690  0.4901408  0.5699616
H31 H 1.0  0.7263646  0.4723728  0.5275078
H31 H 1.0  0.7261846  0.4789647  0.5246841
H31 H 1.0  0.7186047  0.4485953  0.5629712
H31 H 1.0  0.7211156  0.4431010  0.5591019
H31 H 1.0  0.7251513  0.4578241  0.5490577
H31 H 1.0  0.6925848  0.4677162  0.5652866
H31 H 1.0  0.7004541  0.4854084  0.5328890
H31 H 1.0  0.7064954  0.4482852  0.5360762
N31 N 1.0  0.7170781  0.4823711  0.5622472
N31 N 1.0  0.7049066  0.4842609  0.5646952
N31 N 1.0  0.7188412  0.4770288  0.5286769
N31 N 1.0  0.7154313  0.4477573  0.5546719
N31 N 1.0  0.7236851  0.4568139  0.5574215
N31 N 1.0  0.6892532  0.4859447  0.5429639
N31 N 1.0  0.6926559  0.4821986  0.5314717
N31 N 1.0  0.6981773  0.4487138  0.5341399
N31 N 1.0  0.7267944  0.4753269  0.5382439
N31 N 1.0  0.6856240  0.4660503  0.5606070
N31 N 1.0  0.7008612  0.4573699  0.5254464
N31 N 1.0  0.6897702  0.4543060  0.5590041
C32 C 1.0  0.2972435  0.3766046  0.4735701
C32 C 1.0  0.2553292  0.3832600  0.4756564
C32 C 1.0  0.2628457  0.4117639  0.4469385
C32 C 1.0  0.2760620  0.3731660  0.4415741
C32 C 1.0  0.2962305  0.4038162  0.4604357
C32 C 1.0  0.2599400  0.4048048  0.4589377
C32 C 1.0  0.2741150  0.3871959  0.4410932
C32 C 1.0  0.2636649  0.3771200  0.4659780
C32 C 1.0  0.3006150  0.4061927  0.4521509
C32 C 1.0  0.2583506  0.4105362  0.4513129
C32 C 1.0  0.2741652  0.3780597  0.4379265
C32 C 1.0  0.2561496  0.3780929  0.4719847
C32 C 1.0  0.2901284  0.3994048  0.4741356
C32 C 1.0  0.2680291  0.4048831  0.4724122
C32 C 1.0  0.2843062  0.3985534  0.4448544
C32 C 1.0  0.2791922  0.3747779  0.4666138
C32 C 1.0  0.2915828  0.3938011  0.4742196
C32 C 1.0  0.2661949  0.3998814  0.4747031
C32 C 1.0  0.2806111  0.4028959  0.4459132
C32 C 1.0  0.2803539  0.3742639  0.4609556
C32 C 1.0  0.2945465  0.3913618  0.4698726
C32 C 1.0  0.2623878  0.3964958  0.4719523
C32 C 1.0  0.2748835  0.4021966  0.4454269
C32 C 1.0  0.2761907  0.3746645  0.4569515
C32 C 1.0  0.2960344  0.3946718  0.4653606
C32 C 1.0  0.2604208  0.3982060  0.4667715
C32 C 1.0  0.2728672  0.3969907  0.4438582
C32 C 1.0  0.2707515  0.3756247  0.4587194
C32 C 1.0  0.2946516  0.4002989  0.4651289
C32 C 1.0  0.2621554  0.4031726  0.4643527
C32 C 1.0  0.2764277  0.3925570  0.4427668
C32 C 1.0  0.2694322  0.3761601  0.4643319
C32 C 1.0  0.2916904  0.4025879  0.4695470
C32 C 1.0  0.2659725  0.4064535  0.4672321
C32 C 1.0  0.2821385  0.3934152  0.4432977
C32 C 1.0  0.2737129  0.3757348  0.4682209
C32 C 1.0  0.2870607  0.4017763  0.4788110
C32 C 1.0  0.2719882  0.4084846  0.4752834
C32 C 1.0  0.2903222  0.3992564  0.4453099
C32 C 1.0  0.2835228  0.3743213  0.4708484
C32 C 1.0  0.2829851  0.4086769  0.4842217
C32 C 1.0  0.2775607  0.4116104  0.4825416
C32 C 1.0  0.2986873  0.4039639  0.4464791
C32 C 1.0  0.2923340  0.3726065  0.4744438
C32 C 1.0  0.2961299  0.3854985  0.4699413
C32 C 1.0  0.2605606  0.3913161  0.4745452
C32 C 1.0  0.2711854  0.4068850  0.4465376
C32 C 1.0  0.2776106  0.3740537  0.4510778
H32 H 1.0  0.2992763  0.3756229  0.4696408
H32 H 1.0  0.3003587  0.3757827  0.4767306
H32 H 1.0  0.2576222  0.3827104  0.4795257
H32 H 1.0  0.2509945  0.3834833  0.4768922
H32 H 1.0  0.2653554  0.4152699  0.4483323
H32 H 1.0  0.2608351  0.4131990  0.4431611
H32 H 1.0  0.2805577  0.3727120  0.4412281
H32 H 1.0  0.2743704  0.3693469  0.4398654
H32 H 1.0  0.2944475  0.4079474  0.4605137
H32 H 1.0  0.2574461  0.4016542  0.4569123
H32 H 1.0  0.2696307  0.3869298  0.4413631
H32 H 1.0  0.2608503  0.3779019  0.4625550
H32 H 1.0  0.2988579  0.4103190  0.4527992
H32 H 1.0  0.3050800  0.4068361  0.4520111
H32 H 1.0  0.2556743  0.4072077  0.4497979
H32 H 1.0  0.2556495  0.4141349  0.4516619
H32 H 1.0  0.2696444  0.3783459  0.4380604
H32 H 1.0  0.2751459  0.3771210  0.4336222
H32 H 1.0  0.2536424  0.3785235  0.4682344
H32 H 1.0  0.2544360  0.3745091  0.4741268
H32 H 1.0  0.2904247  0.3912617  0.4777228
H32 H 1.0  0.2677682  0.3986477  0.4787111
H32 H 1.0  0.2822645  0.4068811  0.4471148
H32 H 1.0  0.2845849  0.3735191  0.4596885
H32 H 1.0  0.2983283  0.3928799  0.4619568
H32 H 1.0  0.2574716  0.3956058  0.4646266
H32 H 1.0  0.2684411  0.3964269  0.4434711
H32 H 1.0  0.2675130  0.3759338  0.4556410
H32 H 1.0  0.2905801  0.4069260  0.4694617
H32 H 1.0  0.2673264  0.4103013  0.4653829
H32 H 1.0  0.2849127  0.3900014  0.4424548
H32 H 1.0  0.2727158  0.3761419  0.4725683
H32 H 1.0  0.2856413  0.3987623  0.4818361
H32 H 1.0  0.2734762  0.4119534  0.4728334
H32 H 1.0  0.2926834  0.3954464  0.4449096
H32 H 1.0  0.2821711  0.3753342  0.4750194
H32 H 1.0  0.2820286  0.4053474  0.4871435
H32 H 1.0  0.2855357  0.4115782  0.4865553
H32 H 1.0  0.2785423  0.4151076  0.4798319
H32 H 1.0  0.2757209  0.4134681  0.4862206
H32 H 1.0  0.3006589  0.3999565  0.4457110
H32 H 1.0  0.3002718  0.4066807  0.4432424
H32 H 1.0  0.2904672  0.3734107  0.4784938
H32 H 1.0  0.2939296  0.3683932  0.4747122
H32 H 1.0  0.2979334  0.3840048  0.4660987
H32 H 1.0  0.2627965  0.3902127  0.4782917
H32 H 1.0  0.2732300  0.4105171  0.4482345
H32 H 1.0  0.2820267  0.3738642  0.4502335
N32 N 1.0  0.2861021  0.4069349  0.4793628
N32 N 1.0  0.2735976  0.4076893  0.4802447
N32 N 1.0  0.2926696  0.4039145  0.4461007
N32 N 1.0  0.2884838  0.3728571  0.4698098
N32 N 1.0  0.2954875  0.3823466  0.4741232
N32 N 1.0  0.2608119  0.4095130  0.4567219
N32 N 1.0  0.2659923  0.4067945  0.4456108
N32 N 1.0  0.2740251  0.3737529  0.4472193
N32 N 1.0  0.2994312  0.4022406  0.4565485
N32 N 1.0  0.2566747  0.3883019  0.4726348
N32 N 1.0  0.2770485  0.3831351  0.4394382
N32 N 1.0  0.2620041  0.3770518  0.4709849
C33 C 1.0  0.6176283  0.4961295  0.4517755
C33 C 1.0  0.6312943  0.4572269  0.4415153
C33 C 1.0  0.6134054  0.4652480  0.4053311
C33 C 1.0  0.6406050  0.4917578  0.4211625
C33 C 1.0  0.5998917  0.4911803  0.4277982
C33 C 1.0  0.6166974  0.4604161  0.4182408
C33 C 1.0  0.6301391  0.4855182  0.4139244
C33 C 1.0  0.6354738  0.4702368  0.4377569
C33 C 1.0  0.5984922  0.4973738  0.4205050
C33 C 1.0  0.6151518  0.4601053  0.4087001
C33 C 1.0  0.6386327  0.4899072  0.4153715
C33 C 1.0  0.6363200  0.4611246  0.4408806
C33 C 1.0  0.6020596  0.4820835  0.4403252
C33 C 1.0  0.6085404  0.4620120  0.4315792
C33 C 1.0  0.6147921  0.4888944  0.4141817
C33 C 1.0  0.6298632  0.4840534  0.4427176
C33 C 1.0  0.6059543  0.4851966  0.4432685
C33 C 1.0  0.6127941  0.4612433  0.4354450
C33 C 1.0  0.6126309  0.4838459  0.4123182
C33 C 1.0  0.6315307  0.4874427  0.4383176
C33 C 1.0  0.6079382  0.4902649  0.4412671
C33 C 1.0  0.6182488  0.4602194  0.4337959
C33 C 1.0  0.6160658  0.4793791  0.4109844
C33 C 1.0  0.6344373  0.4853206  0.4337817
C33 C 1.0  0.6059435  0.4921842  0.4361814
C33 C 1.0  0.6194139  0.4599919  0.4281192
C33 C 1.0  0.6217969  0.4800397  0.4115722
C33 C 1.0  0.6356567  0.4796516  0.4336987
C33 C 1.0  0.6020425  0.4891824  0.4331153
C33 C 1.0  0.6152768  0.4607375  0.4241376
C33 C 1.0  0.6241071  0.4850170  0.4134202
C33 C 1.0  0.6340606  0.4761384  0.4380156
C33 C 1.0  0.6001584  0.4841393  0.4352472
C33 C 1.0  0.6098625  0.4617551  0.4259477
C33 C 1.0  0.6205352  0.4893980  0.4147163
C33 C 1.0  0.6311553  0.4784143  0.4424887
C33 C 1.0  0.6000764  0.4768203  0.4426186
C33 C 1.0  0.6027981  0.4630453  0.4332665
C33 C 1.0  0.6112276  0.4936186  0.4155492
C33 C 1.0  0.6268506  0.4862469  0.4475142
C33 C 1.0  0.5946116  0.4688689  0.4432627
C33 C 1.0  0.5952942  0.4638963  0.4393054
C33 C 1.0  0.6030338  0.4987103  0.4162108
C33 C 1.0  0.6229586  0.4929481  0.4532977
C33 C 1.0  0.6119904  0.4935824  0.4443435
C33 C 1.0  0.6225498  0.4593986  0.4380052
C33 C 1.0  0.6136051  0.4741900  0.4090073
C33 C 1.0  0.6361307  0.4890481  0.4292954
H33 H 1.0  0.6187208  0.4997432  0.4492690
H33 H 1.0  0.6158307  0.4978301  0.4555498
H33 H 1.0  0.6294365  0.4578539  0.4456003
H33 H 1.0  0.6327666  0.4529610  0.4415471
H33 H 1.0  0.6088946  0.4656550  0.4054743
H33 H 1.0  0.6143724  0.4645255  0.4009821
H33 H 1.0  0.6389642  0.4958902  0.4220389
H33 H 1.0  0.6450865  0.4922800  0.4210664
H33 H 1.0  0.5973118  0.4882228  0.4255960
H33 H 1.0  0.6211087  0.4601499  0.4173935
H33 H 1.0  0.6323908  0.4816699  0.4133135
H33 H 1.0  0.6372455  0.4689098  0.4338390
H33 H 1.0  0.5957234  0.4942162  0.4188031
H33 H 1.0  0.5958981  0.5010263  0.4210519
H33 H 1.0  0.6196338  0.4595433  0.4083353
H33 H 1.0  0.6133577  0.4564376  0.4067773
H33 H 1.0  0.6404906  0.4858936  0.4143832
H33 H 1.0  0.6403058  0.4927543  0.4122952
H33 H 1.0  0.6383391  0.4603082  0.4369066
H33 H 1.0  0.6393977  0.4600359  0.4439967
H33 H 1.0  0.6074793  0.4836935  0.4472026
H33 H 1.0  0.6117949  0.4614331  0.4398069
H33 H 1.0  0.6081914  0.4834337  0.4118924
H33 H 1.0  0.6305462  0.4918093  0.4384745
H33 H 1.0  0.6074124  0.4960899  0.4345546
H33 H 1.0  0.6236255  0.4591965  0.4268194
H33 H 1.0  0.6244742  0.4766002  0.4105425
H33 H 1.0  0.6379083  0.4779876  0.4302028
H33 H 1.0  0.5971424  0.4817506  0.4329544
H33 H 1.0  0.6066448  0.4623316  0.4228864
H33 H 1.0  0.6222993  0.4932593  0.4161440
H33 H 1.0  0.6299134  0.4757167  0.4458414
H33 H 1.0  0.6022667  0.4754429  0.4463003
H33 H 1.0  0.6000191  0.4641011  0.4298884
H33 H 1.0  0.6133723  0.4970877  0.4174509
H33 H 1.0  0.6253340  0.4831098  0.4503617
H33 H 1.0  0.5968755  0.4680348  0.4470988
H33 H 1.0  0.5902809  0.4691473  0.4445021
H33 H 1.0  0.5928133  0.4646117  0.4355812
H33 H 1.0  0.5934694  0.4602484  0.4412376
H33 H 1.0  0.6056415  0.5020579  0.4178013
H33 H 1.0  0.6010770  0.5004129  0.4125176
H33 H 1.0  0.6218953  0.4894892  0.4560251
H33 H 1.0  0.6255847  0.4956373  0.4557960
H33 H 1.0  0.6135849  0.4971399  0.4420962
H33 H 1.0  0.6212134  0.4602131  0.4422246
H33 H 1.0  0.6091143  0.4740377  0.4092546
H33 H 1.0  0.6344680  0.4932184  0.4296037
N33 N 1.0  0.5961120  0.4740325  0.4405341
N33 N 1.0  0.6011192  0.4627427  0.4382591
N33 N 1.0  0.6060371  0.4937324  0.4146111
N33 N 1.0  0.6260404  0.4913920  0.4483538
N33 N 1.0  0.6135603  0.4924615  0.4492541
N33 N 1.0  0.6131160  0.4604325  0.4143666
N33 N 1.0  0.6164265  0.4701463  0.4071304
N33 N 1.0  0.6392950  0.4876009  0.4253296
N33 N 1.0  0.6009077  0.4959773  0.4258506
N33 N 1.0  0.6274700  0.4578511  0.4368952
N33 N 1.0  0.6326175  0.4900542  0.4149807
N33 N 1.0  0.6347274  0.4668745  0.4417530
C34 C 1.0  0.5372513  0.7090631  0.5337301
C34 C 1.0  0.5211089  0.7046564  0.4946728
C34 C 1.0  0.5563588  0.7223054  0.4828558
C34 C 1.0  0.5570989  0.6892326  0.5073282
C34 C 1.0  0.5550181  0.7287032  0.5191487
C34 C 1.0  0.5428809  0.7194460  0.4861755
C34 C 1.0  0.5600865  0.7011672  0.5002925
C34 C 1.0  0.5314858  0.6979817  0.5016458
C34 C 1.0  0.5646526  0.7291244  0.5198620
C34 C 1.0  0.5504546  0.7215293  0.4805352
C34 C 1.0  0.5607977  0.6918631  0.5028281
C34 C 1.0  0.5234948  0.6989508  0.4962875
C34 C 1.0  0.5394072  0.7278784  0.5191652
C34 C 1.0  0.5338871  0.7263448  0.4970622
C34 C 1.0  0.5632333  0.7153922  0.5061874
C34 C 1.0  0.5362331  0.7002147  0.5164602
C34 C 1.0  0.5385665  0.7232535  0.5225457
C34 C 1.0  0.5299684  0.7221561  0.4979159
C34 C 1.0  0.5619081  0.7186855  0.5016016
C34 C 1.0  0.5416191  0.6980942  0.5161099
C34 C 1.0  0.5430072  0.7203351  0.5248680
C34 C 1.0  0.5301994  0.7171453  0.4950241
C34 C 1.0  0.5600156  0.7163685  0.4966438
C34 C 1.0  0.5437264  0.6959586  0.5111576
C34 C 1.0  0.5483872  0.7221386  0.5237146
C34 C 1.0  0.5344977  0.7163612  0.4912104
C34 C 1.0  0.5594372  0.7106064  0.4963400
C34 C 1.0  0.5403134  0.6959939  0.5064691
C34 C 1.0  0.5493928  0.7267521  0.5203480
C34 C 1.0  0.5384849  0.7204475  0.4902458
C34 C 1.0  0.5607194  0.7071839  0.5008310
C34 C 1.0  0.5349138  0.6980760  0.5066591
C34 C 1.0  0.5448541  0.7295608  0.5181031
C34 C 1.0  0.5381181  0.7254115  0.4932209
C34 C 1.0  0.5626029  0.7096551  0.5057278
C34 C 1.0  0.5329481  0.7001805  0.5116927
C34 C 1.0  0.5346172  0.7308225  0.5168668
C34 C 1.0  0.5336564  0.7316319  0.5000428
C34 C 1.0  0.5652633  0.7177784  0.5113912
C34 C 1.0  0.5339693  0.7024244  0.5216456
C34 C 1.0  0.5298507  0.7378280  0.5122078
C34 C 1.0  0.5299945  0.7384437  0.5058475
C34 C 1.0  0.5684812  0.7246374  0.5173998
C34 C 1.0  0.5336756  0.7044688  0.5310922
C34 C 1.0  0.5421678  0.7155056  0.5284544
C34 C 1.0  0.5259711  0.7129033  0.4960335
C34 C 1.0  0.5587238  0.7199901  0.4919421
C34 C 1.0  0.5493804  0.6937446  0.5110123
H34 H 1.0  0.5413082  0.7073539  0.5348049
H34 H 1.0  0.5354046  0.7102486  0.5376739
H34 H 1.0  0.5183807  0.7061150  0.4979836
H34 H 1.0  0.5184167  0.7041370  0.4910882
H34 H 1.0  0.5568815  0.7266087  0.4841757
H34 H 1.0  0.5593193  0.7217500  0.4794944
H34 H 1.0  0.5590008  0.6898965  0.5113877
H34 H 1.0  0.5570940  0.6847553  0.5067621
H34 H 1.0  0.5552441  0.7319730  0.5160647
H34 H 1.0  0.5430134  0.7152470  0.4845633
H34 H 1.0  0.5580881  0.6998322  0.4964876
H34 H 1.0  0.5336717  0.6967488  0.4979106
H34 H 1.0  0.5643764  0.7325946  0.5169611
H34 H 1.0  0.5666158  0.7308387  0.5235466
H34 H 1.0  0.5500193  0.7172992  0.4789684
H34 H 1.0  0.5499660  0.7241706  0.4769085
H34 H 1.0  0.5590369  0.6909679  0.4987494
H34 H 1.0  0.5648031  0.6897831  0.5028497
H34 H 1.0  0.5260076  0.6973697  0.4928636
H34 H 1.0  0.5200879  0.6960176  0.4966838
H34 H 1.0  0.5343953  0.7218800  0.5234273
H34 H 1.0  0.5266836  0.7228567  0.5008790
H34 H 1.0  0.5623918  0.7231259  0.5019318
H34 H 1.0  0.5441777  0.6981061  0.5197861
H34 H 1.0  0.5518820  0.7199525  0.5254657
H34 H 1.0  0.5346944  0.7124949  0.4889580
H34 H 1.0  0.5579793  0.7087908  0.4925142
H34 H 1.0  0.5419195  0.6943430  0.5026279
H34 H 1.0  0.5455290  0.7331382  0.5154943
H34 H 1.0  0.5411888  0.7285885  0.4924893
H34 H 1.0  0.5636048  0.7070276  0.5092139
H34 H 1.0  0.5287732  0.7017931  0.5118646
H34 H 1.0  0.5306642  0.7287865  0.5175590
H34 H 1.0  0.5372269  0.7342949  0.4994032
H34 H 1.0  0.5656198  0.7148390  0.5147800
H34 H 1.0  0.5299606  0.7044264  0.5212305
H34 H 1.0  0.5260911  0.7355952  0.5133983
H34 H 1.0  0.5294051  0.7419249  0.5140479
H34 H 1.0  0.5336130  0.7409077  0.5046762
H34 H 1.0  0.5264402  0.7409050  0.5045513
H34 H 1.0  0.5689736  0.7212892  0.5204138
H34 H 1.0  0.5726164  0.7263762  0.5169049
H34 H 1.0  0.5295317  0.7061044  0.5302636
H34 H 1.0  0.5330494  0.7011959  0.5341363
H34 H 1.0  0.5459403  0.7133051  0.5295387
H34 H 1.0  0.5232014  0.7138061  0.4994637
H34 H 1.0  0.5588288  0.7243888  0.4928871
H34 H 1.0  0.5517605  0.6944521  0.5147653
N34 N 1.0  0.5349713  0.7353994  0.5142668
N34 N 1.0  0.5296342  0.7330677  0.5031408
N34 N 1.0  0.5665350  0.7228653  0.5119748
N34 N 1.0  0.5364303  0.7020624  0.5262981
N34 N 1.0  0.5374400  0.7139538  0.5302079
N34 N 1.0  0.5462998  0.7231416  0.4845973
N34 N 1.0  0.5575707  0.7182092  0.4871116
N34 N 1.0  0.5514110  0.6911821  0.5068716
N34 N 1.0  0.5593392  0.7267842  0.5214902
N34 N 1.0  0.5255067  0.7084978  0.4931680
N34 N 1.0  0.5617241  0.6977179  0.5039332
N34 N 1.0  0.5263579  0.6992198  0.5015874
C35 C 1.0  0.5089921  0.6411120  0.4408602
C35 C 1.0  0.4996306  0.6809686  0.4522295
C35 C 1.0  0.4770029  0.6808112  0.4178548
C35 C 1.0  0.4721067  0.6510516  0.4458479
C35 C 1.0  0.4986769  0.6511903  0.4142891
C35 C 1.0  0.4869800  0.6828657  0.4277080
C35 C 1.0  0.4723830  0.6588553  0.4340206
C35 C 1.0  0.4922123  0.6688936  0.4523511
C35 C 1.0  0.4922437  0.6466276  0.4086941
C35 C 1.0  0.4797799  0.6851284  0.4216624
C35 C 1.0  0.4685358  0.6540757  0.4414943
C35 C 1.0  0.4958868  0.6771675  0.4557492
C35 C 1.0  0.5095985  0.6575233  0.4235083
C35 C 1.0  0.5021503  0.6787959  0.4271637
C35 C 1.0  0.4799250  0.6558409  0.4205659
C35 C 1.0  0.4970354  0.6544897  0.4483201
C35 C 1.0  0.5095781  0.6537943  0.4279374
C35 C 1.0  0.5033521  0.6786738  0.4328356
C35 C 1.0  0.4802799  0.6612086  0.4183995
C35 C 1.0  0.4919220  0.6520208  0.4471426
C35 C 1.0  0.5060528  0.6491906  0.4280221
C35 C 1.0  0.4993297  0.6798869  0.4368195
C35 C 1.0  0.4781167  0.6657745  0.4212285
C35 C 1.0  0.4869508  0.6549483  0.4476346
C35 C 1.0  0.5024777  0.6483813  0.4235397
C35 C 1.0  0.4939833  0.6812283  0.4350166
C35 C 1.0  0.4755657  0.6648809  0.4263589
C35 C 1.0  0.4871731  0.6604889  0.4493330
C35 C 1.0  0.5023797  0.6520263  0.4190304
C35 C 1.0  0.4926279  0.6813937  0.4293898
C35 C 1.0  0.4751329  0.6595828  0.4286541
C35 C 1.0  0.4921998  0.6630943  0.4505455
C35 C 1.0  0.5059598  0.6565768  0.4190934
C35 C 1.0  0.4967662  0.6801535  0.4255216
C35 C 1.0  0.4773485  0.6551115  0.4256994
C35 C 1.0  0.4970926  0.6600287  0.4500044
C35 C 1.0  0.5134011  0.6622590  0.4235936
C35 C 1.0  0.5063509  0.6775724  0.4229508
C35 C 1.0  0.4821414  0.6510190  0.4176111
C35 C 1.0  0.5022693  0.6514420  0.4478582
C35 C 1.0  0.5180343  0.6700374  0.4201977
C35 C 1.0  0.5151531  0.6756892  0.4194184
C35 C 1.0  0.4860777  0.6460832  0.4102867
C35 C 1.0  0.5080564  0.6438010  0.4465825
C35 C 1.0  0.5060308  0.6452310  0.4326277
C35 C 1.0  0.5008052  0.6797456  0.4427097
C35 C 1.0  0.4785521  0.6713094  0.4187656
C35 C 1.0  0.4816966  0.6521651  0.4463950
H35 H 1.0  0.5057336  0.6380545  0.4401060
H35 H 1.0  0.5128208  0.6387260  0.4409916
H35 H 1.0  0.5039258  0.6795724  0.4525954
H35 H 1.0  0.4995929  0.6851064  0.4540306
H35 H 1.0  0.4793715  0.6804847  0.4140055
H35 H 1.0  0.4729575  0.6823740  0.4166045
H35 H 1.0  0.4730181  0.6468652  0.4443715
H35 H 1.0  0.4696424  0.6504595  0.4495820
H35 H 1.0  0.4986225  0.6545881  0.4113388
H35 H 1.0  0.4840462  0.6831985  0.4311035
H35 H 1.0  0.4713360  0.6626963  0.4361190
H35 H 1.0  0.4882154  0.6709434  0.4520802
H35 H 1.0  0.4927402  0.6501247  0.4058556
H35 H 1.0  0.4934440  0.6429989  0.4062939
H35 H 1.0  0.4772644  0.6856521  0.4253954
H35 H 1.0  0.4796729  0.6891478  0.4196126
H35 H 1.0  0.4673995  0.6581635  0.4430866
H35 H 1.0  0.4646233  0.6518706  0.4410479
H35 H 1.0  0.4916331  0.6787231  0.4556002
H35 H 1.0  0.4971114  0.6775363  0.4600773
H35 H 1.0  0.5123558  0.6544387  0.4313915
H35 H 1.0  0.5075111  0.6776308  0.4341299
H35 H 1.0  0.4822647  0.6617973  0.4144279
H35 H 1.0  0.4918524  0.6477355  0.4458419
H35 H 1.0  0.4997205  0.6448521  0.4235115
H35 H 1.0  0.4908560  0.6821750  0.4380799
H35 H 1.0  0.4738812  0.6683965  0.4285637
H35 H 1.0  0.4833404  0.6627729  0.4497256
H35 H 1.0  0.5059606  0.6594456  0.4156540
H35 H 1.0  0.4957426  0.6802782  0.4211634
H35 H 1.0  0.4770221  0.6510031  0.4274529
H35 H 1.0  0.5009927  0.6620219  0.4509403
H35 H 1.0  0.5156045  0.6628163  0.4274775
H35 H 1.0  0.5047576  0.6772819  0.4187525
H35 H 1.0  0.4820830  0.6471906  0.4199756
H35 H 1.0  0.5059556  0.6539736  0.4483602
H35 H 1.0  0.5202422  0.6700299  0.4241552
H35 H 1.0  0.5212555  0.6696118  0.4170652
H35 H 1.0  0.5131701  0.6757952  0.4153450
H35 H 1.0  0.5183085  0.6789125  0.4192620
H35 H 1.0  0.4855390  0.6424261  0.4129083
H35 H 1.0  0.4836922  0.6452045  0.4065577
H35 H 1.0  0.5114611  0.6466619  0.4474530
H35 H 1.0  0.5083803  0.6406052  0.4497529
H35 H 1.0  0.5027425  0.6421650  0.4324404
H35 H 1.0  0.5049158  0.6781271  0.4435671
H35 H 1.0  0.4810886  0.6715092  0.4150538
H35 H 1.0  0.4821343  0.6480567  0.4446118
N35 N 1.0  0.5141286  0.6654978  0.4194931
N35 N 1.0  0.5114700  0.6768995  0.4240365
N35 N 1.0  0.4839944  0.6512129  0.4126753
N35 N 1.0  0.5025597  0.6462527  0.4469523
N35 N 1.0  0.5095468  0.6453032  0.4365606
N35 N 1.0  0.4855483  0.6837110  0.4227008
N35 N 1.0  0.4761773  0.6755843  0.4207456
N35 N 1.0  0.4769646  0.6543111  0.4473100
N35 N 1.0  0.4957373  0.6468631  0.4136031
N35 N 1.0  0.4975962  0.6813746  0.4465677
N35 N 1.0  0.4712679  0.6541451  0.4361194
N35 N 1.0  0.4965083  0.6713969  0.4541143
C36 C 1.0  0.5285076  0.2769208  0.4305149
C36 C 1.0  0.5460189  0.2683136  0.3927695
C36 C 1.0  0.5729884  0.2974735  0.4035402
C36 C 1.0  0.5654293  0.2660282  0.4289819
C36 C 1.0  0.5451854  0.3019375  0.4273509
C36 C 1.0  0.5624585  0.2900027  0.3976958
C36 C 1.0  0.5690843  0.2784566  0.4232343
C36 C 1.0  0.5499103  0.2654702  0.4060970
C36 C 1.0  0.5510091  0.3056670  0.4341099
C36 C 1.0  0.5708660  0.2947578  0.3981580
C36 C 1.0  0.5703110  0.2699129  0.4275934
C36 C 1.0  0.5480314  0.2637517  0.3967684
C36 C 1.0  0.5349741  0.2957265  0.4172744
C36 C 1.0  0.5470384  0.2930145  0.3980791
C36 C 1.0  0.5632558  0.2927075  0.4263869
C36 C 1.0  0.5421984  0.2687819  0.4193841
C36 C 1.0  0.5333157  0.2910016  0.4201808
C36 C 1.0  0.5449603  0.2877001  0.3970454
C36 C 1.0  0.5646638  0.2954658  0.4214838
C36 C 1.0  0.5466097  0.2686814  0.4231469
C36 C 1.0  0.5354568  0.2897460  0.4254219
C36 C 1.0  0.5484734  0.2831706  0.3962295
C36 C 1.0  0.5674656  0.2927810  0.4171859
C36 C 1.0  0.5520290  0.2675598  0.4214445
C36 C 1.0  0.5393622  0.2933435  0.4277314
C36 C 1.0  0.5542008  0.2840450  0.3964879
C36 C 1.0  0.5688454  0.2871898  0.4178666
C36 C 1.0  0.5529938  0.2665414  0.4158175
C36 C 1.0  0.5411242  0.2981149  0.4249459
C36 C 1.0  0.5564292  0.2892905  0.3975096
C36 C 1.0  0.5675093  0.2842984  0.4227018
C36 C 1.0  0.5486951  0.2666057  0.4119389
C36 C 1.0  0.5388935  0.2992312  0.4197204
C36 C 1.0  0.5527802  0.2937264  0.3983063
C36 C 1.0  0.5647022  0.2871262  0.4269156
C36 C 1.0  0.5433223  0.2677453  0.4137999
C36 C 1.0  0.5325763  0.2968838  0.4118150
C36 C 1.0  0.5433893  0.2978003  0.3988976
C36 C 1.0  0.5603564  0.2954978  0.4309368
C36 C 1.0  0.5364928  0.2699117  0.4211348
C36 C 1.0  0.5307357  0.3019235  0.4037703
C36 C 1.0  0.5350785  0.3027368  0.3991518
C36 C 1.0  0.5564846  0.3028688  0.4358541
C36 C 1.0  0.5291906  0.2714480  0.4272847
C36 C 1.0  0.5337116  0.2848238  0.4285229
C36 C 1.0  0.5460951  0.2776939  0.3951159
C36 C 1.0  0.5688878  0.2958619  0.4121485
C36 C 1.0  0.5565022  0.2674591  0.4255519
H36 H 1.0  0.5309318  0.2767010  0.4343373
H36 H 1.0  0.5242184  0.2772727  0.4318742
H36 H 1.0  0.5415066  0.2686329  0.3930325
H36 H 1.0  0.5468487  0.2669942  0.3885342
H36 H 1.0  0.5712601  0.3016488  0.4038780
H36 H 1.0  0.5774470  0.2980828  0.4031928
H36 H 1.0  0.5637033  0.2671938  0.4330067
H36 H 1.0  0.5670272  0.2618482  0.4295657
H36 H 1.0  0.5465935  0.3051700  0.4245543
H36 H 1.0  0.5647988  0.2861620  0.3975556
H36 H 1.0  0.5707503  0.2766212  0.4194782
H36 H 1.0  0.5542941  0.2651859  0.4051216
H36 H 1.0  0.5519008  0.3089071  0.4310701
H36 H 1.0  0.5493006  0.3078491  0.4376720
H36 H 1.0  0.5728042  0.2906889  0.3976838
H36 H 1.0  0.5723432  0.2971685  0.3946404
H36 H 1.0  0.5722070  0.2685804  0.4236989
H36 H 1.0  0.5735316  0.2693587  0.4307063
H36 H 1.0  0.5525114  0.2632459  0.3963094
H36 H 1.0  0.5462735  0.2598052  0.3954634
H36 H 1.0  0.5302899  0.2882360  0.4183758
H36 H 1.0  0.5405223  0.2871255  0.3968604
H36 H 1.0  0.5635592  0.2997848  0.4210533
H36 H 1.0  0.5457640  0.2694762  0.4274730
H36 H 1.0  0.5410705  0.2924614  0.4317764
H36 H 1.0  0.5569384  0.2805570  0.3958553
H36 H 1.0  0.5710166  0.2850931  0.4145578
H36 H 1.0  0.5571769  0.2656666  0.4144770
H36 H 1.0  0.5401886  0.3028945  0.4174927
H36 H 1.0  0.5544805  0.2977939  0.3990947
H36 H 1.0  0.5636615  0.2849114  0.4306669
H36 H 1.0  0.5399804  0.2677968  0.4108184
H36 H 1.0  0.5300063  0.2935791  0.4101643
H36 H 1.0  0.5454981  0.3015578  0.4001952
H36 H 1.0  0.5590365  0.2927687  0.4342626
H36 H 1.0  0.5335641  0.2704032  0.4177539
H36 H 1.0  0.5280023  0.2984872  0.4026492
H36 H 1.0  0.5280557  0.3055529  0.4038912
H36 H 1.0  0.5376420  0.3063400  0.4001426
H36 H 1.0  0.5329405  0.3038428  0.3953338
H36 H 1.0  0.5556258  0.2998151  0.4390904
H36 H 1.0  0.5591195  0.3059529  0.4378326
H36 H 1.0  0.5265574  0.2715614  0.4235986
H36 H 1.0  0.5275438  0.2680744  0.4297899
H36 H 1.0  0.5360718  0.2840444  0.4322741
H36 H 1.0  0.5416223  0.2774744  0.3955612
H36 H 1.0  0.5671151  0.2999919  0.4119205
H36 H 1.0  0.5552963  0.2688410  0.4296612
N36 N 1.0  0.5333813  0.3013715  0.4091606
N36 N 1.0  0.5381670  0.2976538  0.3981613
N36 N 1.0  0.5594276  0.3006896  0.4310636
N36 N 1.0  0.5350055  0.2702935  0.4261822
N36 N 1.0  0.5297573  0.2816718  0.4270184
N36 N 1.0  0.5648386  0.2947022  0.3979890
N36 N 1.0  0.5719502  0.2939332  0.4083096
N36 N 1.0  0.5614225  0.2658869  0.4244778
N36 N 1.0  0.5469636  0.3015760  0.4323051
N36 N 1.0  0.5489623  0.2734885  0.3937271
N36 N 1.0  0.5685826  0.2756887  0.4276976
N36 N 1.0  0.5461931  0.2648458  0.4024060
C37 C 1.0  0.6645908  0.4353177  0.3687145
C37 C 1.0  0.6587708  0.3987830  0.3896145
C37 C 1.0  0.6987885  0.3930644  0.3818972
C37 C 1.0  0.6860555  0.4278466  0.3998219
C37 C 1.0  0.6893017  0.4206441  0.3593306
C37 C 1.0  0.6846238  0.3926102  0.3819679
C37 C 1.0  0.6932401  0.4178905  0.3927427
C37 C 1.0  0.6652910  0.4109066  0.3929847
C37 C 1.0  0.6982708  0.4242585  0.3592831
C37 C 1.0  0.6936796  0.3894730  0.3832570
C37 C 1.0  0.6912787  0.4241632  0.3998355
C37 C 1.0  0.6593874  0.4033251  0.3940689
C37 C 1.0  0.6744296  0.4158390  0.3589901
C37 C 1.0  0.6747412  0.3959577  0.3702151
C37 C 1.0  0.6976465  0.4179668  0.3776571
C37 C 1.0  0.6663223  0.4240742  0.3844677
C37 C 1.0  0.6717713  0.4203553  0.3614518
C37 C 1.0  0.6699443  0.3971360  0.3732535
C37 C 1.0  0.6983033  0.4122715  0.3767831
C37 C 1.0  0.6710371  0.4264468  0.3868698
C37 C 1.0  0.6747231  0.4250096  0.3632556
C37 C 1.0  0.6698680  0.3968624  0.3790364
C37 C 1.0  0.6973413  0.4084210  0.3809996
C37 C 1.0  0.6738767  0.4238483  0.3911953
C37 C 1.0  0.6804716  0.4250593  0.3625627
C37 C 1.0  0.6747545  0.3953865  0.3817892
C37 C 1.0  0.6956619  0.4103834  0.3861916
C37 C 1.0  0.6719085  0.4187385  0.3931053
C37 C 1.0  0.6832791  0.4206140  0.3601158
C37 C 1.0  0.6796235  0.3941800  0.3788975
C37 C 1.0  0.6949625  0.4160382  0.3872207
C37 C 1.0  0.6672150  0.4162419  0.3908106
C37 C 1.0  0.6801914  0.4160386  0.3583664
C37 C 1.0  0.6795402  0.3944985  0.3731080
C37 C 1.0  0.6959646  0.4197696  0.3828958
C37 C 1.0  0.6644808  0.4189691  0.3864844
C37 C 1.0  0.6711482  0.4110785  0.3571288
C37 C 1.0  0.6748527  0.3961907  0.3641470
C37 C 1.0  0.6986876  0.4220419  0.3732748
C37 C 1.0  0.6632896  0.4267872  0.3799580
C37 C 1.0  0.6693680  0.4026298  0.3527752
C37 C 1.0  0.6713110  0.3970397  0.3551893
C37 C 1.0  0.7015778  0.4253195  0.3646488
C37 C 1.0  0.6609522  0.4338256  0.3737530
C37 C 1.0  0.6719686  0.4297862  0.3658027
C37 C 1.0  0.6647274  0.3980923  0.3820286
C37 C 1.0  0.6981294  0.4025014  0.3798916
C37 C 1.0  0.6787699  0.4265220  0.3936031
H37 H 1.0  0.6677654  0.4382840  0.3700022
H37 H 1.0  0.6620622  0.4375469  0.3657135
H37 H 1.0  0.6556371  0.4000708  0.3866056
H37 H 1.0  0.6570729  0.3950776  0.3915519
H37 H 1.0  0.6998397  0.3925534  0.3775191
H37 H 1.0  0.7023446  0.3914327  0.3841473
H37 H 1.0  0.6869147  0.4316319  0.3974830
H37 H 1.0  0.6852560  0.4292392  0.4040395
H37 H 1.0  0.6910174  0.4167423  0.3578868
H37 H 1.0  0.6842884  0.3930469  0.3864339
H37 H 1.0  0.6920813  0.4145694  0.3955499
H37 H 1.0  0.6680739  0.4089860  0.3959540
H37 H 1.0  0.6995078  0.4202615  0.3575431
H37 H 1.0  0.6995080  0.4273075  0.3561941
H37 H 1.0  0.6927913  0.3897733  0.3876907
H37 H 1.0  0.6947335  0.3851386  0.3825714
H37 H 1.0  0.6905086  0.4205050  0.4023972
H37 H 1.0  0.6946045  0.4263766  0.4019355
H37 H 1.0  0.6623224  0.4019217  0.3972237
H37 H 1.0  0.6554576  0.4037605  0.3962448
H37 H 1.0  0.6673231  0.4202958  0.3619729
H37 H 1.0  0.6662186  0.3982626  0.3710376
H37 H 1.0  0.6996078  0.4108531  0.3727401
H37 H 1.0  0.6724782  0.4303979  0.3853291
H37 H 1.0  0.6828381  0.4286112  0.3639200
H37 H 1.0  0.6747185  0.3951638  0.3862624
H37 H 1.0  0.6949161  0.4074245  0.3894698
H37 H 1.0  0.6740854  0.4167112  0.3964536
H37 H 1.0  0.6822693  0.4125584  0.3564611
H37 H 1.0  0.6832934  0.3935663  0.3708493
H37 H 1.0  0.6954340  0.4241492  0.3836691
H37 H 1.0  0.6608458  0.4170587  0.3846962
H37 H 1.0  0.6668156  0.4112081  0.3583377
H37 H 1.0  0.6789437  0.3957168  0.3623336
H37 H 1.0  0.6975094  0.4262561  0.3743250
H37 H 1.0  0.6600480  0.4242724  0.3781091
H37 H 1.0  0.6650444  0.4033273  0.3539402
H37 H 1.0  0.6693271  0.4023250  0.3482724
H37 H 1.0  0.6755455  0.3962151  0.3538015
H37 H 1.0  0.6688265  0.3937378  0.3533739
H37 H 1.0  0.7005401  0.4294326  0.3662432
H37 H 1.0  0.7059672  0.4255414  0.3636233
H37 H 1.0  0.6576153  0.4310695  0.3724103
H37 H 1.0  0.6588696  0.4375626  0.3751907
H37 H 1.0  0.6747694  0.4328720  0.3675007
H37 H 1.0  0.6614059  0.3996999  0.3794527
H37 H 1.0  0.6989065  0.4014953  0.3755747
H37 H 1.0  0.6801694  0.4301880  0.3914003
N37 N 1.0  0.6731326  0.4070815  0.3543145
N37 N 1.0  0.6705523  0.3968801  0.3611689
N37 N 1.0  0.7008033  0.4208281  0.3685968
N37 N 1.0  0.6643023  0.4316883  0.3782885
N37 N 1.0  0.6667288  0.4303546  0.3660393
N37 N 1.0  0.6890375  0.3908601  0.3796671
N37 N 1.0  0.6979428  0.3987790  0.3836256
N37 N 1.0  0.6812332  0.4247632  0.3979245
N37 N 1.0  0.6923465  0.4248571  0.3602345
N37 N 1.0  0.6641172  0.3973578  0.3872174
N37 N 1.0  0.6930937  0.4229550  0.3942138
N37 N 1.0  0.6607410  0.4086429  0.3915692
C38 C 1.0  0.4503312  0.6448365  0.5360133
C38 C 1.0  0.4638337  0.6389351  0.4961594
C38 C 1.0  0.4297318  0.6161697  0.4926256
C38 C 1.0  0.4273447  0.6547523  0.5067295
C38 C 1.0  0.4336423  0.6206160  0.5290239
C38 C 1.0  0.4430573  0.6208153  0.4939303
C38 C 1.0  0.4250686  0.6411154  0.5036124
C38 C 1.0  0.4532940  0.6465809  0.5017551
C38 C 1.0  0.4241394  0.6197345  0.5305830
C38 C 1.0  0.4354047  0.6166618  0.4897232
C38 C 1.0  0.4236576  0.6506804  0.5034622
C38 C 1.0  0.4610329  0.6446792  0.4962778
C38 C 1.0  0.4490915  0.6225184  0.5275782
C38 C 1.0  0.4532250  0.6180047  0.5055802
C38 C 1.0  0.4235534  0.6290072  0.5135167
C38 C 1.0  0.4495912  0.6483809  0.5169222
C38 C 1.0  0.4496942  0.6279689  0.5294362
C38 C 1.0  0.4567889  0.6225293  0.5049039
C38 C 1.0  0.4249173  0.6246348  0.5099596
C38 C 1.0  0.4440240  0.6499219  0.5164116
C38 C 1.0  0.4451418  0.6311093  0.5311807
C38 C 1.0  0.4559459  0.6264642  0.5007411
C38 C 1.0  0.4263162  0.6255530  0.5044160
C38 C 1.0  0.4414624  0.6503840  0.5112395
C38 C 1.0  0.4398921  0.6286722  0.5310113
C38 C 1.0  0.4513907  0.6258082  0.4972119
C38 C 1.0  0.4263524  0.6310089  0.5024513
C38 C 1.0  0.4446013  0.6492416  0.5064988
C38 C 1.0  0.4391251  0.6232248  0.5291762
C38 C 1.0  0.4477433  0.6213446  0.4977586
C38 C 1.0  0.4250143  0.6354802  0.5058779
C38 C 1.0  0.4501698  0.6476921  0.5068441
C38 C 1.0  0.4437693  0.6202184  0.5274670
C38 C 1.0  0.4487218  0.6174880  0.5019771
C38 C 1.0  0.4236349  0.6343980  0.5114059
C38 C 1.0  0.4525921  0.6472730  0.5120964
C38 C 1.0  0.4539948  0.6193852  0.5258362
C38 C 1.0  0.4540977  0.6138315  0.5099061
C38 C 1.0  0.4220376  0.6280840  0.5193258
C38 C 1.0  0.4523279  0.6479263  0.5223258
C38 C 1.0  0.4591131  0.6116915  0.5229877
C38 C 1.0  0.4586759  0.6092602  0.5170928
C38 C 1.0  0.4197902  0.6230374  0.5272621
C38 C 1.0  0.4533251  0.6487177  0.5319114
C38 C 1.0  0.4457360  0.6368144  0.5331780
C38 C 1.0  0.4598213  0.6311065  0.5001741
C38 C 1.0  0.4276703  0.6208313  0.5008435
C38 C 1.0  0.4356316  0.6520543  0.5109196
H38 H 1.0  0.4462013  0.6464901  0.5368768
H38 H 1.0  0.4524920  0.6449725  0.5399733
H38 H 1.0  0.4668610  0.6386905  0.4995221
H38 H 1.0  0.4662664  0.6385894  0.4923740
H38 H 1.0  0.4296748  0.6124037  0.4951450
H38 H 1.0  0.4265527  0.6155208  0.4894881
H38 H 1.0  0.4257372  0.6551531  0.5109476
H38 H 1.0  0.4269127  0.6588649  0.5049222
H38 H 1.0  0.4335442  0.6165888  0.5270179
H38 H 1.0  0.4424562  0.6243508  0.4912125
H38 H 1.0  0.4267253  0.6414357  0.4994404
H38 H 1.0  0.4508030  0.6465262  0.4980078
H38 H 1.0  0.4245690  0.6156042  0.5287691
H38 H 1.0  0.4225456  0.6190198  0.5347445
H38 H 1.0  0.4353679  0.6202805  0.4869953
H38 H 1.0  0.4359304  0.6131290  0.4869644
H38 H 1.0  0.4251028  0.6504848  0.4991714
H38 H 1.0  0.4194874  0.6523880  0.5032100
H38 H 1.0  0.4582025  0.6450236  0.4927555
H38 H 1.0  0.4641766  0.6478366  0.4955594
H38 H 1.0  0.4537659  0.6298311  0.5295626
H38 H 1.0  0.4602818  0.6229478  0.5076762
H38 H 1.0  0.4248570  0.6204554  0.5115685
H38 H 1.0  0.4416832  0.6507881  0.5201307
H38 H 1.0  0.4363152  0.6310159  0.5323423
H38 H 1.0  0.4507208  0.6288370  0.4939811
H38 H 1.0  0.4274269  0.6317435  0.4981659
H38 H 1.0  0.4426432  0.6495967  0.5024863
H38 H 1.0  0.4432788  0.6160024  0.5260374
H38 H 1.0  0.4459161  0.6140251  0.5024175
H38 H 1.0  0.4225923  0.6378405  0.5140747
H38 H 1.0  0.4568992  0.6460795  0.5123881
H38 H 1.0  0.4577791  0.6218099  0.5256114
H38 H 1.0  0.4507534  0.6108504  0.5103284
H38 H 1.0  0.4216031  0.6318423  0.5217625
H38 H 1.0  0.4564727  0.6461799  0.5221795
H38 H 1.0  0.4627147  0.6144341  0.5231988
H38 H 1.0  0.4600288  0.6083413  0.5258699
H38 H 1.0  0.4552366  0.6063125  0.5169543
H38 H 1.0  0.4623619  0.6067889  0.5162698
H38 H 1.0  0.4191630  0.6270683  0.5292356
H38 H 1.0  0.4158087  0.6209403  0.5276059
H38 H 1.0  0.4575484  0.6472116  0.5312556
H38 H 1.0  0.4538187  0.6527649  0.5338470
H38 H 1.0  0.4418450  0.6389600  0.5338893
H38 H 1.0  0.4628461  0.6314301  0.5034906
H38 H 1.0  0.4280166  0.6168959  0.5029986
H38 H 1.0  0.4335355  0.6522912  0.5148947
N38 N 1.0  0.4539145  0.6142400  0.5246725
N38 N 1.0  0.4583979  0.6136393  0.5129571
N38 N 1.0  0.4212662  0.6233043  0.5214217
N38 N 1.0  0.4501040  0.6494380  0.5268649
N38 N 1.0  0.4503931  0.6391378  0.5340435
N38 N 1.0  0.4399058  0.6165883  0.4937353
N38 N 1.0  0.4283896  0.6212217  0.4956315
N38 N 1.0  0.4331522  0.6531635  0.5063965
N38 N 1.0  0.4293005  0.6228162  0.5310599
N38 N 1.0  0.4597261  0.6345205  0.4961528
N38 N 1.0  0.4233279  0.6453422  0.5062467
N38 N 1.0  0.4585020  0.6457463  0.5016458
C39 C 1.0  0.5399855  0.6605327  0.3202793
C39 C 1.0  0.4982346  0.6658070  0.3144064
C39 C 1.0  0.4952048  0.6477244  0.3512508
C39 C 1.0  0.5197153  0.6804076  0.3463239
C39 C 1.0  0.5299016  0.6408066  0.3408510
C39 C 1.0  0.4951290  0.6507687  0.3374097
C39 C 1.0  0.5134170  0.6685297  0.3508081
C39 C 1.0  0.5076896  0.6721939  0.3228125
C39 C 1.0  0.5329757  0.6402065  0.3499998
C39 C 1.0  0.4915065  0.6486384  0.3461189
C39 C 1.0  0.5162251  0.6777808  0.3509897
C39 C 1.0  0.5004983  0.6714451  0.3163913
C39 C 1.0  0.5260588  0.6419038  0.3257377
C39 C 1.0  0.5033104  0.6438654  0.3259029
C39 C 1.0  0.5196387  0.6541652  0.3522037
C39 C 1.0  0.5231737  0.6696559  0.3237005
C39 C 1.0  0.5292115  0.6464913  0.3241446
C39 C 1.0  0.5032439  0.6481086  0.3219506
C39 C 1.0  0.5148062  0.6509647  0.3520159
C39 C 1.0  0.5242112  0.6716871  0.3290322
C39 C 1.0  0.5326180  0.6492964  0.3279072
C39 C 1.0  0.5005950  0.6531574  0.3229589
C39 C 1.0  0.5095785  0.6533887  0.3514453
C39 C 1.0  0.5199782  0.6738596  0.3323318
C39 C 1.0  0.5328021  0.6474167  0.3333808
C39 C 1.0  0.4979830  0.6539235  0.3280799
C39 C 1.0  0.5092496  0.6591639  0.3510365
C39 C 1.0  0.5145896  0.6739544  0.3301905
C39 C 1.0  0.5297039  0.6428374  0.3351303
C39 C 1.0  0.4979611  0.6497832  0.3321275
C39 C 1.0  0.5139820  0.6624956  0.3512079
C39 C 1.0  0.5133941  0.6719644  0.3248860
C39 C 1.0  0.5263502  0.6401425  0.3312550
C39 C 1.0  0.5006577  0.6447822  0.3309675
C39 C 1.0  0.5191454  0.6599186  0.3517829
C39 C 1.0  0.5177416  0.6698191  0.3217038
C39 C 1.0  0.5225882  0.6390787  0.3216306
C39 C 1.0  0.5060400  0.6385390  0.3248692
C39 C 1.0  0.5251375  0.6516659  0.3528454
C39 C 1.0  0.5275923  0.6674085  0.3201905
C39 C 1.0  0.5167605  0.6322283  0.3180790
C39 C 1.0  0.5106245  0.6317059  0.3197904
C39 C 1.0  0.5316260  0.6446624  0.3543789
C39 C 1.0  0.5366300  0.6652279  0.3175321
C39 C 1.0  0.5359745  0.6540854  0.3262670
C39 C 1.0  0.5006034  0.6574570  0.3186688
C39 C 1.0  0.5046358  0.6498612  0.3513144
C39 C 1.0  0.5212825  0.6759764  0.3378732
H39 H 1.0  0.5420656  0.6621545  0.3239642
H39 H 1.0  0.5433245  0.6593206  0.3174953
H39 H 1.0  0.5007364  0.6643467  0.3109221
H39 H 1.0  0.4941045  0.6664272  0.3126962
H39 H 1.0  0.4965315  0.6433933  0.3513723
H39 H 1.0  0.4926944  0.6482785  0.3549606
H39 H 1.0  0.5241064  0.6796497  0.3471486
H39 H 1.0  0.5192503  0.6848923  0.3465188
H39 H 1.0  0.5269091  0.6375801  0.3417929
H39 H 1.0  0.4936796  0.6549884  0.3379939
H39 H 1.0  0.5092612  0.6699565  0.3498354
H39 H 1.0  0.5046377  0.6734444  0.3258740
H39 H 1.0  0.5300320  0.6367856  0.3504071
H39 H 1.0  0.5369992  0.6384029  0.3509631
H39 H 1.0  0.4899609  0.6528984  0.3461424
H39 H 1.0  0.4878229  0.6460608  0.3465119
H39 H 1.0  0.5118547  0.6787678  0.3503094
H39 H 1.0  0.5172794  0.6797899  0.3548912
H39 H 1.0  0.4978358  0.6730333  0.3196966
H39 H 1.0  0.5000920  0.6744311  0.3130318
H39 H 1.0  0.5290562  0.6479241  0.3199038
H39 H 1.0  0.5052852  0.6474210  0.3180237
H39 H 1.0  0.5151621  0.6465122  0.3523438
H39 H 1.0  0.5284065  0.6715752  0.3305968
H39 H 1.0  0.5354068  0.6495148  0.3363595
H39 H 1.0  0.4959233  0.6578191  0.3288810
H39 H 1.0  0.5052167  0.6610619  0.3505990
H39 H 1.0  0.5112990  0.6756344  0.3327222
H39 H 1.0  0.5239234  0.6365935  0.3325097
H39 H 1.0  0.5006513  0.6415635  0.3340815
H39 H 1.0  0.5228202  0.6624755  0.3519219
H39 H 1.0  0.5168415  0.6682774  0.3175961
H39 H 1.0  0.5223161  0.6411727  0.3176568
H39 H 1.0  0.5062565  0.6358240  0.3284512
H39 H 1.0  0.5285636  0.6545474  0.3523876
H39 H 1.0  0.5261576  0.6654833  0.3163845
H39 H 1.0  0.5170227  0.6345083  0.3141713
H39 H 1.0  0.5183548  0.6281127  0.3171362
H39 H 1.0  0.5103416  0.6291969  0.3235536
H39 H 1.0  0.5084405  0.6293267  0.3166374
H39 H 1.0  0.5347306  0.6479557  0.3541511
H39 H 1.0  0.5321402  0.6428592  0.3584840
H39 H 1.0  0.5347681  0.6636776  0.3137028
H39 H 1.0  0.5394847  0.6684651  0.3162124
H39 H 1.0  0.5380025  0.6562031  0.3296805
H39 H 1.0  0.5032211  0.6565513  0.3151220
H39 H 1.0  0.5054939  0.6454478  0.3511234
H39 H 1.0  0.5254948  0.6751711  0.3392368
N39 N 1.0  0.5200715  0.6345358  0.3225592
N39 N 1.0  0.5080152  0.6371274  0.3201848
N39 N 1.0  0.5259222  0.6465495  0.3538651
N39 N 1.0  0.5327160  0.6676575  0.3214230
N39 N 1.0  0.5365286  0.6556930  0.3212726
N39 N 1.0  0.4943792  0.6470381  0.3410644
N39 N 1.0  0.4997048  0.6517344  0.3514212
N39 N 1.0  0.5178245  0.6785649  0.3409026
N39 N 1.0  0.5332781  0.6426144  0.3444797
N39 N 1.0  0.4977960  0.6619125  0.3189890
N39 N 1.0  0.5174148  0.6718948  0.3515352
N39 N 1.0  0.5063370  0.6710465  0.3178441
C40 C 1.0  0.4312513  0.4964256  0.3993945
C40 C 1.0  0.4346553  0.5323699  0.3769928
C40 C 1.0  0.4737530  0.5204803  0.3721270
C40 C 1.0  0.4430870  0.4946867  0.3627738
C40 C 1.0  0.4613656  0.4990928  0.3994945
C40 C 1.0  0.4617487  0.5268850  0.3760926
C40 C 1.0  0.4555099  0.5005366  0.3662821
C40 C 1.0  0.4342720  0.5186908  0.3733074
C40 C 1.0  0.4676122  0.4920236  0.3973698
C40 C 1.0  0.4704060  0.5259200  0.3718937
C40 C 1.0  0.4490702  0.4958143  0.3608296
C40 C 1.0  0.4319533  0.5280763  0.3731049
C40 C 1.0  0.4506537  0.5097308  0.4035532
C40 C 1.0  0.4555402  0.5278165  0.3905003
C40 C 1.0  0.4639417  0.4983257  0.3793593
C40 C 1.0  0.4324344  0.5061689  0.3826244
C40 C 1.0  0.4457670  0.5068092  0.4025009
C40 C 1.0  0.4499976  0.5288342  0.3891317
C40 C 1.0  0.4670971  0.5031913  0.3793436
C40 C 1.0  0.4347729  0.5020693  0.3792551
C40 C 1.0  0.4458471  0.5013773  0.4004719
C40 C 1.0  0.4482502  0.5292208  0.3836254
C40 C 1.0  0.4665319  0.5071641  0.3751690
C40 C 1.0  0.4369295  0.5033018  0.3740249
C40 C 1.0  0.4509796  0.4988878  0.3994783
C40 C 1.0  0.4521954  0.5285415  0.3794292
C40 C 1.0  0.4626800  0.5061923  0.3709446
C40 C 1.0  0.4367282  0.5087986  0.3721876
C40 C 1.0  0.4559610  0.5016823  0.4004816
C40 C 1.0  0.4577661  0.5275216  0.3806343
C40 C 1.0  0.4594563  0.5013843  0.3708206
C40 C 1.0  0.4344253  0.5130035  0.3754344
C40 C 1.0  0.4557152  0.5071012  0.4025072
C40 C 1.0  0.4593599  0.5271617  0.3861982
C40 C 1.0  0.4601380  0.4975004  0.3750729
C40 C 1.0  0.4323070  0.5116099  0.3806497
C40 C 1.0  0.4503516  0.5153972  0.4057196
C40 C 1.0  0.4574227  0.5274466  0.3962629
C40 C 1.0  0.4645347  0.4941129  0.3836945
C40 C 1.0  0.4301224  0.5049110  0.3880986
C40 C 1.0  0.4536144  0.5237240  0.4093967
C40 C 1.0  0.4568122  0.5280107  0.4058968
C40 C 1.0  0.4683568  0.4897622  0.3914382
C40 C 1.0  0.4271713  0.4994093  0.3954826
C40 C 1.0  0.4407452  0.4982621  0.3993963
C40 C 1.0  0.4424056  0.5303363  0.3824057
C40 C 1.0  0.4699641  0.5121730  0.3753121
C40 C 1.0  0.4392968  0.4988541  0.3706333
H40 H 1.0  0.4323705  0.4924192  0.3975971
H40 H 1.0  0.4291017  0.4954205  0.4032334
H40 H 1.0  0.4323718  0.5324735  0.3809051
H40 H 1.0  0.4341056  0.5364807  0.3752136
H40 H 1.0  0.4762217  0.5204179  0.3759263
H40 H 1.0  0.4767747  0.5204956  0.3687744
H40 H 1.0  0.4430083  0.4908510  0.3651859
H40 H 1.0  0.4405252  0.4938409  0.3591562
H40 H 1.0  0.4648766  0.5018752  0.3999219
H40 H 1.0  0.4598978  0.5267135  0.3719948
H40 H 1.0  0.4549970  0.5040871  0.3635649
H40 H 1.0  0.4365242  0.5193082  0.3694608
H40 H 1.0  0.4708426  0.4950892  0.3982058
H40 H 1.0  0.4683907  0.4886812  0.4003009
H40 H 1.0  0.4681457  0.5261054  0.3679702
H40 H 1.0  0.4732896  0.5293883  0.3717414
H40 H 1.0  0.4491046  0.4995013  0.3581947
H40 H 1.0  0.4503741  0.4924410  0.3581297
H40 H 1.0  0.4340679  0.5281643  0.3690978
H40 H 1.0  0.4277255  0.5293843  0.3722203
H40 H 1.0  0.4418086  0.5087543  0.4032817
H40 H 1.0  0.4470253  0.5293488  0.3924425
H40 H 1.0  0.4700492  0.5038500  0.3826467
H40 H 1.0  0.4348789  0.4978520  0.3807597
H40 H 1.0  0.4511445  0.4946940  0.3979154
H40 H 1.0  0.4508681  0.5288409  0.3751620
H40 H 1.0  0.4622282  0.5092488  0.3677024
H40 H 1.0  0.4383859  0.5097760  0.3681433
H40 H 1.0  0.4595087  0.5093399  0.4033175
H40 H 1.0  0.4636641  0.5263769  0.3871551
H40 H 1.0  0.4576582  0.4937716  0.3749960
H40 H 1.0  0.4305173  0.5148452  0.3831775
H40 H 1.0  0.4462022  0.5171348  0.4058350
H40 H 1.0  0.4616922  0.5261120  0.3967520
H40 H 1.0  0.4614800  0.4908129  0.3835222
H40 H 1.0  0.4289358  0.5085264  0.3905009
H40 H 1.0  0.4492551  0.5249425  0.4096167
H40 H 1.0  0.4550996  0.5239345  0.4136532
H40 H 1.0  0.4612159  0.5269409  0.4058995
H40 H 1.0  0.4565862  0.5320196  0.4079580
H40 H 1.0  0.4652954  0.4865044  0.3906965
H40 H 1.0  0.4723549  0.4876856  0.3911726
H40 H 1.0  0.4258441  0.5032929  0.3974034
H40 H 1.0  0.4234141  0.4969313  0.3951477
H40 H 1.0  0.4413674  0.4943132  0.3973305
H40 H 1.0  0.4396962  0.5302375  0.3859976
H40 H 1.0  0.4723801  0.5126763  0.3790752
H40 H 1.0  0.4396885  0.4949004  0.3727465
N40 N 1.0  0.4545572  0.5181270  0.4073613
N40 N 1.0  0.4543713  0.5285864  0.4004134
N40 N 1.0  0.4682972  0.4942314  0.3873909
N40 N 1.0  0.4295134  0.5000119  0.3899588
N40 N 1.0  0.4359393  0.4999681  0.4007482
N40 N 1.0  0.4669664  0.5265610  0.3768048
N40 N 1.0  0.4701624  0.5156930  0.3713872
N40 N 1.0  0.4407893  0.4994849  0.3656125
N40 N 1.0  0.4619844  0.4940049  0.3982432
N40 N 1.0  0.4405717  0.5313553  0.3775649
N40 N 1.0  0.4528647  0.4960375  0.3655103
N40 N 1.0  0.4317246  0.5226402  0.3757040
C41 C 1.0  0.5227136  0.4311032  0.4611705
C41 C 1.0  0.5629160  0.4217129  0.4511187
C41 C 1.0  0.5613606  0.4571394  0.4302330
C41 C 1.0  0.5506172  0.4561760  0.4699430
C41 C 1.0  0.5259977  0.4496162  0.4374960
C41 C 1.0  0.5616628  0.4435257  0.4341606
C41 C 1.0  0.5522851  0.4594438  0.4562536
C41 C 1.0  0.5571172  0.4312688  0.4598313
C41 C 1.0  0.5235305  0.4589646  0.4373238
C41 C 1.0  0.5647863  0.4517447  0.4301352
C41 C 1.0  0.5531668  0.4603604  0.4658392
C41 C 1.0  0.5630656  0.4241859  0.4570106
C41 C 1.0  0.5289706  0.4342917  0.4383347
C41 C 1.0  0.5507543  0.4324745  0.4317371
C41 C 1.0  0.5412400  0.4606577  0.4451392
C41 C 1.0  0.5419046  0.4334383  0.4631266
C41 C 1.0  0.5276694  0.4332336  0.4438765
C41 C 1.0  0.5521465  0.4287578  0.4359652
C41 C 1.0  0.5444975  0.4598628  0.4404076
C41 C 1.0  0.5420563  0.4389405  0.4649518
C41 C 1.0  0.5258173  0.4374324  0.4474218
C41 C 1.0  0.5565543  0.4297792  0.4395778
C41 C 1.0  0.5502030  0.4589422  0.4407680
C41 C 1.0  0.5470017  0.4419467  0.4651286
C41 C 1.0  0.5253019  0.4427952  0.4452999
C41 C 1.0  0.5595931  0.4346723  0.4389016
C41 C 1.0  0.5526445  0.4588045  0.4460261
C41 C 1.0  0.5518801  0.4393287  0.4634025
C41 C 1.0  0.5265660  0.4440143  0.4397731
C41 C 1.0  0.5583276  0.4384811  0.4347282
C41 C 1.0  0.5495277  0.4595807  0.4508436
C41 C 1.0  0.5518918  0.4338412  0.4615549
C41 C 1.0  0.5284033  0.4397139  0.4363586
C41 C 1.0  0.5538835  0.4373156  0.4311900
C41 C 1.0  0.5438246  0.4604920  0.4503175
C41 C 1.0  0.5468583  0.4309636  0.4614360
C41 C 1.0  0.5308519  0.4297434  0.4347757
C41 C 1.0  0.5461661  0.4314208  0.4278994
C41 C 1.0  0.5352603  0.4616700  0.4448034
C41 C 1.0  0.5367457  0.4302360  0.4629663
C41 C 1.0  0.5334412  0.4253232  0.4265744
C41 C 1.0  0.5390323  0.4264362  0.4236843
C41 C 1.0  0.5267359  0.4634265  0.4405902
C41 C 1.0  0.5273959  0.4283070  0.4645035
C41 C 1.0  0.5244001  0.4363566  0.4532290
C41 C 1.0  0.5578761  0.4257363  0.4439135
C41 C 1.0  0.5534436  0.4581768  0.4356883
C41 C 1.0  0.5469525  0.4476863  0.4671143
H41 H 1.0  0.5216396  0.4350420  0.4631370
H41 H 1.0  0.5189888  0.4285775  0.4615102
H41 H 1.0  0.5598263  0.4184014  0.4509771
H41 H 1.0  0.5668557  0.4196662  0.4503082
H41 H 1.0  0.5585185  0.4571575  0.4267037
H41 H 1.0  0.5641333  0.4606274  0.4295140
H41 H 1.0  0.5463263  0.4573590  0.4707950
H41 H 1.0  0.5527405  0.4565594  0.4739067
H41 H 1.0  0.5276180  0.4501119  0.4333269
H41 H 1.0  0.5646228  0.4441924  0.4374836
H41 H 1.0  0.5565993  0.4581698  0.4561197
H41 H 1.0  0.5606091  0.4340985  0.4596104
H41 H 1.0  0.5249976  0.4589231  0.4330366
H41 H 1.0  0.5191969  0.4601977  0.4370607
H41 H 1.0  0.5678136  0.4518470  0.4335060
H41 H 1.0  0.5672529  0.4516648  0.4263566
H41 H 1.0  0.5575338  0.4593348  0.4651949
H41 H 1.0  0.5532008  0.4644408  0.4677676
H41 H 1.0  0.5663400  0.4273113  0.4572259
H41 H 1.0  0.5643397  0.4209624  0.4599007
H41 H 1.0  0.5280716  0.4290762  0.4454939
H41 H 1.0  0.5497432  0.4250039  0.4364052
H41 H 1.0  0.5425214  0.4599910  0.4363904
H41 H 1.0  0.5382372  0.4408748  0.4662687
H41 H 1.0  0.5238749  0.4461045  0.4479591
H41 H 1.0  0.5630103  0.4354820  0.4416814
H41 H 1.0  0.5570567  0.4580984  0.4463298
H41 H 1.0  0.5557190  0.4416321  0.4635346
H41 H 1.0  0.5294000  0.4405557  0.4320740
H41 H 1.0  0.5528878  0.4402451  0.4279521
H41 H 1.0  0.5413934  0.4610990  0.4540299
H41 H 1.0  0.5468434  0.4267165  0.4600140
H41 H 1.0  0.5316274  0.4258751  0.4369402
H41 H 1.0  0.5451837  0.4348622  0.4251716
H41 H 1.0  0.5331415  0.4616776  0.4487735
H41 H 1.0  0.5371013  0.4262201  0.4609672
H41 H 1.0  0.5337966  0.4215793  0.4291028
H41 H 1.0  0.5303627  0.4243186  0.4234307
H41 H 1.0  0.5386008  0.4300228  0.4209481
H41 H 1.0  0.5399536  0.4229776  0.4209347
H41 H 1.0  0.5250840  0.4636548  0.4448039
H41 H 1.0  0.5258542  0.4674626  0.4387735
H41 H 1.0  0.5282855  0.4242482  0.4626956
H41 H 1.0  0.5258823  0.4274236  0.4686626
H41 H 1.0  0.5235422  0.4400464  0.4556577
H41 H 1.0  0.5548830  0.4224020  0.4443333
H41 H 1.0  0.5509836  0.4578369  0.4319354
H41 H 1.0  0.5428447  0.4493863  0.4678122
N41 N 1.0  0.5315380  0.4302012  0.4295648
N41 N 1.0  0.5435030  0.4268702  0.4277070
N41 N 1.0  0.5326842  0.4624910  0.4402731
N41 N 1.0  0.5321815  0.4319436  0.4649875
N41 N 1.0  0.5241622  0.4315239  0.4553323
N41 N 1.0  0.5611982  0.4468984  0.4301300
N41 N 1.0  0.5587128  0.4579285  0.4355926
N41 N 1.0  0.5513193  0.4505163  0.4679846
N41 N 1.0  0.5237907  0.4536276  0.4401181
N41 N 1.0  0.5621630  0.4260283  0.4469750
N41 N 1.0  0.5498967  0.4607071  0.4607850
N41 N 1.0  0.5576120  0.4261447  0.4586781
C42 C 1.0  0.7001657  0.6134500  0.5347162
C42 C 1.0  0.6982272  0.6536238  0.5484204
C42 C 1.0  0.6628591  0.6544780  0.5273947
C42 C 1.0  0.6695767  0.6248662  0.5551665
C42 C 1.0  0.6796591  0.6240104  0.5151719
C42 C 1.0  0.6762098  0.6560991  0.5318653
C42 C 1.0  0.6649480  0.6326841  0.5442891
C42 C 1.0  0.6911592  0.6418597  0.5519564
C42 C 1.0  0.6712601  0.6197277  0.5130209
C42 C 1.0  0.6671820  0.6586687  0.5295394
C42 C 1.0  0.6645785  0.6280445  0.5527649
C42 C 1.0  0.6962587  0.6499684  0.5532801
C42 C 1.0  0.6937426  0.6298700  0.5185940
C42 C 1.0  0.6894501  0.6514180  0.5248096
C42 C 1.0  0.6657288  0.6294020  0.5289392
C42 C 1.0  0.6931876  0.6272823  0.5464446
C42 C 1.0  0.6955203  0.6261329  0.5226435
C42 C 1.0  0.6930052  0.6512319  0.5293874
C42 C 1.0  0.6653028  0.6347567  0.5267535
C42 C 1.0  0.6879849  0.6250264  0.5476577
C42 C 1.0  0.6922159  0.6216759  0.5243306
C42 C 1.0  0.6911784  0.6525967  0.5347094
C42 C 1.0  0.6647681  0.6393992  0.5301729
C42 C 1.0  0.6838434  0.6281521  0.5502275
C42 C 1.0  0.6870132  0.6210245  0.5218738
C42 C 1.0  0.6856365  0.6541590  0.5354034
C42 C 1.0  0.6646853  0.6385961  0.5359153
C42 C 1.0  0.6849946  0.6336745  0.5515729
C42 C 1.0  0.6850909  0.6246826  0.5178053
C42 C 1.0  0.6819647  0.6543944  0.5309326
C42 C 1.0  0.6651001  0.6333137  0.5382499
C42 C 1.0  0.6901399  0.6360704  0.5504269
C42 C 1.0  0.6885070  0.6290838  0.5162278
C42 C 1.0  0.6839453  0.6529975  0.5256645
C42 C 1.0  0.6656305  0.6287640  0.5346930
C42 C 1.0  0.6941842  0.6328100  0.5478494
C42 C 1.0  0.6973755  0.6344471  0.5169365
C42 C 1.0  0.6913365  0.6500361  0.5192041
C42 C 1.0  0.6662467  0.6245020  0.5253873
C42 C 1.0  0.6975738  0.6240258  0.5437890
C42 C 1.0  0.7003472  0.6420401  0.5117385
C42 C 1.0  0.6976306  0.6478065  0.5122099
C42 C 1.0  0.6663953  0.6194299  0.5171559
C42 C 1.0  0.7019282  0.6161594  0.5402303
C42 C 1.0  0.6940606  0.6177081  0.5285431
C42 C 1.0  0.6950742  0.6523797  0.5393642
C42 C 1.0  0.6642911  0.6449186  0.5276827
C42 C 1.0  0.6784752  0.6255879  0.5514511
H42 H 1.0  0.6967927  0.6105293  0.5355086
H42 H 1.0  0.7035735  0.6109101  0.5331981
H42 H 1.0  0.7021941  0.6520534  0.5468941
H42 H 1.0  0.6991368  0.6577550  0.5499933
H42 H 1.0  0.6632921  0.6540659  0.5229029
H42 H 1.0  0.6587362  0.6562072  0.5280139
H42 H 1.0  0.6695923  0.6206501  0.5535046
H42 H 1.0  0.6689727  0.6243646  0.5596106
H42 H 1.0  0.6784484  0.6274156  0.5124901
H42 H 1.0  0.6750706  0.6565417  0.5361959
H42 H 1.0  0.6650695  0.6365589  0.5465748
H42 H 1.0  0.6875264  0.6440708  0.5534277
H42 H 1.0  0.6705970  0.6232095  0.5101975
H42 H 1.0  0.6711524  0.6160597  0.5103935
H42 H 1.0  0.6665735  0.6592841  0.5339879
H42 H 1.0  0.6663411  0.6626946  0.5276811
H42 H 1.0  0.6644077  0.6321709  0.5546308
H42 H 1.0  0.6607844  0.6260014  0.5541068
H42 H 1.0  0.6924299  0.6516959  0.5549808
H42 H 1.0  0.6992653  0.6502755  0.5566318
H42 H 1.0  0.6995508  0.6266547  0.5245263
H42 H 1.0  0.6972690  0.6500174  0.5287502
H42 H 1.0  0.6653721  0.6352751  0.5223053
H42 H 1.0  0.6871921  0.6207508  0.5465841
H42 H 1.0  0.6843902  0.6176102  0.5231073
H42 H 1.0  0.6842015  0.6552237  0.5395104
H42 H 1.0  0.6642681  0.6421714  0.5385803
H42 H 1.0  0.6818084  0.6361113  0.5535656
H42 H 1.0  0.6871121  0.6319596  0.5130903
H42 H 1.0  0.6811246  0.6531755  0.5221903
H42 H 1.0  0.6659491  0.6246675  0.5364758
H42 H 1.0  0.6981732  0.6346407  0.5469564
H42 H 1.0  0.7010745  0.6349041  0.5194582
H42 H 1.0  0.6880583  0.6498219  0.5161289
H42 H 1.0  0.6670837  0.6206727  0.5275981
H42 H 1.0  0.7012012  0.6264043  0.5425909
H42 H 1.0  0.7040612  0.6419324  0.5143332
H42 H 1.0  0.7018561  0.6414925  0.5075204
H42 H 1.0  0.6940717  0.6480039  0.5094113
H42 H 1.0  0.7005191  0.6508995  0.5106411
H42 H 1.0  0.6669196  0.6157907  0.5198050
H42 H 1.0  0.6625882  0.6186589  0.5148580
H42 H 1.0  0.7054760  0.6188773  0.5394816
H42 H 1.0  0.7034849  0.6129445  0.5429891
H42 H 1.0  0.6909083  0.6147785  0.5298585
H42 H 1.0  0.6990819  0.6505933  0.5383640
H42 H 1.0  0.6649550  0.6450251  0.5232330
H42 H 1.0  0.6779340  0.6214697  0.5497192
N42 N 1.0  0.6963584  0.6376648  0.5128812
N42 N 1.0  0.6963858  0.6491530  0.5179540
N42 N 1.0  0.6657610  0.6246337  0.5201356
N42 N 1.0  0.6972431  0.6188314  0.5429270
N42 N 1.0  0.6989423  0.6176268  0.5305427
N42 N 1.0  0.6727658  0.6570153  0.5279746
N42 N 1.0  0.6631840  0.6492811  0.5304355
N42 N 1.0  0.6747040  0.6279218  0.5543088
N42 N 1.0  0.6765546  0.6198079  0.5159058
N42 N 1.0  0.6939389  0.6541273  0.5442111
N42 N 1.0  0.6646861  0.6280174  0.5467362
N42 N 1.0  0.6958848  0.6441817  0.5516266
C43 C 1.0  0.4616096  0.5414458  0.4117195
C43 C 1.0  0.4828310  0.5757176  0.4251541
C43 C 1.0  0.5050880  0.5699072  0.3910290
C43 C 1.0  0.4640717  0.5722354  0.3886954
C43 C 1.0  0.4865948  0.5382517  0.3950004
C43 C 1.0  0.5003237  0.5705643  0.4043601
C43 C 1.0  0.4778247  0.5696939  0.3864034
C43 C 1.0  0.4735800  0.5735959  0.4146296
C43 C 1.0  0.4867739  0.5364602  0.3854995
C43 C 1.0  0.5057934  0.5727735  0.3966977
C43 C 1.0  0.4690996  0.5736185  0.3849999
C43 C 1.0  0.4775060  0.5778808  0.4223582
C43 C 1.0  0.4854416  0.5403502  0.4104485
C43 C 1.0  0.4983041  0.5587657  0.4145436
C43 C 1.0  0.4850180  0.5558024  0.3848940
C43 C 1.0  0.4659153  0.5603782  0.4109522
C43 C 1.0  0.4797017  0.5408035  0.4110585
C43 C 1.0  0.4944223  0.5611827  0.4181100
C43 C 1.0  0.4904435  0.5573384  0.3862489
C43 C 1.0  0.4646949  0.5614510  0.4053856
C43 C 1.0  0.4761211  0.5404403  0.4065115
C43 C 1.0  0.4924568  0.5665626  0.4172636
C43 C 1.0  0.4917978  0.5627937  0.3876397
C43 C 1.0  0.4663156  0.5663802  0.4028163
C43 C 1.0  0.4784189  0.5396247  0.4012597
C43 C 1.0  0.4944507  0.5695381  0.4127025
C43 C 1.0  0.4875664  0.5667587  0.3876772
C43 C 1.0  0.4692464  0.5702842  0.4059468
C43 C 1.0  0.4841465  0.5391513  0.4004854
C43 C 1.0  0.4983278  0.5672641  0.4090524
C43 C 1.0  0.4821017  0.5653818  0.3863481
C43 C 1.0  0.4705400  0.5693597  0.4115144
C43 C 1.0  0.4875903  0.5395352  0.4051244
C43 C 1.0  0.5001995  0.5618643  0.4100344
C43 C 1.0  0.4809042  0.5598757  0.3849766
C43 C 1.0  0.4688479  0.5643738  0.4139446
C43 C 1.0  0.4890151  0.5407142  0.4153464
C43 C 1.0  0.5004239  0.5531418  0.4154197
C43 C 1.0  0.4835629  0.5501012  0.3833867
C43 C 1.0  0.4641962  0.5552396  0.4136970
C43 C 1.0  0.4972147  0.5402884  0.4204540
C43 C 1.0  0.5017813  0.5447377  0.4200055
C43 C 1.0  0.4850506  0.5408127  0.3811478
C43 C 1.0  0.4596744  0.5467527  0.4147100
C43 C 1.0  0.4700923  0.5408667  0.4071134
C43 C 1.0  0.4884239  0.5689262  0.4211418
C43 C 1.0  0.4975501  0.5642055  0.3889843
C43 C 1.0  0.4649007  0.5673289  0.3969865
H43 H 1.0  0.4597437  0.5413031  0.4075924
H43 H 1.0  0.4599192  0.5378660  0.4138865
H43 H 1.0  0.4817280  0.5725365  0.4281864
H43 H 1.0  0.4846510  0.5790592  0.4275805
H43 H 1.0  0.5075482  0.5661022  0.3909730
H43 H 1.0  0.5069222  0.5725274  0.3878445
H43 H 1.0  0.4620309  0.5685192  0.3870948
H43 H 1.0  0.4610106  0.5755232  0.3882638
H43 H 1.0  0.4910871  0.5384985  0.3948959
H43 H 1.0  0.4981529  0.5744594  0.4037576
H43 H 1.0  0.4791852  0.5736533  0.3880538
H43 H 1.0  0.4751110  0.5770122  0.4121328
H43 H 1.0  0.4912854  0.5364904  0.3859229
H43 H 1.0  0.4857798  0.5323542  0.3839116
H43 H 1.0  0.5035510  0.5767115  0.3966595
H43 H 1.0  0.5101306  0.5739081  0.3972161
H43 H 1.0  0.4709806  0.5774825  0.3864381
H43 H 1.0  0.4676259  0.5745217  0.3808308
H43 H 1.0  0.4785810  0.5812482  0.4195226
H43 H 1.0  0.4748956  0.5797945  0.4255032
H43 H 1.0  0.4779473  0.5414296  0.4151318
H43 H 1.0  0.4929448  0.5588069  0.4216075
H43 H 1.0  0.4936438  0.5542057  0.3861877
H43 H 1.0  0.4624234  0.5583765  0.4030514
H43 H 1.0  0.4757348  0.5393268  0.3976868
H43 H 1.0  0.4929483  0.5737034  0.4120299
H43 H 1.0  0.4885905  0.5709857  0.3887455
H43 H 1.0  0.4705068  0.5741069  0.4039827
H43 H 1.0  0.4920270  0.5391775  0.4046283
H43 H 1.0  0.5032011  0.5600853  0.4072267
H43 H 1.0  0.4766848  0.5587875  0.3839410
H43 H 1.0  0.4698341  0.5636382  0.4182511
H43 H 1.0  0.4868829  0.5418852  0.4191322
H43 H 1.0  0.5029895  0.5515695  0.4120738
H43 H 1.0  0.4791463  0.5493518  0.3829591
H43 H 1.0  0.4658633  0.5546870  0.4178400
H43 H 1.0  0.4946177  0.5411848  0.4240580
H43 H 1.0  0.4991506  0.5363161  0.4213715
H43 H 1.0  0.5045381  0.5436934  0.4165637
H43 H 1.0  0.5043814  0.5445187  0.4236882
H43 H 1.0  0.4805669  0.5405964  0.3805269
H43 H 1.0  0.4868346  0.5396619  0.3771652
H43 H 1.0  0.4613228  0.5467632  0.4189308
H43 H 1.0  0.4551923  0.5465789  0.4152099
H43 H 1.0  0.4678352  0.5410589  0.4032253
H43 H 1.0  0.4868174  0.5660125  0.4241720
H43 H 1.0  0.5003106  0.5606684  0.3893309
H43 H 1.0  0.4631060  0.5637704  0.3948969
N43 N 1.0  0.4942003  0.5397449  0.4152601
N43 N 1.0  0.4993979  0.5502691  0.4197245
N43 N 1.0  0.4871206  0.5462827  0.3826148
N43 N 1.0  0.4610075  0.5516680  0.4114815
N43 N 1.0  0.4676225  0.5409974  0.4117736
N43 N 1.0  0.5042779  0.5690656  0.4012049
N43 N 1.0  0.4992569  0.5691466  0.3896958
N43 N 1.0  0.4656703  0.5719184  0.3945009
N43 N 1.0  0.4837624  0.5372488  0.3906636
N43 N 1.0  0.4868816  0.5739706  0.4210430
N43 N 1.0  0.4728980  0.5689472  0.3846703
N43 N 1.0  0.4743967  0.5733716  0.4198367
C44 C 1.0  0.4128693  0.5983998  0.5138115
C44 C 1.0  0.4290477  0.5910711  0.4752114
C44 C 1.0  0.3957821  0.5672884  0.4705832
C44 C 1.0  0.3915971  0.6063891  0.4827014
C44 C 1.0  0.3972319  0.5734632  0.5069099
C44 C 1.0  0.4088842  0.5723338  0.4725131
C44 C 1.0  0.3898433  0.5925715  0.4800826
C44 C 1.0  0.4179950  0.5986826  0.4797667
C44 C 1.0  0.3876715  0.5724049  0.5079027
C44 C 1.0  0.4016174  0.5677977  0.4680267
C44 C 1.0  0.3882238  0.6020800  0.4793995
C44 C 1.0  0.4261130  0.5967397  0.4748853
C44 C 1.0  0.4126937  0.5757012  0.5063598
C44 C 1.0  0.4183412  0.5703148  0.4849018
C44 C 1.0  0.3879732  0.5808843  0.4904220
C44 C 1.0  0.4132807  0.6010637  0.4945684
C44 C 1.0  0.4130489  0.5812433  0.5079974
C44 C 1.0  0.4218354  0.5748959  0.4842435
C44 C 1.0  0.3896647  0.5763939  0.4871653
C44 C 1.0  0.4077239  0.6024346  0.4936350
C44 C 1.0  0.4083220  0.5843390  0.5093021
C44 C 1.0  0.4211719  0.5786167  0.4798575
C44 C 1.0  0.3913966  0.5770987  0.4816850
C44 C 1.0  0.4054914  0.6025972  0.4882951
C44 C 1.0  0.4031521  0.5817606  0.5089135
C44 C 1.0  0.4168705  0.5776845  0.4760810
C44 C 1.0  0.3914331  0.5824600  0.4794755
C44 C 1.0  0.4089553  0.6013257  0.4838212
C44 C 1.0  0.4026315  0.5762183  0.5072883
C44 C 1.0  0.4132998  0.5731564  0.4766019
C44 C 1.0  0.3897735  0.5870441  0.4825991
C44 C 1.0  0.4145241  0.5999390  0.4845903
C44 C 1.0  0.4074446  0.5732605  0.5060183
C44 C 1.0  0.4140931  0.5695197  0.4810484
C44 C 1.0  0.3880659  0.5861753  0.4880727
C44 C 1.0  0.4166115  0.5998192  0.4899992
C44 C 1.0  0.4177703  0.5726219  0.5050795
C44 C 1.0  0.4190294  0.5663640  0.4894631
C44 C 1.0  0.3861076  0.5801834  0.4961597
C44 C 1.0  0.4156727  0.6009235  0.5001498
C44 C 1.0  0.4232385  0.5649444  0.5029214
C44 C 1.0  0.4232389  0.5622406  0.4971299
C44 C 1.0  0.3834703  0.5754409  0.5041631
C44 C 1.0  0.4160309  0.6021698  0.5097321
C44 C 1.0  0.4086538  0.5901415  0.5110660
C44 C 1.0  0.4249672  0.5833285  0.4793226
C44 C 1.0  0.3930874  0.5722585  0.4784286
C44 C 1.0  0.3996565  0.6040989  0.4875290
H44 H 1.0  0.4086552  0.5999821  0.5143338
H44 H 1.0  0.4147663  0.5987695  0.5178899
H44 H 1.0  0.4318566  0.5910565  0.4787669
H44 H 1.0  0.4317269  0.5906195  0.4716080
H44 H 1.0  0.3956499  0.5636390  0.4732660
H44 H 1.0  0.3928280  0.5664167  0.4672841
H44 H 1.0  0.3897120  0.6069366  0.4867859
H44 H 1.0  0.3911874  0.6104038  0.4806815
H44 H 1.0  0.3973568  0.5693489  0.5050908
H44 H 1.0  0.4083780  0.5757270  0.4696015
H44 H 1.0  0.3917579  0.5927475  0.4760137
H44 H 1.0  0.4157529  0.5983949  0.4758757
H44 H 1.0  0.3883128  0.5682101  0.5063134
H44 H 1.0  0.3858295  0.5718363  0.5119834
H44 H 1.0  0.4016729  0.5712882  0.4651370
H44 H 1.0  0.4024017  0.5641596  0.4654737
H44 H 1.0  0.3899470  0.6017299  0.4752227
H44 H 1.0  0.3840403  0.6036652  0.4788045
H44 H 1.0  0.4235085  0.5968517  0.4711785
H44 H 1.0  0.4292224  0.5999426  0.4742219
H44 H 1.0  0.4170596  0.5832149  0.5082950
H44 H 1.0  0.4251315  0.5755292  0.4872091
H44 H 1.0  0.3895975  0.5722907  0.4889593
H44 H 1.0  0.4051287  0.6034054  0.4971539
H44 H 1.0  0.3994435  0.5840676  0.5099049
H44 H 1.0  0.4163404  0.5805469  0.4726772
H44 H 1.0  0.3927646  0.5830295  0.4752375
H44 H 1.0  0.4072524  0.6014493  0.4796805
H44 H 1.0  0.4071451  0.5689732  0.5047578
H44 H 1.0  0.4113459  0.5660080  0.4814702
H44 H 1.0  0.3867738  0.5897057  0.4905073
H44 H 1.0  0.4209172  0.5987528  0.4906185
H44 H 1.0  0.4215040  0.5751320  0.5049828
H44 H 1.0  0.4157349  0.5633186  0.4898105
H44 H 1.0  0.3854299  0.5840346  0.4983869
H44 H 1.0  0.4198576  0.5992811  0.5003478
H44 H 1.0  0.4267543  0.5677867  0.5032328
H44 H 1.0  0.4240437  0.5617519  0.5060081
H44 H 1.0  0.4198851  0.5592009  0.4969106
H44 H 1.0  0.4270266  0.5598319  0.4966578
H44 H 1.0  0.3826239  0.5795385  0.5059037
H44 H 1.0  0.3795247  0.5732582  0.5043508
H44 H 1.0  0.4203213  0.6007465  0.5094159
H44 H 1.0  0.4163047  0.6063112  0.5115051
H44 H 1.0  0.4046764  0.5922146  0.5114289
H44 H 1.0  0.4277633  0.5838792  0.4828055
H44 H 1.0  0.3933850  0.5684341  0.4807816
H44 H 1.0  0.3973034  0.6044590  0.4913479
N44 N 1.0  0.4178844  0.5674294  0.5041531
N44 N 1.0  0.4231270  0.5664211  0.4927862
N44 N 1.0  0.3853135  0.5754840  0.4984221
N44 N 1.0  0.4131263  0.6025787  0.5044636
N44 N 1.0  0.4131901  0.5926220  0.5121163
N44 N 1.0  0.4058506  0.5680216  0.4723151
N44 N 1.0  0.3941322  0.5724333  0.4732602
N44 N 1.0  0.3974491  0.6049390  0.4828114
N44 N 1.0  0.3927181  0.5756385  0.5085622
N44 N 1.0  0.4250525  0.5865550  0.4751493
N44 N 1.0  0.3878389  0.5968653  0.4824021
N44 N 1.0  0.4232170  0.5979801  0.4800266
C45 C 1.0  0.4245186  0.6039612  0.4133723
C45 C 1.0  0.4064352  0.6073315  0.3750696
C45 C 1.0  0.3950548  0.6445127  0.3885508
C45 C 1.0  0.4345704  0.6331771  0.3903585
C45 C 1.0  0.4057007  0.6269062  0.4191543
C45 C 1.0  0.3955432  0.6309399  0.3845019
C45 C 1.0  0.4219596  0.6393422  0.3923127
C45 C 1.0  0.4179557  0.6132104  0.3808635
C45 C 1.0  0.4081360  0.6351589  0.4235670
C45 C 1.0  0.3931509  0.6403024  0.3841353
C45 C 1.0  0.4312339  0.6385864  0.3896825
C45 C 1.0  0.4126497  0.6085747  0.3742405
C45 C 1.0  0.4024078  0.6129952  0.4128277
C45 C 1.0  0.3922818  0.6181412  0.3930199
C45 C 1.0  0.4132958  0.6398010  0.4054174
C45 C 1.0  0.4239825  0.6107227  0.3951631
C45 C 1.0  0.4076726  0.6105894  0.4126911
C45 C 1.0  0.3952393  0.6141627  0.3900107
C45 C 1.0  0.4080658  0.6407980  0.4031186
C45 C 1.0  0.4270156  0.6156200  0.3958308
C45 C 1.0  0.4123557  0.6134058  0.4146317
C45 C 1.0  0.3982651  0.6155646  0.3852775
C45 C 1.0  0.4073109  0.6413216  0.3974013
C45 C 1.0  0.4271343  0.6197026  0.3917266
C45 C 1.0  0.4116734  0.6187616  0.4167239
C45 C 1.0  0.3983084  0.6211092  0.3835775
C45 C 1.0  0.4119437  0.6408032  0.3939521
C45 C 1.0  0.4241034  0.6188092  0.3868637
C45 C 1.0  0.4064669  0.6213075  0.4169276
C45 C 1.0  0.3954057  0.6251967  0.3864745
C45 C 1.0  0.4172299  0.6398081  0.3960948
C45 C 1.0  0.4210271  0.6139720  0.3860481
C45 C 1.0  0.4018874  0.6183658  0.4149521
C45 C 1.0  0.3924226  0.6236348  0.3911956
C45 C 1.0  0.4178232  0.6393082  0.4018420
C45 C 1.0  0.4210080  0.6099775  0.3902521
C45 C 1.0  0.3976240  0.6098579  0.4107865
C45 C 1.0  0.3890604  0.6167059  0.3979649
C45 C 1.0  0.4141383  0.6392891  0.4114109
C45 C 1.0  0.4238661  0.6063964  0.3994251
C45 C 1.0  0.3883092  0.6079198  0.4090601
C45 C 1.0  0.3849374  0.6109673  0.4045660
C45 C 1.0  0.4118323  0.6395769  0.4207972
C45 C 1.0  0.4263276  0.6018721  0.4076090
C45 C 1.0  0.4178888  0.6109021  0.4145468
C45 C 1.0  0.4012593  0.6112384  0.3822425
C45 C 1.0  0.4017567  0.6424094  0.3951973
C45 C 1.0  0.4304088  0.6247422  0.3926040
H45 H 1.0  0.4275056  0.6070360  0.4148417
H45 H 1.0  0.4248206  0.6005474  0.4163090
H45 H 1.0  0.4059909  0.6034296  0.3773301
H45 H 1.0  0.4045631  0.6065613  0.3710362
H45 H 1.0  0.3921137  0.6444814  0.3919979
H45 H 1.0  0.3947647  0.6486667  0.3868095
H45 H 1.0  0.4363317  0.6330311  0.3945315
H45 H 1.0  0.4381346  0.6333203  0.3875939
H45 H 1.0  0.4015695  0.6285963  0.4185802
H45 H 1.0  0.3984308  0.6316900  0.3811333
H45 H 1.0  0.4208619  0.6392694  0.3879490
H45 H 1.0  0.4178758  0.6168295  0.3781903
H45 H 1.0  0.4037878  0.6363238  0.4230472
H45 H 1.0  0.4088463  0.6352646  0.4280227
H45 H 1.0  0.3959400  0.6405260  0.3805704
H45 H 1.0  0.3891269  0.6415894  0.3825483
H45 H 1.0  0.4296975  0.6388609  0.3854279
H45 H 1.0  0.4340467  0.6420871  0.3901333
H45 H 1.0  0.4130920  0.6123337  0.3717483
H45 H 1.0  0.4144594  0.6052913  0.3717281
H45 H 1.0  0.4081747  0.6064433  0.4110723
H45 H 1.0  0.3951417  0.6099058  0.3913999
H45 H 1.0  0.4045490  0.6411874  0.4058646
H45 H 1.0  0.4293281  0.6162170  0.3996199
H45 H 1.0  0.4152298  0.6210159  0.4182501
H45 H 1.0  0.4006383  0.6222169  0.3799162
H45 H 1.0  0.4113853  0.6412088  0.3895269
H45 H 1.0  0.4241835  0.6219507  0.3836724
H45 H 1.0  0.3978241  0.6202459  0.4150717
H45 H 1.0  0.3901667  0.6267784  0.3934510
H45 H 1.0  0.4219034  0.6385423  0.4035231
H45 H 1.0  0.4186384  0.6062261  0.3896421
H45 H 1.0  0.3986618  0.6059759  0.4087607
H45 H 1.0  0.3874131  0.6202392  0.4002125
H45 H 1.0  0.4182752  0.6379859  0.4126108
H45 H 1.0  0.4209406  0.6030705  0.3986313
H45 H 1.0  0.3897904  0.6039775  0.4073865
H45 H 1.0  0.3855316  0.6067847  0.4124315
H45 H 1.0  0.3832313  0.6147812  0.4063212
H45 H 1.0  0.3813370  0.6084593  0.4035087
H45 H 1.0  0.4161830  0.6385556  0.4215490
H45 H 1.0  0.4111844  0.6435234  0.4228886
H45 H 1.0  0.4234928  0.5986058  0.4062569
H45 H 1.0  0.4303407  0.5998441  0.4079995
H45 H 1.0  0.4212264  0.6137074  0.4156603
H45 H 1.0  0.4013330  0.6072312  0.3842895
H45 H 1.0  0.3984570  0.6421802  0.3982489
H45 H 1.0  0.4321166  0.6251627  0.3967461
N45 N 1.0  0.3926292  0.6114733  0.4113115
N45 N 1.0  0.3882073  0.6117498  0.3995607
N45 N 1.0  0.4103867  0.6402795  0.4149856
N45 N 1.0  0.4269153  0.6064515  0.4037301
N45 N 1.0  0.4187955  0.6058585  0.4132919
N45 N 1.0  0.3925501  0.6347926  0.3865108
N45 N 1.0  0.4007915  0.6435457  0.3901364
N45 N 1.0  0.4312402  0.6283755  0.3888698
N45 N 1.0  0.4095087  0.6296322  0.4215843
N45 N 1.0  0.4036020  0.6120248  0.3775811
N45 N 1.0  0.4269745  0.6390506  0.3939252
N45 N 1.0  0.4155569  0.6087074  0.3795216
C46 C 1.0  0.4122619  0.5822212  0.7454882
C46 C 1.0  0.3894394  0.5606067  0.7168980
C46 C 1.0  0.3873949  0.5321300  0.7465386
C46 C 1.0  0.3765419  0.5710015  0.7545668
C46 C 1.0  0.4142962  0.5546915  0.7578161
C46 C 1.0  0.3904350  0.5396457  0.7349144
C46 C 1.0  0.3807478  0.5574895  0.7553395
C46 C 1.0  0.3860030  0.5674509  0.7288228
C46 C 1.0  0.4127258  0.5526044  0.7671267
C46 C 1.0  0.3868357  0.5323748  0.7401766
C46 C 1.0  0.3749750  0.5651452  0.7565913
C46 C 1.0  0.3854657  0.5648724  0.7195185
C46 C 1.0  0.4174321  0.5590163  0.7431245
C46 C 1.0  0.4043811  0.5452907  0.7303714
C46 C 1.0  0.3943932  0.5518546  0.7607291
C46 C 1.0  0.3954201  0.5756212  0.7383911
C46 C 1.0  0.4161167  0.5646505  0.7433455
C46 C 1.0  0.4026303  0.5495552  0.7268531
C46 C 1.0  0.3944913  0.5467267  0.7580224
C46 C 1.0  0.3922926  0.5754264  0.7432706
C46 C 1.0  0.4142033  0.5671388  0.7482216
C46 C 1.0  0.3970142  0.5506235  0.7259361
C46 C 1.0  0.3902121  0.5450761  0.7544877
C46 C 1.0  0.3871930  0.5726940  0.7435026
C46 C 1.0  0.4135989  0.5638375  0.7529400
C46 C 1.0  0.3931013  0.5473175  0.7286553
C46 C 1.0  0.3857624  0.5487033  0.7536678
C46 C 1.0  0.3852400  0.5700937  0.7387009
C46 C 1.0  0.4148742  0.5581806  0.7528784
C46 C 1.0  0.3946909  0.5430218  0.7321973
C46 C 1.0  0.3855194  0.5538558  0.7562980
C46 C 1.0  0.3882455  0.5702001  0.7337530
C46 C 1.0  0.4167736  0.5558429  0.7479331
C46 C 1.0  0.4003537  0.5420769  0.7330134
C46 C 1.0  0.3898821  0.5553651  0.7598081
C46 C 1.0  0.3933359  0.5729772  0.7336809
C46 C 1.0  0.4194635  0.5566134  0.7379289
C46 C 1.0  0.4102615  0.5441089  0.7313271
C46 C 1.0  0.3988392  0.5536061  0.7644788
C46 C 1.0  0.4007533  0.5785131  0.7380936
C46 C 1.0  0.4231854  0.5498774  0.7320742
C46 C 1.0  0.4198214  0.5448280  0.7300643
C46 C 1.0  0.4069013  0.5527762  0.7697530
C46 C 1.0  0.4080321  0.5841283  0.7410924
C46 C 1.0  0.4128542  0.5730539  0.7485079
C46 C 1.0  0.3953902  0.5551104  0.7221782
C46 C 1.0  0.3904839  0.5396447  0.7517828
C46 C 1.0  0.3840520  0.5726433  0.7487008
H46 H 1.0  0.4106203  0.5831186  0.7496156
H46 H 1.0  0.4159695  0.5847695  0.7451297
H46 H 1.0  0.3931898  0.5627332  0.7155038
H46 H 1.0  0.3875482  0.5589903  0.7131327
H46 H 1.0  0.3913493  0.5301928  0.7476080
H46 H 1.0  0.3842492  0.5293293  0.7481610
H46 H 1.0  0.3790176  0.5730612  0.7577551
H46 H 1.0  0.3727802  0.5734725  0.7542352
H46 H 1.0  0.4149002  0.5502935  0.7570776
H46 H 1.0  0.3862280  0.5411447  0.7343645
H46 H 1.0  0.3779342  0.5560698  0.7521268
H46 H 1.0  0.3823020  0.5650024  0.7295698
H46 H 1.0  0.4137135  0.5483320  0.7659844
H46 H 1.0  0.4157663  0.5537012  0.7702767
H46 H 1.0  0.3827687  0.5340643  0.7391076
H46 H 1.0  0.3868066  0.5281601  0.7385630
H46 H 1.0  0.3722771  0.5631860  0.7535221
H46 H 1.0  0.3724330  0.5655288  0.7603009
H46 H 1.0  0.3816059  0.5627949  0.7206682
H46 H 1.0  0.3842789  0.5678730  0.7163633
H46 H 1.0  0.4165968  0.5671850  0.7396838
H46 H 1.0  0.4057272  0.5520518  0.7247947
H46 H 1.0  0.3979685  0.5439921  0.7587225
H46 H 1.0  0.3938825  0.5774683  0.7469263
H46 H 1.0  0.4121320  0.5656689  0.7567548
H46 H 1.0  0.3887509  0.5481221  0.7279579
H46 H 1.0  0.3824387  0.5474466  0.7509417
H46 H 1.0  0.3812956  0.5679776  0.7388543
H46 H 1.0  0.4177887  0.5514831  0.7477874
H46 H 1.0  0.4016076  0.5387575  0.7357460
H46 H 1.0  0.3897142  0.5593444  0.7618569
H46 H 1.0  0.3956768  0.5730759  0.7298637
H46 H 1.0  0.4192712  0.5593838  0.7343880
H46 H 1.0  0.4110570  0.5410660  0.7345454
H46 H 1.0  0.3985299  0.5578718  0.7658785
H46 H 1.0  0.4030014  0.5778947  0.7342448
H46 H 1.0  0.4230937  0.5530894  0.7288787
H46 H 1.0  0.4275258  0.5486854  0.7324043
H46 H 1.0  0.4201354  0.5415154  0.7331408
H46 H 1.0  0.4217850  0.5431642  0.7263566
H46 H 1.0  0.4060226  0.5569998  0.7711406
H46 H 1.0  0.4069404  0.5502961  0.7735234
H46 H 1.0  0.4097854  0.5834781  0.7369648
H46 H 1.0  0.4074983  0.5885963  0.7414411
H46 H 1.0  0.4109110  0.5743432  0.7523564
H46 H 1.0  0.3987968  0.5576913  0.7207689
H46 H 1.0  0.3943877  0.5374751  0.7523349
H46 H 1.0  0.3862627  0.5743366  0.7522357
N46 N 1.0  0.4213257  0.5516946  0.7375146
N46 N 1.0  0.4141788  0.5464091  0.7286437
N46 N 1.0  0.4027727  0.5504486  0.7660252
N46 N 1.0  0.4026641  0.5815281  0.7419785
N46 N 1.0  0.4138528  0.5764710  0.7446141
N46 N 1.0  0.3914959  0.5352935  0.7377018
N46 N 1.0  0.3865130  0.5375624  0.7490024
N46 N 1.0  0.3791292  0.5707935  0.7491239
N46 N 1.0  0.4131875  0.5565797  0.7626163
N46 N 1.0  0.3904201  0.5559769  0.7206348
N46 N 1.0  0.3798907  0.5619559  0.7580136
N46 N 1.0  0.3881492  0.5678542  0.7240205
C47 C 1.0  0.5502918  0.3837558  0.2958904
C47 C 1.0  0.5745637  0.4117757  0.2751246
C47 C 1.0  0.5958879  0.3784018  0.2639383
C47 C 1.0  0.5552113  0.3798135  0.2578841
C47 C 1.0  0.5747351  0.3664681  0.2916877
C47 C 1.0  0.5913316  0.3903963  0.2699569
C47 C 1.0  0.5686658  0.3758032  0.2598211
C47 C 1.0  0.5650587  0.4021799  0.2708319
C47 C 1.0  0.5746626  0.3574105  0.2883018
C47 C 1.0  0.5968975  0.3846893  0.2644831
C47 C 1.0  0.5603042  0.3770963  0.2551401
C47 C 1.0  0.5694210  0.4107870  0.2714602
C47 C 1.0  0.5739229  0.3808219  0.2978271
C47 C 1.0  0.5883880  0.3931284  0.2851513
C47 C 1.0  0.5746004  0.3669618  0.2713801
C47 C 1.0  0.5562303  0.3926314  0.2796566
C47 C 1.0  0.5682511  0.3818861  0.2973568
C47 C 1.0  0.5847681  0.3976332  0.2846694
C47 C 1.0  0.5801527  0.3686205  0.2711516
C47 C 1.0  0.5550535  0.3884903  0.2757714
C47 C 1.0  0.5646075  0.3780034  0.2950594
C47 C 1.0  0.5832727  0.3997896  0.2795082
C47 C 1.0  0.5819931  0.3725503  0.2673174
C47 C 1.0  0.5570739  0.3887480  0.2703513
C47 C 1.0  0.5667730  0.3729683  0.2931922
C47 C 1.0  0.5854742  0.3973166  0.2747468
C47 C 1.0  0.5781254  0.3748547  0.2636624
C47 C 1.0  0.5603660  0.3932805  0.2688511
C47 C 1.0  0.5724293  0.3717540  0.2935937
C47 C 1.0  0.5891010  0.3928142  0.2750630
C47 C 1.0  0.5725483  0.3733021  0.2637659
C47 C 1.0  0.5616288  0.3974950  0.2726155
C47 C 1.0  0.5759393  0.3757335  0.2959115
C47 C 1.0  0.5905026  0.3907686  0.2803049
C47 C 1.0  0.5708599  0.3693543  0.2676642
C47 C 1.0  0.5595309  0.3970930  0.2780069
C47 C 1.0  0.5775630  0.3850056  0.3003051
C47 C 1.0  0.5900161  0.3908633  0.2905465
C47 C 1.0  0.5726370  0.3628111  0.2753563
C47 C 1.0  0.5540954  0.3924210  0.2853393
C47 C 1.0  0.5857441  0.3887123  0.3038876
C47 C 1.0  0.5906779  0.3903776  0.3001813
C47 C 1.0  0.5732838  0.3560266  0.2822160
C47 C 1.0  0.5488583  0.3891538  0.2927826
C47 C 1.0  0.5586454  0.3790623  0.2945877
C47 C 1.0  0.5795007  0.4045417  0.2792230
C47 C 1.0  0.5878599  0.3741186  0.2672123
C47 C 1.0  0.5556898  0.3843284  0.2664219
H47 H 1.0  0.5483798  0.3802536  0.2937423
H47 H 1.0  0.5483162  0.3838538  0.2999470
H47 H 1.0  0.5732165  0.4127875  0.2793309
H47 H 1.0  0.5766932  0.4154758  0.2736612
H47 H 1.0  0.5980049  0.3762593  0.2673238
H47 H 1.0  0.5979128  0.3769313  0.2601821
H47 H 1.0  0.5528373  0.3766383  0.2600794
H47 H 1.0  0.5524456  0.3813047  0.2546447
H47 H 1.0  0.5792305  0.3662644  0.2917364
H47 H 1.0  0.5895042  0.3920066  0.2661733
H47 H 1.0  0.5703840  0.3791831  0.2573968
H47 H 1.0  0.5668580  0.4017242  0.2667325
H47 H 1.0  0.5791634  0.3575454  0.2888102
H47 H 1.0  0.5732972  0.3539888  0.2909089
H47 H 1.0  0.5950081  0.3868080  0.2609506
H47 H 1.0  0.6013224  0.3854843  0.2640874
H47 H 1.0  0.5625303  0.3802176  0.2527236
H47 H 1.0  0.5588739  0.3740764  0.2521063
H47 H 1.0  0.5707585  0.4100409  0.2671951
H47 H 1.0  0.5670193  0.4146036  0.2712775
H47 H 1.0  0.5665986  0.3857864  0.2988123
H47 H 1.0  0.5831230  0.3994783  0.2884044
H47 H 1.0  0.5830658  0.3667806  0.2740130
H47 H 1.0  0.5524986  0.3850311  0.2770234
H47 H 1.0  0.5640379  0.3699040  0.2914068
H47 H 1.0  0.5843355  0.3989703  0.2707432
H47 H 1.0  0.5795261  0.3778929  0.2606850
H47 H 1.0  0.5619367  0.3935045  0.2646627
H47 H 1.0  0.5803226  0.3748861  0.2962686
H47 H 1.0  0.5933090  0.3872888  0.2805749
H47 H 1.0  0.5665514  0.3681346  0.2677607
H47 H 1.0  0.5604915  0.4003430  0.2809351
H47 H 1.0  0.5755790  0.3889614  0.3011209
H47 H 1.0  0.5924009  0.3870534  0.2903310
H47 H 1.0  0.5681677  0.3622966  0.2754654
H47 H 1.0  0.5557486  0.3955890  0.2880744
H47 H 1.0  0.5832713  0.3923961  0.3048107
H47 H 1.0  0.5873339  0.3873443  0.3078838
H47 H 1.0  0.5932986  0.3867477  0.2994794
H47 H 1.0  0.5932853  0.3932739  0.3024584
H47 H 1.0  0.5687924  0.3556254  0.2817659
H47 H 1.0  0.5749207  0.3519317  0.2812567
H47 H 1.0  0.5505431  0.3926798  0.2950767
H47 H 1.0  0.5443834  0.3897328  0.2928773
H47 H 1.0  0.5563754  0.3759581  0.2922508
H47 H 1.0  0.5776755  0.4057167  0.2831651
H47 H 1.0  0.5903036  0.3724424  0.2705991
H47 H 1.0  0.5535699  0.3808030  0.2682465
N47 N 1.0  0.5826424  0.3841530  0.3014481
N47 N 1.0  0.5887851  0.3931181  0.2951550
N47 N 1.0  0.5758390  0.3599905  0.2784588
N47 N 1.0  0.5505844  0.3888563  0.2870125
N47 N 1.0  0.5562428  0.3832475  0.2967199
N47 N 1.0  0.5951080  0.3867127  0.2698743
N47 N 1.0  0.5899996  0.3771832  0.2634888
N47 N 1.0  0.5568334  0.3845283  0.2612754
N47 N 1.0  0.5717829  0.3623950  0.2900968
N47 N 1.0  0.5784050  0.4071415  0.2747648
N47 N 1.0  0.5636757  0.3742012  0.2592155
N47 N 1.0  0.5659041  0.4064728  0.2737794
C48 C 1.0  0.5587951  0.5663729  0.5638446
C48 C 1.0  0.5178555  0.5776424  0.5622997
C48 C 1.0  0.5131400  0.5479214  0.5903726
C48 C 1.0  0.5411402  0.5775006  0.5962280
C48 C 1.0  0.5467361  0.5417052  0.5764968
C48 C 1.0  0.5132817  0.5557341  0.5785493
C48 C 1.0  0.5335816  0.5655147  0.5964847
C48 C 1.0  0.5280483  0.5795740  0.5719552
C48 C 1.0  0.5498064  0.5375418  0.5846668
C48 C 1.0  0.5095219  0.5509938  0.5860928
C48 C 1.0  0.5374186  0.5737417  0.5998156
C48 C 1.0  0.5207599  0.5819254  0.5660512
C48 C 1.0  0.5429033  0.5485548  0.5629774
C48 C 1.0  0.5205248  0.5526381  0.5649497
C48 C 1.0  0.5381529  0.5510557  0.5923573
C48 C 1.0  0.5431539  0.5753193  0.5711170
C48 C 1.0  0.5465395  0.5530605  0.5629723
C48 C 1.0  0.5209019  0.5580025  0.5627792
C48 C 1.0  0.5329882  0.5486489  0.5912783
C48 C 1.0  0.5444632  0.5751779  0.5767645
C48 C 1.0  0.5502755  0.5539597  0.5673156
C48 C 1.0  0.5188498  0.5625922  0.5656508
C48 C 1.0  0.5280628  0.5516361  0.5918676
C48 C 1.0  0.5405332  0.5764374  0.5808259
C48 C 1.0  0.5502962  0.5502277  0.5717426
C48 C 1.0  0.5163882  0.5617262  0.5708301
C48 C 1.0  0.5283849  0.5571726  0.5935622
C48 C 1.0  0.5351704  0.5778464  0.5791269
C48 C 1.0  0.5467166  0.5456677  0.5718938
C48 C 1.0  0.5159358  0.5564321  0.5731306
C48 C 1.0  0.5334648  0.5597172  0.5946777
C48 C 1.0  0.5337091  0.5780323  0.5735272
C48 C 1.0  0.5430445  0.5449059  0.5674821
C48 C 1.0  0.5180393  0.5519364  0.5701321
C48 C 1.0  0.5383090  0.5565931  0.5940411
C48 C 1.0  0.5377570  0.5767442  0.5695795
C48 C 1.0  0.5390983  0.5477677  0.5583088
C48 C 1.0  0.5226256  0.5477918  0.5619513
C48 C 1.0  0.5433397  0.5479453  0.5917942
C48 C 1.0  0.5472579  0.5740471  0.5668235
C48 C 1.0  0.5325016  0.5432884  0.5528386
C48 C 1.0  0.5263618  0.5428147  0.5545506
C48 C 1.0  0.5490091  0.5402358  0.5904078
C48 C 1.0  0.5559666  0.5720586  0.5631213
C48 C 1.0  0.5541364  0.5586484  0.5673283
C48 C 1.0  0.5193046  0.5681227  0.5631816
C48 C 1.0  0.5227523  0.5489168  0.5907304
C48 C 1.0  0.5421191  0.5762727  0.5866865
H48 H 1.0  0.5610789  0.5663381  0.5677585
H48 H 1.0  0.5619500  0.5659098  0.5606508
H48 H 1.0  0.5201442  0.5772867  0.5584053
H48 H 1.0  0.5138064  0.5792549  0.5611286
H48 H 1.0  0.5139700  0.5437256  0.5888760
H48 H 1.0  0.5107425  0.5473564  0.5941546
H48 H 1.0  0.5454250  0.5760523  0.5965112
H48 H 1.0  0.5411867  0.5816369  0.5980323
H48 H 1.0  0.5434069  0.5386797  0.5763719
H48 H 1.0  0.5123239  0.5595851  0.5806707
H48 H 1.0  0.5296049  0.5676124  0.5962905
H48 H 1.0  0.5251855  0.5799435  0.5754074
H48 H 1.0  0.5464990  0.5345234  0.5839714
H48 H 1.0  0.5536090  0.5351116  0.5847244
H48 H 1.0  0.5084678  0.5550939  0.5877101
H48 H 1.0  0.5055743  0.5488382  0.5857212
H48 H 1.0  0.5331816  0.5753482  0.5997479
H48 H 1.0  0.5387288  0.5740930  0.6041202
H48 H 1.0  0.5183243  0.5824805  0.5698322
H48 H 1.0  0.5206628  0.5859451  0.5640019
H48 H 1.0  0.5465081  0.5559315  0.5595345
H48 H 1.0  0.5228164  0.5585697  0.5587700
H48 H 1.0  0.5328417  0.5443653  0.5899786
H48 H 1.0  0.5486331  0.5740825  0.5779780
H48 H 1.0  0.5531485  0.5508353  0.5751418
H48 H 1.0  0.5147894  0.5652610  0.5730682
H48 H 1.0  0.5245884  0.5595022  0.5940293
H48 H 1.0  0.5321141  0.5788293  0.5822499
H48 H 1.0  0.5402438  0.5414109  0.5675062
H48 H 1.0  0.5176978  0.5478313  0.5718896
H48 H 1.0  0.5422503  0.5585389  0.5949020
H48 H 1.0  0.5366508  0.5768848  0.5652417
H48 H 1.0  0.5390280  0.5511677  0.5553617
H48 H 1.0  0.5225667  0.5439626  0.5643141
H48 H 1.0  0.5470651  0.5504324  0.5922263
H48 H 1.0  0.5455800  0.5737782  0.5626567
H48 H 1.0  0.5329838  0.5467825  0.5499933
H48 H 1.0  0.5336118  0.5396482  0.5504127
H48 H 1.0  0.5258318  0.5391624  0.5571804
H48 H 1.0  0.5238941  0.5419663  0.5508679
H48 H 1.0  0.5524637  0.5430548  0.5912173
H48 H 1.0  0.5493539  0.5370335  0.5935692
H48 H 1.0  0.5539064  0.5721893  0.5590874
H48 H 1.0  0.5591565  0.5752440  0.5629043
H48 H 1.0  0.5564219  0.5591765  0.5711685
H48 H 1.0  0.5217706  0.5682921  0.5594209
H48 H 1.0  0.5231044  0.5448050  0.5889358
H48 H 1.0  0.5462257  0.5746049  0.5874643
N48 N 1.0  0.5360930  0.5434776  0.5576785
N48 N 1.0  0.5243855  0.5479670  0.5569805
N48 N 1.0  0.5435506  0.5427533  0.5908820
N48 N 1.0  0.5523880  0.5733111  0.5678102
N48 N 1.0  0.5548227  0.5618802  0.5632151
N48 N 1.0  0.5121488  0.5510356  0.5806652
N48 N 1.0  0.5180657  0.5511191  0.5917406
N48 N 1.0  0.5390037  0.5779361  0.5906060
N48 N 1.0  0.5503283  0.5417308  0.5803609
N48 N 1.0  0.5170217  0.5724261  0.5652075
N48 N 1.0  0.5379405  0.5679654  0.5981666
N48 N 1.0  0.5265292  0.5804364  0.5669773
C49 C 1.0  0.3988679  0.5163015  0.7224038
C49 C 1.0  0.4295311  0.4877200  0.7154537
C49 C 1.0  0.4081720  0.4647980  0.7421375
C49 C 1.0  0.3893289  0.4812837  0.7094821
C49 C 1.0  0.3943207  0.4986881  0.7465510
C49 C 1.0  0.4177205  0.4730832  0.7357322
C49 C 1.0  0.3925004  0.4755441  0.7220462
C49 C 1.0  0.4159568  0.4884896  0.7114544
C49 C 1.0  0.3857501  0.4952707  0.7494448
C49 C 1.0  0.4141631  0.4651351  0.7399375
C49 C 1.0  0.3887286  0.4760907  0.7131594
C49 C 1.0  0.4255035  0.4872752  0.7105108
C49 C 1.0  0.4076475  0.5052489  0.7416793
C49 C 1.0  0.4220786  0.4876749  0.7396161
C49 C 1.0  0.3901880  0.4816086  0.7363595
C49 C 1.0  0.4056382  0.5000034  0.7142732
C49 C 1.0  0.4058486  0.5079206  0.7368679
C49 C 1.0  0.4241796  0.4894758  0.7345198
C49 C 1.0  0.3941184  0.4785865  0.7393679
C49 C 1.0  0.4006761  0.4970683  0.7136475
C49 C 1.0  0.4003251  0.5076507  0.7351222
C49 C 1.0  0.4242031  0.4860405  0.7298593
C49 C 1.0  0.3974953  0.4746252  0.7368312
C49 C 1.0  0.4006276  0.4914303  0.7123300
C49 C 1.0  0.3965790  0.5045969  0.7383111
C49 C 1.0  0.4220358  0.4806858  0.7303730
C49 C 1.0  0.3968879  0.4737288  0.7311343
C49 C 1.0  0.4057073  0.4887152  0.7116548
C49 C 1.0  0.3982265  0.5018654  0.7431540
C49 C 1.0  0.4199034  0.4787412  0.7353926
C49 C 1.0  0.3930096  0.4766651  0.7279938
C49 C 1.0  0.4107453  0.4915074  0.7122460
C49 C 1.0  0.4037762  0.5022295  0.7447652
C49 C 1.0  0.4199499  0.4823017  0.7399694
C49 C 1.0  0.3897014  0.4805992  0.7306791
C49 C 1.0  0.4106278  0.4971526  0.7135674
C49 C 1.0  0.4134681  0.5056932  0.7433576
C49 C 1.0  0.4220745  0.4912311  0.7445398
C49 C 1.0  0.3865959  0.4857408  0.7389893
C49 C 1.0  0.4057328  0.5059272  0.7156124
C49 C 1.0  0.4212125  0.5046388  0.7490509
C49 C 1.0  0.4240942  0.4990016  0.7499289
C49 C 1.0  0.3825787  0.4907603  0.7462120
C49 C 1.0  0.4021616  0.5147823  0.7171412
C49 C 1.0  0.3983877  0.5104743  0.7301059
C49 C 1.0  0.4264902  0.4881044  0.7246247
C49 C 1.0  0.4015200  0.4715353  0.7401695
C49 C 1.0  0.3953208  0.4885493  0.7116762
H49 H 1.0  0.3945014  0.5152669  0.7217726
H49 H 1.0  0.3989410  0.5207854  0.7229122
H49 H 1.0  0.4307123  0.4920577  0.7160200
H49 H 1.0  0.4333684  0.4855968  0.7143889
H49 H 1.0  0.4080533  0.4664030  0.7463735
H49 H 1.0  0.4070079  0.4604527  0.7425051
H49 H 1.0  0.3859924  0.4841898  0.7104616
H49 H 1.0  0.3886213  0.4801030  0.7051843
H49 H 1.0  0.3962249  0.4963382  0.7498834
H49 H 1.0  0.4174267  0.4709534  0.7317793
H49 H 1.0  0.3956604  0.4728045  0.7203844
H49 H 1.0  0.4154855  0.4840395  0.7109808
H49 H 1.0  0.3880496  0.4933289  0.7528324
H49 H 1.0  0.3827570  0.4979756  0.7514680
H49 H 1.0  0.4143334  0.4632838  0.7358046
H49 H 1.0  0.4167951  0.4625116  0.7424983
H49 H 1.0  0.3919017  0.4730721  0.7119945
H49 H 1.0  0.3848024  0.4740832  0.7121981
H49 H 1.0  0.4245334  0.4829102  0.7097746
H49 H 1.0  0.4276395  0.4886400  0.7067768
H49 H 1.0  0.4087639  0.5102807  0.7344199
H49 H 1.0  0.4258358  0.4936267  0.7342232
H49 H 1.0  0.3945102  0.4793468  0.7437642
H49 H 1.0  0.3968034  0.4992534  0.7141845
H49 H 1.0  0.3922906  0.5043330  0.7370470
H49 H 1.0  0.4220475  0.4780085  0.7267825
H49 H 1.0  0.3994856  0.4706667  0.7291509
H49 H 1.0  0.4056955  0.4843551  0.7106307
H49 H 1.0  0.4051436  0.5001578  0.7484931
H49 H 1.0  0.4183090  0.4808187  0.7438638
H49 H 1.0  0.3866915  0.4828802  0.7282713
H49 H 1.0  0.4145124  0.4993343  0.7140262
H49 H 1.0  0.4161370  0.5076910  0.7403350
H49 H 1.0  0.4198484  0.4895387  0.7480653
H49 H 1.0  0.3841213  0.4881637  0.7361158
H49 H 1.0  0.4098229  0.5075736  0.7165129
H49 H 1.0  0.4234464  0.5069682  0.7458696
H49 H 1.0  0.4216524  0.5070899  0.7528148
H49 H 1.0  0.4220237  0.4967847  0.7532956
H49 H 1.0  0.4282882  0.4997381  0.7514253
H49 H 1.0  0.3800674  0.4927291  0.7429942
H49 H 1.0  0.3795987  0.4888156  0.7489879
H49 H 1.0  0.4064763  0.5160623  0.7176691
H49 H 1.0  0.4006213  0.5172673  0.7137030
H49 H 1.0  0.3941570  0.5094953  0.7289263
H49 H 1.0  0.4275332  0.4924821  0.7246393
H49 H 1.0  0.4019529  0.4729990  0.7444029
H49 H 1.0  0.3917182  0.4909844  0.7128344
N49 N 1.0  0.4153252  0.5039179  0.7479654
N49 N 1.0  0.4244669  0.4959286  0.7447545
N49 N 1.0  0.3863309  0.4864882  0.7442051
N49 N 1.0  0.4014228  0.5089676  0.7157253
N49 N 1.0  0.4013527  0.5138224  0.7273069
N49 N 1.0  0.4162728  0.4707754  0.7402505
N49 N 1.0  0.4043153  0.4674528  0.7383380
N49 N 1.0  0.3948798  0.4836027  0.7098953
N49 N 1.0  0.3891081  0.4986379  0.7457374
N49 N 1.0  0.4272345  0.4850814  0.7203653
N49 N 1.0  0.3886928  0.4775668  0.7190056
N49 N 1.0  0.4206893  0.4908164  0.7113122
C50 C 1.0  0.7079468  0.5752034  0.4563237
C50 C 1.0  0.6669434  0.5857346  0.4599656
C50 C 1.0  0.6684106  0.5621929  0.4936896
C50 C 1.0  0.6957802  0.5924841  0.4885350
C50 C 1.0  0.6992921  0.5534984  0.4755068
C50 C 1.0  0.6661690  0.5674887  0.4807366
C50 C 1.0  0.6888749  0.5807534  0.4924803
C50 C 1.0  0.6785786  0.5896053  0.4670714
C50 C 1.0  0.7039080  0.5510651  0.4836482
C50 C 1.0  0.6639792  0.5643311  0.4896105
C50 C 1.0  0.6928977  0.5894987  0.4933958
C50 C 1.0  0.6702821  0.5906946  0.4622249
C50 C 1.0  0.6928834  0.5574922  0.4618188
C50 C 1.0  0.6710461  0.5617761  0.4669316
C50 C 1.0  0.6932379  0.5657843  0.4905089
C50 C 1.0  0.6934658  0.5853438  0.4643888
C50 C 1.0  0.6962772  0.5619242  0.4602815
C50 C 1.0  0.6708206  0.5666010  0.4637224
C50 C 1.0  0.6880660  0.5631849  0.4908645
C50 C 1.0  0.6957456  0.5863392  0.4696272
C50 C 1.0  0.7006744  0.5636909  0.4636240
C50 C 1.0  0.6691170  0.5716614  0.4659614
C50 C 1.0  0.6832021  0.5662053  0.4917310
C50 C 1.0  0.6925372  0.5883646  0.4740009
C50 C 1.0  0.7016191  0.5609178  0.4686185
C50 C 1.0  0.6676346  0.5718346  0.4715655
C50 C 1.0  0.6835903  0.5719701  0.4922247
C50 C 1.0  0.6869075  0.5893795  0.4730482
C50 C 1.0  0.6983087  0.5564622  0.4702973
C50 C 1.0  0.6678058  0.5671040  0.4748999
C50 C 1.0  0.6886796  0.5747114  0.4918925
C50 C 1.0  0.6844847  0.5884365  0.4678744
C50 C 1.0  0.6939567  0.5548168  0.4668505
C50 C 1.0  0.6695340  0.5621107  0.4725109
C50 C 1.0  0.6934609  0.5715471  0.4910217
C50 C 1.0  0.6878301  0.5864063  0.4635947
C50 C 1.0  0.6883568  0.5557701  0.4581530
C50 C 1.0  0.6727858  0.5564393  0.4646118
C50 C 1.0  0.6983684  0.5626499  0.4896449
C50 C 1.0  0.6968053  0.5832606  0.4597625
C50 C 1.0  0.6810936  0.5502563  0.4549365
C50 C 1.0  0.6753713  0.5501035  0.4577798
C50 C 1.0  0.7040167  0.5548469  0.4887998
C50 C 1.0  0.7048073  0.5806162  0.4550213
C50 C 1.0  0.7042849  0.5683068  0.4620278
C50 C 1.0  0.6689090  0.5765899  0.4624177
C50 C 1.0  0.6778892  0.5632874  0.4921177
C50 C 1.0  0.6951273  0.5893811  0.4793998
H50 H 1.0  0.7108783  0.5759620  0.4596951
H50 H 1.0  0.7105118  0.5741277  0.4527695
H50 H 1.0  0.6685296  0.5846199  0.4558701
H50 H 1.0  0.6626900  0.5870607  0.4592466
H50 H 1.0  0.6691359  0.5577870  0.4929182
H50 H 1.0  0.6667351  0.5623824  0.4978762
H50 H 1.0  0.7001038  0.5911428  0.4883235
H50 H 1.0  0.6959733  0.5968975  0.4894575
H50 H 1.0  0.6961178  0.5504924  0.4765744
H50 H 1.0  0.6654409  0.5716809  0.4822006
H50 H 1.0  0.6848436  0.5827504  0.4925954
H50 H 1.0  0.6763499  0.5906424  0.4708407
H50 H 1.0  0.7006551  0.5479523  0.4841605
H50 H 1.0  0.7077576  0.5487141  0.4834976
H50 H 1.0  0.6630583  0.5686663  0.4905571
H50 H 1.0  0.6601181  0.5621252  0.4903810
H50 H 1.0  0.6886523  0.5910383  0.4937756
H50 H 1.0  0.6949240  0.5907087  0.4972429
H50 H 1.0  0.6685236  0.5919813  0.4661984
H50 H 1.0  0.6696658  0.5942238  0.4594804
H50 H 1.0  0.6955297  0.5640509  0.4564110
H50 H 1.0  0.6719811  0.5663659  0.4594028
H50 H 1.0  0.6878686  0.5587275  0.4904751
H50 H 1.0  0.7001043  0.5855288  0.4702643
H50 H 1.0  0.7049939  0.5622059  0.4712662
H50 H 1.0  0.6663090  0.5757370  0.4733188
H50 H 1.0  0.6798424  0.5743272  0.4928997
H50 H 1.0  0.6844061  0.5909509  0.4764147
H50 H 1.0  0.6913473  0.5513831  0.4680588
H50 H 1.0  0.6696713  0.5584374  0.4750694
H50 H 1.0  0.6974097  0.5736451  0.4907652
H50 H 1.0  0.6859788  0.5856727  0.4595829
H50 H 1.0  0.6876354  0.5585130  0.4546593
H50 H 1.0  0.6732956  0.5531585  0.4676492
H50 H 1.0  0.7020082  0.5651916  0.4889077
H50 H 1.0  0.6944380  0.5821569  0.4560981
H50 H 1.0  0.6809295  0.5531144  0.4514234
H50 H 1.0  0.6819099  0.5462106  0.4531103
H50 H 1.0  0.6754571  0.5470471  0.4611246
H50 H 1.0  0.6723350  0.5485247  0.4548370
H50 H 1.0  0.7074423  0.5577879  0.4884101
H50 H 1.0  0.7050376  0.5523419  0.4924124
H50 H 1.0  0.7020709  0.5799288  0.4514754
H50 H 1.0  0.7077785  0.5837100  0.4536177
H50 H 1.0  0.7071825  0.5696022  0.4652177
H50 H 1.0  0.6706717  0.5760173  0.4583167
H50 H 1.0  0.6780891  0.5589019  0.4911282
H50 H 1.0  0.6993708  0.5879225  0.4797401
N50 N 1.0  0.6854642  0.5514257  0.4589226
N50 N 1.0  0.6736423  0.5556273  0.4594694
N50 N 1.0  0.6986272  0.5573814  0.4897427
N50 N 1.0  0.7020545  0.5827617  0.4599386
N50 N 1.0  0.7041110  0.5706558  0.4573069
N50 N 1.0  0.6656143  0.5633016  0.4838984
N50 N 1.0  0.6733656  0.5656238  0.4935008
N50 N 1.0  0.6926792  0.5917780  0.4834119
N50 N 1.0  0.7034998  0.5543127  0.4785839
N50 N 1.0  0.6668423  0.5811997  0.4639386
N50 N 1.0  0.6933575  0.5835121  0.4928419
N50 N 1.0  0.6761800  0.5894491  0.4623753
C51 C 1.0  0.5417571  0.3762573  0.4889397
C51 C 1.0  0.5286851  0.4141867  0.5029379
C51 C 1.0  0.5017902  0.4114864  0.4719047
C51 C 1.0  0.5048957  0.3808221  0.4991682
C51 C 1.0  0.5266134  0.3852752  0.4643764
C51 C 1.0  0.5126497  0.4147401  0.4804098
C51 C 1.0  0.5024771  0.3888043  0.4877098
C51 C 1.0  0.5230743  0.4011890  0.5035957
C51 C 1.0  0.5201578  0.3799579  0.4595223
C51 C 1.0  0.5044470  0.4160800  0.4754669
C51 C 1.0  0.5003817  0.3833944  0.4954456
C51 C 1.0  0.5260147  0.4098330  0.5067807
C51 C 1.0  0.5377276  0.3929087  0.4722877
C51 C 1.0  0.5280144  0.4128528  0.4776962
C51 C 1.0  0.5084421  0.3871284  0.4732665
C51 C 1.0  0.5292219  0.3876824  0.4984219
C51 C 1.0  0.5388251  0.3891326  0.4765375
C51 C 1.0  0.5299884  0.4127961  0.4831488
C51 C 1.0  0.5077592  0.3925318  0.4712744
C51 C 1.0  0.5243811  0.3845418  0.4978451
C51 C 1.0  0.5360074  0.3840784  0.4769191
C51 C 1.0  0.5264231  0.4133582  0.4876759
C51 C 1.0  0.5054012  0.3966956  0.4745352
C51 C 1.0  0.5191714  0.3867322  0.4991046
C51 C 1.0  0.5319956  0.3828578  0.4729262
C51 C 1.0  0.5207471  0.4139682  0.4866532
C51 C 1.0  0.5037246  0.3953578  0.4799229
C51 C 1.0  0.5188652  0.3922167  0.5009642
C51 C 1.0  0.5307824  0.3865355  0.4686097
C51 C 1.0  0.5186227  0.4140454  0.4812675
C51 C 1.0  0.5043392  0.3900099  0.4820556
C51 C 1.0  0.5236071  0.3954797  0.5015923
C51 C 1.0  0.5336814  0.3915419  0.4683650
C51 C 1.0  0.5223214  0.4134705  0.4768385
C51 C 1.0  0.5067185  0.3859495  0.4786667
C51 C 1.0  0.5287519  0.3931425  0.5002895
C51 C 1.0  0.5408227  0.3981292  0.4720424
C51 C 1.0  0.5317246  0.4123096  0.4729183
C51 C 1.0  0.5108702  0.3827211  0.4698644
C51 C 1.0  0.5347098  0.3854093  0.4971528
C51 C 1.0  0.5438390  0.4065429  0.4683523
C51 C 1.0  0.5401328  0.4117473  0.4681760
C51 C 1.0  0.5144015  0.3785233  0.4619012
C51 C 1.0  0.5412568  0.3786821  0.4948322
C51 C 1.0  0.5371591  0.3800707  0.4813353
C51 C 1.0  0.5286982  0.4133169  0.4933074
C51 C 1.0  0.5047337  0.4022813  0.4722450
C51 C 1.0  0.5142270  0.3832617  0.4984733
H51 H 1.0  0.5388747  0.3727867  0.4885128
H51 H 1.0  0.5458574  0.3744308  0.4884702
H51 H 1.0  0.5331401  0.4134014  0.5026755
H51 H 1.0  0.5283297  0.4182443  0.5048814
H51 H 1.0  0.5036303  0.4115671  0.4677645
H51 H 1.0  0.4974361  0.4124882  0.4712642
H51 H 1.0  0.5061595  0.3768332  0.4974279
H51 H 1.0  0.5030715  0.3798208  0.5031727
H51 H 1.0  0.5256907  0.3886856  0.4615888
H51 H 1.0  0.5101918  0.4145946  0.4841762
H51 H 1.0  0.5012129  0.3924207  0.4900712
H51 H 1.0  0.5188358  0.4026615  0.5039369
H51 H 1.0  0.5197774  0.3835420  0.4567757
H51 H 1.0  0.5215020  0.3765788  0.4568495
H51 H 1.0  0.5024198  0.4161760  0.4795189
H51 H 1.0  0.5035113  0.4200816  0.4736014
H51 H 1.0  0.4989266  0.3872519  0.4973270
H51 H 1.0  0.4967833  0.3806701  0.4954426
H51 H 1.0  0.5216084  0.4107780  0.5072583
H51 H 1.0  0.5277596  0.4102902  0.5109176
H51 H 1.0  0.5419362  0.3900970  0.4796121
H51 H 1.0  0.5343889  0.4123240  0.4838372
H51 H 1.0  0.5090811  0.3934668  0.4670985
H51 H 1.0  0.5247201  0.3803138  0.4964060
H51 H 1.0  0.5297691  0.3789773  0.4731339
H51 H 1.0  0.5179700  0.4144094  0.4901394
H51 H 1.0  0.5018940  0.3985606  0.4824624
H51 H 1.0  0.5148468  0.3939320  0.5019493
H51 H 1.0  0.5328181  0.3944455  0.4650659
H51 H 1.0  0.5207019  0.4135307  0.4726634
H51 H 1.0  0.5072005  0.3818043  0.4802933
H51 H 1.0  0.5324342  0.3956463  0.5007710
H51 H 1.0  0.5434412  0.3989189  0.4756160
H51 H 1.0  0.5296250  0.4118757  0.4689619
H51 H 1.0  0.5116606  0.3788794  0.4720707
H51 H 1.0  0.5380492  0.3884240  0.4972532
H51 H 1.0  0.5465491  0.4067727  0.4719772
H51 H 1.0  0.5466275  0.4066320  0.4648048
H51 H 1.0  0.5376139  0.4116489  0.4644101
H51 H 1.0  0.5427665  0.4153844  0.4677210
H51 H 1.0  0.5147326  0.3747790  0.4644326
H51 H 1.0  0.5116695  0.3773872  0.4584933
H51 H 1.0  0.5443254  0.3819763  0.4953475
H51 H 1.0  0.5424464  0.3755054  0.4978094
H51 H 1.0  0.5343264  0.3765770  0.4814735
H51 H 1.0  0.5330700  0.4122765  0.4935480
H51 H 1.0  0.5066856  0.4029040  0.4682382
H51 H 1.0  0.5149733  0.3792891  0.4964953
N51 N 1.0  0.5405310  0.4015134  0.4680055
N51 N 1.0  0.5369877  0.4123427  0.4732859
N51 N 1.0  0.5119843  0.3832645  0.4647363
N51 N 1.0  0.5355798  0.3803299  0.4960229
N51 N 1.0  0.5411384  0.3805635  0.4847643
N51 N 1.0  0.5104424  0.4154681  0.4756733
N51 N 1.0  0.5020913  0.4061429  0.4746823
N51 N 1.0  0.5094167  0.3847043  0.5000905
N51 N 1.0  0.5242267  0.3805913  0.4639271
N51 N 1.0  0.5258567  0.4144073  0.4976170
N51 N 1.0  0.5023150  0.3839462  0.4897609
N51 N 1.0  0.5271889  0.4042381  0.5048629
C52 C 1.0  0.4898813  0.4777934  0.6116999
C52 C 1.0  0.4688416  0.4862333  0.5757623
C52 C 1.0  0.4794306  0.4477632  0.5656833
C52 C 1.0  0.4604318  0.4551822  0.6014215
C52 C 1.0  0.5010943  0.4556251  0.5944710
C52 C 1.0  0.4783516  0.4618479  0.5668261
C52 C 1.0  0.4680662  0.4496871  0.5908206
C52 C 1.0  0.4658719  0.4781608  0.5870257
C52 C 1.0  0.5017600  0.4463299  0.5970527
C52 C 1.0  0.4777314  0.4531379  0.5626712
C52 C 1.0  0.4608136  0.4504220  0.5971735
C52 C 1.0  0.4644150  0.4847946  0.5801428
C52 C 1.0  0.5004014  0.4709327  0.5913764
C52 C 1.0  0.4893482  0.4720883  0.5714304
C52 C 1.0  0.4834271  0.4463710  0.5906130
C52 C 1.0  0.4743606  0.4762449  0.6001121
C52 C 1.0  0.4977288  0.4728825  0.5961281
C52 C 1.0  0.4859681  0.4764954  0.5730984
C52 C 1.0  0.4843803  0.4464269  0.5848929
C52 C 1.0  0.4722869  0.4711346  0.6019046
C52 C 1.0  0.4961121  0.4693030  0.6003945
C52 C 1.0  0.4801963  0.4761959  0.5727537
C52 C 1.0  0.4801293  0.4475204  0.5811162
C52 C 1.0  0.4681911  0.4683110  0.5989421
C52 C 1.0  0.4972133  0.4636490  0.5998063
C52 C 1.0  0.4778084  0.4713269  0.5706982
C52 C 1.0  0.4748189  0.4485977  0.5831817
C52 C 1.0  0.4661765  0.4707066  0.5940601
C52 C 1.0  0.4998813  0.4615422  0.5951081
C52 C 1.0  0.4810476  0.4668412  0.5689920
C52 C 1.0  0.4737082  0.4485779  0.5888643
C52 C 1.0  0.4681453  0.4758021  0.5921405
C52 C 1.0  0.5014335  0.4652435  0.5909347
C52 C 1.0  0.4868143  0.4672944  0.5693995
C52 C 1.0  0.4780709  0.4474657  0.5925196
C52 C 1.0  0.4722486  0.4785068  0.5952189
C52 C 1.0  0.5020525  0.4748549  0.5870425
C52 C 1.0  0.4954073  0.4723776  0.5717350
C52 C 1.0  0.4878476  0.4451852  0.5946062
C52 C 1.0  0.4786257  0.4792598  0.6032126
C52 C 1.0  0.5063191  0.4778824  0.5789103
C52 C 1.0  0.5040839  0.4764206  0.5731035
C52 C 1.0  0.4966378  0.4425554  0.5976588
C52 C 1.0  0.4846051  0.4812146  0.6105561
C52 C 1.0  0.4933459  0.4713127  0.6054145
C52 C 1.0  0.4768373  0.4809410  0.5745122
C52 C 1.0  0.4813267  0.4474880  0.5751618
C52 C 1.0  0.4661225  0.4629895  0.6010135
H52 H 1.0  0.4888055  0.4742205  0.6142714
H52 H 1.0  0.4926806  0.4802575  0.6142417
H52 H 1.0  0.4716111  0.4894044  0.5774370
H52 H 1.0  0.4668105  0.4881999  0.5722447
H52 H 1.0  0.4838756  0.4470868  0.5651190
H52 H 1.0  0.4774501  0.4442657  0.5636300
H52 H 1.0  0.4628031  0.4540660  0.6051186
H52 H 1.0  0.4561596  0.4555204  0.6028357
H52 H 1.0  0.5026805  0.4544682  0.5904216
H52 H 1.0  0.4738705  0.4618172  0.5672348
H52 H 1.0  0.4652036  0.4510147  0.5876119
H52 H 1.0  0.4631206  0.4754119  0.5847623
H52 H 1.0  0.5036081  0.4456791  0.5929668
H52 H 1.0  0.5049109  0.4449752  0.5999862
H52 H 1.0  0.4732438  0.4536729  0.5630072
H52 H 1.0  0.4785168  0.4526328  0.5582558
H52 H 1.0  0.4582257  0.4514199  0.5935897
H52 H 1.0  0.4589430  0.4467277  0.5989686
H52 H 1.0  0.4614864  0.4818233  0.5783734
H52 H 1.0  0.4619615  0.4884871  0.5809872
H52 H 1.0  0.4968918  0.4772612  0.5965626
H52 H 1.0  0.4879055  0.4802158  0.5746685
H52 H 1.0  0.4885146  0.4455787  0.5833937
H52 H 1.0  0.4739025  0.4693670  0.6056895
H52 H 1.0  0.4960069  0.4608057  0.6030496
H52 H 1.0  0.4733455  0.4710737  0.5704179
H52 H 1.0  0.4715138  0.4494419  0.5802797
H52 H 1.0  0.4630045  0.4685436  0.5917535
H52 H 1.0  0.5035034  0.4637124  0.5872699
H52 H 1.0  0.4893408  0.4638390  0.5680826
H52 H 1.0  0.4772350  0.4474409  0.5969197
H52 H 1.0  0.4737843  0.4824514  0.5937555
H52 H 1.0  0.5005366  0.4790492  0.5876421
H52 H 1.0  0.4975109  0.4685043  0.5708290
H52 H 1.0  0.4866904  0.4458016  0.5989111
H52 H 1.0  0.4802537  0.4828873  0.6011052
H52 H 1.0  0.5048442  0.4820064  0.5800737
H52 H 1.0  0.5108092  0.4782737  0.5786755
H52 H 1.0  0.5057754  0.4724149  0.5718270
H52 H 1.0  0.5057373  0.4793846  0.5701283
H52 H 1.0  0.4949485  0.4430057  0.6018397
H52 H 1.0  0.4979727  0.4382521  0.5973994
H52 H 1.0  0.4857229  0.4849283  0.6082126
H52 H 1.0  0.4829997  0.4827541  0.6144832
H52 H 1.0  0.4918336  0.4680680  0.6081409
H52 H 1.0  0.4791597  0.4842316  0.5765198
H52 H 1.0  0.4856941  0.4471351  0.5741355
H52 H 1.0  0.4683974  0.4613418  0.6045293
N52 N 1.0  0.5050255  0.4735389  0.5828876
N52 N 1.0  0.4980665  0.4767706  0.5729460
N52 N 1.0  0.4926720  0.4435545  0.5932279
N52 N 1.0  0.4803335  0.4778180  0.6079915
N52 N 1.0  0.4927324  0.4764247  0.6065659
N52 N 1.0  0.4809722  0.4578336  0.5646228
N52 N 1.0  0.4776115  0.4478325  0.5714317
N52 N 1.0  0.4619989  0.4604440  0.5989278
N52 N 1.0  0.5003845  0.4520666  0.5983011
N52 N 1.0  0.4716228  0.4812645  0.5737781
N52 N 1.0  0.4665577  0.4491550  0.5958481
N52 N 1.0  0.4669727  0.4830262  0.5853090
C53 C 1.0  0.3303415  0.5271403  0.4700486
C53 C 1.0  0.3117012  0.5345854  0.4325979
C53 C 1.0  0.3079248  0.5729335  0.4470481
C53 C 1.0  0.3447056  0.5544841  0.4470229
C53 C 1.0  0.3163287  0.5530293  0.4769322
C53 C 1.0  0.3057377  0.5595910  0.4428003
C53 C 1.0  0.3335376  0.5628222  0.4495937
C53 C 1.0  0.3243281  0.5381205  0.4379754
C53 C 1.0  0.3204183  0.5605982  0.4813477
C53 C 1.0  0.3051038  0.5692393  0.4426614
C53 C 1.0  0.3424019  0.5604280  0.4465620
C53 C 1.0  0.3180009  0.5346808  0.4315223
C53 C 1.0  0.3102765  0.5400983  0.4705652
C53 C 1.0  0.3005052  0.5474351  0.4512766
C53 C 1.0  0.3256296  0.5645919  0.4630594
C53 C 1.0  0.3303487  0.5342661  0.4519712
C53 C 1.0  0.3149966  0.5367682  0.4701727
C53 C 1.0  0.3025562  0.5430445  0.4480913
C53 C 1.0  0.3205876  0.5665825  0.4609985
C53 C 1.0  0.3342582  0.5385064  0.4525751
C53 C 1.0  0.3201920  0.5386332  0.4719502
C53 C 1.0  0.3056005  0.5439648  0.4432532
C53 C 1.0  0.3197184  0.5673561  0.4553262
C53 C 1.0  0.3349677  0.5425827  0.4485247
C53 C 1.0  0.3205937  0.5439778  0.4741412
C53 C 1.0  0.3066005  0.5494411  0.4416275
C53 C 1.0  0.3240364  0.5660666  0.4516766
C53 C 1.0  0.3316353  0.5423648  0.4437835
C53 C 1.0  0.3159593  0.5474335  0.4746001
C53 C 1.0  0.3046191  0.5539311  0.4446997
C53 C 1.0  0.3291278  0.5640709  0.4535792
C53 C 1.0  0.3276886  0.5381947  0.4430345
C53 C 1.0  0.3108411  0.5454270  0.4727816
C53 C 1.0  0.3015867  0.5528460  0.4495219
C53 C 1.0  0.3298439  0.5633496  0.4592887
C53 C 1.0  0.3270971  0.5341845  0.4471815
C53 C 1.0  0.3049190  0.5379386  0.4686872
C53 C 1.0  0.2972710  0.5465135  0.4563342
C53 C 1.0  0.3265979  0.5638078  0.4690043
C53 C 1.0  0.3296025  0.5299466  0.4561758
C53 C 1.0  0.2953460  0.5377847  0.4673323
C53 C 1.0  0.2924214  0.5414944  0.4630268
C53 C 1.0  0.3247555  0.5643177  0.4784830
C53 C 1.0  0.3315055  0.5248756  0.4641862
C53 C 1.0  0.3251595  0.5351564  0.4715968
C53 C 1.0  0.3076222  0.5392263  0.4400360
C53 C 1.0  0.3143786  0.5694935  0.4533749
C53 C 1.0  0.3391488  0.5469140  0.4493298
H53 H 1.0  0.3339005  0.5295812  0.4714309
H53 H 1.0  0.3301228  0.5236683  0.4729236
H53 H 1.0  0.3106329  0.5307852  0.4348226
H53 H 1.0  0.3095621  0.5342578  0.4286377
H53 H 1.0  0.3051663  0.5733715  0.4506162
H53 H 1.0  0.3083389  0.5771055  0.4453765
H53 H 1.0  0.3465721  0.5539288  0.4511150
H53 H 1.0  0.3481234  0.5540270  0.4441116
H53 H 1.0  0.3125617  0.5554625  0.4765569
H53 H 1.0  0.3085795  0.5598675  0.4393225
H53 H 1.0  0.3322747  0.5630443  0.4452800
H53 H 1.0  0.3248132  0.5417478  0.4353569
H53 H 1.0  0.3163432  0.5625541  0.4810289
H53 H 1.0  0.3213104  0.5604777  0.4857702
H53 H 1.0  0.3077439  0.5690207  0.4389846
H53 H 1.0  0.3013276  0.5712779  0.4412642
H53 H 1.0  0.3407767  0.5610699  0.4423806
H53 H 1.0  0.3458285  0.5633409  0.4469397
H53 H 1.0  0.3190318  0.5383457  0.4290643
H53 H 1.0  0.3190727  0.5311740  0.4288915
H53 H 1.0  0.3146601  0.5326356  0.4684786
H53 H 1.0  0.3017284  0.5388501  0.4494262
H53 H 1.0  0.3173140  0.5675545  0.4638964
H53 H 1.0  0.3367882  0.5385878  0.4562701
H53 H 1.0  0.3245624  0.5455065  0.4755450
H53 H 1.0  0.3089492  0.5501778  0.4378857
H53 H 1.0  0.3233892  0.5666609  0.4472850
H53 H 1.0  0.3321689  0.5455042  0.4406341
H53 H 1.0  0.3072031  0.5480198  0.4730990
H53 H 1.0  0.3000408  0.5563029  0.4519129
H53 H 1.0  0.3337752  0.5618107  0.4607845
H53 H 1.0  0.3240531  0.5309470  0.4466224
H53 H 1.0  0.3051413  0.5339755  0.4665672
H53 H 1.0  0.2963944  0.5502415  0.4586970
H53 H 1.0  0.3304666  0.5617407  0.4700097
H53 H 1.0  0.3260841  0.5272333  0.4554625
H53 H 1.0  0.2960064  0.5336732  0.4655445
H53 H 1.0  0.2925412  0.5371095  0.4708030
H53 H 1.0  0.2915196  0.5455192  0.4649039
H53 H 1.0  0.2883809  0.5397146  0.4620899
H53 H 1.0  0.3288686  0.5624976  0.4790354
H53 H 1.0  0.3249305  0.5682711  0.4806528
H53 H 1.0  0.3280651  0.5222160  0.4629120
H53 H 1.0  0.3350870  0.5221360  0.4643786
H53 H 1.0  0.3289991  0.5372755  0.4726049
H53 H 1.0  0.3070347  0.5352319  0.4420239
H53 H 1.0  0.3112159  0.5698114  0.4565605
H53 H 1.0  0.3410663  0.5469258  0.4534008
N53 N 1.0  0.3003332  0.5404343  0.4694455
N53 N 1.0  0.2955802  0.5417667  0.4578981
N53 N 1.0  0.3232373  0.5653964  0.4727480
N53 N 1.0  0.3327762  0.5293491  0.4603476
N53 N 1.0  0.3250688  0.5300596  0.4702368
N53 N 1.0  0.3035892  0.5638855  0.4449861
N53 N 1.0  0.3134418  0.5708941  0.4483754
N53 N 1.0  0.3404897  0.5504098  0.4456128
N53 N 1.0  0.3206673  0.5549563  0.4792345
N53 N 1.0  0.3098848  0.5396659  0.4352902
N53 N 1.0  0.3384717  0.5615788  0.4509876
N53 N 1.0  0.3210879  0.5341652  0.4366764
C54 C 1.0  0.6277334  0.4658891  0.6734519
C54 C 1.0  0.6583544  0.4920179  0.6870561
C54 C 1.0  0.6522188  0.4733037  0.7231919
C54 C 1.0  0.6594564  0.4509502  0.6894110
C54 C 1.0  0.6227426  0.4637599  0.7031933
C54 C 1.0  0.6525594  0.4824048  0.7123335
C54 C 1.0  0.6554841  0.4556086  0.7021929
C54 C 1.0  0.6580129  0.4781058  0.6843754
C54 C 1.0  0.6215633  0.4555041  0.7080881
C54 C 1.0  0.6546093  0.4788451  0.7210878
C54 C 1.0  0.6604814  0.4504716  0.6957015
C54 C 1.0  0.6613002  0.4871946  0.6840711
C54 C 1.0  0.6239535  0.4766564  0.6944414
C54 C 1.0  0.6404401  0.4887541  0.7046000
C54 C 1.0  0.6409766  0.4563314  0.7081933
C54 C 1.0  0.6460450  0.4695784  0.6788043
C54 C 1.0  0.6250319  0.4743454  0.6892433
C54 C 1.0  0.6430562  0.4901362  0.6996125
C54 C 1.0  0.6417788  0.4603970  0.7122503
C54 C 1.0  0.6476119  0.4643194  0.6806796
C54 C 1.0  0.6253845  0.4686077  0.6884788
C54 C 1.0  0.6486720  0.4890428  0.6987235
C54 C 1.0  0.6469373  0.4628982  0.7130650
C54 C 1.0  0.6524750  0.4635012  0.6837137
C54 C 1.0  0.6246494  0.4651698  0.6930796
C54 C 1.0  0.6516848  0.4864807  0.7029653
C54 C 1.0  0.6513574  0.4612597  0.7096878
C54 C 1.0  0.6557994  0.4681066  0.6848843
C54 C 1.0  0.6235632  0.4673317  0.6983499
C54 C 1.0  0.6492165  0.4850410  0.7080011
C54 C 1.0  0.6507158  0.4572148  0.7055949
C54 C 1.0  0.6543710  0.4734202  0.6830811
C54 C 1.0  0.6232413  0.4730817  0.6989515
C54 C 1.0  0.6435830  0.4862011  0.7087391
C54 C 1.0  0.6454875  0.4548032  0.7049011
C54 C 1.0  0.6494689  0.4740769  0.6800532
C54 C 1.0  0.6235799  0.4826912  0.6950203
C54 C 1.0  0.6345626  0.4899224  0.7055896
C54 C 1.0  0.6355937  0.4536515  0.7073353
C54 C 1.0  0.6409743  0.4704733  0.6755821
C54 C 1.0  0.6218709  0.4911405  0.6994012
C54 C 1.0  0.6257776  0.4935650  0.7038410
C54 C 1.0  0.6263603  0.4514110  0.7091313
C54 C 1.0  0.6330242  0.4680897  0.6706206
C54 C 1.0  0.6264703  0.4661413  0.6830357
C54 C 1.0  0.6512325  0.4906100  0.6934434
C54 C 1.0  0.6475790  0.4671050  0.7173988
C54 C 1.0  0.6539587  0.4579047  0.6855487
H54 H 1.0  0.6280774  0.4613988  0.6739560
H54 H 1.0  0.6242418  0.4664832  0.6706547
H54 H 1.0  0.6551333  0.4936946  0.6843459
H54 H 1.0  0.6612966  0.4953968  0.6875978
H54 H 1.0  0.6481648  0.4740542  0.7250722
H54 H 1.0  0.6548088  0.4717997  0.7265685
H54 H 1.0  0.6561151  0.4481247  0.6882323
H54 H 1.0  0.6630995  0.4494203  0.6872308
H54 H 1.0  0.6224706  0.4659575  0.7071111
H54 H 1.0  0.6567118  0.4812461  0.7110441
H54 H 1.0  0.6591426  0.4581629  0.7027796
H54 H 1.0  0.6613825  0.4771301  0.6871939
H54 H 1.0  0.6210400  0.4581386  0.7117377
H54 H 1.0  0.6177129  0.4531707  0.7077734
H54 H 1.0  0.6587758  0.4781387  0.7194512
H54 H 1.0  0.6551947  0.4816007  0.7246137
H54 H 1.0  0.6639983  0.4530948  0.6968361
H54 H 1.0  0.6618189  0.4462630  0.6966333
H54 H 1.0  0.6646964  0.4856939  0.6866691
H54 H 1.0  0.6632967  0.4887970  0.6803544
H54 H 1.0  0.6255924  0.4770250  0.6856983
H54 H 1.0  0.6406467  0.4921159  0.6963976
H54 H 1.0  0.6383052  0.4615927  0.7148123
H54 H 1.0  0.6449811  0.4608233  0.6797219
H54 H 1.0  0.6248989  0.4607250  0.6925889
H54 H 1.0  0.6560317  0.4856291  0.7023023
H54 H 1.0  0.6553580  0.4631770  0.7103023
H54 H 1.0  0.6595687  0.4674981  0.6872257
H54 H 1.0  0.6224020  0.4748462  0.7029815
H54 H 1.0  0.6416526  0.4850998  0.7126272
H54 H 1.0  0.6449679  0.4516692  0.7017439
H54 H 1.0  0.6483453  0.4781774  0.6786448
H54 H 1.0  0.6247430  0.4849974  0.6913354
H54 H 1.0  0.6329227  0.4881647  0.7093936
H54 H 1.0  0.6353933  0.4509782  0.7037209
H54 H 1.0  0.6399633  0.4747972  0.6748528
H54 H 1.0  0.6228279  0.4930256  0.6953928
H54 H 1.0  0.6176489  0.4924421  0.7003230
H54 H 1.0  0.6246449  0.4918822  0.7078933
H54 H 1.0  0.6250185  0.4980021  0.7041688
H54 H 1.0  0.6267086  0.4485998  0.7055941
H54 H 1.0  0.6252705  0.4487635  0.7126200
H54 H 1.0  0.6325684  0.4725357  0.6698733
H54 H 1.0  0.6333417  0.4662443  0.6665141
H54 H 1.0  0.6271763  0.4616977  0.6831049
H54 H 1.0  0.6483353  0.4920625  0.6903211
H54 H 1.0  0.6437294  0.4683822  0.7193483
H54 H 1.0  0.6507768  0.4548021  0.6848417
N54 N 1.0  0.6220207  0.4851126  0.6994406
N54 N 1.0  0.6315555  0.4927634  0.7023149
N54 N 1.0  0.6314450  0.4543389  0.7105211
N54 N 1.0  0.6379500  0.4665605  0.6737446
N54 N 1.0  0.6265850  0.4689071  0.6785443
N54 N 1.0  0.6508183  0.4815172  0.7172343
N54 N 1.0  0.6522309  0.4691420  0.7188286
N54 N 1.0  0.6585790  0.4566911  0.6877881
N54 N 1.0  0.6223603  0.4585049  0.7029190
N54 N 1.0  0.6564180  0.4903312  0.6925119
N54 N 1.0  0.6554306  0.4515607  0.6988097
N54 N 1.0  0.6573573  0.4829514  0.6823953
C55 C 1.0  0.6516923  0.4937371  0.6311838
C55 C 1.0  0.6208620  0.4672912  0.6187114
C55 C 1.0  0.6039330  0.4769360  0.6549610
C55 C 1.0  0.6154942  0.5067533  0.6290673
C55 C 1.0  0.6387211  0.4887765  0.6580377
C55 C 1.0  0.6105163  0.4705583  0.6441521
C55 C 1.0  0.6118413  0.4990832  0.6404112
C55 C 1.0  0.6216056  0.4813961  0.6198736
C55 C 1.0  0.6362777  0.4956210  0.6644167
C55 C 1.0  0.6035917  0.4721811  0.6507039
C55 C 1.0  0.6110438  0.5058687  0.6335686
C55 C 1.0  0.6197770  0.4728464  0.6157424
C55 C 1.0  0.6436835  0.4782922  0.6475575
C55 C 1.0  0.6253240  0.4653302  0.6435228
C55 C 1.0  0.6203742  0.4960725  0.6532612
C55 C 1.0  0.6339280  0.4901517  0.6241731
C55 C 1.0  0.6455773  0.4817809  0.6433426
C55 C 1.0  0.6261194  0.4652830  0.6377787
C55 C 1.0  0.6177213  0.4912593  0.6551124
C55 C 1.0  0.6311782  0.4949444  0.6259329
C55 C 1.0  0.6452860  0.4875537  0.6438109
C55 C 1.0  0.6219398  0.4669162  0.6341200
C55 C 1.0  0.6132221  0.4889844  0.6522643
C55 C 1.0  0.6254072  0.4953767  0.6257466
C55 C 1.0  0.6430124  0.4898105  0.6486343
C55 C 1.0  0.6168661  0.4686495  0.6363304
C55 C 1.0  0.6113944  0.4916294  0.6474382
C55 C 1.0  0.6223688  0.4908553  0.6237573
C55 C 1.0  0.6410726  0.4864500  0.6529439
C55 C 1.0  0.6159177  0.4687517  0.6420414
C55 C 1.0  0.6139377  0.4964412  0.6454624
C55 C 1.0  0.6249684  0.4860023  0.6219637
C55 C 1.0  0.6414324  0.4807039  0.6523265
C55 C 1.0  0.6202026  0.4670864  0.6455758
C55 C 1.0  0.6184322  0.4985971  0.6484261
C55 C 1.0  0.6307553  0.4857231  0.6222129
C55 C 1.0  0.6441202  0.4722710  0.6468884
C55 C 1.0  0.6296666  0.4635842  0.6473935
C55 C 1.0  0.6250682  0.4985161  0.6562426
C55 C 1.0  0.6399817  0.4896736  0.6243117
C55 C 1.0  0.6436747  0.4629581  0.6494525
C55 C 1.0  0.6381357  0.4598585  0.6502034
C55 C 1.0  0.6314429  0.4996808  0.6634196
C55 C 1.0  0.6491333  0.4925846  0.6254415
C55 C 1.0  0.6473011  0.4912492  0.6394322
C55 C 1.0  0.6229612  0.4667512  0.6281349
C55 C 1.0  0.6105543  0.4839610  0.6543947
C55 C 1.0  0.6227228  0.5005011  0.6275969
H55 H 1.0  0.6507820  0.4980109  0.6323841
H55 H 1.0  0.6561877  0.4935597  0.6308263
H55 H 1.0  0.6251688  0.4660598  0.6180283
H55 H 1.0  0.6184007  0.4640786  0.6167144
H55 H 1.0  0.6062435  0.4755157  0.6585911
H55 H 1.0  0.5997778  0.4778079  0.6564926
H55 H 1.0  0.6186865  0.5095452  0.6306646
H55 H 1.0  0.6136314  0.5089718  0.6256070
H55 H 1.0  0.6368853  0.4857396  0.6608053
H55 H 1.0  0.6077583  0.4722488  0.6410243
H55 H 1.0  0.6087048  0.4967093  0.6382251
H55 H 1.0  0.6171690  0.4819315  0.6204022
H55 H 1.0  0.6348335  0.4922033  0.6670181
H55 H 1.0  0.6394339  0.4977063  0.6668783
H55 H 1.0  0.6010538  0.4735111  0.6471929
H55 H 1.0  0.6013185  0.4687467  0.6525492
H55 H 1.0  0.6077172  0.5032949  0.6318814
H55 H 1.0  0.6090980  0.5098379  0.6344790
H55 H 1.0  0.6154039  0.4739437  0.6161980
H55 H 1.0  0.6203749  0.4722579  0.6113081
H55 H 1.0  0.6473363  0.4800119  0.6396227
H55 H 1.0  0.6300711  0.4639241  0.6361668
H55 H 1.0  0.6192029  0.4892908  0.6588527
H55 H 1.0  0.6336117  0.4983852  0.6274494
H55 H 1.0  0.6427484  0.4942581  0.6490909
H55 H 1.0  0.6136161  0.4699132  0.6335195
H55 H 1.0  0.6079133  0.4898909  0.6452206
H55 H 1.0  0.6179037  0.4911676  0.6235991
H55 H 1.0  0.6399646  0.4780253  0.6556022
H55 H 1.0  0.6194914  0.4671536  0.6499970
H55 H 1.0  0.6204132  0.5023207  0.6469193
H55 H 1.0  0.6327885  0.4819805  0.6208274
H55 H 1.0  0.6454364  0.4709362  0.6427974
H55 H 1.0  0.6287151  0.4643277  0.6517284
H55 H 1.0  0.6270825  0.5019159  0.6540896
H55 H 1.0  0.6415537  0.4855682  0.6233500
H55 H 1.0  0.6453115  0.4620919  0.6453165
H55 H 1.0  0.6467094  0.4612069  0.6522973
H55 H 1.0  0.6366331  0.4605065  0.6544293
H55 H 1.0  0.6389092  0.4554215  0.6499098
H55 H 1.0  0.6329532  0.5032334  0.6610459
H55 H 1.0  0.6301520  0.5013965  0.6673892
H55 H 1.0  0.6502699  0.4884011  0.6241222
H55 H 1.0  0.6510659  0.4953245  0.6224203
H55 H 1.0  0.6463450  0.4955996  0.6400718
H55 H 1.0  0.6272197  0.4658519  0.6269910
H55 H 1.0  0.6126982  0.4820265  0.6578462
H55 H 1.0  0.6254955  0.5034665  0.6295383
N55 N 1.0  0.6430706  0.4688185  0.6507370
N55 N 1.0  0.6342074  0.4613623  0.6458833
N55 N 1.0  0.6267099  0.4968567  0.6609738
N55 N 1.0  0.6432058  0.4936918  0.6254485
N55 N 1.0  0.6499697  0.4895803  0.6351980
N55 N 1.0  0.6090909  0.4702022  0.6492194
N55 N 1.0  0.6060853  0.4819653  0.6524249
N55 N 1.0  0.6175723  0.5014807  0.6270077
N55 N 1.0  0.6387901  0.4939213  0.6592053
N55 N 1.0  0.6192203  0.4675739  0.6245066
N55 N 1.0  0.6134992  0.5037768  0.6386630
N55 N 1.0  0.6236368  0.4770888  0.6176037
C56 C 1.0  0.3515184  0.5106450  0.5902040
C56 C 1.0  0.3459594  0.4838055  0.6226723
C56 C 1.0  0.3060588  0.4921730  0.6170519
C56 C 1.0  0.3291252  0.4796739  0.5853512
C56 C 1.0  0.3233806  0.5185353  0.5979504
C56 C 1.0  0.3193866  0.4914270  0.6218126
C56 C 1.0  0.3191364  0.4853223  0.5936685
C56 C 1.0  0.3435499  0.4827504  0.6087463
C56 C 1.0  0.3159717  0.5195563  0.5918206
C56 C 1.0  0.3098186  0.4900265  0.6217535
C56 C 1.0  0.3230186  0.4792780  0.5871958
C56 C 1.0  0.3468267  0.4801870  0.6174755
C56 C 1.0  0.3360292  0.5174506  0.6070727
C56 C 1.0  0.3296952  0.5031391  0.6236986
C56 C 1.0  0.3148111  0.5003893  0.5947966
C56 C 1.0  0.3465569  0.4933485  0.5975381
C56 C 1.0  0.3399812  0.5156526  0.6032423
C56 C 1.0  0.3346529  0.5001342  0.6235533
C56 C 1.0  0.3124138  0.5003441  0.6000770
C56 C 1.0  0.3428341  0.4915708  0.5934626
C56 C 1.0  0.3386350  0.5147640  0.5976720
C56 C 1.0  0.3347019  0.4943868  0.6228546
C56 C 1.0  0.3121807  0.4955159  0.6032652
C56 C 1.0  0.3393753  0.4870022  0.5942931
C56 C 1.0  0.3331775  0.5156992  0.5959785
C56 C 1.0  0.3296280  0.4916393  0.6222716
C56 C 1.0  0.3144399  0.4906497  0.6010644
C56 C 1.0  0.3396846  0.4841977  0.5993598
C56 C 1.0  0.3291058  0.5175006  0.5996942
C56 C 1.0  0.3245944  0.4944981  0.6223964
C56 C 1.0  0.3168669  0.4905337  0.5958088
C56 C 1.0  0.3433497  0.4858501  0.6035267
C56 C 1.0  0.3306062  0.5183428  0.6052230
C56 C 1.0  0.3247111  0.5002525  0.6231031
C56 C 1.0  0.3170238  0.4954508  0.5927381
C56 C 1.0  0.3467482  0.4904450  0.6025435
C56 C 1.0  0.3376553  0.5183644  0.6128533
C56 C 1.0  0.3295972  0.5091624  0.6244727
C56 C 1.0  0.3150368  0.5054211  0.5914018
C56 C 1.0  0.3502328  0.4981093  0.5966908
C56 C 1.0  0.3366857  0.5211931  0.6220490
C56 C 1.0  0.3331328  0.5179793  0.6262798
C56 C 1.0  0.3132127  0.5145828  0.5889042
C56 C 1.0  0.3545690  0.5052800  0.5918658
C56 C 1.0  0.3427600  0.5129205  0.5936129
C56 C 1.0  0.3400020  0.4914213  0.6227743
C56 C 1.0  0.3095866  0.4956701  0.6087550
C56 C 1.0  0.3355763  0.4852758  0.5898799
H56 H 1.0  0.3494321  0.5099975  0.5862336
H56 H 1.0  0.3545811  0.5138609  0.5893999
H56 H 1.0  0.3493059  0.4868490  0.6229369
H56 H 1.0  0.3464469  0.4812160  0.6263361
H56 H 1.0  0.3048549  0.4964486  0.6179485
H56 H 1.0  0.3021963  0.4898388  0.6171081
H56 H 1.0  0.3294557  0.4826366  0.5819380
H56 H 1.0  0.3303611  0.4757119  0.5835788
H56 H 1.0  0.3205259  0.5193909  0.6013224
H56 H 1.0  0.3198879  0.4870830  0.6207511
H56 H 1.0  0.3192394  0.4819615  0.5966597
H56 H 1.0  0.3403406  0.4796271  0.6091888
H56 H 1.0  0.3135395  0.5206678  0.5954788
H56 H 1.0  0.3157068  0.5231535  0.5891078
H56 H 1.0  0.3108031  0.4856685  0.6209948
H56 H 1.0  0.3074671  0.4900358  0.6256056
H56 H 1.0  0.3226451  0.4761204  0.5904249
H56 H 1.0  0.3205641  0.4777129  0.5837468
H56 H 1.0  0.3436349  0.4769723  0.6173554
H56 H 1.0  0.3507209  0.4779470  0.6179057
H56 H 1.0  0.3441976  0.5149403  0.6045750
H56 H 1.0  0.3385208  0.5023446  0.6240164
H56 H 1.0  0.3106915  0.5041513  0.6016890
H56 H 1.0  0.3426712  0.4937987  0.5895804
H56 H 1.0  0.3320416  0.5150450  0.5916959
H56 H 1.0  0.3296405  0.4871928  0.6217346
H56 H 1.0  0.3142674  0.4869017  0.6035100
H56 H 1.0  0.3370224  0.4806577  0.6000240
H56 H 1.0  0.3275328  0.5197378  0.6081670
H56 H 1.0  0.3208301  0.5024851  0.6232063
H56 H 1.0  0.3188927  0.4953847  0.5886683
H56 H 1.0  0.3495939  0.4917395  0.6057508
H56 H 1.0  0.3418277  0.5170102  0.6138571
H56 H 1.0  0.3255417  0.5110456  0.6239678
H56 H 1.0  0.3174731  0.5050275  0.5876387
H56 H 1.0  0.3525165  0.4993811  0.6003537
H56 H 1.0  0.3410248  0.5199757  0.6225256
H56 H 1.0  0.3365827  0.5255789  0.6231088
H56 H 1.0  0.3288368  0.5193916  0.6259873
H56 H 1.0  0.3344534  0.5191210  0.6304420
H56 H 1.0  0.3154898  0.5136423  0.5851007
H56 H 1.0  0.3090971  0.5158164  0.5875227
H56 H 1.0  0.3568741  0.5060093  0.5956983
H56 H 1.0  0.3577215  0.5043878  0.5887618
H56 H 1.0  0.3410705  0.5118725  0.5895760
H56 H 1.0  0.3436307  0.4940826  0.6227238
H56 H 1.0  0.3084906  0.4997924  0.6101891
H56 H 1.0  0.3353577  0.4881077  0.5863895
N56 N 1.0  0.3345012  0.5205665  0.6164638
N56 N 1.0  0.3338679  0.5120278  0.6256507
N56 N 1.0  0.3125999  0.5099221  0.5926806
N56 N 1.0  0.3507699  0.5006018  0.5920721
N56 N 1.0  0.3479204  0.5125580  0.5946487
N56 N 1.0  0.3146239  0.4935949  0.6224863
N56 N 1.0  0.3086508  0.4913713  0.6116670
N56 N 1.0  0.3327353  0.4808331  0.5900401
N56 N 1.0  0.3217998  0.5184652  0.5929172
N56 N 1.0  0.3404095  0.4861612  0.6227717
N56 N 1.0  0.3208594  0.4846973  0.5887212
N56 N 1.0  0.3471601  0.4835806  0.6125024
C57 C 1.0  0.5277982  0.6869576  0.6054227
C57 C 1.0  0.5318373  0.6500263  0.5848019
C57 C 1.0  0.5602623  0.6421301  0.6134958
C57 C 1.0  0.5224867  0.6540139  0.6246766
C57 C 1.0  0.5546634  0.6784646  0.6163831
C57 C 1.0  0.5533405  0.6453225  0.6015482
C57 C 1.0  0.5363560  0.6511636  0.6240612
C57 C 1.0  0.5260695  0.6535545  0.5972573
C57 C 1.0  0.5571691  0.6785398  0.6257226
C57 C 1.0  0.5588292  0.6401416  0.6075933
C57 C 1.0  0.5271882  0.6503828  0.6270350
C57 C 1.0  0.5266700  0.6494547  0.5885201
C57 C 1.0  0.5501117  0.6793966  0.6014568
C57 C 1.0  0.5541581  0.6585414  0.5930871
C57 C 1.0  0.5483949  0.6612139  0.6250883
C57 C 1.0  0.5247204  0.6678552  0.6036337
C57 C 1.0  0.5446129  0.6810913  0.6021009
C57 C 1.0  0.5490908  0.6582432  0.5902829
C57 C 1.0  0.5525137  0.6581074  0.6224393
C57 C 1.0  0.5241839  0.6664064  0.6092231
C57 C 1.0  0.5422910  0.6819588  0.6073436
C57 C 1.0  0.5454258  0.6538348  0.5910931
C57 C 1.0  0.5514472  0.6528202  0.6203326
C57 C 1.0  0.5242531  0.6608797  0.6109483
C57 C 1.0  0.5456104  0.6810671  0.6120034
C57 C 1.0  0.5469200  0.6496619  0.5948333
C57 C 1.0  0.5460986  0.6506539  0.6209053
C57 C 1.0  0.5248992  0.6567475  0.6069309
C57 C 1.0  0.5511345  0.6793689  0.6115232
C57 C 1.0  0.5519437  0.6498165  0.5977080
C57 C 1.0  0.5418798  0.6536314  0.6235247
C57 C 1.0  0.5254464  0.6580339  0.6013119
C57 C 1.0  0.5533078  0.6785450  0.6062198
C57 C 1.0  0.5555071  0.6542979  0.5967885
C57 C 1.0  0.5431047  0.6589134  0.6255819
C57 C 1.0  0.5253580  0.6636159  0.5997423
C57 C 1.0  0.5523651  0.6785867  0.5958747
C57 C 1.0  0.5580501  0.6631255  0.5922341
C57 C 1.0  0.5494828  0.6667447  0.6273510
C57 C 1.0  0.5246097  0.6736376  0.6017773
C57 C 1.0  0.5590869  0.6769145  0.5891276
C57 C 1.0  0.5616441  0.6711341  0.5881783
C57 C 1.0  0.5547267  0.6744353  0.6299700
C57 C 1.0  0.5235146  0.6832175  0.6025047
C57 C 1.0  0.5365410  0.6837785  0.6080620
C57 C 1.0  0.5401865  0.6536886  0.5880240
C57 C 1.0  0.5559118  0.6497120  0.6176313
C57 C 1.0  0.5236325  0.6595717  0.6168469
H57 H 1.0  0.5268794  0.6870864  0.6098582
H57 H 1.0  0.5272281  0.6911996  0.6039911
H57 H 1.0  0.5314994  0.6538322  0.5823662
H57 H 1.0  0.5318085  0.6466908  0.5817620
H57 H 1.0  0.5639427  0.6447679  0.6133212
H57 H 1.0  0.5615032  0.6385607  0.6159638
H57 H 1.0  0.5223107  0.6579041  0.6269945
H57 H 1.0  0.5185401  0.6519865  0.6255015
H57 H 1.0  0.5586749  0.6766427  0.6154665
H57 H 1.0  0.5500049  0.6423949  0.6022908
H57 H 1.0  0.5358128  0.6472958  0.6218257
H57 H 1.0  0.5266141  0.6494667  0.5990582
H57 H 1.0  0.5611870  0.6769952  0.6243070
H57 H 1.0  0.5580897  0.6824241  0.6278282
H57 H 1.0  0.5553134  0.6372897  0.6078000
H57 H 1.0  0.5622562  0.6376544  0.6060320
H57 H 1.0  0.5271916  0.6463865  0.6248979
H57 H 1.0  0.5262397  0.6494023  0.6313371
H57 H 1.0  0.5268778  0.6455181  0.5907555
H57 H 1.0  0.5230228  0.6491072  0.5858850
H57 H 1.0  0.5420660  0.6817791  0.5984812
H57 H 1.0  0.5480273  0.6615117  0.5874113
H57 H 1.0  0.5566151  0.6598641  0.6220492
H57 H 1.0  0.5236852  0.6696685  0.6122514
H57 H 1.0  0.5439085  0.6817148  0.6160952
H57 H 1.0  0.5441029  0.6462392  0.5954731
H57 H 1.0  0.5452509  0.6465645  0.6192876
H57 H 1.0  0.5249512  0.6524647  0.6082404
H57 H 1.0  0.5575654  0.6772379  0.6057464
H57 H 1.0  0.5594002  0.6544376  0.5989980
H57 H 1.0  0.5398583  0.6612341  0.6276156
H57 H 1.0  0.5257758  0.6646349  0.5954010
H57 H 1.0  0.5493199  0.6788587  0.5925727
H57 H 1.0  0.5615633  0.6631418  0.5950459
H57 H 1.0  0.5458227  0.6689190  0.6288096
H57 H 1.0  0.5256067  0.6742227  0.5974283
H57 H 1.0  0.5557543  0.6775740  0.5861283
H57 H 1.0  0.5621825  0.6800459  0.5881375
H57 H 1.0  0.5651493  0.6705807  0.5909968
H57 H 1.0  0.5634450  0.6710102  0.5840416
H57 H 1.0  0.5508388  0.6761105  0.6315868
H57 H 1.0  0.5574821  0.6742356  0.6335388
H57 H 1.0  0.5242689  0.6833020  0.5980373
H57 H 1.0  0.5194153  0.6850316  0.6030288
H57 H 1.0  0.5350982  0.6837739  0.6123243
H57 H 1.0  0.5392902  0.6574242  0.5856799
H57 H 1.0  0.5596938  0.6520613  0.6169766
H57 H 1.0  0.5237069  0.6631520  0.6195721
N57 N 1.0  0.5574617  0.6776464  0.5948879
N57 N 1.0  0.5574426  0.6668227  0.5885194
N57 N 1.0  0.5542923  0.6688954  0.6276292
N57 N 1.0  0.5234431  0.6776995  0.6049353
N57 N 1.0  0.5334269  0.6852683  0.6040722
N57 N 1.0  0.5580555  0.6448136  0.6038603
N57 N 1.0  0.5554788  0.6446671  0.6161493
N57 N 1.0  0.5230408  0.6546706  0.6187081
N57 N 1.0  0.5532261  0.6796932  0.6213087
N57 N 1.0  0.5369015  0.6495602  0.5880419
N57 N 1.0  0.5324601  0.6533064  0.6269011
N57 N 1.0  0.5259825  0.6543049  0.5920361
C58 C 1.0  0.4096415  0.5174923  0.5377921
C58 C 1.0  0.3687061  0.5278853  0.5424540
C58 C 1.0  0.3762978  0.5538678  0.5114546
C58 C 1.0  0.3858337  0.5140149  0.5077034
C58 C 1.0  0.4098594  0.5438593  0.5230021
C58 C 1.0  0.3737671  0.5479142  0.5240642
C58 C 1.0  0.3850179  0.5281076  0.5064416
C58 C 1.0  0.3757326  0.5204780  0.5326248
C58 C 1.0  0.4137697  0.5453480  0.5142840
C58 C 1.0  0.3720694  0.5532986  0.5162132
C58 C 1.0  0.3840697  0.5188296  0.5038879
C58 C 1.0  0.3688110  0.5224572  0.5390809
C58 C 1.0  0.4044944  0.5408187  0.5373672
C58 C 1.0  0.3828546  0.5480888  0.5368855
C58 C 1.0  0.3963708  0.5387378  0.5087019
C58 C 1.0  0.3910166  0.5168343  0.5322915
C58 C 1.0  0.4054843  0.5351245  0.5377147
C58 C 1.0  0.3807976  0.5434110  0.5396272
C58 C 1.0  0.3931392  0.5434409  0.5097363
C58 C 1.0  0.3916901  0.5158855  0.5266104
C58 C 1.0  0.4078912  0.5321823  0.5333352
C58 C 1.0  0.3765229  0.5402123  0.5373870
C58 C 1.0  0.3873531  0.5432155  0.5097116
C58 C 1.0  0.3872764  0.5164084  0.5228994
C58 C 1.0  0.4092927  0.5350759  0.5285196
C58 C 1.0  0.3743081  0.5417762  0.5322603
C58 C 1.0  0.3847993  0.5381209  0.5086386
C58 C 1.0  0.3820882  0.5179421  0.5249880
C58 C 1.0  0.4083644  0.5407783  0.5280183
C58 C 1.0  0.3762533  0.5464201  0.5294009
C58 C 1.0  0.3878871  0.5333369  0.5075874
C58 C 1.0  0.3812563  0.5189231  0.5306336
C58 C 1.0  0.4059531  0.5435752  0.5324782
C58 C 1.0  0.3805394  0.5495216  0.5317752
C58 C 1.0  0.3936731  0.5337245  0.5076473
C58 C 1.0  0.3857758  0.5183587  0.5342232
C58 C 1.0  0.4020039  0.5437223  0.5420853
C58 C 1.0  0.3873076  0.5514961  0.5392204
C58 C 1.0  0.4024414  0.5389400  0.5086749
C58 C 1.0  0.3956099  0.5162549  0.5362236
C58 C 1.0  0.3989422  0.5512611  0.5473100
C58 C 1.0  0.3936641  0.5545508  0.5458360
C58 C 1.0  0.4112313  0.5429622  0.5089252
C58 C 1.0  0.4045018  0.5139960  0.5392791
C58 C 1.0  0.4089867  0.5262178  0.5336754
C58 C 1.0  0.3744816  0.5353748  0.5404404
C58 C 1.0  0.3841510  0.5482659  0.5107751
C58 C 1.0  0.3881818  0.5153280  0.5169916
H58 H 1.0  0.4112760  0.5161053  0.5337995
H58 H 1.0  0.4129138  0.5165916  0.5407669
H58 H 1.0  0.3712389  0.5273692  0.5461757
H58 H 1.0  0.3645133  0.5285584  0.5439820
H58 H 1.0  0.3791883  0.5572186  0.5124298
H58 H 1.0  0.3741257  0.5552454  0.5077457
H58 H 1.0  0.3902363  0.5131513  0.5070647
H58 H 1.0  0.3837059  0.5102628  0.5063764
H58 H 1.0  0.4084342  0.5481275  0.5229363
H58 H 1.0  0.3708727  0.5448779  0.5224358
H58 H 1.0  0.3805613  0.5282496  0.5070512
H58 H 1.0  0.3727353  0.5212971  0.5293697
H58 H 1.0  0.4124140  0.5496429  0.5147844
H58 H 1.0  0.4182482  0.5455906  0.5137804
H58 H 1.0  0.3690186  0.5501316  0.5151176
H58 H 1.0  0.3697091  0.5571333  0.5165184
H58 H 1.0  0.3796118  0.5195159  0.5043284
H58 H 1.0  0.3846333  0.5175547  0.4995952
H58 H 1.0  0.3660648  0.5228807  0.5355010
H58 H 1.0  0.3669791  0.5191701  0.5415723
H58 H 1.0  0.4043958  0.5329086  0.5414519
H58 H 1.0  0.3825697  0.5422855  0.5435837
H58 H 1.0  0.3952034  0.5473314  0.5105505
H58 H 1.0  0.3957344  0.5147009  0.5250931
H58 H 1.0  0.4111605  0.5328918  0.5250845
H58 H 1.0  0.3709973  0.5393197  0.5305096
H58 H 1.0  0.3803251  0.5379228  0.5086098
H58 H 1.0  0.3786574  0.5183484  0.5221377
H58 H 1.0  0.4052007  0.5479807  0.5321878
H58 H 1.0  0.3820582  0.5531200  0.5295838
H58 H 1.0  0.3960829  0.5300380  0.5068330
H58 H 1.0  0.3851554  0.5191089  0.5385950
H58 H 1.0  0.4005797  0.5410286  0.5453968
H58 H 1.0  0.3888820  0.5546703  0.5364464
H58 H 1.0  0.4044426  0.5349218  0.5083571
H58 H 1.0  0.3946734  0.5176279  0.5404055
H58 H 1.0  0.3979439  0.5482073  0.5505059
H58 H 1.0  0.4018963  0.5540629  0.5492574
H58 H 1.0  0.3947177  0.5577819  0.5428382
H58 H 1.0  0.3922742  0.5567772  0.5495080
H58 H 1.0  0.4128006  0.5387597  0.5082824
H58 H 1.0  0.4127787  0.5453334  0.5054107
H58 H 1.0  0.4030270  0.5151992  0.5433914
H58 H 1.0  0.4057608  0.5096832  0.5397084
H58 H 1.0  0.4103578  0.5243468  0.5298194
H58 H 1.0  0.3769024  0.5343056  0.5440803
H58 H 1.0  0.3866132  0.5518005  0.5120773
H58 H 1.0  0.3924886  0.5147047  0.5158452
N58 N 1.0  0.4015193  0.5489684  0.5423641
N58 N 1.0  0.3892255  0.5508601  0.5440942
N58 N 1.0  0.4052188  0.5434148  0.5089859
N58 N 1.0  0.4003379  0.5143050  0.5349284
N58 N 1.0  0.4084127  0.5233881  0.5380912
N58 N 1.0  0.3748497  0.5523884  0.5214861
N58 N 1.0  0.3789120  0.5485730  0.5102333
N58 N 1.0  0.3842956  0.5151117  0.5134299
N58 N 1.0  0.4126086  0.5417825  0.5190063
N58 N 1.0  0.3702242  0.5326022  0.5390179
N58 N 1.0  0.3874697  0.5237155  0.5048502
N58 N 1.0  0.3744648  0.5208525  0.5377320
C59 C 1.0  0.5914645  0.4147477  0.4407522
C59 C 1.0  0.6173629  0.4471932  0.4498073
C59 C 1.0  0.5980441  0.4467632  0.4861426
C59 C 1.0  0.6147715  0.4122121  0.4713229
C59 C 1.0  0.5765328  0.4260942  0.4644649
C59 C 1.0  0.6026785  0.4498021  0.4730990
C59 C 1.0  0.6070236  0.4218112  0.4783003
C59 C 1.0  0.6169962  0.4336633  0.4540093
C59 C 1.0  0.5731957  0.4209599  0.4719491
C59 C 1.0  0.6013824  0.4509190  0.4826165
C59 C 1.0  0.6135630  0.4148005  0.4770403
C59 C 1.0  0.6208084  0.4418677  0.4505943
C59 C 1.0  0.5815290  0.4335390  0.4516589
C59 C 1.0  0.5943746  0.4505808  0.4597784
C59 C 1.0  0.5914267  0.4237300  0.4780753
C59 C 1.0  0.6070763  0.4223493  0.4494734
C59 C 1.0  0.5841474  0.4292132  0.4488386
C59 C 1.0  0.5986180  0.4497637  0.4559112
C59 C 1.0  0.5910806  0.4292677  0.4797621
C59 C 1.0  0.6075472  0.4187429  0.4539901
C59 C 1.0  0.5843432  0.4238413  0.4510144
C59 C 1.0  0.6041124  0.4489663  0.4575538
C59 C 1.0  0.5958146  0.4323770  0.4809669
C59 C 1.0  0.6110218  0.4199223  0.4584691
C59 C 1.0  0.5818542  0.4228615  0.4561498
C59 C 1.0  0.6053212  0.4489771  0.4632259
C59 C 1.0  0.6009953  0.4298275  0.4804301
C59 C 1.0  0.6140593  0.4248615  0.4583734
C59 C 1.0  0.5791936  0.4270886  0.4590965
C59 C 1.0  0.6011961  0.4497808  0.4672087
C59 C 1.0  0.6015056  0.4243079  0.4787572
C59 C 1.0  0.6136975  0.4285637  0.4539361
C59 C 1.0  0.5790828  0.4323992  0.4567916
C59 C 1.0  0.5957409  0.4505655  0.4654052
C59 C 1.0  0.5966713  0.4213263  0.4775866
C59 C 1.0  0.6101732  0.4272409  0.4495249
C59 C 1.0  0.5813970  0.4390848  0.4491850
C59 C 1.0  0.5886057  0.4514638  0.4580965
C59 C 1.0  0.5864846  0.4204202  0.4768445
C59 C 1.0  0.6034762  0.4211294  0.4447357
C59 C 1.0  0.5788869  0.4483765  0.4482541
C59 C 1.0  0.5812098  0.4529638  0.4520505
C59 C 1.0  0.5770593  0.4183279  0.4763077
C59 C 1.0  0.5975405  0.4159221  0.4391541
C59 C 1.0  0.5870412  0.4192661  0.4480684
C59 C 1.0  0.6084158  0.4481715  0.4533418
C59 C 1.0  0.5952336  0.4381505  0.4827612
C59 C 1.0  0.6114051  0.4159913  0.4630833
H59 H 1.0  0.5913070  0.4110598  0.4433808
H59 H 1.0  0.5891805  0.4136211  0.4370263
H59 H 1.0  0.6153776  0.4470883  0.4457355
H59 H 1.0  0.6201711  0.4507223  0.4496438
H59 H 1.0  0.5936543  0.4478766  0.4859898
H59 H 1.0  0.5992229  0.4472633  0.4904707
H59 H 1.0  0.6118434  0.4088354  0.4705734
H59 H 1.0  0.6188242  0.4102313  0.4714588
H59 H 1.0  0.5750978  0.4298116  0.4665563
H59 H 1.0  0.6069318  0.4486120  0.4739596
H59 H 1.0  0.6104316  0.4247080  0.4787967
H59 H 1.0  0.6191323  0.4344512  0.4578908
H59 H 1.0  0.5716463  0.4249126  0.4735331
H59 H 1.0  0.5695304  0.4183636  0.4715085
H59 H 1.0  0.6057980  0.4499685  0.4829856
H59 H 1.0  0.6009232  0.4550351  0.4844095
H59 H 1.0  0.6166569  0.4179966  0.4779066
H59 H 1.0  0.6142115  0.4116602  0.4802164
H59 H 1.0  0.6230082  0.4420938  0.4545498
H59 H 1.0  0.6240540  0.4417680  0.4474601
H59 H 1.0  0.5860618  0.4299944  0.4448654
H59 H 1.0  0.5975862  0.4497760  0.4515528
H59 H 1.0  0.5870342  0.4311477  0.4801516
H59 H 1.0  0.6051643  0.4149504  0.4539708
H59 H 1.0  0.5819491  0.4187446  0.4579106
H59 H 1.0  0.6095652  0.4483668  0.4645205
H59 H 1.0  0.6046710  0.4322111  0.4813606
H59 H 1.0  0.6167576  0.4257936  0.4618245
H59 H 1.0  0.5770479  0.4357287  0.4589899
H59 H 1.0  0.5925335  0.4511926  0.4684673
H59 H 1.0  0.5970408  0.4170537  0.4762946
H59 H 1.0  0.6098797  0.4300877  0.4460797
H59 H 1.0  0.5838986  0.4395343  0.4454715
H59 H 1.0  0.5856542  0.4515035  0.4614931
H59 H 1.0  0.5873407  0.4163752  0.4750678
H59 H 1.0  0.6030731  0.4244983  0.4417797
H59 H 1.0  0.5812760  0.4482845  0.4444044
H59 H 1.0  0.5747031  0.4495156  0.4470024
H59 H 1.0  0.5786550  0.4532364  0.4557834
H59 H 1.0  0.5806917  0.4569465  0.4499911
H59 H 1.0  0.5783944  0.4142534  0.4748405
H59 H 1.0  0.5746698  0.4174946  0.4800445
H59 H 1.0  0.5976727  0.4194473  0.4363100
H59 H 1.0  0.5991065  0.4124325  0.4367582
H59 H 1.0  0.5873742  0.4154556  0.4504387
H59 H 1.0  0.6068588  0.4477120  0.4491445
H59 H 1.0  0.5910482  0.4397809  0.4824862
H59 H 1.0  0.6084472  0.4126048  0.4629027
N59 N 1.0  0.5785994  0.4430994  0.4511573
N59 N 1.0  0.5870929  0.4521459  0.4530882
N59 N 1.0  0.5815581  0.4220712  0.4777594
N59 N 1.0  0.6009945  0.4165231  0.4440603
N59 N 1.0  0.5888649  0.4196405  0.4431319
N59 N 1.0  0.5993194  0.4511045  0.4769534
N59 N 1.0  0.5992515  0.4410829  0.4845194
N59 N 1.0  0.6148947  0.4164304  0.4670157
N59 N 1.0  0.5759058  0.4212985  0.4665732
N59 N 1.0  0.6135771  0.4480279  0.4544258
N59 N 1.0  0.6078443  0.4166771  0.4774051
N59 N 1.0  0.6173873  0.4369507  0.4499019
C60 C 1.0  0.6806435  0.4496702  0.3160980
C60 C 1.0  0.6678850  0.4454301  0.3564053
C60 C 1.0  0.6932712  0.4771057  0.3631764
C60 C 1.0  0.6644411  0.4797296  0.3339336
C60 C 1.0  0.7028011  0.4651777  0.3296090
C60 C 1.0  0.6871540  0.4643459  0.3623915
C60 C 1.0  0.6759335  0.4813806  0.3420610
C60 C 1.0  0.6651114  0.4550289  0.3463545
C60 C 1.0  0.7059460  0.4739202  0.3269284
C60 C 1.0  0.6906523  0.4723472  0.3665448
C60 C 1.0  0.6675081  0.4836816  0.3379116
C60 C 1.0  0.6632645  0.4486524  0.3533855
C60 C 1.0  0.6976916  0.4507524  0.3328003
C60 C 1.0  0.6923898  0.4515046  0.3549968
C60 C 1.0  0.6910081  0.4793758  0.3380940
C60 C 1.0  0.6701061  0.4552117  0.3314547
C60 C 1.0  0.6933941  0.4502455  0.3289535
C60 C 1.0  0.6873927  0.4486424  0.3543140
C60 C 1.0  0.6933079  0.4784816  0.3433421
C60 C 1.0  0.6695356  0.4608623  0.3302828
C60 C 1.0  0.6920789  0.4545344  0.3252788
C60 C 1.0  0.6823685  0.4508079  0.3562090
C60 C 1.0  0.6900529  0.4785191  0.3481309
C60 C 1.0  0.6675623  0.4646006  0.3342395
C60 C 1.0  0.6951710  0.4594230  0.3255376
C60 C 1.0  0.6824116  0.4559828  0.3588266
C60 C 1.0  0.6843571  0.4794602  0.3475830
C60 C 1.0  0.6661611  0.4625720  0.3394886
C60 C 1.0  0.6995048  0.4600838  0.3293339
C60 C 1.0  0.6873182  0.4589621  0.3595842
C60 C 1.0  0.6819121  0.4803694  0.3424139
C60 C 1.0  0.6666744  0.4569584  0.3408113
C60 C 1.0  0.7006962  0.4557103  0.3329367
C60 C 1.0  0.6922689  0.4566598  0.3576305
C60 C 1.0  0.6853055  0.4803012  0.3377115
C60 C 1.0  0.6686659  0.4533398  0.3367407
C60 C 1.0  0.6989372  0.4461241  0.3365312
C60 C 1.0  0.6976873  0.4492497  0.3530626
C60 C 1.0  0.6943930  0.4793884  0.3330506
C60 C 1.0  0.6721314  0.4512502  0.3273195
C60 C 1.0  0.7038222  0.4411186  0.3432083
C60 C 1.0  0.7037859  0.4426996  0.3494011
C60 C 1.0  0.7024632  0.4792198  0.3277265
C60 C 1.0  0.6749893  0.4481047  0.3186339
C60 C 1.0  0.6876079  0.4540270  0.3211992
C60 C 1.0  0.6772510  0.4476295  0.3554339
C60 C 1.0  0.6926635  0.4776052  0.3535382
C60 C 1.0  0.6669981  0.4704735  0.3327973
H60 H 1.0  0.6802466  0.4536177  0.3139083
H60 H 1.0  0.6816763  0.4466611  0.3128969
H60 H 1.0  0.6688685  0.4416874  0.3540480
H60 H 1.0  0.6662690  0.4439349  0.3603448
H60 H 1.0  0.6976642  0.4762134  0.3625143
H60 H 1.0  0.6932095  0.4808580  0.3656838
H60 H 1.0  0.6660259  0.4803299  0.3297306
H60 H 1.0  0.6601040  0.4809601  0.3337302
H60 H 1.0  0.7056648  0.4653653  0.3330754
H60 H 1.0  0.6830115  0.4658998  0.3632120
H60 H 1.0  0.6737076  0.4807897  0.3459273
H60 H 1.0  0.6641490  0.4583150  0.3492742
H60 H 1.0  0.7088813  0.4735425  0.3303598
H60 H 1.0  0.7085120  0.4744156  0.3232488
H60 H 1.0  0.6863277  0.4733655  0.3674381
H60 H 1.0  0.6926613  0.4721552  0.3705815
H60 H 1.0  0.6657395  0.4832747  0.3420642
H60 H 1.0  0.6666328  0.4879357  0.3366845
H60 H 1.0  0.6620926  0.4522516  0.3558772
H60 H 1.0  0.6595606  0.4460778  0.3532433
H60 H 1.0  0.6910191  0.4464524  0.3287691
H60 H 1.0  0.6874617  0.4446507  0.3522837
H60 H 1.0  0.6977178  0.4777678  0.3436637
H60 H 1.0  0.6706396  0.4623331  0.3261988
H60 H 1.0  0.6942336  0.4627906  0.3227378
H60 H 1.0  0.6785378  0.4576762  0.3603051
H60 H 1.0  0.6818196  0.4794982  0.3512733
H60 H 1.0  0.6646279  0.4654437  0.3425647
H60 H 1.0  0.7040278  0.4561241  0.3359012
H60 H 1.0  0.6960775  0.4589442  0.3582081
H60 H 1.0  0.6834373  0.4810060  0.3337023
H60 H 1.0  0.6690679  0.4489924  0.3377398
H60 H 1.0  0.6959700  0.4427446  0.3363715
H60 H 1.0  0.7011530  0.4521045  0.3533585
H60 H 1.0  0.6920379  0.4795892  0.3292212
H60 H 1.0  0.6728901  0.4471108  0.3289130
H60 H 1.0  0.7007726  0.4378433  0.3424947
H60 H 1.0  0.7078043  0.4392392  0.3422186
H60 H 1.0  0.7070192  0.4457815  0.3501652
H60 H 1.0  0.7050173  0.4390949  0.3518220
H60 H 1.0  0.6997162  0.4797418  0.3241604
H60 H 1.0  0.7052177  0.4827929  0.3276076
H60 H 1.0  0.6753175  0.4440319  0.3205930
H60 H 1.0  0.6720076  0.4475529  0.3152911
H60 H 1.0  0.6866640  0.4578256  0.3189792
H60 H 1.0  0.6777045  0.4439538  0.3528775
H60 H 1.0  0.6969928  0.4763925  0.3533424
H60 H 1.0  0.6687250  0.4715881  0.3287940
N60 N 1.0  0.7031356  0.4459911  0.3397232
N60 N 1.0  0.6982684  0.4443540  0.3511835
N60 N 1.0  0.6996650  0.4791912  0.3330677
N60 N 1.0  0.6729530  0.4524758  0.3222544
N60 N 1.0  0.6849994  0.4495372  0.3202654
N60 N 1.0  0.6914660  0.4670423  0.3637959
N60 N 1.0  0.6901386  0.4781724  0.3581358
N60 N 1.0  0.6646804  0.4740405  0.3359180
N60 N 1.0  0.7024092  0.4691058  0.3261086
N60 N 1.0  0.6726150  0.4489893  0.3575538
N60 N 1.0  0.6734725  0.4828427  0.3376293
N60 N 1.0  0.6648679  0.4499381  0.3477167
C61 C 1.0  0.4468462  0.5732467  0.7257570
C61 C 1.0  0.4673529  0.5687399  0.6888171
C61 C 1.0  0.4998032  0.5822929  0.7101933
C61 C 1.0  0.4778358  0.5504165  0.7241396
C61 C 1.0  0.4710165  0.5903803  0.7317747
C61 C 1.0  0.4887095  0.5809242  0.7014809
C61 C 1.0  0.4863311  0.5616776  0.7227723
C61 C 1.0  0.4675458  0.5613883  0.7009318
C61 C 1.0  0.4763618  0.5898810  0.7398176
C61 C 1.0  0.4979612  0.5820011  0.7040803
C61 C 1.0  0.4838821  0.5524694  0.7244180
C61 C 1.0  0.4669914  0.5629036  0.6913976
C61 C 1.0  0.4614187  0.5910992  0.7194562
C61 C 1.0  0.4753165  0.5891471  0.7014455
C61 C 1.0  0.4849589  0.5757682  0.7295960
C61 C 1.0  0.4589835  0.5637915  0.7138891
C61 C 1.0  0.4578046  0.5867328  0.7206376
C61 C 1.0  0.4718593  0.5854066  0.6986732
C61 C 1.0  0.4880764  0.5789713  0.7259012
C61 C 1.0  0.4623374  0.5611373  0.7178051
C61 C 1.0  0.4584024  0.5834960  0.7254120
C61 C 1.0  0.4738004  0.5802754  0.6968225
C61 C 1.0  0.4906076  0.5766364  0.7212460
C61 C 1.0  0.4673171  0.5585891  0.7163107
C61 C 1.0  0.4627584  0.5847081  0.7290291
C61 C 1.0  0.4793463  0.5789048  0.6978213
C61 C 1.0  0.4899462  0.5709517  0.7203112
C61 C 1.0  0.4689341  0.5587544  0.7107439
C61 C 1.0  0.4664609  0.5890476  0.7279853
C61 C 1.0  0.4829228  0.5825318  0.7005741
C61 C 1.0  0.4868649  0.5676204  0.7239073
C61 C 1.0  0.4656945  0.5613646  0.7067167
C61 C 1.0  0.4657320  0.5921884  0.7231758
C61 C 1.0  0.4808290  0.5876336  0.7023666
C61 C 1.0  0.4843910  0.5701066  0.7285256
C61 C 1.0  0.4607340  0.5638717  0.7083710
C61 C 1.0  0.4605919  0.5943969  0.7144228
C61 C 1.0  0.4733320  0.5945569  0.7033650
C61 C 1.0  0.4823243  0.5781691  0.7345141
C61 C 1.0  0.4537320  0.5664392  0.7154074
C61 C 1.0  0.4620247  0.6016263  0.7081631
C61 C 1.0  0.4671793  0.6019447  0.7043975
C61 C 1.0  0.4802051  0.5849349  0.7410892
C61 C 1.0  0.4463088  0.5689157  0.7210876
C61 C 1.0  0.4546075  0.5789351  0.7267108
C61 C 1.0  0.4700270  0.5765192  0.6938996
C61 C 1.0  0.4938679  0.5801575  0.7175230
C61 C 1.0  0.4706638  0.5558245  0.7205588
H61 H 1.0  0.4483077  0.5711950  0.7295239
H61 H 1.0  0.4427289  0.5747805  0.7267883
H61 H 1.0  0.4632233  0.5706043  0.6887793
H61 H 1.0  0.4684868  0.5683313  0.6844681
H61 H 1.0  0.4994916  0.5865775  0.7116348
H61 H 1.0  0.5042000  0.5813013  0.7104287
H61 H 1.0  0.4758604  0.5510676  0.7281659
H61 H 1.0  0.4778525  0.5459411  0.7235601
H61 H 1.0  0.4738937  0.5934731  0.7302229
H61 H 1.0  0.4896602  0.5766659  0.7003806
H61 H 1.0  0.4879832  0.5603801  0.7187925
H61 H 1.0  0.4717009  0.5597831  0.7002934
H61 H 1.0  0.4788081  0.5932307  0.7379932
H61 H 1.0  0.4748189  0.5915538  0.7437150
H61 H 1.0  0.4985274  0.5777699  0.7025595
H61 H 1.0  0.5007709  0.5845157  0.7016004
H61 H 1.0  0.4859365  0.5515737  0.7204793
H61 H 1.0  0.4861062  0.5500079  0.7274780
H61 H 1.0  0.4710672  0.5609337  0.6911902
H61 H 1.0  0.4643255  0.5603407  0.6888107
H61 H 1.0  0.4544397  0.5858171  0.7178269
H61 H 1.0  0.4675924  0.5865570  0.6979451
H61 H 1.0  0.4885335  0.5833525  0.7267105
H61 H 1.0  0.4610017  0.5610587  0.7220795
H61 H 1.0  0.4632996  0.5822675  0.7327451
H61 H 1.0  0.4808718  0.5749427  0.6963949
H61 H 1.0  0.4918983  0.5691223  0.7167195
H61 H 1.0  0.4727798  0.5567861  0.7095627
H61 H 1.0  0.4685378  0.5955637  0.7222850
H61 H 1.0  0.4835773  0.5904572  0.7044952
H61 H 1.0  0.4820059  0.5675491  0.7313239
H61 H 1.0  0.4582098  0.5658937  0.7052727
H61 H 1.0  0.4574459  0.5927929  0.7116336
H61 H 1.0  0.4762633  0.5968244  0.7059174
H61 H 1.0  0.4795932  0.5753607  0.7367286
H61 H 1.0  0.4518082  0.5688062  0.7120989
H61 H 1.0  0.4585854  0.5998294  0.7058225
H61 H 1.0  0.4606942  0.6058240  0.7091519
H61 H 1.0  0.4705396  0.6039862  0.7066507
H61 H 1.0  0.4662698  0.6046849  0.7009284
H61 H 1.0  0.4778129  0.5816902  0.7431595
H61 H 1.0  0.4832784  0.5862343  0.7441280
H61 H 1.0  0.4445935  0.5709136  0.7173998
H61 H 1.0  0.4432189  0.5658575  0.7222997
H61 H 1.0  0.4558416  0.5764235  0.7302347
H61 H 1.0  0.4657252  0.5778403  0.6938743
H61 H 1.0  0.4936063  0.5845615  0.7184101
H61 H 1.0  0.4692252  0.5564583  0.7247753
N61 N 1.0  0.4632905  0.5987979  0.7133358
N61 N 1.0  0.4685798  0.5965168  0.7021768
N61 N 1.0  0.4831233  0.5831265  0.7361323
N61 N 1.0  0.4515324  0.5660413  0.7201862
N61 N 1.0  0.4502001  0.5779354  0.7239887
N61 N 1.0  0.4923859  0.5841919  0.7033894
N61 N 1.0  0.4968001  0.5782883  0.7135553
N61 N 1.0  0.4749172  0.5528950  0.7194813
N61 N 1.0  0.4716213  0.5881496  0.7365176
N61 N 1.0  0.4715815  0.5720593  0.6915486
N61 N 1.0  0.4841331  0.5582472  0.7261241
N61 N 1.0  0.4645870  0.5631219  0.6969229
C62 C 1.0  0.5955520  0.4136342  0.3798566
C62 C 1.0  0.6164234  0.4047401  0.3439297
C62 C 1.0  0.6432556  0.4327179  0.3577480
C62 C 1.0  0.6320050  0.4013310  0.3818627
C62 C 1.0  0.6133930  0.4380150  0.3787255
C62 C 1.0  0.6330910  0.4257223  0.3507772
C62 C 1.0  0.6366833  0.4136663  0.3766843
C62 C 1.0  0.6188489  0.4016111  0.3575377
C62 C 1.0  0.6186460  0.4414459  0.3860838
C62 C 1.0  0.6415829  0.4301420  0.3521431
C62 C 1.0  0.6371442  0.4050371  0.3810232
C62 C 1.0  0.6178516  0.4000627  0.3480448
C62 C 1.0  0.6040170  0.4323092  0.3675937
C62 C 1.0  0.6178346  0.4293271  0.3496619
C62 C 1.0  0.6311086  0.4280999  0.3794398
C62 C 1.0  0.6099737  0.4050838  0.3700341
C62 C 1.0  0.6018988  0.4276227  0.3702533
C62 C 1.0  0.6156721  0.4241083  0.3483513
C62 C 1.0  0.6331041  0.4308515  0.3747411
C62 C 1.0  0.6139786  0.4047734  0.3742166
C62 C 1.0  0.6034548  0.4262313  0.3756637
C62 C 1.0  0.6190762  0.4194544  0.3478263
C62 C 1.0  0.6362197  0.4281040  0.3707069
C62 C 1.0  0.6194952  0.4034595  0.3730480
C62 C 1.0  0.6072416  0.4296504  0.3784018
C62 C 1.0  0.6247777  0.4201027  0.3486673
C62 C 1.0  0.6373128  0.4224567  0.3714431
C62 C 1.0  0.6209804  0.4024620  0.3675315
C62 C 1.0  0.6094524  0.4343780  0.3758736
C62 C 1.0  0.6270883  0.4252469  0.3499801
C62 C 1.0  0.6353906  0.4195700  0.3760796
C62 C 1.0  0.6170977  0.4027331  0.3632445
C62 C 1.0  0.6078005  0.4356337  0.3704678
C62 C 1.0  0.6235474  0.4298129  0.3504711
C62 C 1.0  0.6322837  0.4224615  0.3800316
C62 C 1.0  0.6116121  0.4040616  0.3645759
C62 C 1.0  0.6022240  0.4336147  0.3619391
C62 C 1.0  0.6143046  0.4342425  0.3501795
C62 C 1.0  0.6278748  0.4309541  0.3837165
C62 C 1.0  0.6041680  0.4064166  0.3712224
C62 C 1.0  0.6013904  0.4388044  0.3538227
C62 C 1.0  0.6062019  0.4394955  0.3496725
C62 C 1.0  0.6238097  0.4384193  0.3883262
C62 C 1.0  0.5963489  0.4081725  0.3766338
C62 C 1.0  0.6012233  0.4213491  0.3785054
C62 C 1.0  0.6166170  0.4140859  0.3464039
C62 C 1.0  0.6382548  0.4311788  0.3658805
C62 C 1.0  0.6235270  0.4031429  0.3775794
H62 H 1.0  0.5975707  0.4132812  0.3838983
H62 H 1.0  0.5911644  0.4141387  0.3807858
H62 H 1.0  0.6119227  0.4052318  0.3437456
H62 H 1.0  0.6176234  0.4034329  0.3397802
H62 H 1.0  0.6416606  0.4369535  0.3579703
H62 H 1.0  0.6477464  0.4331570  0.3578559
H62 H 1.0  0.6299292  0.4025215  0.3857112
H62 H 1.0  0.6333778  0.3970863  0.3825442
H62 H 1.0  0.6151951  0.4412188  0.3761293
H62 H 1.0  0.6352874  0.4217951  0.3508171
H62 H 1.0  0.6386472  0.4118061  0.3730877
H62 H 1.0  0.6232946  0.4011667  0.3570007
H62 H 1.0  0.6199593  0.4446799  0.3831941
H62 H 1.0  0.6166722  0.4436562  0.3894880
H62 H 1.0  0.6434043  0.4260059  0.3518074
H62 H 1.0  0.6434951  0.4325295  0.3488247
H62 H 1.0  0.6393696  0.4036719  0.3773190
H62 H 1.0  0.6400132  0.4043262  0.3844339
H62 H 1.0  0.6223328  0.3993879  0.3480282
H62 H 1.0  0.6160861  0.3962011  0.3465155
H62 H 1.0  0.5989672  0.4249955  0.3681165
H62 H 1.0  0.6112564  0.4237087  0.3477162
H62 H 1.0  0.6322116  0.4352144  0.3742634
H62 H 1.0  0.6127339  0.4055561  0.3784474
H62 H 1.0  0.6085013  0.4286611  0.3825843
H62 H 1.0  0.6274316  0.4165177  0.3482621
H62 H 1.0  0.6397243  0.4203112  0.3683383
H62 H 1.0  0.6252409  0.4014391  0.3666031
H62 H 1.0  0.6094495  0.4392665  0.3684323
H62 H 1.0  0.6253120  0.4338030  0.3514825
H62 H 1.0  0.6307894  0.4202505  0.3836287
H62 H 1.0  0.6085903  0.4042736  0.3612768
H62 H 1.0  0.5997099  0.4304295  0.3599938
H62 H 1.0  0.6164126  0.4379017  0.3517339
H62 H 1.0  0.6261262  0.4282444  0.3868553
H62 H 1.0  0.6016136  0.4070562  0.3675733
H62 H 1.0  0.5986557  0.4354885  0.3523860
H62 H 1.0  0.5988503  0.4425337  0.3537266
H62 H 1.0  0.6087870  0.4429860  0.3509649
H62 H 1.0  0.6045007  0.4407228  0.3456762
H62 H 1.0  0.6225164  0.4353682  0.3914173
H62 H 1.0  0.6263471  0.4413781  0.3906010
H62 H 1.0  0.5941048  0.4084258  0.3727053
H62 H 1.0  0.5943333  0.4048399  0.3789144
H62 H 1.0  0.6031645  0.4204402  0.3824620
H62 H 1.0  0.6121170  0.4140359  0.3463974
H62 H 1.0  0.6366706  0.4353768  0.3655349
H62 H 1.0  0.6219681  0.4045285  0.3815670
N62 N 1.0  0.6034595  0.4380947  0.3594418
N62 N 1.0  0.6091806  0.4343066  0.3489237
N62 N 1.0  0.6271341  0.4361765  0.3838231
N62 N 1.0  0.6021975  0.4068041  0.3761010
N62 N 1.0  0.5973240  0.4183687  0.3765695
N62 N 1.0  0.6356050  0.4303225  0.3513726
N62 N 1.0  0.6416119  0.4291720  0.3623396
N62 N 1.0  0.6284675  0.4013917  0.3769797
N62 N 1.0  0.6146506  0.4375340  0.3838268
N62 N 1.0  0.6194486  0.4097866  0.3452491
N62 N 1.0  0.6356326  0.4108743  0.3810358
N62 N 1.0  0.6154997  0.4011696  0.3534857
C63 C 1.0  0.5651002  0.4052426  0.4839918
C63 C 1.0  0.5559929  0.3720698  0.5089334
C63 C 1.0  0.5968543  0.3673072  0.5100916
C63 C 1.0  0.5801092  0.4037137  0.5194405
C63 C 1.0  0.5914763  0.3906006  0.4820134
C63 C 1.0  0.5829698  0.3661413  0.5075009
C63 C 1.0  0.5887579  0.3931777  0.5155608
C63 C 1.0  0.5614655  0.3848845  0.5115194
C63 C 1.0  0.6002006  0.3946219  0.4831204
C63 C 1.0  0.5916514  0.3637071  0.5109959
C63 C 1.0  0.5852998  0.4003489  0.5210487
C63 C 1.0  0.5556201  0.3772633  0.5126402
C63 C 1.0  0.5770691  0.3850413  0.4795822
C63 C 1.0  0.5755512  0.3671458  0.4936823
C63 C 1.0  0.5960692  0.3911804  0.5017929
C63 C 1.0  0.5638985  0.3966356  0.5013714
C63 C 1.0  0.5738834  0.3897373  0.4807324
C63 C 1.0  0.5702235  0.3685251  0.4955108
C63 C 1.0  0.5970025  0.3854598  0.5019821
C63 C 1.0  0.5679932  0.3995858  0.5042277
C63 C 1.0  0.5763227  0.3947578  0.4823054
C63 C 1.0  0.5690061  0.3691326  0.5011386
C63 C 1.0  0.5953012  0.3822527  0.5064933
C63 C 1.0  0.5699698  0.3978264  0.5093778
C63 C 1.0  0.5820921  0.3949968  0.4827353
C63 C 1.0  0.5732779  0.3683467  0.5049816
C63 C 1.0  0.5925848  0.3848945  0.5108830
C63 C 1.0  0.5677662  0.3929731  0.5116627
C63 C 1.0  0.5854196  0.3903808  0.4816169
C63 C 1.0  0.5786477  0.3669656  0.5033135
C63 C 1.0  0.5915798  0.3905965  0.5108422
C63 C 1.0  0.5636737  0.3899178  0.5089343
C63 C 1.0  0.5828347  0.3854395  0.4800578
C63 C 1.0  0.5797090  0.3663933  0.4976413
C63 C 1.0  0.5933443  0.3936717  0.5062529
C63 C 1.0  0.5617977  0.3918095  0.5037834
C63 C 1.0  0.5743203  0.3798904  0.4779070
C63 C 1.0  0.5768604  0.3664566  0.4877916
C63 C 1.0  0.5978764  0.3945880  0.4971007
C63 C 1.0  0.5617669  0.3984699  0.4959875
C63 C 1.0  0.5736126  0.3707966  0.4746966
C63 C 1.0  0.5751512  0.3657472  0.4783005
C63 C 1.0  0.6023541  0.3966569  0.4887838
C63 C 1.0  0.5605650  0.4043507  0.4884063
C63 C 1.0  0.5730206  0.3997187  0.4834780
C63 C 1.0  0.5633498  0.3705381  0.5028479
C63 C 1.0  0.5964141  0.3762818  0.5065170
C63 C 1.0  0.5742320  0.4010839  0.5122260
H63 H 1.0  0.5678948  0.4085298  0.4853775
H63 H 1.0  0.5631729  0.4068553  0.4802430
H63 H 1.0  0.5534933  0.3727211  0.5052105
H63 H 1.0  0.5540200  0.3686205  0.5110729
H63 H 1.0  0.5987640  0.3661897  0.5061372
H63 H 1.0  0.5999254  0.3662226  0.5132163
H63 H 1.0  0.5813383  0.4071374  0.5167378
H63 H 1.0  0.5784601  0.4056899  0.5231475
H63 H 1.0  0.5935237  0.3866177  0.4815690
H63 H 1.0  0.5817455  0.3672358  0.5116903
H63 H 1.0  0.5871328  0.3902682  0.5185851
H63 H 1.0  0.5636421  0.3835845  0.5152373
H63 H 1.0  0.6018397  0.3904753  0.4823121
H63 H 1.0  0.6019641  0.3972240  0.4798818
H63 H 1.0  0.5898945  0.3646336  0.5150693
H63 H 1.0  0.5929086  0.3593788  0.5112270
H63 H 1.0  0.5841112  0.3970892  0.5239641
H63 H 1.0  0.5880966  0.4030246  0.5233700
H63 H 1.0  0.5578983  0.3765099  0.5164846
H63 H 1.0  0.5513284  0.3778226  0.5139196
H63 H 1.0  0.5694224  0.3895293  0.4803885
H63 H 1.0  0.5669897  0.3691078  0.4924671
H63 H 1.0  0.5991124  0.3835108  0.4985457
H63 H 1.0  0.5696305  0.4033247  0.5023836
H63 H 1.0  0.5840691  0.3988310  0.4839390
H63 H 1.0  0.5723590  0.3688068  0.5093410
H63 H 1.0  0.5912634  0.3824353  0.5143852
H63 H 1.0  0.5692759  0.3915944  0.5156477
H63 H 1.0  0.5853201  0.3818212  0.4791692
H63 H 1.0  0.5838542  0.3653220  0.4963270
H63 H 1.0  0.5925815  0.3980849  0.5062005
H63 H 1.0  0.5586299  0.3894646  0.5016558
H63 H 1.0  0.5698322  0.3799798  0.4782212
H63 H 1.0  0.5812388  0.3659229  0.4869005
H63 H 1.0  0.5964274  0.3988469  0.4972179
H63 H 1.0  0.5590089  0.3955394  0.4939736
H63 H 1.0  0.5691305  0.3714403  0.4748795
H63 H 1.0  0.5744727  0.3698074  0.4703780
H63 H 1.0  0.5795928  0.3649396  0.4779051
H63 H 1.0  0.5731445  0.3620838  0.4765906
H63 H 1.0  0.6009369  0.4009061  0.4894710
H63 H 1.0  0.6068543  0.3969453  0.4886019
H63 H 1.0  0.5576179  0.4012543  0.4869025
H63 H 1.0  0.5581626  0.4081511  0.4888003
H63 H 1.0  0.5753649  0.4031671  0.4851698
H63 H 1.0  0.5605738  0.3715615  0.4994569
H63 H 1.0  0.5980532  0.3746707  0.5026479
H63 H 1.0  0.5759659  0.4044384  0.5097782
N63 N 1.0  0.5769050  0.3756186  0.4762027
N63 N 1.0  0.5732238  0.3664620  0.4839690
N63 N 1.0  0.6009030  0.3927858  0.4931733
N63 N 1.0  0.5629907  0.4031048  0.4937845
N63 N 1.0  0.5678276  0.4000463  0.4826059
N63 N 1.0  0.5877871  0.3642903  0.5064037
N63 N 1.0  0.5955658  0.3731673  0.5106902
N63 N 1.0  0.5758236  0.4001333  0.5171655
N63 N 1.0  0.5941945  0.3950530  0.4828034
N63 N 1.0  0.5617367  0.3705727  0.5078711
N63 N 1.0  0.5882191  0.3983930  0.5161487
N63 N 1.0  0.5573342  0.3822005  0.5096326
C64 C 1.0  0.2751209  0.4641191  0.5489232
C64 C 1.0  0.2642125  0.4688818  0.5081340
C64 C 1.0  0.2779241  0.4302497  0.5044981
C64 C 1.0  0.2499555  0.4395395  0.5332153
C64 C 1.0  0.2909835  0.4412090  0.5371970
C64 C 1.0  0.2762776  0.4443207  0.5041173
C64 C 1.0  0.2602490  0.4335885  0.5255024
C64 C 1.0  0.2585305  0.4615693  0.5188621
C64 C 1.0  0.2911389  0.4321748  0.5406419
C64 C 1.0  0.2769714  0.4353011  0.5007003
C64 C 1.0  0.2515547  0.4344907  0.5296372
C64 C 1.0  0.2588130  0.4675908  0.5113011
C64 C 1.0  0.2908090  0.4561924  0.5327418
C64 C 1.0  0.2854322  0.4553477  0.5105668
C64 C 1.0  0.2751803  0.4309332  0.5296259
C64 C 1.0  0.2632751  0.4610237  0.5338346
C64 C 1.0  0.2869284  0.4583810  0.5364397
C64 C 1.0  0.2816364  0.4597187  0.5109064
C64 C 1.0  0.2776180  0.4305946  0.5243748
C64 C 1.0  0.2609100  0.4559799  0.5354452
C64 C 1.0  0.2843133  0.4550701  0.5404182
C64 C 1.0  0.2761716  0.4591447  0.5090819
C64 C 1.0  0.2745012  0.4312128  0.5195340
C64 C 1.0  0.2578105  0.4527646  0.5317600
C64 C 1.0  0.2856525  0.4494405  0.5406224
C64 C 1.0  0.2745211  0.4540347  0.5068914
C64 C 1.0  0.2688109  0.4322137  0.5200304
C64 C 1.0  0.2571148  0.4546923  0.5263349
C64 C 1.0  0.2895179  0.4470995  0.5369881
C64 C 1.0  0.2781930  0.4495763  0.5064846
C64 C 1.0  0.2662306  0.4325784  0.5252009
C64 C 1.0  0.2594130  0.4597073  0.5245758
C64 C 1.0  0.2920436  0.4505361  0.5330716
C64 C 1.0  0.2836329  0.4503080  0.5083550
C64 C 1.0  0.2694877  0.4319373  0.5299561
C64 C 1.0  0.2624914  0.4628132  0.5283844
C64 C 1.0  0.2934679  0.4598411  0.5286784
C64 C 1.0  0.2911848  0.4559209  0.5124291
C64 C 1.0  0.2784050  0.4302470  0.5347273
C64 C 1.0  0.2664970  0.4644475  0.5376807
C64 C 1.0  0.2996762  0.4624224  0.5217289
C64 C 1.0  0.2990966  0.4604276  0.5156843
C64 C 1.0  0.2861222  0.4282395  0.5401969
C64 C 1.0  0.2702661  0.4672121  0.5461454
C64 C 1.0  0.2802700  0.4573347  0.5443442
C64 C 1.0  0.2723648  0.4638603  0.5094855
C64 C 1.0  0.2772384  0.4307790  0.5141294
C64 C 1.0  0.2553807  0.4475317  0.5336580
H64 H 1.0  0.2734775  0.4607092  0.5514145
H64 H 1.0  0.2770903  0.4668883  0.5518934
H64 H 1.0  0.2663685  0.4722880  0.5102031
H64 H 1.0  0.2631476  0.4704854  0.5040522
H64 H 1.0  0.2823727  0.4297251  0.5051827
H64 H 1.0  0.2766362  0.4265238  0.5023005
H64 H 1.0  0.2512823  0.4388114  0.5374868
H64 H 1.0  0.2454548  0.4397994  0.5334215
H64 H 1.0  0.2936135  0.4398170  0.5338209
H64 H 1.0  0.2718508  0.4441276  0.5033337
H64 H 1.0  0.2583143  0.4345431  0.5215530
H64 H 1.0  0.2565394  0.4585397  0.5161962
H64 H 1.0  0.2940200  0.4312953  0.5372567
H64 H 1.0  0.2934253  0.4311847  0.5444051
H64 H 1.0  0.2725455  0.4356657  0.4997970
H64 H 1.0  0.2789127  0.4344958  0.4967064
H64 H 1.0  0.2499915  0.4351001  0.5254273
H64 H 1.0  0.2493542  0.4308663  0.5311835
H64 H 1.0  0.2565246  0.4643696  0.5090823
H64 H 1.0  0.2561445  0.4712274  0.5111538
H64 H 1.0  0.2859121  0.4627398  0.5362655
H64 H 1.0  0.2830064  0.4636282  0.5126095
H64 H 1.0  0.2820193  0.4298143  0.5240939
H64 H 1.0  0.2614991  0.4545769  0.5396577
H64 H 1.0  0.2836890  0.4468029  0.5436631
H64 H 1.0  0.2702998  0.4535682  0.5054693
H64 H 1.0  0.2663786  0.4326909  0.5163002
H64 H 1.0  0.2547172  0.4522250  0.5234672
H64 H 1.0  0.2950454  0.4488213  0.5302242
H64 H 1.0  0.2864922  0.4468748  0.5080474
H64 H 1.0  0.2675132  0.4322115  0.5339669
H64 H 1.0  0.2642756  0.4666977  0.5270474
H64 H 1.0  0.2917573  0.4639995  0.5284999
H64 H 1.0  0.2935364  0.4520844  0.5124406
H64 H 1.0  0.2761323  0.4311387  0.5385076
H64 H 1.0  0.2685481  0.4679709  0.5357759
H64 H 1.0  0.2978568  0.4665554  0.5221089
H64 H 1.0  0.3040577  0.4629884  0.5226514
H64 H 1.0  0.3011523  0.4564132  0.5152425
H64 H 1.0  0.3014171  0.4632252  0.5130086
H64 H 1.0  0.2833732  0.4289333  0.5437322
H64 H 1.0  0.2875703  0.4239906  0.5406640
H64 H 1.0  0.2718864  0.4707815  0.5438722
H64 H 1.0  0.2676421  0.4689753  0.5493664
H64 H 1.0  0.2781575  0.4542446  0.5468418
H64 H 1.0  0.2739989  0.4673915  0.5117467
H64 H 1.0  0.2817280  0.4305381  0.5143222
H64 H 1.0  0.2566742  0.4462563  0.5377752
N64 N 1.0  0.2974658  0.4583424  0.5255793
N64 N 1.0  0.2933314  0.4605042  0.5139200
N64 N 1.0  0.2834561  0.4287261  0.5348105
N64 N 1.0  0.2669038  0.4634488  0.5428450
N64 N 1.0  0.2792627  0.4624882  0.5448555
N64 N 1.0  0.2794752  0.4402674  0.5030300
N64 N 1.0  0.2746417  0.4306777  0.5095380
N64 N 1.0  0.2520154  0.4446590  0.5307846
N64 N 1.0  0.2893581  0.4379251  0.5409930
N64 N 1.0  0.2675273  0.4639013  0.5073805
N64 N 1.0  0.2574704  0.4333759  0.5299822
N64 N 1.0  0.2599430  0.4663329  0.5170890
C65 C 1.0  0.4389492  0.6549858  0.6011701
C65 C 1.0  0.4083016  0.6586565  0.6303711
C65 C 1.0  0.3907656  0.6278274  0.6094975
C65 C 1.0  0.4296258  0.6243381  0.6225712
C65 C 1.0  0.4169450  0.6401842  0.5866540
C65 C 1.0  0.3942886  0.6403774  0.6150594
C65 C 1.0  0.4172795  0.6230457  0.6157335
C65 C 1.0  0.4184437  0.6490046  0.6281734
C65 C 1.0  0.4178833  0.6315613  0.5823791
C65 C 1.0  0.3889328  0.6324836  0.6134734
C65 C 1.0  0.4246628  0.6204775  0.6214248
C65 C 1.0  0.4129976  0.6552914  0.6331053
C65 C 1.0  0.4164702  0.6544188  0.5930983
C65 C 1.0  0.3988051  0.6534126  0.6075307
C65 C 1.0  0.4142933  0.6255690  0.6005113
C65 C 1.0  0.4296672  0.6490409  0.6171726
C65 C 1.0  0.4218123  0.6547946  0.5952991
C65 C 1.0  0.4016331  0.6561079  0.6118165
C65 C 1.0  0.4085784  0.6265218  0.6007627
C65 C 1.0  0.4309052  0.6433784  0.6169949
C65 C 1.0  0.4256428  0.6504765  0.5947417
C65 C 1.0  0.4020957  0.6537685  0.6170925
C65 C 1.0  0.4056900  0.6263585  0.6057787
C65 C 1.0  0.4281633  0.6395623  0.6203779
C65 C 1.0  0.4240041  0.6456935  0.5919195
C65 C 1.0  0.3996620  0.6485889  0.6180323
C65 C 1.0  0.4086576  0.6252287  0.6106309
C65 C 1.0  0.4240756  0.6415246  0.6239933
C65 C 1.0  0.4186899  0.6451655  0.5896591
C65 C 1.0  0.3968048  0.6457734  0.6138569
C65 C 1.0  0.4143647  0.6242558  0.6105440
C65 C 1.0  0.4227265  0.6471478  0.6242872
C65 C 1.0  0.4149790  0.6495641  0.5902992
C65 C 1.0  0.3964288  0.6482472  0.6086257
C65 C 1.0  0.4171153  0.6244541  0.6054424
C65 C 1.0  0.4255615  0.6508452  0.6208344
C65 C 1.0  0.4126234  0.6590735  0.5937537
C65 C 1.0  0.3982596  0.6558508  0.6019948
C65 C 1.0  0.4173536  0.6256874  0.5952659
C65 C 1.0  0.4325495  0.6530824  0.6136721
C65 C 1.0  0.4045422  0.6642171  0.5924347
C65 C 1.0  0.3989681  0.6626144  0.5951206
C65 C 1.0  0.4186238  0.6261451  0.5856909
C65 C 1.0  0.4391531  0.6563520  0.6074106
C65 C 1.0  0.4312701  0.6508477  0.5969970
C65 C 1.0  0.4050630  0.6567760  0.6214561
C65 C 1.0  0.3996964  0.6273409  0.6058208
C65 C 1.0  0.4296392  0.6336787  0.6200695
H65 H 1.0  0.4410468  0.6510348  0.6004461
H65 H 1.0  0.4414133  0.6580390  0.5989396
H65 H 1.0  0.4100365  0.6624382  0.6285765
H65 H 1.0  0.4054798  0.6600830  0.6335912
H65 H 1.0  0.3894545  0.6288689  0.6052868
H65 H 1.0  0.3884933  0.6240664  0.6105286
H65 H 1.0  0.4327087  0.6238058  0.6192926
H65 H 1.0  0.4316872  0.6229635  0.6263431
H65 H 1.0  0.4125745  0.6400809  0.5855863
H65 H 1.0  0.3953402  0.6386825  0.6190930
H65 H 1.0  0.4147792  0.6235482  0.6194414
H65 H 1.0  0.4161988  0.6456780  0.6302091
H65 H 1.0  0.4135195  0.6320255  0.5812497
H65 H 1.0  0.4200683  0.6311650  0.5784500
H65 H 1.0  0.3900046  0.6313178  0.6177195
H65 H 1.0  0.3844266  0.6327291  0.6134353
H65 H 1.0  0.4217032  0.6208105  0.6248406
H65 H 1.0  0.4260996  0.6162007  0.6215413
H65 H 1.0  0.4112256  0.6516463  0.6351326
H65 H 1.0  0.4147716  0.6577407  0.6364551
H65 H 1.0  0.4230585  0.6585064  0.5974743
H65 H 1.0  0.4034758  0.6601067  0.6109947
H65 H 1.0  0.4063729  0.6273821  0.5969607
H65 H 1.0  0.4340808  0.6419595  0.6141729
H65 H 1.0  0.4268933  0.6423060  0.5914334
H65 H 1.0  0.4000028  0.6467613  0.6221071
H65 H 1.0  0.4064444  0.6250928  0.6145221
H65 H 1.0  0.4219440  0.6385925  0.6266237
H65 H 1.0  0.4108532  0.6492521  0.5885846
H65 H 1.0  0.3942207  0.6460900  0.6053810
H65 H 1.0  0.4215294  0.6237008  0.6053497
H65 H 1.0  0.4245375  0.6552002  0.6210468
H65 H 1.0  0.4141010  0.6623521  0.5964589
H65 H 1.0  0.3964480  0.6531128  0.5989173
H65 H 1.0  0.4218242  0.6254209  0.5957054
H65 H 1.0  0.4308326  0.6572395  0.6138166
H65 H 1.0  0.4065528  0.6673907  0.5949690
H65 H 1.0  0.4037166  0.6662325  0.5884818
H65 H 1.0  0.3968341  0.6596402  0.5924492
H65 H 1.0  0.3962944  0.6662501  0.5951844
H65 H 1.0  0.4230250  0.6255435  0.5865876
H65 H 1.0  0.4174876  0.6226669  0.5830492
H65 H 1.0  0.4372944  0.6604267  0.6080998
H65 H 1.0  0.4434682  0.6568149  0.6086498
H65 H 1.0  0.4336355  0.6470272  0.5967562
H65 H 1.0  0.4072075  0.6604737  0.6200490
H65 H 1.0  0.3979973  0.6286989  0.6018811
H65 H 1.0  0.4324745  0.6326365  0.6167340
N65 N 1.0  0.4079210  0.6593364  0.5913763
N65 N 1.0  0.3997532  0.6607697  0.6008072
N65 N 1.0  0.4150399  0.6260613  0.5905393
N65 N 1.0  0.4367339  0.6519025  0.6106834
N65 N 1.0  0.4333004  0.6552506  0.5990770
N65 N 1.0  0.3911122  0.6378223  0.6117099
N65 N 1.0  0.3966552  0.6266734  0.6100800
N65 N 1.0  0.4278017  0.6300252  0.6234027
N65 N 1.0  0.4202199  0.6362572  0.5853538
N65 N 1.0  0.4051631  0.6552540  0.6265068
N65 N 1.0  0.4223237  0.6215172  0.6159654
N65 N 1.0  0.4173832  0.6540797  0.6291483
C66 C 1.0  0.4261592  0.4899822  0.6575383
C66 C 1.0  0.4050291  0.5079962  0.6897018
C66 C 1.0  0.3774138  0.4783709  0.6823919
C66 C 1.0  0.4169622  0.4686404  0.6882655
C66 C 1.0  0.3988676  0.4780331  0.6524000
C66 C 1.0  0.3844853  0.4906191  0.6833028
C66 C 1.0  0.4032793  0.4688337  0.6845772
C66 C 1.0  0.4123225  0.4959037  0.6885047
C66 C 1.0  0.3970870  0.4686799  0.6507092
C66 C 1.0  0.3775326  0.4841488  0.6851216
C66 C 1.0  0.4112421  0.4659654  0.6892535
C66 C 1.0  0.4095502  0.5043335  0.6923469
C66 C 1.0  0.4026742  0.4930613  0.6544120
C66 C 1.0  0.3893145  0.4999378  0.6716050
C66 C 1.0  0.3971008  0.4682887  0.6701366
C66 C 1.0  0.4202402  0.4905293  0.6760381
C66 C 1.0  0.4083709  0.4926236  0.6553502
C66 C 1.0  0.3935751  0.5027985  0.6743057
C66 C 1.0  0.3919105  0.4706540  0.6711847
C66 C 1.0  0.4203200  0.4848645  0.6772759
C66 C 1.0  0.4110688  0.4874902  0.6553486
C66 C 1.0  0.3949005  0.5017533  0.6798441
C66 C 1.0  0.3903911  0.4724167  0.6764870
C66 C 1.0  0.4178524  0.4827696  0.6820767
C66 C 1.0  0.4079167  0.4827268  0.6543989
C66 C 1.0  0.3918609  0.4977161  0.6826895
C66 C 1.0  0.3942154  0.4717873  0.6808006
C66 C 1.0  0.4152378  0.4864881  0.6856780
C66 C 1.0  0.4022033  0.4830004  0.6534436
C66 C 1.0  0.3875778  0.4947761  0.6801327
C66 C 1.0  0.3994357  0.4694445  0.6799141
C66 C 1.0  0.4150742  0.4921712  0.6845817
C66 C 1.0  0.3996547  0.4881997  0.6534766
C66 C 1.0  0.3863709  0.4959369  0.6745809
C66 C 1.0  0.4008093  0.4677282  0.6745475
C66 C 1.0  0.4175908  0.4941149  0.6797321
C66 C 1.0  0.4000480  0.4985382  0.6544109
C66 C 1.0  0.3878636  0.5010338  0.6658099
C66 C 1.0  0.3987177  0.4663865  0.6645993
C66 C 1.0  0.4228538  0.4927730  0.6710351
C66 C 1.0  0.3929949  0.5050457  0.6532228
C66 C 1.0  0.3880730  0.5055607  0.6572678
C66 C 1.0  0.3976132  0.4642061  0.6552436
C66 C 1.0  0.4281687  0.4927114  0.6629573
C66 C 1.0  0.4170492  0.4869909  0.6562849
C66 C 1.0  0.3993710  0.5048915  0.6825010
C66 C 1.0  0.3848891  0.4748283  0.6773833
C66 C 1.0  0.4180843  0.4768072  0.6832107
H66 H 1.0  0.4272369  0.4855811  0.6576042
H66 H 1.0  0.4285095  0.4917057  0.6540924
H66 H 1.0  0.4069310  0.5106883  0.6865926
H66 H 1.0  0.4034188  0.5108044  0.6928464
H66 H 1.0  0.3753077  0.4786624  0.6783903
H66 H 1.0  0.3748140  0.4756478  0.6848812
H66 H 1.0  0.4189720  0.4665933  0.6847572
H66 H 1.0  0.4196096  0.4677457  0.6918091
H66 H 1.0  0.3944283  0.4787586  0.6522608
H66 H 1.0  0.3861792  0.4897357  0.6873769
H66 H 1.0  0.4019250  0.4708120  0.6883858
H66 H 1.0  0.4100808  0.4938226  0.6918053
H66 H 1.0  0.3927442  0.4699218  0.6503464
H66 H 1.0  0.3981061  0.4668262  0.6467224
H66 H 1.0  0.3793972  0.4838081  0.6892380
H66 H 1.0  0.3732869  0.4854822  0.6858728
H66 H 1.0  0.4093468  0.4678278  0.6929247
H66 H 1.0  0.4118419  0.4616231  0.6903280
H66 H 1.0  0.4076966  0.5018346  0.6956418
H66 H 1.0  0.4125293  0.5069989  0.6944417
H66 H 1.0  0.4107891  0.4963229  0.6560780
H66 H 1.0  0.3958633  0.5059012  0.6720257
H66 H 1.0  0.3890231  0.4710941  0.6677893
H66 H 1.0  0.4223674  0.4820717  0.6744352
H66 H 1.0  0.4099108  0.4787166  0.6543740
H66 H 1.0  0.3928650  0.4968934  0.6869761
H66 H 1.0  0.3930611  0.4731393  0.6849113
H66 H 1.0  0.4133259  0.4848920  0.6894006
H66 H 1.0  0.3952474  0.4885137  0.6527444
H66 H 1.0  0.3830598  0.4936781  0.6725827
H66 H 1.0  0.4048403  0.4659093  0.6738382
H66 H 1.0  0.4174801  0.4985076  0.6788649
H66 H 1.0  0.4027383  0.5019008  0.6557174
H66 H 1.0  0.3848632  0.4981720  0.6640614
H66 H 1.0  0.4030262  0.4651383  0.6642375
H66 H 1.0  0.4220310  0.4971346  0.6702935
H66 H 1.0  0.3961294  0.5081371  0.6542978
H66 H 1.0  0.3915956  0.5061936  0.6490884
H66 H 1.0  0.3848241  0.5026540  0.6560300
H66 H 1.0  0.3862240  0.5096495  0.6567837
H66 H 1.0  0.4019078  0.4627702  0.6554208
H66 H 1.0  0.3952260  0.4605871  0.6539896
H66 H 1.0  0.4273322  0.4971613  0.6627774
H66 H 1.0  0.4326650  0.4923784  0.6631639
H66 H 1.0  0.4185266  0.4827622  0.6567153
H66 H 1.0  0.4017436  0.5074966  0.6797016
H66 H 1.0  0.3825409  0.4755777  0.6736182
H66 H 1.0  0.4197498  0.4743288  0.6798439
N66 N 1.0  0.3950337  0.4993753  0.6530003
N66 N 1.0  0.3898995  0.5049988  0.6629867
N66 N 1.0  0.3954057  0.4661748  0.6604982
N66 N 1.0  0.4258624  0.4899157  0.6677767
N66 N 1.0  0.4203171  0.4911228  0.6565739
N66 N 1.0  0.3801540  0.4882006  0.6815060
N66 N 1.0  0.3829414  0.4759737  0.6821509
N66 N 1.0  0.4164938  0.4746297  0.6877454
N66 N 1.0  0.4009242  0.4732258  0.6516943
N66 N 1.0  0.4004475  0.5046492  0.6876603
N66 N 1.0  0.4078463  0.4662093  0.6842769
N66 N 1.0  0.4125018  0.5011644  0.6881511
C67 C 1.0  0.6682293  0.5733846  0.6680971
C67 C 1.0  0.6437062  0.5892795  0.6372522
C67 C 1.0  0.6183073  0.5986099  0.6682600
C67 C 1.0  0.6577024  0.6104103  0.6696701
C67 C 1.0  0.6420797  0.5747100  0.6832110
C67 C 1.0  0.6246509  0.5928323  0.6569806
C67 C 1.0  0.6443664  0.6067152  0.6727284
C67 C 1.0  0.6516776  0.5952835  0.6473151
C67 C 1.0  0.6409182  0.5784342  0.6920592
C67 C 1.0  0.6179133  0.5976714  0.6619504
C67 C 1.0  0.6520652  0.6124980  0.6718412
C67 C 1.0  0.6481817  0.5936847  0.6384421
C67 C 1.0  0.6449438  0.5681772  0.6693006
C67 C 1.0  0.6299197  0.5781242  0.6552759
C67 C 1.0  0.6393983  0.5947875  0.6816751
C67 C 1.0  0.6608299  0.5882188  0.6579599
C67 C 1.0  0.6505620  0.5694179  0.6686529
C67 C 1.0  0.6337995  0.5789412  0.6510441
C67 C 1.0  0.6340273  0.5941449  0.6795845
C67 C 1.0  0.6610985  0.5923974  0.6619719
C67 C 1.0  0.6535090  0.5723722  0.6726800
C67 C 1.0  0.6347292  0.5841726  0.6487440
C67 C 1.0  0.6320010  0.5975112  0.6753310
C67 C 1.0  0.6583647  0.5974541  0.6612783
C67 C 1.0  0.6506893  0.5741091  0.6774297
C67 C 1.0  0.6316812  0.5886624  0.6507897
C67 C 1.0  0.6354952  0.6015901  0.6731444
C67 C 1.0  0.6552848  0.5982789  0.6564342
C67 C 1.0  0.6450642  0.5729448  0.6782244
C67 C 1.0  0.6277715  0.5880082  0.6550100
C67 C 1.0  0.6408819  0.6023556  0.6751248
C67 C 1.0  0.6549205  0.5942045  0.6523363
C67 C 1.0  0.6422600  0.5699857  0.6741124
C67 C 1.0  0.6269549  0.5827059  0.6572111
C67 C 1.0  0.6427658  0.5989046  0.6793878
C67 C 1.0  0.6577146  0.5891932  0.6531780
C67 C 1.0  0.6420509  0.5650326  0.6649835
C67 C 1.0  0.6288829  0.5726465  0.6576861
C67 C 1.0  0.6415475  0.5913074  0.6861655
C67 C 1.0  0.6637176  0.5829171  0.6586288
C67 C 1.0  0.6347936  0.5601599  0.6608494
C67 C 1.0  0.6295442  0.5630447  0.6586191
C67 C 1.0  0.6413070  0.5847061  0.6932271
C67 C 1.0  0.6696576  0.5764460  0.6626714
C67 C 1.0  0.6594129  0.5736564  0.6720600
C67 C 1.0  0.6388074  0.5848071  0.6442879
C67 C 1.0  0.6263295  0.5967049  0.6733125
C67 C 1.0  0.6588082  0.6017175  0.6655813
H67 H 1.0  0.6695208  0.5759259  0.6716198
H67 H 1.0  0.6707569  0.5696551  0.6683623
H67 H 1.0  0.6457112  0.5852743  0.6365669
H67 H 1.0  0.6417088  0.5902693  0.6333282
H67 H 1.0  0.6165158  0.5950437  0.6704062
H67 H 1.0  0.6156586  0.6020908  0.6693733
H67 H 1.0  0.6600878  0.6087109  0.6731283
H67 H 1.0  0.6601000  0.6139521  0.6682300
H67 H 1.0  0.6376347  0.5740211  0.6830704
H67 H 1.0  0.6260562  0.5967718  0.6553214
H67 H 1.0  0.6426130  0.6087274  0.6691050
H67 H 1.0  0.6492880  0.5990952  0.6474174
H67 H 1.0  0.6365608  0.5772764  0.6916049
H67 H 1.0  0.6423458  0.5761920  0.6957065
H67 H 1.0  0.6194576  0.6013511  0.6598028
H67 H 1.0  0.6135589  0.5973918  0.6607978
H67 H 1.0  0.6497902  0.6144397  0.6684366
H67 H 1.0  0.6527972  0.6158260  0.6748005
H67 H 1.0  0.6462001  0.5977387  0.6388605
H67 H 1.0  0.6508443  0.5940578  0.6348174
H67 H 1.0  0.6527229  0.5680597  0.6649722
H67 H 1.0  0.6361018  0.5754113  0.6495275
H67 H 1.0  0.6314020  0.5909697  0.6813409
H67 H 1.0  0.6635059  0.5916682  0.6656778
H67 H 1.0  0.6528804  0.5763930  0.6805985
H67 H 1.0  0.6323798  0.5927183  0.6490228
H67 H 1.0  0.6339486  0.6042089  0.6698568
H67 H 1.0  0.6531650  0.6021842  0.6558728
H67 H 1.0  0.6379151  0.5690342  0.6746373
H67 H 1.0  0.6239335  0.5821745  0.6604740
H67 H 1.0  0.6469279  0.5994805  0.6809388
H67 H 1.0  0.6574503  0.5860280  0.6500201
H67 H 1.0  0.6444534  0.5643525  0.6612398
H67 H 1.0  0.6261815  0.5726693  0.6612848
H67 H 1.0  0.6459289  0.5918655  0.6870273
H67 H 1.0  0.6627359  0.5798463  0.6554893
H67 H 1.0  0.6376707  0.5594552  0.6574197
H67 H 1.0  0.6336728  0.5560347  0.6622967
H67 H 1.0  0.6265568  0.5635071  0.6619952
H67 H 1.0  0.6275342  0.5603000  0.6556530
H67 H 1.0  0.6456411  0.5858157  0.6939489
H67 H 1.0  0.6392150  0.5855838  0.6971285
H67 H 1.0  0.6686129  0.5737921  0.6591501
H67 H 1.0  0.6741340  0.5769749  0.6624442
H67 H 1.0  0.6610643  0.5764200  0.6752040
H67 H 1.0  0.6412606  0.5811255  0.6434632
H67 H 1.0  0.6242549  0.5930714  0.6749694
H67 H 1.0  0.6608615  0.6003621  0.6693493
N67 N 1.0  0.6371294  0.5632038  0.6655010
N67 N 1.0  0.6309337  0.5681767  0.6557751
N67 N 1.0  0.6385891  0.5878918  0.6888886
N67 N 1.0  0.6671186  0.5819137  0.6625351
N67 N 1.0  0.6624327  0.5717260  0.6681884
N67 N 1.0  0.6206059  0.5925177  0.6603534
N67 N 1.0  0.6239511  0.5999536  0.6699032
N67 N 1.0  0.6569730  0.6066327  0.6650269
N67 N 1.0  0.6444281  0.5768737  0.6874110
N67 N 1.0  0.6394788  0.5892679  0.6415521
N67 N 1.0  0.6490703  0.6080990  0.6746760
N67 N 1.0  0.6516167  0.5920738  0.6431288
C68 C 1.0  0.5388866  0.4191133  0.6264328
C68 C 1.0  0.5144710  0.3859840  0.6158604
C68 C 1.0  0.4985600  0.3913099  0.6534389
C68 C 1.0  0.5005663  0.4229968  0.6272637
C68 C 1.0  0.5296005  0.4112080  0.6540964
C68 C 1.0  0.5056337  0.3866946  0.6420586
C68 C 1.0  0.4997540  0.4146891  0.6387171
C68 C 1.0  0.5118812  0.3998526  0.6172046
C68 C 1.0  0.5260786  0.4172695  0.6607570
C68 C 1.0  0.4990477  0.3866069  0.6491388
C68 C 1.0  0.4968205  0.4210704  0.6320707
C68 C 1.0  0.5118541  0.3911080  0.6130768
C68 C 1.0  0.5361208  0.4022166  0.6430953
C68 C 1.0  0.5211711  0.3851974  0.6402297
C68 C 1.0  0.5097244  0.4138486  0.6508366
C68 C 1.0  0.5220241  0.4113322  0.6207157
C68 C 1.0  0.5367878  0.4060530  0.6388103
C68 C 1.0  0.5215097  0.3853347  0.6344421
C68 C 1.0  0.5084602  0.4085401  0.6527993
C68 C 1.0  0.5183444  0.4153214  0.6227588
C68 C 1.0  0.5351510  0.4115852  0.6393978
C68 C 1.0  0.5167907  0.3859043  0.6311360
C68 C 1.0  0.5044361  0.4052413  0.6502587
C68 C 1.0  0.5126426  0.4143465  0.6230138
C68 C 1.0  0.5327790  0.4132334  0.6444162
C68 C 1.0  0.5116345  0.3863641  0.6337506
C68 C 1.0  0.5016589  0.4073590  0.6456294
C68 C 1.0  0.5106393  0.4092221  0.6211812
C68 C 1.0  0.5320439  0.4095105  0.6488013
C68 C 1.0  0.5111321  0.3862430  0.6395176
C68 C 1.0  0.5028079  0.4126395  0.6435507
C68 C 1.0  0.5141856  0.4051379  0.6191147
C68 C 1.0  0.5337290  0.4040205  0.6480604
C68 C 1.0  0.5159512  0.3856676  0.6426913
C68 C 1.0  0.5068649  0.4158219  0.6462050
C68 C 1.0  0.5198708  0.4062653  0.6189238
C68 C 1.0  0.5379427  0.3964782  0.6422923
C68 C 1.0  0.5260912  0.3845581  0.6437329
C68 C 1.0  0.5139065  0.4173584  0.6534984
C68 C 1.0  0.5280068  0.4123307  0.6203910
C68 C 1.0  0.5399532  0.3873375  0.6447231
C68 C 1.0  0.5353990  0.3829927  0.6458347
C68 C 1.0  0.5203459  0.4200396  0.6601953
C68 C 1.0  0.5362464  0.4173680  0.6208799
C68 C 1.0  0.5358730  0.4156512  0.6349440
C68 C 1.0  0.5173577  0.3859816  0.6250892
C68 C 1.0  0.5032296  0.3997255  0.6524972
C68 C 1.0  0.5089532  0.4186736  0.6251478
H68 H 1.0  0.5370686  0.4230426  0.6277709
H68 H 1.0  0.5432511  0.4200266  0.6257357
H68 H 1.0  0.5188819  0.3858283  0.6148349
H68 H 1.0  0.5127101  0.3822688  0.6139993
H68 H 1.0  0.5014172  0.3904955  0.6568604
H68 H 1.0  0.4944478  0.3911546  0.6552929
H68 H 1.0  0.5031051  0.4264797  0.6286643
H68 H 1.0  0.4979630  0.4246943  0.6239914
H68 H 1.0  0.5287694  0.4078219  0.6569417
H68 H 1.0  0.5023171  0.3876640  0.6391761
H68 H 1.0  0.4971232  0.4116244  0.6367324
H68 H 1.0  0.5075005  0.3993012  0.6180740
H68 H 1.0  0.5257052  0.4136082  0.6634007
H68 H 1.0  0.5288192  0.4200592  0.6630100
H68 H 1.0  0.4960015  0.3872790  0.6458515
H68 H 1.0  0.4978181  0.3827279  0.6510906
H68 H 1.0  0.4940923  0.4177666  0.6305943
H68 H 1.0  0.4940516  0.4244534  0.6331924
H68 H 1.0  0.5073938  0.3911171  0.6138782
H68 H 1.0  0.5122328  0.3906744  0.6086007
H68 H 1.0  0.5386294  0.4047555  0.6349390
H68 H 1.0  0.5255362  0.3849682  0.6325149
H68 H 1.0  0.5106559  0.4069936  0.6563835
H68 H 1.0  0.5199865  0.4192505  0.6241468
H68 H 1.0  0.5314870  0.4174862  0.6449673
H68 H 1.0  0.5079693  0.3868009  0.6312137
H68 H 1.0  0.4985391  0.4048276  0.6436500
H68 H 1.0  0.5062320  0.4084462  0.6213642
H68 H 1.0  0.5332067  0.4010718  0.6513908
H68 H 1.0  0.5155874  0.3855679  0.6471539
H68 H 1.0  0.5077682  0.4199114  0.6446175
H68 H 1.0  0.5226330  0.4031225  0.6173258
H68 H 1.0  0.5392227  0.3954945  0.6380918
H68 H 1.0  0.5253254  0.3850563  0.6481391
H68 H 1.0  0.5148703  0.4211408  0.6512587
H68 H 1.0  0.5304429  0.4087252  0.6192439
H68 H 1.0  0.5414270  0.3868859  0.6404616
H68 H 1.0  0.5435303  0.3863756  0.6473015
H68 H 1.0  0.5341146  0.3832652  0.6501720
H68 H 1.0  0.5371939  0.3788736  0.6454080
H68 H 1.0  0.5207683  0.4238481  0.6577760
H68 H 1.0  0.5189893  0.4213988  0.6642795
H68 H 1.0  0.5382525  0.4135809  0.6194077
H68 H 1.0  0.5372232  0.4204889  0.6177695
H68 H 1.0  0.5339489  0.4196428  0.6357279
H68 H 1.0  0.5216063  0.3861359  0.6236135
H68 H 1.0  0.5060357  0.3983715  0.6557444
H68 H 1.0  0.5110706  0.4222241  0.6269259
N68 N 1.0  0.5380555  0.3928804  0.6461493
N68 N 1.0  0.5309034  0.3834965  0.6418481
N68 N 1.0  0.5162590  0.4161520  0.6580640
N68 N 1.0  0.5302454  0.4170105  0.6213511
N68 N 1.0  0.5385308  0.4146698  0.6304934
N68 N 1.0  0.5047306  0.3860126  0.6472118
N68 N 1.0  0.4992351  0.3967063  0.6508347
N68 N 1.0  0.5036888  0.4183791  0.6249639
N68 N 1.0  0.5285175  0.4162189  0.6553433
N68 N 1.0  0.5132609  0.3858707  0.6217667
N68 N 1.0  0.5000923  0.4196414  0.6369298
N68 N 1.0  0.5147094  0.3961600  0.6147153
C69 C 1.0  0.4860382  0.2909049  0.5354753
C69 C 1.0  0.5052711  0.2894949  0.5733373
C69 C 1.0  0.4839514  0.3239475  0.5805573
C69 C 1.0  0.4645506  0.2901127  0.5674420
C69 C 1.0  0.4815026  0.3195456  0.5440265
C69 C 1.0  0.4940104  0.3143686  0.5777454
C69 C 1.0  0.4683620  0.3033937  0.5705953
C69 C 1.0  0.4919711  0.2869465  0.5691584
C69 C 1.0  0.4730585  0.3242384  0.5435982
C69 C 1.0  0.4892335  0.3211100  0.5827698
C69 C 1.0  0.4632297  0.2952119  0.5710617
C69 C 1.0  0.5003928  0.2853765  0.5736434
C69 C 1.0  0.4949152  0.3115245  0.5436491
C69 C 1.0  0.5030280  0.3132339  0.5649238
C69 C 1.0  0.4707437  0.3154141  0.5607549
C69 C 1.0  0.4861346  0.2873116  0.5545712
C69 C 1.0  0.4930427  0.3063609  0.5418176
C69 C 1.0  0.5045087  0.3076361  0.5652408
C69 C 1.0  0.4741602  0.3187406  0.5640554
C69 C 1.0  0.4805195  0.2881310  0.5557659
C69 C 1.0  0.4874411  0.3053854  0.5406776
C69 C 1.0  0.5026321  0.3042362  0.5695353
C69 C 1.0  0.4756971  0.3171476  0.5694061
C69 C 1.0  0.4786052  0.2885655  0.5612131
C69 C 1.0  0.4836841  0.3097258  0.5414338
C69 C 1.0  0.4991721  0.3065533  0.5735718
C69 C 1.0  0.4737493  0.3120773  0.5714373
C69 C 1.0  0.4824617  0.2881821  0.5655272
C69 C 1.0  0.4854036  0.3149536  0.5432621
C69 C 1.0  0.4976059  0.3121247  0.5733944
C69 C 1.0  0.4703312  0.3086455  0.5682649
C69 C 1.0  0.4881004  0.2873644  0.5644962
C69 C 1.0  0.4910302  0.3157707  0.5443582
C69 C 1.0  0.4995673  0.3154002  0.5690297
C69 C 1.0  0.4688802  0.3103801  0.5629247
C69 C 1.0  0.4898618  0.2869494  0.5589867
C69 C 1.0  0.5008319  0.3123520  0.5447448
C69 C 1.0  0.5050092  0.3168453  0.5604603
C69 C 1.0  0.4690721  0.3170678  0.5551544
C69 C 1.0  0.4881780  0.2868075  0.5488734
C69 C 1.0  0.5089163  0.3172248  0.5468423
C69 C 1.0  0.5101830  0.3194233  0.5527087
C69 C 1.0  0.4681597  0.3228596  0.5474651
C69 C 1.0  0.4876571  0.2860085  0.5392509
C69 C 1.0  0.4854418  0.2999972  0.5387129
C69 C 1.0  0.5043352  0.2984087  0.5697083
C69 C 1.0  0.4792477  0.3207969  0.5727176
C69 C 1.0  0.4726767  0.2893795  0.5622521
H69 H 1.0  0.4815230  0.2910885  0.5351363
H69 H 1.0  0.4874867  0.2900440  0.5312885
H69 H 1.0  0.5077287  0.2886120  0.5696343
H69 H 1.0  0.5080545  0.2887006  0.5767998
H69 H 1.0  0.4851327  0.3275000  0.5780043
H69 H 1.0  0.4816917  0.3257163  0.5840410
H69 H 1.0  0.4624436  0.2905385  0.5634524
H69 H 1.0  0.4627033  0.2864649  0.5693517
H69 H 1.0  0.4832743  0.3231991  0.5459669
H69 H 1.0  0.4923482  0.3112855  0.5805703
H69 H 1.0  0.4702166  0.3022902  0.5745443
H69 H 1.0  0.4901656  0.2878735  0.5731746
H69 H 1.0  0.4753284  0.3277798  0.5452833
H69 H 1.0  0.4714218  0.3256767  0.5396459
H69 H 1.0  0.4880508  0.3177230  0.5855386
H69 H 1.0  0.4914578  0.3240342  0.5853908
H69 H 1.0  0.4651148  0.2946614  0.5751459
H69 H 1.0  0.4587848  0.2953242  0.5718360
H69 H 1.0  0.4980919  0.2860834  0.5774830
H69 H 1.0  0.5020502  0.2811968  0.5740308
H69 H 1.0  0.4959685  0.3030199  0.5412356
H69 H 1.0  0.5071885  0.3059389  0.5620787
H69 H 1.0  0.4756107  0.3226413  0.5624002
H69 H 1.0  0.4776166  0.2884101  0.5523665
H69 H 1.0  0.4793375  0.3090711  0.5405756
H69 H 1.0  0.4977116  0.3039439  0.5769061
H69 H 1.0  0.4749211  0.3108260  0.5755748
H69 H 1.0  0.4810043  0.2885104  0.5697496
H69 H 1.0  0.4924558  0.3197749  0.5457702
H69 H 1.0  0.4983722  0.3197135  0.5688732
H69 H 1.0  0.4662339  0.3077439  0.5604533
H69 H 1.0  0.4942184  0.2863131  0.5581649
H69 H 1.0  0.5033100  0.3086006  0.5445545
H69 H 1.0  0.5031326  0.3209347  0.5603934
H69 H 1.0  0.4668765  0.3138897  0.5528458
H69 H 1.0  0.4926615  0.2867273  0.5484971
H69 H 1.0  0.5110497  0.3132715  0.5462460
H69 H 1.0  0.5107700  0.3200170  0.5438197
H69 H 1.0  0.5082715  0.3235014  0.5532103
H69 H 1.0  0.5146217  0.3201679  0.5530476
H69 H 1.0  0.4657324  0.3194942  0.5456436
H69 H 1.0  0.4653564  0.3263950  0.5475659
H69 H 1.0  0.4921734  0.2856595  0.5393748
H69 H 1.0  0.4862444  0.2821747  0.5373335
H69 H 1.0  0.4809618  0.2996293  0.5385042
H69 H 1.0  0.5065659  0.2970057  0.5660602
H69 H 1.0  0.4809054  0.3243291  0.5704755
H69 H 1.0  0.4702209  0.2901440  0.5585595
N69 N 1.0  0.5029748  0.3170493  0.5458295
N69 N 1.0  0.5086362  0.3153903  0.5569157
N69 N 1.0  0.4700643  0.3218209  0.5530912
N69 N 1.0  0.4850255  0.2864772  0.5446561
N69 N 1.0  0.4886270  0.2960236  0.5373345
N69 N 1.0  0.4928839  0.3194982  0.5782489
N69 N 1.0  0.4803434  0.3199721  0.5778120
N69 N 1.0  0.4705003  0.2892113  0.5670552
N69 N 1.0  0.4764389  0.3193548  0.5425574
N69 N 1.0  0.5033314  0.2951883  0.5737649
N69 N 1.0  0.4647691  0.3003209  0.5682536
N69 N 1.0  0.4970460  0.2856049  0.5686328
C70 C 1.0  0.4282517  0.5465148  0.5643743
C70 C 1.0  0.4068909  0.5549990  0.6001121
C70 C 1.0  0.3857845  0.5210377  0.5903751
C70 C 1.0  0.4268771  0.5199088  0.5922032
C70 C 1.0  0.4038360  0.5294146  0.5593292
C70 C 1.0  0.3900870  0.5343568  0.5925972
C70 C 1.0  0.4131895  0.5174468  0.5894745
C70 C 1.0  0.4164833  0.5451397  0.5967014
C70 C 1.0  0.4039718  0.5201949  0.5564158
C70 C 1.0  0.3849083  0.5262952  0.5939020
C70 C 1.0  0.4219940  0.5158975  0.5931597
C70 C 1.0  0.4123299  0.5521570  0.6018990
C70 C 1.0  0.4044693  0.5445335  0.5632534
C70 C 1.0  0.3916417  0.5459408  0.5820905
C70 C 1.0  0.4059256  0.5173495  0.5755381
C70 C 1.0  0.4241497  0.5433413  0.5831007
C70 C 1.0  0.4101883  0.5452897  0.5637478
C70 C 1.0  0.3954190  0.5493297  0.5848971
C70 C 1.0  0.4004706  0.5183168  0.5772520
C70 C 1.0  0.4255732  0.5377335  0.5834943
C70 C 1.0  0.4139219  0.5409492  0.5628259
C70 C 1.0  0.3974622  0.5479183  0.5901275
C70 C 1.0  0.3991188  0.5189978  0.5828412
C70 C 1.0  0.4240885  0.5345383  0.5880891
C70 C 1.0  0.4118011  0.5357534  0.5613998
C70 C 1.0  0.3956559  0.5429665  0.5925463
C70 C 1.0  0.4033827  0.5187130  0.5867612
C70 C 1.0  0.4210864  0.5370742  0.5923539
C70 C 1.0  0.4060998  0.5348371  0.5608658
C70 C 1.0  0.3918877  0.5394777  0.5898717
C70 C 1.0  0.4088775  0.5177536  0.5852080
C70 C 1.0  0.4195910  0.5426626  0.5921081
C70 C 1.0  0.4025001  0.5392713  0.5618187
C70 C 1.0  0.3899332  0.5410294  0.5846373
C70 C 1.0  0.4100714  0.5170924  0.5795716
C70 C 1.0  0.4211514  0.5457291  0.5874400
C70 C 1.0  0.4007306  0.5492224  0.5642181
C70 C 1.0  0.3894410  0.5474053  0.5766223
C70 C 1.0  0.4073799  0.5165859  0.5696903
C70 C 1.0  0.4257247  0.5467391  0.5783186
C70 C 1.0  0.3923544  0.5540483  0.5644468
C70 C 1.0  0.3878473  0.5529095  0.5688333
C70 C 1.0  0.4058857  0.5154193  0.5602083
C70 C 1.0  0.4301302  0.5489181  0.5699910
C70 C 1.0  0.4199297  0.5417108  0.5632911
C70 C 1.0  0.4013790  0.5516285  0.5929176
C70 C 1.0  0.3933363  0.5199582  0.5844323
C70 C 1.0  0.4257144  0.5286912  0.5883271
H70 H 1.0  0.4302590  0.5425034  0.5637301
H70 H 1.0  0.4298325  0.5491525  0.5610709
H70 H 1.0  0.4078583  0.5584267  0.5973108
H70 H 1.0  0.4050182  0.5569430  0.6037288
H70 H 1.0  0.3832928  0.5213481  0.5866030
H70 H 1.0  0.3840866  0.5174999  0.5926050
H70 H 1.0  0.4289383  0.5188369  0.5883122
H70 H 1.0  0.4299815  0.5191976  0.5954006
H70 H 1.0  0.3993526  0.5291212  0.5595841
H70 H 1.0  0.3923133  0.5333719  0.5963816
H70 H 1.0  0.4118088  0.5185635  0.5936096
H70 H 1.0  0.4150718  0.5422001  0.5998024
H70 H 1.0  0.3994487  0.5204504  0.5565188
H70 H 1.0  0.4049828  0.5191447  0.5521445
H70 H 1.0  0.3871868  0.5258676  0.5977959
H70 H 1.0  0.3805662  0.5265194  0.5951120
H70 H 1.0  0.4200997  0.5167965  0.5971773
H70 H 1.0  0.4236205  0.5117057  0.5935507
H70 H 1.0  0.4113854  0.5489033  0.6049086
H70 H 1.0  0.4148466  0.5551424  0.6041618
H70 H 1.0  0.4118054  0.5493193  0.5648477
H70 H 1.0  0.3967517  0.5531363  0.5829491
H70 H 1.0  0.3972456  0.5185156  0.5741505
H70 H 1.0  0.4278964  0.5358653  0.5801516
H70 H 1.0  0.4146053  0.5323397  0.5606635
H70 H 1.0  0.3972192  0.5418559  0.5965939
H70 H 1.0  0.4023609  0.5192323  0.5910907
H70 H 1.0  0.4199304  0.5346243  0.5959207
H70 H 1.0  0.3980802  0.5386633  0.5614263
H70 H 1.0  0.3870152  0.5383485  0.5825504
H70 H 1.0  0.4143141  0.5163453  0.5783464
H70 H 1.0  0.4200090  0.5500547  0.5872294
H70 H 1.0  0.4027403  0.5529152  0.5658227
H70 H 1.0  0.3869792  0.5441814  0.5746741
H70 H 1.0  0.4118017  0.5164088  0.5688732
H70 H 1.0  0.4239092  0.5508564  0.5782734
H70 H 1.0  0.3948323  0.5576101  0.5657547
H70 H 1.0  0.3903512  0.5553635  0.5606223
H70 H 1.0  0.3852026  0.5495207  0.5673989
H70 H 1.0  0.3851185  0.5564969  0.5690691
H70 H 1.0  0.4103862  0.5149892  0.5598969
H70 H 1.0  0.4042311  0.5115413  0.5585986
H70 H 1.0  0.4283358  0.5530461  0.5705142
H70 H 1.0  0.4345904  0.5495949  0.5698559
H70 H 1.0  0.4223226  0.5379106  0.5630059
H70 H 1.0  0.4028521  0.5550400  0.5903791
H70 H 1.0  0.3905330  0.5206254  0.5809757
H70 H 1.0  0.4275481  0.5271064  0.5845354
N70 N 1.0  0.3955429  0.5490673  0.5632713
N70 N 1.0  0.3902899  0.5520559  0.5742796
N70 N 1.0  0.4038163  0.5161485  0.5658247
N70 N 1.0  0.4289558  0.5450808  0.5744919
N70 N 1.0  0.4222366  0.5464074  0.5639657
N70 N 1.0  0.3862316  0.5312638  0.5907519
N70 N 1.0  0.3916513  0.5200137  0.5894315
N70 N 1.0  0.4250743  0.5256500  0.5925904
N70 N 1.0  0.4068086  0.5253324  0.5578009
N70 N 1.0  0.4029702  0.5509837  0.5979063
N70 N 1.0  0.4181666  0.5159921  0.5885014
N70 N 1.0  0.4154836  0.5503039  0.5971052
C71 C 1.0  0.6093816  0.4138299  0.4975517
C71 C 1.0  0.6360596  0.4171288  0.5304582
C71 C 1.0  0.6191093  0.4543736  0.5348364
C71 C 1.0  0.5951491  0.4209933  0.5326278
C71 C 1.0  0.6086889  0.4438493  0.5010647
C71 C 1.0  0.6276799  0.4434389  0.5320386
C71 C 1.0  0.6004227  0.4341445  0.5323208
C71 C 1.0  0.6220360  0.4153006  0.5295380
C71 C 1.0  0.6006794  0.4492579  0.5013867
C71 C 1.0  0.6245381  0.4514309  0.5364847
C71 C 1.0  0.5949695  0.4267641  0.5353693
C71 C 1.0  0.6310922  0.4136691  0.5325095
C71 C 1.0  0.6211492  0.4345160  0.4996473
C71 C 1.0  0.6336803  0.4391024  0.5181755
C71 C 1.0  0.6014655  0.4439098  0.5200510
C71 C 1.0  0.6132799  0.4136890  0.5165874
C71 C 1.0  0.6185897  0.4293369  0.4992611
C71 C 1.0  0.6348162  0.4335247  0.5192837
C71 C 1.0  0.6057186  0.4473885  0.5219061
C71 C 1.0  0.6081130  0.4152962  0.5186728
C71 C 1.0  0.6128213  0.4287725  0.4994504
C71 C 1.0  0.6336685  0.4311578  0.5244416
C71 C 1.0  0.6082438  0.4466160  0.5270594
C71 C 1.0  0.6074295  0.4168894  0.5241973
C71 C 1.0  0.6096090  0.4335507  0.5000638
C71 C 1.0  0.6313051  0.4345063  0.5285447
C71 C 1.0  0.6064353  0.4422209  0.5303821
C71 C 1.0  0.6120778  0.4168713  0.5276649
C71 C 1.0  0.6120230  0.4388083  0.5004644
C71 C 1.0  0.6301136  0.4400919  0.5275925
C71 C 1.0  0.6022008  0.4386619  0.5286709
C71 C 1.0  0.6173024  0.4152922  0.5257320
C71 C 1.0  0.6177959  0.4392073  0.5002589
C71 C 1.0  0.6313208  0.4423158  0.5223749
C71 C 1.0  0.5997711  0.4395658  0.5234833
C71 C 1.0  0.6178250  0.4137233  0.5201737
C71 C 1.0  0.6272056  0.4348943  0.4993828
C71 C 1.0  0.6349083  0.4416353  0.5127935
C71 C 1.0  0.5987602  0.4447118  0.5146722
C71 C 1.0  0.6140316  0.4119696  0.5108104
C71 C 1.0  0.6358586  0.4391795  0.4988678
C71 C 1.0  0.6384836  0.4422366  0.5038292
C71 C 1.0  0.5966297  0.4491123  0.5063295
C71 C 1.0  0.6114319  0.4095370  0.5018201
C71 C 1.0  0.6100949  0.4233634  0.4990048
C71 C 1.0  0.6349754  0.4253063  0.5254129
C71 C 1.0  0.6126515  0.4503983  0.5288358
C71 C 1.0  0.6019237  0.4184968  0.5261953
H71 H 1.0  0.6049198  0.4144268  0.4980723
H71 H 1.0  0.6098495  0.4120921  0.4934129
H71 H 1.0  0.6376122  0.4153487  0.5265914
H71 H 1.0  0.6394536  0.4166712  0.5333972
H71 H 1.0  0.6199583  0.4572721  0.5314583
H71 H 1.0  0.6177625  0.4569608  0.5382807
H71 H 1.0  0.5922782  0.4209255  0.5291220
H71 H 1.0  0.5935082  0.4179580  0.5355364
H71 H 1.0  0.6110720  0.4475809  0.5018701
H71 H 1.0  0.6264511  0.4410988  0.5356803
H71 H 1.0  0.6029935  0.4335688  0.5359693
H71 H 1.0  0.6211884  0.4171106  0.5335698
H71 H 1.0  0.6034866  0.4527818  0.5018713
H71 H 1.0  0.5983427  0.4501377  0.4976271
H71 H 1.0  0.6237445  0.4487328  0.5400382
H71 H 1.0  0.6274578  0.4545217  0.5379982
H71 H 1.0  0.5976357  0.4267502  0.5390337
H71 H 1.0  0.5908072  0.4274812  0.5369600
H71 H 1.0  0.6297094  0.4152847  0.5365113
H71 H 1.0  0.6325103  0.4094729  0.5333741
H71 H 1.0  0.6210954  0.4256553  0.4987824
H71 H 1.0  0.6366455  0.4310202  0.5160524
H71 H 1.0  0.6070435  0.4507585  0.5192703
H71 H 1.0  0.6045813  0.4152735  0.5159183
H71 H 1.0  0.6051453  0.4332175  0.5002161
H71 H 1.0  0.6304126  0.4326987  0.5325442
H71 H 1.0  0.6083704  0.4416060  0.5343740
H71 H 1.0  0.6115732  0.4180951  0.5319436
H71 H 1.0  0.6197531  0.4432248  0.5005557
H71 H 1.0  0.6304112  0.4466348  0.5216159
H71 H 1.0  0.5964909  0.4368281  0.5221398
H71 H 1.0  0.6218560  0.4124944  0.5186568
H71 H 1.0  0.6293302  0.4309280  0.4994481
H71 H 1.0  0.6333383  0.4458231  0.5122974
H71 H 1.0  0.5959176  0.4414250  0.5135028
H71 H 1.0  0.6183180  0.4113504  0.5095884
H71 H 1.0  0.6375477  0.4349799  0.4986497
H71 H 1.0  0.6372127  0.4411797  0.4950554
H71 H 1.0  0.6369992  0.4465179  0.5038886
H71 H 1.0  0.6429330  0.4425560  0.5031423
H71 H 1.0  0.5936518  0.4457530  0.5057102
H71 H 1.0  0.5941546  0.4528858  0.5062839
H71 H 1.0  0.6158382  0.4087401  0.5011249
H71 H 1.0  0.6093916  0.4055953  0.5010019
H71 H 1.0  0.6056580  0.4234400  0.4997513
H71 H 1.0  0.6362836  0.4230510  0.5217448
H71 H 1.0  0.6140295  0.4532818  0.5256675
H71 H 1.0  0.5987983  0.4188499  0.5229769
N71 N 1.0  0.6298393  0.4394563  0.4990895
N71 N 1.0  0.6375964  0.4391998  0.5089622
N71 N 1.0  0.5996089  0.4488919  0.5115673
N71 N 1.0  0.6100424  0.4112321  0.5074376
N71 N 1.0  0.6126424  0.4188943  0.4978335
N71 N 1.0  0.6270317  0.4486665  0.5317412
N71 N 1.0  0.6147437  0.4503785  0.5336790
N71 N 1.0  0.6008078  0.4194138  0.5312696
N71 N 1.0  0.6034277  0.4439376  0.5006794
N71 N 1.0  0.6346402  0.4229805  0.5301366
N71 N 1.0  0.5962178  0.4311026  0.5313721
N71 N 1.0  0.6267829  0.4133582  0.5283033
C72 C 1.0  0.4413066  0.5833656  0.6951493
C72 C 1.0  0.4217026  0.6210526  0.6960460
C72 C 1.0  0.3919103  0.6001815  0.7152935
C72 C 1.0  0.4306326  0.5981847  0.7290708
C72 C 1.0  0.4131757  0.5738043  0.7007370
C72 C 1.0  0.3998871  0.6072206  0.7059304
C72 C 1.0  0.4169909  0.5957760  0.7260775
C72 C 1.0  0.4280603  0.6132321  0.7060095
C72 C 1.0  0.4106900  0.5674334  0.7075738
C72 C 1.0  0.3924732  0.6055792  0.7119178
C72 C 1.0  0.4247307  0.5978286  0.7314980
C72 C 1.0  0.4259439  0.6211170  0.7008272
C72 C 1.0  0.4181102  0.5834061  0.6894304
C72 C 1.0  0.4053648  0.6021627  0.6920953
C72 C 1.0  0.4107401  0.5835875  0.7183727
C72 C 1.0  0.4355084  0.5995001  0.7042943
C72 C 1.0  0.4237608  0.5837138  0.6906548
C72 C 1.0  0.4098378  0.6057892  0.6914100
C72 C 1.0  0.4057464  0.5859663  0.7166305
C72 C 1.0  0.4351655  0.5974964  0.7097254
C72 C 1.0  0.4260643  0.5808380  0.6951329
C72 C 1.0  0.4110994  0.6098356  0.6953544
C72 C 1.0  0.4043819  0.5914456  0.7179134
C72 C 1.0  0.4325634  0.6005223  0.7139204
C72 C 1.0  0.4225592  0.5776163  0.6984286
C72 C 1.0  0.4077741  0.6101958  0.7000921
C72 C 1.0  0.4081626  0.5945750  0.7210024
C72 C 1.0  0.4302486  0.6056668  0.7125761
C72 C 1.0  0.4168795  0.5772067  0.6973319
C72 C 1.0  0.4032731  0.6066489  0.7009202
C72 C 1.0  0.4131885  0.5923430  0.7228146
C72 C 1.0  0.4305098  0.6078032  0.7072007
C72 C 1.0  0.4147300  0.5801379  0.6928246
C72 C 1.0  0.4021383  0.6026482  0.6968788
C72 C 1.0  0.4144107  0.5868409  0.7214491
C72 C 1.0  0.4331491  0.6046528  0.7031094
C72 C 1.0  0.4159039  0.5864612  0.6846668
C72 C 1.0  0.4039809  0.5979329  0.6879622
C72 C 1.0  0.4121904  0.5778312  0.7170864
C72 C 1.0  0.4382665  0.5963774  0.6998743
C72 C 1.0  0.4093571  0.5892621  0.6781249
C72 C 1.0  0.4045017  0.5931599  0.6795687
C72 C 1.0  0.4108931  0.5688271  0.7138083
C72 C 1.0  0.4435343  0.5893091  0.6959006
C72 C 1.0  0.4319932  0.5810988  0.6964254
C72 C 1.0  0.4158025  0.6135651  0.6944252
C72 C 1.0  0.3990804  0.5937349  0.7160313
C72 C 1.0  0.4323495  0.5982648  0.7195549
H72 H 1.0  0.4420500  0.5810103  0.6989486
H72 H 1.0  0.4437684  0.5812866  0.6919892
H72 H 1.0  0.4237913  0.6197970  0.6922260
H72 H 1.0  0.4203191  0.6252798  0.6952823
H72 H 1.0  0.3898185  0.5970588  0.7127624
H72 H 1.0  0.3891212  0.6009286  0.7187625
H72 H 1.0  0.4324705  0.5940427  0.7290238
H72 H 1.0  0.4332170  0.6005742  0.7318952
H72 H 1.0  0.4088033  0.5742695  0.6997789
H72 H 1.0  0.4015234  0.6101045  0.7089724
H72 H 1.0  0.4158023  0.6001056  0.7263845
H72 H 1.0  0.4256795  0.6149918  0.7093984
H72 H 1.0  0.4064519  0.5679835  0.7060673
H72 H 1.0  0.4115531  0.5630351  0.7070455
H72 H 1.0  0.3943206  0.6087827  0.7145373
H72 H 1.0  0.3883426  0.6071127  0.7109408
H72 H 1.0  0.4229935  0.6020037  0.7317950
H72 H 1.0  0.4250053  0.5963753  0.7357620
H72 H 1.0  0.4239185  0.6226307  0.7045879
H72 H 1.0  0.4291223  0.6241839  0.6999004
H72 H 1.0  0.4264531  0.5862089  0.6880882
H72 H 1.0  0.4123454  0.6054358  0.6877157
H72 H 1.0  0.4028888  0.5834679  0.7142530
H72 H 1.0  0.4369871  0.5935145  0.7106670
H72 H 1.0  0.4242455  0.5753547  0.7019071
H72 H 1.0  0.4087279  0.6133212  0.7031552
H72 H 1.0  0.4071273  0.5988140  0.7220107
H72 H 1.0  0.4282346  0.6080283  0.7158052
H72 H 1.0  0.4103564  0.5798812  0.6918946
H72 H 1.0  0.3986598  0.5998956  0.6974956
H72 H 1.0  0.4182908  0.5850913  0.7228433
H72 H 1.0  0.4333667  0.6062866  0.6989449
H72 H 1.0  0.4188442  0.5892510  0.6827117
H72 H 1.0  0.4007677  0.5950531  0.6892392
H72 H 1.0  0.4163913  0.5766688  0.7182055
H72 H 1.0  0.4377721  0.5981312  0.6957597
H72 H 1.0  0.4127191  0.5916920  0.6763002
H72 H 1.0  0.4080343  0.5864569  0.6748462
H72 H 1.0  0.4010390  0.5906970  0.6811434
H72 H 1.0  0.4029643  0.5950287  0.6757588
H72 H 1.0  0.4150679  0.5680185  0.7153748
H72 H 1.0  0.4082360  0.5659305  0.7160258
H72 H 1.0  0.4430347  0.5915841  0.6920136
H72 H 1.0  0.4479933  0.5891089  0.6965687
H72 H 1.0  0.4331493  0.5791257  0.7003010
H72 H 1.0  0.4183550  0.6125033  0.6908743
H72 H 1.0  0.3967826  0.5910678  0.7132280
H72 H 1.0  0.4338122  0.5940252  0.7199253
N72 N 1.0  0.4109622  0.5859404  0.6828944
N72 N 1.0  0.4063001  0.5975961  0.6832351
N72 N 1.0  0.4088580  0.5744067  0.7148500
N72 N 1.0  0.4410404  0.5919672  0.7007043
N72 N 1.0  0.4355639  0.5834197  0.6933113
N72 N 1.0  0.3953800  0.6045962  0.7067270
N72 N 1.0  0.3972407  0.5984508  0.7175183
N72 N 1.0  0.4306148  0.6009841  0.7237299
N72 N 1.0  0.4148620  0.5705384  0.7045221
N72 N 1.0  0.4168751  0.6177341  0.6974754
N72 N 1.0  0.4213461  0.5939150  0.7284019
N72 N 1.0  0.4286342  0.6157522  0.7014104
C73 C 1.0  0.6374749  0.5406787  0.3217827
C73 C 1.0  0.6201757  0.5418075  0.3605759
C73 C 1.0  0.5985284  0.5095104  0.3470869
C73 C 1.0  0.6395760  0.5094205  0.3442042
C73 C 1.0  0.6128598  0.5239887  0.3163481
C73 C 1.0  0.6028887  0.5223367  0.3512489
C73 C 1.0  0.6256995  0.5070473  0.3425699
C73 C 1.0  0.6294438  0.5330550  0.3543834
C73 C 1.0  0.6127804  0.5154630  0.3117857
C73 C 1.0  0.5979904  0.5140063  0.3515975
C73 C 1.0  0.6348819  0.5051437  0.3449281
C73 C 1.0  0.6258162  0.5388682  0.3612064
C73 C 1.0  0.6137441  0.5381531  0.3229033
C73 C 1.0  0.6031054  0.5356847  0.3429554
C73 C 1.0  0.6169126  0.5092498  0.3297272
C73 C 1.0  0.6355498  0.5340159  0.3399341
C73 C 1.0  0.6194726  0.5389944  0.3229050
C73 C 1.0  0.6071328  0.5386284  0.3459125
C73 C 1.0  0.6116740  0.5097089  0.3321720
C73 C 1.0  0.6370779  0.5284801  0.3391290
C73 C 1.0  0.6231319  0.5350195  0.3207981
C73 C 1.0  0.6097699  0.5363565  0.3505392
C73 C 1.0  0.6109526  0.5093161  0.3379040
C73 C 1.0  0.6361603  0.5244547  0.3431886
C73 C 1.0  0.6209284  0.5301032  0.3186762
C73 C 1.0  0.6083093  0.5309903  0.3521840
C73 C 1.0  0.6156345  0.5084630  0.3412176
C73 C 1.0  0.6336270  0.5260716  0.3481484
C73 C 1.0  0.6152150  0.5291124  0.3186042
C73 C 1.0  0.6043071  0.5279246  0.3493364
C73 C 1.0  0.6209306  0.5079837  0.3389271
C73 C 1.0  0.6320443  0.5315591  0.3491021
C73 C 1.0  0.6116910  0.5331781  0.3207442
C73 C 1.0  0.6017559  0.5303381  0.3447220
C73 C 1.0  0.6214895  0.5083993  0.3331697
C73 C 1.0  0.6330304  0.5354739  0.3449390
C73 C 1.0  0.6100803  0.5424623  0.3251168
C73 C 1.0  0.6002843  0.5380469  0.3381232
C73 C 1.0  0.6177077  0.5096118  0.3237163
C73 C 1.0  0.6365334  0.5382775  0.3357191
C73 C 1.0  0.6017241  0.5468877  0.3271401
C73 C 1.0  0.5977547  0.5448216  0.3317038
C73 C 1.0  0.6151687  0.5101424  0.3144010
C73 C 1.0  0.6399446  0.5420798  0.3275088
C73 C 1.0  0.6291439  0.5358810  0.3207411
C73 C 1.0  0.6139301  0.5396235  0.3535243
C73 C 1.0  0.6053750  0.5097800  0.3402630
C73 C 1.0  0.6378750  0.5187187  0.3421653
H73 H 1.0  0.6394462  0.5369199  0.3201951
H73 H 1.0  0.6386403  0.5439242  0.3188711
H73 H 1.0  0.6207786  0.5457178  0.3583672
H73 H 1.0  0.6186987  0.5429979  0.3646708
H73 H 1.0  0.5956238  0.5104202  0.3437299
H73 H 1.0  0.5971367  0.5055719  0.3487963
H73 H 1.0  0.6411984  0.5091433  0.3399819
H73 H 1.0  0.6430296  0.5082417  0.3468592
H73 H 1.0  0.6084376  0.5235064  0.3170295
H73 H 1.0  0.6055394  0.5207531  0.3545221
H73 H 1.0  0.6247800  0.5073465  0.3469651
H73 H 1.0  0.6284274  0.5295551  0.3570230
H73 H 1.0  0.6082950  0.5155464  0.3124244
H73 H 1.0  0.6133164  0.5152418  0.3073099
H73 H 1.0  0.6006985  0.5129521  0.3550749
H73 H 1.0  0.5938099  0.5138635  0.3532920
H73 H 1.0  0.6334415  0.5052334  0.3492241
H73 H 1.0  0.6365938  0.5010065  0.3443598
H73 H 1.0  0.6252574  0.5350917  0.3636482
H73 H 1.0  0.6285348  0.5414730  0.3636947
H73 H 1.0  0.6211533  0.5428074  0.3245476
H73 H 1.0  0.6081902  0.5427678  0.3445676
H73 H 1.0  0.6081178  0.5103628  0.3295291
H73 H 1.0  0.6390324  0.5273292  0.3352668
H73 H 1.0  0.6236737  0.5269748  0.3170226
H73 H 1.0  0.6103325  0.5292135  0.3557630
H73 H 1.0  0.6151009  0.5081514  0.3456534
H73 H 1.0  0.6329109  0.5229766  0.3513057
H73 H 1.0  0.6072629  0.5325066  0.3207284
H73 H 1.0  0.5986546  0.5279874  0.3425053
H73 H 1.0  0.6255760  0.5080277  0.3313745
H73 H 1.0  0.6318180  0.5397255  0.3456556
H73 H 1.0  0.6122121  0.5458655  0.3271477
H73 H 1.0  0.5976588  0.5351523  0.3358922
H73 H 1.0  0.6220110  0.5097320  0.3224055
H73 H 1.0  0.6346735  0.5422722  0.3366320
H73 H 1.0  0.6042893  0.5502314  0.3288061
H73 H 1.0  0.5992864  0.5488104  0.3238645
H73 H 1.0  0.5950073  0.5416654  0.3299641
H73 H 1.0  0.5950256  0.5482143  0.3328925
H73 H 1.0  0.6196104  0.5099245  0.3135290
H73 H 1.0  0.6133914  0.5065699  0.3122924
H73 H 1.0  0.6381697  0.5459823  0.3289766
H73 H 1.0  0.6443524  0.5429163  0.3270177
H73 H 1.0  0.6315364  0.5322770  0.3195013
H73 H 1.0  0.6150651  0.5434868  0.3515145
H73 H 1.0  0.6021917  0.5109727  0.3373140
H73 H 1.0  0.6392890  0.5179119  0.3379700
N73 N 1.0  0.6048212  0.5423115  0.3247264
N73 N 1.0  0.6008060  0.5430717  0.3366011
N73 N 1.0  0.6137368  0.5097684  0.3202464
N73 N 1.0  0.6393328  0.5374508  0.3313244
N73 N 1.0  0.6314539  0.5404496  0.3220165
N73 N 1.0  0.5988884  0.5195061  0.3492939
N73 N 1.0  0.6042637  0.5088690  0.3453394
N73 N 1.0  0.6377573  0.5149328  0.3458379
N73 N 1.0  0.6156915  0.5203530  0.3137791
N73 N 1.0  0.6160813  0.5381340  0.3581057
N73 N 1.0  0.6305528  0.5059587  0.3408108
N73 N 1.0  0.6284321  0.5380236  0.3558396
C74 C 1.0  0.2699845  0.5689667  0.5398868
C74 C 1.0  0.2689011  0.5406368  0.5715366
C74 C 1.0  0.3098630  0.5412162  0.5676038
C74 C 1.0  0.2891580  0.5764441  0.5724551
C74 C 1.0  0.2978091  0.5575489  0.5368168
C74 C 1.0  0.2960943  0.5378710  0.5673139
C74 C 1.0  0.2987443  0.5664758  0.5693575
C74 C 1.0  0.2726903  0.5542787  0.5709090
C74 C 1.0  0.3059134  0.5627424  0.5358901
C74 C 1.0  0.3053932  0.5372657  0.5698979
C74 C 1.0  0.2949422  0.5741294  0.5738817
C74 C 1.0  0.2682088  0.5463854  0.5742434
C74 C 1.0  0.2841946  0.5499021  0.5375627
C74 C 1.0  0.2870205  0.5351623  0.5547709
C74 C 1.0  0.3045827  0.5626533  0.5552756
C74 C 1.0  0.2721394  0.5639535  0.5585362
C74 C 1.0  0.2805101  0.5543099  0.5382831
C74 C 1.0  0.2818029  0.5362223  0.5570694
C74 C 1.0  0.3063659  0.5572450  0.5563721
C74 C 1.0  0.2760637  0.5678944  0.5601786
C74 C 1.0  0.2823511  0.5598031  0.5385388
C74 C 1.0  0.2811864  0.5377974  0.5626067
C74 C 1.0  0.3057047  0.5548288  0.5615927
C74 C 1.0  0.2788760  0.5674618  0.5652214
C74 C 1.0  0.2880317  0.5608244  0.5380755
C74 C 1.0  0.2859532  0.5383273  0.5658672
C74 C 1.0  0.3031689  0.5579493  0.5657713
C74 C 1.0  0.2777000  0.5629363  0.5686520
C74 C 1.0  0.2918474  0.5565180  0.5373508
C74 C 1.0  0.2912315  0.5373029  0.5637188
C74 C 1.0  0.3013356  0.5633608  0.5648328
C74 C 1.0  0.2738085  0.5589193  0.5671529
C74 C 1.0  0.2898536  0.5510869  0.5371152
C74 C 1.0  0.2916843  0.5357341  0.5581546
C74 C 1.0  0.3020691  0.5656406  0.5595511
C74 C 1.0  0.2710755  0.5594926  0.5620704
C74 C 1.0  0.2820570  0.5442238  0.5372764
C74 C 1.0  0.2877080  0.5334661  0.5489795
C74 C 1.0  0.3052968  0.5652407  0.5498268
C74 C 1.0  0.2691361  0.5643930  0.5532748
C74 C 1.0  0.2823230  0.5346529  0.5359237
C74 C 1.0  0.2850072  0.5306579  0.5401294
C74 C 1.0  0.3084002  0.5661226  0.5407112
C74 C 1.0  0.2661874  0.5684363  0.5450007
C74 C 1.0  0.2785157  0.5644589  0.5392495
C74 C 1.0  0.2756280  0.5388189  0.5648323
C74 C 1.0  0.3076816  0.5491657  0.5625480
C74 C 1.0  0.2829184  0.5717201  0.5667753
H74 H 1.0  0.2724079  0.5727809  0.5402262
H74 H 1.0  0.2674088  0.5695449  0.5362261
H74 H 1.0  0.2659085  0.5402160  0.5681603
H74 H 1.0  0.2677272  0.5374748  0.5745350
H74 H 1.0  0.3114334  0.5395665  0.5636864
H74 H 1.0  0.3134097  0.5411649  0.5703949
H74 H 1.0  0.2895384  0.5793772  0.5690216
H74 H 1.0  0.2876873  0.5789102  0.5759367
H74 H 1.0  0.3003546  0.5538376  0.5368171
H74 H 1.0  0.2952283  0.5396290  0.5713645
H74 H 1.0  0.2979373  0.5640588  0.5730669
H74 H 1.0  0.2754609  0.5540286  0.5744461
H74 H 1.0  0.3080388  0.5587491  0.5356258
H74 H 1.0  0.3068762  0.5648342  0.5320085
H74 H 1.0  0.3040152  0.5387723  0.5739437
H74 H 1.0  0.3072939  0.5332584  0.5707329
H74 H 1.0  0.2946025  0.5714033  0.5774860
H74 H 1.0  0.2975691  0.5775378  0.5752426
H74 H 1.0  0.2710136  0.5467044  0.5777886
H74 H 1.0  0.2640643  0.5466639  0.5760078
H74 H 1.0  0.2761198  0.5534954  0.5386344
H74 H 1.0  0.2781801  0.5357822  0.5544727
H74 H 1.0  0.3083171  0.5549158  0.5530816
H74 H 1.0  0.2769004  0.5713566  0.5574629
H74 H 1.0  0.2895500  0.5650341  0.5382565
H74 H 1.0  0.2855009  0.5395401  0.5701550
H74 H 1.0  0.3026505  0.5561033  0.5698187
H74 H 1.0  0.2798592  0.5625823  0.5725600
H74 H 1.0  0.2927224  0.5476937  0.5365533
H74 H 1.0  0.2957564  0.5349330  0.5564712
H74 H 1.0  0.3006625  0.5698265  0.5588025
H74 H 1.0  0.2680584  0.5563995  0.5608912
H74 H 1.0  0.2776742  0.5438275  0.5382171
H74 H 1.0  0.2919801  0.5333010  0.5475753
H74 H 1.0  0.3032593  0.5692273  0.5493709
H74 H 1.0  0.2666214  0.5608035  0.5522538
H74 H 1.0  0.2778488  0.5347695  0.5366342
H74 H 1.0  0.2828006  0.5329268  0.5317810
H74 H 1.0  0.2894406  0.5303342  0.5392482
H74 H 1.0  0.2833744  0.5265088  0.5394293
H74 H 1.0  0.3064631  0.5702183  0.5408067
H74 H 1.0  0.3127547  0.5669142  0.5398283
H74 H 1.0  0.2635722  0.5647653  0.5445336
H74 H 1.0  0.2633144  0.5719169  0.5450364
H74 H 1.0  0.2805096  0.5684364  0.5399223
H74 H 1.0  0.2723485  0.5387929  0.5617507
H74 H 1.0  0.3090692  0.5470206  0.5588433
H74 H 1.0  0.2838350  0.5746989  0.5635291
N74 N 1.0  0.2850229  0.5400435  0.5360267
N74 N 1.0  0.2836825  0.5322590  0.5457897
N74 N 1.0  0.3080682  0.5630671  0.5458989
N74 N 1.0  0.2693920  0.5686034  0.5501061
N74 N 1.0  0.2732648  0.5639694  0.5390953
N74 N 1.0  0.3009673  0.5364376  0.5658869
N74 N 1.0  0.3078040  0.5468754  0.5672993
N74 N 1.0  0.2852083  0.5719843  0.5715210
N74 N 1.0  0.2999147  0.5623663  0.5363747
N74 N 1.0  0.2746357  0.5396672  0.5699442
N74 N 1.0  0.2975153  0.5715974  0.5690520
N74 N 1.0  0.2688059  0.5507873  0.5701659
C75 C 1.0  0.5724537  0.2663064  0.5115895
C75 C 1.0  0.6020049  0.2661107  0.5421200
C75 C 1.0  0.5795130  0.2966883  0.5580186
C75 C 1.0  0.5616303  0.2609601  0.5481748
C75 C 1.0  0.5669945  0.2935637  0.5234731
C75 C 1.0  0.5894414  0.2888322  0.5516503
C75 C 1.0  0.5644600  0.2745088  0.5512209
C75 C 1.0  0.5885076  0.2618089  0.5417136
C75 C 1.0  0.5582690  0.2969713  0.5258733
C75 C 1.0  0.5855317  0.2945691  0.5583817
C75 C 1.0  0.5607904  0.2656460  0.5524393
C75 C 1.0  0.5980058  0.2613074  0.5434567
C75 C 1.0  0.5806154  0.2876366  0.5186028
C75 C 1.0  0.5943474  0.2896005  0.5367393
C75 C 1.0  0.5622686  0.2871652  0.5421649
C75 C 1.0  0.5786351  0.2619409  0.5294866
C75 C 1.0  0.5789669  0.2823375  0.5169520
C75 C 1.0  0.5965630  0.2842744  0.5361449
C75 C 1.0  0.5660484  0.2908134  0.5446215
C75 C 1.0  0.5735649  0.2618688  0.5323002
C75 C 1.0  0.5734524  0.2805954  0.5173811
C75 C 1.0  0.5964891  0.2804513  0.5404925
C75 C 1.0  0.5692855  0.2892342  0.5491554
C75 C 1.0  0.5733017  0.2617787  0.5380836
C75 C 1.0  0.5695593  0.2842961  0.5195435
C75 C 1.0  0.5941044  0.2820542  0.5455301
C75 C 1.0  0.5686921  0.2838484  0.5512214
C75 C 1.0  0.5782742  0.2617823  0.5410679
C75 C 1.0  0.5710539  0.2896362  0.5212404
C75 C 1.0  0.5918523  0.2873353  0.5462799
C75 C 1.0  0.5649622  0.2800902  0.5488786
C75 C 1.0  0.5834147  0.2618524  0.5384040
C75 C 1.0  0.5765995  0.2912274  0.5207489
C75 C 1.0  0.5920018  0.2910512  0.5418306
C75 C 1.0  0.5617913  0.2818216  0.5443422
C75 C 1.0  0.5835122  0.2619420  0.5326065
C75 C 1.0  0.5864343  0.2892809  0.5180289
C75 C 1.0  0.5944432  0.2936553  0.5322184
C75 C 1.0  0.5588225  0.2887954  0.5374362
C75 C 1.0  0.5789556  0.2619922  0.5234211
C75 C 1.0  0.5940806  0.2951992  0.5181349
C75 C 1.0  0.5967261  0.2973038  0.5235592
C75 C 1.0  0.5549473  0.2947172  0.5308471
C75 C 1.0  0.5757293  0.2615436  0.5143166
C75 C 1.0  0.5716734  0.2750614  0.5156204
C75 C 1.0  0.5989025  0.2749375  0.5396777
C75 C 1.0  0.5731540  0.2932207  0.5516115
C75 C 1.0  0.5678896  0.2616618  0.5408375
H75 H 1.0  0.5680549  0.2658353  0.5125710
H75 H 1.0  0.5727022  0.2658516  0.5071062
H75 H 1.0  0.6033542  0.2657624  0.5378084
H75 H 1.0  0.6057631  0.2655868  0.5445630
H75 H 1.0  0.5794222  0.3004838  0.5555449
H75 H 1.0  0.5781725  0.2979508  0.5621393
H75 H 1.0  0.5584047  0.2612428  0.5450042
H75 H 1.0  0.5609132  0.2569999  0.5502166
H75 H 1.0  0.5687739  0.2973512  0.5251287
H75 H 1.0  0.5890967  0.2854176  0.5545606
H75 H 1.0  0.5675219  0.2735211  0.5543676
H75 H 1.0  0.5878624  0.2622837  0.5461417
H75 H 1.0  0.5604592  0.3007327  0.5271335
H75 H 1.0  0.5553693  0.2983224  0.5226897
H75 H 1.0  0.5856635  0.2909275  0.5610759
H75 H 1.0  0.5880340  0.2976732  0.5604960
H75 H 1.0  0.5638498  0.2652033  0.5557530
H75 H 1.0  0.5567953  0.2650665  0.5544574
H75 H 1.0  0.5968678  0.2614990  0.5478390
H75 H 1.0  0.6002271  0.2574056  0.5429992
H75 H 1.0  0.5819957  0.2794940  0.5152779
H75 H 1.0  0.5983868  0.2831308  0.5322173
H75 H 1.0  0.5664323  0.2949538  0.5429574
H75 H 1.0  0.5697784  0.2618633  0.5299078
H75 H 1.0  0.5652749  0.2830442  0.5199103
H75 H 1.0  0.5940398  0.2791153  0.5489093
H75 H 1.0  0.5711820  0.2826054  0.5547304
H75 H 1.0  0.5780964  0.2617080  0.5455426
H75 H 1.0  0.5778503  0.2953330  0.5220286
H75 H 1.0  0.5902691  0.2951432  0.5423877
H75 H 1.0  0.5588963  0.2789332  0.5425156
H75 H 1.0  0.5874771  0.2619927  0.5305238
H75 H 1.0  0.5892073  0.2859488  0.5168218
H75 H 1.0  0.5921205  0.2974216  0.5330367
H75 H 1.0  0.5564721  0.2854310  0.5355903
H75 H 1.0  0.5831004  0.2625918  0.5217746
H75 H 1.0  0.5964336  0.2916341  0.5166216
H75 H 1.0  0.5945857  0.2983633  0.5149564
H75 H 1.0  0.5945392  0.3010290  0.5249294
H75 H 1.0  0.6009331  0.2986807  0.5226781
H75 H 1.0  0.5525451  0.2911124  0.5295165
H75 H 1.0  0.5518678  0.2977918  0.5320433
H75 H 1.0  0.5800871  0.2618608  0.5131155
H75 H 1.0  0.5743198  0.2576302  0.5125652
H75 H 1.0  0.5674172  0.2740450  0.5166695
H75 H 1.0  0.6001200  0.2740393  0.5354394
H75 H 1.0  0.5736085  0.2970532  0.5492968
H75 H 1.0  0.5643776  0.2622147  0.5380788
N75 N 1.0  0.5881787  0.2941917  0.5188501
N75 N 1.0  0.5970201  0.2929077  0.5276755
N75 N 1.0  0.5585425  0.2937280  0.5355857
N75 N 1.0  0.5747702  0.2613832  0.5202677
N75 N 1.0  0.5747944  0.2716658  0.5130584
N75 N 1.0  0.5878632  0.2937123  0.5528870
N75 N 1.0  0.5757990  0.2923464  0.5560918
N75 N 1.0  0.5672660  0.2609654  0.5460299
N75 N 1.0  0.5617913  0.2926907  0.5235007
N75 N 1.0  0.5995618  0.2714310  0.5435643
N75 N 1.0  0.5607631  0.2710435  0.5497516
N75 N 1.0  0.5933307  0.2612561  0.5396488
C76 C 1.0  0.4417501  0.3555322  0.5794164
C76 C 1.0  0.4563268  0.3510005  0.5397623
C76 C 1.0  0.4864592  0.3758839  0.5526669
C76 C 1.0  0.4773475  0.3418568  0.5739361
C76 C 1.0  0.4605151  0.3792242  0.5786600
C76 C 1.0  0.4749750  0.3702639  0.5465530
C76 C 1.0  0.4818430  0.3546263  0.5697420
C76 C 1.0  0.4606415  0.3459396  0.5522772
C76 C 1.0  0.4670176  0.3814264  0.5854700
C76 C 1.0  0.4838054  0.3741655  0.5471124
C76 C 1.0  0.4824918  0.3454693  0.5727800
C76 C 1.0  0.4581123  0.3457535  0.5429458
C76 C 1.0  0.4492395  0.3754303  0.5685184
C76 C 1.0  0.4599495  0.3744969  0.5483742
C76 C 1.0  0.4775588  0.3687184  0.5752247
C76 C 1.0  0.4539982  0.3479451  0.5663781
C76 C 1.0  0.4473018  0.3704945  0.5708436
C76 C 1.0  0.4573282  0.3695850  0.5467521
C76 C 1.0  0.4789556  0.3720252  0.5706700
C76 C 1.0  0.4585757  0.3469252  0.5697892
C76 C 1.0  0.4495929  0.3683166  0.5757054
C76 C 1.0  0.4603506  0.3649371  0.5450831
C76 C 1.0  0.4812581  0.3697595  0.5658642
C76 C 1.0  0.4637664  0.3456017  0.5675913
C76 C 1.0  0.4539376  0.3711954  0.5782280
C76 C 1.0  0.4661404  0.3652717  0.5450797
C76 C 1.0  0.4821400  0.3640314  0.5656680
C76 C 1.0  0.4643283  0.3453279  0.5618258
C76 C 1.0  0.4559892  0.3761507  0.5760220
C76 C 1.0  0.4689041  0.3701046  0.5466704
C76 C 1.0  0.4807985  0.3605969  0.5701324
C76 C 1.0  0.4598532  0.3463193  0.5582878
C76 C 1.0  0.4535967  0.3781967  0.5711621
C76 C 1.0  0.4657368  0.3746746  0.5483164
C76 C 1.0  0.4784998  0.3630162  0.5748753
C76 C 1.0  0.4547189  0.3476336  0.5606418
C76 C 1.0  0.4466724  0.3775648  0.5634442
C76 C 1.0  0.4568162  0.3794088  0.5500904
C76 C 1.0  0.4751828  0.3710600  0.5803007
C76 C 1.0  0.4485264  0.3492942  0.5686438
C76 C 1.0  0.4448860  0.3838524  0.5563183
C76 C 1.0  0.4490325  0.3849496  0.5515796
C76 C 1.0  0.4722909  0.3779476  0.5864409
C76 C 1.0  0.4417410  0.3505452  0.5754186
C76 C 1.0  0.4475607  0.3631657  0.5782011
C76 C 1.0  0.4574111  0.3599023  0.5433795
C76 C 1.0  0.4826921  0.3734027  0.5612207
C76 C 1.0  0.4684238  0.3445265  0.5713386
H76 H 1.0  0.4443441  0.3545561  0.5830016
H76 H 1.0  0.4375921  0.3560498  0.5810932
H76 H 1.0  0.4518851  0.3516633  0.5403662
H76 H 1.0  0.4568007  0.3502405  0.5353391
H76 H 1.0  0.4851521  0.3800989  0.5536958
H76 H 1.0  0.4909303  0.3761532  0.5521124
H76 H 1.0  0.4759569  0.3425722  0.5781895
H76 H 1.0  0.4785739  0.3375151  0.5738259
H76 H 1.0  0.4620693  0.3826943  0.5762526
H76 H 1.0  0.4769326  0.3662977  0.5457252
H76 H 1.0  0.4831253  0.3532169  0.5656650
H76 H 1.0  0.4649205  0.3454252  0.5509828
H76 H 1.0  0.4680462  0.3849833  0.5828577
H76 H 1.0  0.4657152  0.3832093  0.5894064
H76 H 1.0  0.4853238  0.3700570  0.5459496
H76 H 1.0  0.4853124  0.3769238  0.5438737
H76 H 1.0  0.4840427  0.3445560  0.5686209
H76 H 1.0  0.4858080  0.3441978  0.5755649
H76 H 1.0  0.4624937  0.3449380  0.5421245
H76 H 1.0  0.4559234  0.3422020  0.5412246
H76 H 1.0  0.4439368  0.3682877  0.5688766
H76 H 1.0  0.4528522  0.3694250  0.5467842
H76 H 1.0  0.4782410  0.3764397  0.5709184
H76 H 1.0  0.4580415  0.3471563  0.5742302
H76 H 1.0  0.4557695  0.3695954  0.5819887
H76 H 1.0  0.4684998  0.3616904  0.5437881
H76 H 1.0  0.4839238  0.3622565  0.5619631
H76 H 1.0  0.4683327  0.3443013  0.5601020
H76 H 1.0  0.4551098  0.3820189  0.5693843
H76 H 1.0  0.4678522  0.3784252  0.5495479
H76 H 1.0  0.4774577  0.3603800  0.5783431
H76 H 1.0  0.4512418  0.3484009  0.5579250
H76 H 1.0  0.4437180  0.3747652  0.5615245
H76 H 1.0  0.4593358  0.3827451  0.5517548
H76 H 1.0  0.4737920  0.3680022  0.5832952
H76 H 1.0  0.4454800  0.3505176  0.5655660
H76 H 1.0  0.4417852  0.3808606  0.5549144
H76 H 1.0  0.4425699  0.3876420  0.5571201
H76 H 1.0  0.4519731  0.3881393  0.5528892
H76 H 1.0  0.4468067  0.3867742  0.5481028
H76 H 1.0  0.4713231  0.3745432  0.5892711
H76 H 1.0  0.4753065  0.3804767  0.5886495
H76 H 1.0  0.4389366  0.3514146  0.5719671
H76 H 1.0  0.4399205  0.3469985  0.5775344
H76 H 1.0  0.4500346  0.3616536  0.5816424
H76 H 1.0  0.4529677  0.3600043  0.5440859
H76 H 1.0  0.4813063  0.3776587  0.5616872
H76 H 1.0  0.4675752  0.3453985  0.5756711
N76 N 1.0  0.4477529  0.3823033  0.5613918
N76 N 1.0  0.4515713  0.3798175  0.5496893
N76 N 1.0  0.4747549  0.3762393  0.5812093
N76 N 1.0  0.4473540  0.3490688  0.5737827
N76 N 1.0  0.4432525  0.3606139  0.5765390
N76 N 1.0  0.4777991  0.3746508  0.5473379
N76 N 1.0  0.4853493  0.3717938  0.5569563
N76 N 1.0  0.4731097  0.3427108  0.5697322
N76 N 1.0  0.4625142  0.3780002  0.5833868
N76 N 1.0  0.4597912  0.3557119  0.5412323
N76 N 1.0  0.4813227  0.3512960  0.5738006
N76 N 1.0  0.4566896  0.3461752  0.5487903
C77 C 1.0  0.4832695  0.5314131  0.5184481
C77 C 1.0  0.4977995  0.4921175  0.5113641
C77 C 1.0  0.4787258  0.4963096  0.4751388
C77 C 1.0  0.5055429  0.5248801  0.4877005
C77 C 1.0  0.4650553  0.5238148  0.4955461
C77 C 1.0  0.4825012  0.4927695  0.4883320
C77 C 1.0  0.4950768  0.5177246  0.4813665
C77 C 1.0  0.5014921  0.5048369  0.5063209
C77 C 1.0  0.4632802  0.5292752  0.4877652
C77 C 1.0  0.4807122  0.4915457  0.4789080
C77 C 1.0  0.5034728  0.5224550  0.4821612
C77 C 1.0  0.5026895  0.4960748  0.5102322
C77 C 1.0  0.4678229  0.5159639  0.5087779
C77 C 1.0  0.4746582  0.4953585  0.5017029
C77 C 1.0  0.4796492  0.5206953  0.4817641
C77 C 1.0  0.4956101  0.5188931  0.5101697
C77 C 1.0  0.4717010  0.5194370  0.5113119
C77 C 1.0  0.4790340  0.4950616  0.5054969
C77 C 1.0  0.4775890  0.5154410  0.4804300
C77 C 1.0  0.4970593  0.5219094  0.5054336
C77 C 1.0  0.4734806  0.5243526  0.5088020
C77 C 1.0  0.4844708  0.4940385  0.5037889
C77 C 1.0  0.4811176  0.5109652  0.4794072
C77 C 1.0  0.4999056  0.5194604  0.5010260
C77 C 1.0  0.4712955  0.5257442  0.5036236
C77 C 1.0  0.4854907  0.4933241  0.4981247
C77 C 1.0  0.4868403  0.5118310  0.4797653
C77 C 1.0  0.5012891  0.5138425  0.5014220
C77 C 1.0  0.4674047  0.5223704  0.5009574
C77 C 1.0  0.4812289  0.4935906  0.4942143
C77 C 1.0  0.4890510  0.5170170  0.4810860
C77 C 1.0  0.4999127  0.5106972  0.5060844
C77 C 1.0  0.4657276  0.5174945  0.5035921
C77 C 1.0  0.4758371  0.4946232  0.4960818
C77 C 1.0  0.4853871  0.5214003  0.4820831
C77 C 1.0  0.4970615  0.5132937  0.5104155
C77 C 1.0  0.4660575  0.5108810  0.5115961
C77 C 1.0  0.4689349  0.4963866  0.5034564
C77 C 1.0  0.4759844  0.5254270  0.4828010
C77 C 1.0  0.4926627  0.5214342  0.5148334
C77 C 1.0  0.4608488  0.5028775  0.5131178
C77 C 1.0  0.4615723  0.4975840  0.5096096
C77 C 1.0  0.4676645  0.5303351  0.4832368
C77 C 1.0  0.4887300  0.5285291  0.5200964
C77 C 1.0  0.4775135  0.5280457  0.5114454
C77 C 1.0  0.4889046  0.4937225  0.5079281
C77 C 1.0  0.4787593  0.5055526  0.4779815
C77 C 1.0  0.5013684  0.5228061  0.4961726
H77 H 1.0  0.4841879  0.5348104  0.5155933
H77 H 1.0  0.4815235  0.5334027  0.5221035
H77 H 1.0  0.4960333  0.4930653  0.5154278
H77 H 1.0  0.4993974  0.4879137  0.5117397
H77 H 1.0  0.4742104  0.4966063  0.4753761
H77 H 1.0  0.4795977  0.4952186  0.4708469
H77 H 1.0  0.5038048  0.5290296  0.4882460
H77 H 1.0  0.5100029  0.5255119  0.4874267
H77 H 1.0  0.4625060  0.5205998  0.4936974
H77 H 1.0  0.4868942  0.4925459  0.4873840
H77 H 1.0  0.4974241  0.5138987  0.4810418
H77 H 1.0  0.5031973  0.5032054  0.5024895
H77 H 1.0  0.4605614  0.5259016  0.4864381
H77 H 1.0  0.4605949  0.5328911  0.4880540
H77 H 1.0  0.4851975  0.4910736  0.4784650
H77 H 1.0  0.4789766  0.4876704  0.4773789
H77 H 1.0  0.5054213  0.5184193  0.4814872
H77 H 1.0  0.5049788  0.5250528  0.4787918
H77 H 1.0  0.5046253  0.4949530  0.5062913
H77 H 1.0  0.5058797  0.4953592  0.5133430
H77 H 1.0  0.4733737  0.5183418  0.5153199
H77 H 1.0  0.4781460  0.4956226  0.5098509
H77 H 1.0  0.4731540  0.5148722  0.4801731
H77 H 1.0  0.4959509  0.5262439  0.5052225
H77 H 1.0  0.4726049  0.5295228  0.5016071
H77 H 1.0  0.4896879  0.4925270  0.4967801
H77 H 1.0  0.4895895  0.5083852  0.4789741
H77 H 1.0  0.5034950  0.5119269  0.4980272
H77 H 1.0  0.4627234  0.5148257  0.5016143
H77 H 1.0  0.4725235  0.4948303  0.4930760
H77 H 1.0  0.4870739  0.5254222  0.4831027
H77 H 1.0  0.4959893  0.5108816  0.5140338
H77 H 1.0  0.4683847  0.5099057  0.5153221
H77 H 1.0  0.4660370  0.4970537  0.5000790
H77 H 1.0  0.4780757  0.5291120  0.4843169
H77 H 1.0  0.4913156  0.5185311  0.5179967
H77 H 1.0  0.4632375  0.5024591  0.5169461
H77 H 1.0  0.4565463  0.5031512  0.5144527
H77 H 1.0  0.4589733  0.4978885  0.5059098
H77 H 1.0  0.4599079  0.4940802  0.5119171
H77 H 1.0  0.4702137  0.5338832  0.4844404
H77 H 1.0  0.4655608  0.5316394  0.4794631
H77 H 1.0  0.4878421  0.5253067  0.5231561
H77 H 1.0  0.4913411  0.5315054  0.5222629
H77 H 1.0  0.4789421  0.5314244  0.5088391
H77 H 1.0  0.4876574  0.4948832  0.5120934
H77 H 1.0  0.4742832  0.5053025  0.4783725
H77 H 1.0  0.4995921  0.5269408  0.4961499
N77 N 1.0  0.4621231  0.5078084  0.5098896
N77 N 1.0  0.4673990  0.4964969  0.5085027
N77 N 1.0  0.4707698  0.5253145  0.4820082
N77 N 1.0  0.4917237  0.5266109  0.5152262
N77 N 1.0  0.4792459  0.5274215  0.5163895
N77 N 1.0  0.4788190  0.4923349  0.4845784
N77 N 1.0  0.4816479  0.5014317  0.4763976
N77 N 1.0  0.5044674  0.5210880  0.4922639
N77 N 1.0  0.4658771  0.5284392  0.4931426
N77 N 1.0  0.4938370  0.4922132  0.5068199
N77 N 1.0  0.4974476  0.5224034  0.4819343
N77 N 1.0  0.5009517  0.5018354  0.5106256
C78 C 1.0  0.7285551  0.5253643  0.4479587
C78 C 1.0  0.6863017  0.5292372  0.4502178
C78 C 1.0  0.6891519  0.4973871  0.4761238
C78 C 1.0  0.7120204  0.5310359  0.4822902
C78 C 1.0  0.7220347  0.4981720  0.4594508
C78 C 1.0  0.6869530  0.5058533  0.4649730
C78 C 1.0  0.7066912  0.5179044  0.4821371
C78 C 1.0  0.6967808  0.5323205  0.4592474
C78 C 1.0  0.7264506  0.4940990  0.4670284
C78 C 1.0  0.6847124  0.5000380  0.4723672
C78 C 1.0  0.7093167  0.5264486  0.4858254
C78 C 1.0  0.6887276  0.5337155  0.4540795
C78 C 1.0  0.7159592  0.5050952  0.4468198
C78 C 1.0  0.6934568  0.5049895  0.4506918
C78 C 1.0  0.7133262  0.5047908  0.4765684
C78 C 1.0  0.7122699  0.5308884  0.4570060
C78 C 1.0  0.7187503  0.5101672  0.4469119
C78 C 1.0  0.6927197  0.5104651  0.4489298
C78 C 1.0  0.7085821  0.5015780  0.4756725
C78 C 1.0  0.7140523  0.5306150  0.4625175
C78 C 1.0  0.7226255  0.5114327  0.4510362
C78 C 1.0  0.6901545  0.5144190  0.4522928
C78 C 1.0  0.7032822  0.5035953  0.4768436
C78 C 1.0  0.7103181  0.5308870  0.4669342
C78 C 1.0  0.7236605  0.5074837  0.4551426
C78 C 1.0  0.6883217  0.5127929  0.4575493
C78 C 1.0  0.7027851  0.5089783  0.4789424
C78 C 1.0  0.7046694  0.5314258  0.4657367
C78 C 1.0  0.7209466  0.5023590  0.4551876
C78 C 1.0  0.6889836  0.5073643  0.4594515
C78 C 1.0  0.7074253  0.5123089  0.4798915
C78 C 1.0  0.7027342  0.5317127  0.4602870
C78 C 1.0  0.7171045  0.5012443  0.4510015
C78 C 1.0  0.6915725  0.5035203  0.4559662
C78 C 1.0  0.7126652  0.5101459  0.4786683
C78 C 1.0  0.7065986  0.5314262  0.4559726
C78 C 1.0  0.7119696  0.5039486  0.4423857
C78 C 1.0  0.6961034  0.5008007  0.4471792
C78 C 1.0  0.7189061  0.5026975  0.4753950
C78 C 1.0  0.7161576  0.5306500  0.4523450
C78 C 1.0  0.7058098  0.4987318  0.4370616
C78 C 1.0  0.7000091  0.4970615  0.4391625
C78 C 1.0  0.7256842  0.4962281  0.4730061
C78 C 1.0  0.7247376  0.5304901  0.4478885
C78 C 1.0  0.7256071  0.5167232  0.4511445
C78 C 1.0  0.6894400  0.5200910  0.4502412
C78 C 1.0  0.6984440  0.5000534  0.4758755
C78 C 1.0  0.7123938  0.5306261  0.4726362
H78 H 1.0  0.7311303  0.5254820  0.4516856
H78 H 1.0  0.7314639  0.5256796  0.4445223
H78 H 1.0  0.6882832  0.5295493  0.4461548
H78 H 1.0  0.6819515  0.5301754  0.4494679
H78 H 1.0  0.6905649  0.4935128  0.4742458
H78 H 1.0  0.6872131  0.4961589  0.4800101
H78 H 1.0  0.7164992  0.5303587  0.4821533
H78 H 1.0  0.7115037  0.5349878  0.4844071
H78 H 1.0  0.7192788  0.4946165  0.4593244
H78 H 1.0  0.6855263  0.5093256  0.4674541
H78 H 1.0  0.7024101  0.5192682  0.4823917
H78 H 1.0  0.6941966  0.5319485  0.4629125
H78 H 1.0  0.7236670  0.4905915  0.4663338
H78 H 1.0  0.7306067  0.4923865  0.4666241
H78 H 1.0  0.6831061  0.5037705  0.4743735
H78 H 1.0  0.6811788  0.4972425  0.4721080
H78 H 1.0  0.7048756  0.5272756  0.4861856
H78 H 1.0  0.7109026  0.5267465  0.4900404
H78 H 1.0  0.6865581  0.5335804  0.4580559
H78 H 1.0  0.6877672  0.5377785  0.4523657
H78 H 1.0  0.7179363  0.5132044  0.4437221
H78 H 1.0  0.6941650  0.5116242  0.4448520
H78 H 1.0  0.7090685  0.4974307  0.4740527
H78 H 1.0  0.7184355  0.5302032  0.4633417
H78 H 1.0  0.7266397  0.5083669  0.4583679
H78 H 1.0  0.6863302  0.5158329  0.4601670
H78 H 1.0  0.6986964  0.5105588  0.4798600
H78 H 1.0  0.7017619  0.5316431  0.4691366
H78 H 1.0  0.7149607  0.4973122  0.4509487
H78 H 1.0  0.6920926  0.4993143  0.4574143
H78 H 1.0  0.7162698  0.5127023  0.4793979
H78 H 1.0  0.7051253  0.5316498  0.4517489
H78 H 1.0  0.7110673  0.5074664  0.4397283
H78 H 1.0  0.6969041  0.4968766  0.4492309
H78 H 1.0  0.7221696  0.5057749  0.4757563
H78 H 1.0  0.7142082  0.5303585  0.4482996
H78 H 1.0  0.7054421  0.5024337  0.4344736
H78 H 1.0  0.7073242  0.4955134  0.4342835
H78 H 1.0  0.7003392  0.4932098  0.4415272
H78 H 1.0  0.6974251  0.4960288  0.4356089
H78 H 1.0  0.7286562  0.4995587  0.4737880
H78 H 1.0  0.7268397  0.4929394  0.4758727
H78 H 1.0  0.7223553  0.5305142  0.4440340
H78 H 1.0  0.7273007  0.5342001  0.4476974
H78 H 1.0  0.7280807  0.5173987  0.4548424
H78 H 1.0  0.6915161  0.5209415  0.4463401
H78 H 1.0  0.6993487  0.4961958  0.4737418
H78 H 1.0  0.7167771  0.5296694  0.4729865
N78 N 1.0  0.7097073  0.4992421  0.4416341
N78 N 1.0  0.6973841  0.5016099  0.4421253
N78 N 1.0  0.7199324  0.4976967  0.4740636
N78 N 1.0  0.7214021  0.5307769  0.4529038
N78 N 1.0  0.7253787  0.5202865  0.4472605
N78 N 1.0  0.6868288  0.5009004  0.4667870
N78 N 1.0  0.6935491  0.5013151  0.4773864
N78 N 1.0  0.7093776  0.5314491  0.4768859
N78 N 1.0  0.7258796  0.4985854  0.4630401
N78 N 1.0  0.6866268  0.5237776  0.4527571
N78 N 1.0  0.7106873  0.5209775  0.4836933
N78 N 1.0  0.6947242  0.5332209  0.4544734
C79 C 1.0  0.5258410  0.5106203  0.3494271
C79 C 1.0  0.5366443  0.4713351  0.3373690
C79 C 1.0  0.5584018  0.4713119  0.3723013
C79 C 1.0  0.5184248  0.4810383  0.3729669
C79 C 1.0  0.5500650  0.5068580  0.3671200
C79 C 1.0  0.5541292  0.4717241  0.3587949
C79 C 1.0  0.5322320  0.4795402  0.3757904
C79 C 1.0  0.5280420  0.4763165  0.3474703
C79 C 1.0  0.5504195  0.5087628  0.3765940
C79 C 1.0  0.5584443  0.4682202  0.3667078
C79 C 1.0  0.5226987  0.4783515  0.3768867
C79 C 1.0  0.5308245  0.4708812  0.3399722
C79 C 1.0  0.5489011  0.5047900  0.3516685
C79 C 1.0  0.5559906  0.4833372  0.3483705
C79 C 1.0  0.5430952  0.4907828  0.3773997
C79 C 1.0  0.5244259  0.4912786  0.3506398
C79 C 1.0  0.5433029  0.5060052  0.3508277
C79 C 1.0  0.5517029  0.4820594  0.3446809
C79 C 1.0  0.5478843  0.4877054  0.3762926
C79 C 1.0  0.5227493  0.4907484  0.3561658
C79 C 1.0  0.5398233  0.5075072  0.3552170
C79 C 1.0  0.5482293  0.4775041  0.3455212
C79 C 1.0  0.5476425  0.4820580  0.3750363
C79 C 1.0  0.5227745  0.4856284  0.3588695
C79 C 1.0  0.5420709  0.5077554  0.3605475
C79 C 1.0  0.5491086  0.4741957  0.3502026
C79 C 1.0  0.5424451  0.4794908  0.3748797
C79 C 1.0  0.5245528  0.4809635  0.3559186
C79 C 1.0  0.5476574  0.5065672  0.3615515
C79 C 1.0  0.5533471  0.4753402  0.3539776
C79 C 1.0  0.5375733  0.4824267  0.3759617
C79 C 1.0  0.5262563  0.4813305  0.3503968
C79 C 1.0  0.5510033  0.5050827  0.3570650
C79 C 1.0  0.5567417  0.4799384  0.3529977
C79 C 1.0  0.5379805  0.4880767  0.3772044
C79 C 1.0  0.5261745  0.4865291  0.3478282
C79 C 1.0  0.5523861  0.5032803  0.3469284
C79 C 1.0  0.5596837  0.4880805  0.3475034
C79 C 1.0  0.5433080  0.4966977  0.3787647
C79 C 1.0  0.5243739  0.4966230  0.3477537
C79 C 1.0  0.5605313  0.5011794  0.3421593
C79 C 1.0  0.5635880  0.4956099  0.3428594
C79 C 1.0  0.5473516  0.5052098  0.3809317
C79 C 1.0  0.5225540  0.5060279  0.3464344
C79 C 1.0  0.5339564  0.5088322  0.3543719
C79 C 1.0  0.5438239  0.4763132  0.3415130
C79 C 1.0  0.5527797  0.4790049  0.3739512
C79 C 1.0  0.5209386  0.4852801  0.3646486
H79 H 1.0  0.5239518  0.5114033  0.3534710
H79 H 1.0  0.5253427  0.5144799  0.3471415
H79 H 1.0  0.5366223  0.4746208  0.3342488
H79 H 1.0  0.5374991  0.4675483  0.3350676
H79 H 1.0  0.5618584  0.4742401  0.3724054
H79 H 1.0  0.5592806  0.4683546  0.3755958
H79 H 1.0  0.5174971  0.4852263  0.3744288
H79 H 1.0  0.5145267  0.4787916  0.3733178
H79 H 1.0  0.5542847  0.5053219  0.3674139
H79 H 1.0  0.5508996  0.4686425  0.3593620
H79 H 1.0  0.5324403  0.4753154  0.3742539
H79 H 1.0  0.5284238  0.4726680  0.3500765
H79 H 1.0  0.5547393  0.5074149  0.3763582
H79 H 1.0  0.5506064  0.5130199  0.3780810
H79 H 1.0  0.5551539  0.4651040  0.3667088
H79 H 1.0  0.5622798  0.4658639  0.3663856
H79 H 1.0  0.5234248  0.4740726  0.3755823
H79 H 1.0  0.5208788  0.4780213  0.3810036
H79 H 1.0  0.5307726  0.4674204  0.3428974
H79 H 1.0  0.5278840  0.4697270  0.3367492
H79 H 1.0  0.5415881  0.5058108  0.3466945
H79 H 1.0  0.5511053  0.4846714  0.3410919
H79 H 1.0  0.5518529  0.4897760  0.3764419
H79 H 1.0  0.5213884  0.4944082  0.3583602
H79 H 1.0  0.5394642  0.5089101  0.3640015
H79 H 1.0  0.5464371  0.4706636  0.3508713
H79 H 1.0  0.5422332  0.4751225  0.3739146
H79 H 1.0  0.5245767  0.4769910  0.3579871
H79 H 1.0  0.5553319  0.5041510  0.3577394
H79 H 1.0  0.5600290  0.4808418  0.3559020
H79 H 1.0  0.5342257  0.4903678  0.3780489
H79 H 1.0  0.5274843  0.4868368  0.3435562
H79 H 1.0  0.5501414  0.5026815  0.3430744
H79 H 1.0  0.5624750  0.4889263  0.3509302
H79 H 1.0  0.5392879  0.4987063  0.3789984
H79 H 1.0  0.5262757  0.4965625  0.3436758
H79 H 1.0  0.5579156  0.5009827  0.3384638
H79 H 1.0  0.5635699  0.5043948  0.3412666
H79 H 1.0  0.5664052  0.4958975  0.3463973
H79 H 1.0  0.5662686  0.4949713  0.3392848
H79 H 1.0  0.5431054  0.5067328  0.3813632
H79 H 1.0  0.5492504  0.5058952  0.3849682
H79 H 1.0  0.5242771  0.5054320  0.3422859
H79 H 1.0  0.5183368  0.5074811  0.3457469
H79 H 1.0  0.5316043  0.5094022  0.3581656
H79 H 1.0  0.5432427  0.4794890  0.3383780
H79 H 1.0  0.5564599  0.4815795  0.3736693
H79 H 1.0  0.5201831  0.4892583  0.3666115
N79 N 1.0  0.5576226  0.5027062  0.3472156
N79 N 1.0  0.5596909  0.4910163  0.3431197
N79 N 1.0  0.5477925  0.4993389  0.3796292
N79 N 1.0  0.5222847  0.5010213  0.3497845
N79 N 1.0  0.5317225  0.5093042  0.3496157
N79 N 1.0  0.5582335  0.4720919  0.3620897
N79 N 1.0  0.5530003  0.4737646  0.3733811
N79 N 1.0  0.5202517  0.4807296  0.3672286
N79 N 1.0  0.5474942  0.5087498  0.3713211
N79 N 1.0  0.5408791  0.4719369  0.3416192
N79 N 1.0  0.5276769  0.4817275  0.3773072
N79 N 1.0  0.5290731  0.4761612  0.3422989
C80 C 1.0  0.4024790  0.4694131  0.6270291
C80 C 1.0  0.4104565  0.4977254  0.5963659
C80 C 1.0  0.3712443  0.5086985  0.6023380
C80 C 1.0  0.3971894  0.5068891  0.6342254
C80 C 1.0  0.3739999  0.4761410  0.6194348
C80 C 1.0  0.3834071  0.5034109  0.5973422
C80 C 1.0  0.3857942  0.5071219  0.6258020
C80 C 1.0  0.4086971  0.4989012  0.6103793
C80 C 1.0  0.3669225  0.4783254  0.6256516
C80 C 1.0  0.3756142  0.5091257  0.5976937
C80 C 1.0  0.3919992  0.5102171  0.6325413
C80 C 1.0  0.4128727  0.5001774  0.6017513
C80 C 1.0  0.3857615  0.4717467  0.6101215
C80 C 1.0  0.3870332  0.4883795  0.5945300
C80 C 1.0  0.3749164  0.4959456  0.6238621
C80 C 1.0  0.4062786  0.4874432  0.6208604
C80 C 1.0  0.3900601  0.4712356  0.6139665
C80 C 1.0  0.3928196  0.4886940  0.5947484
C80 C 1.0  0.3728687  0.4974440  0.6186474
C80 C 1.0  0.4037881  0.4904959  0.6251156
C80 C 1.0  0.3892375  0.4722962  0.6196082
C80 C 1.0  0.3955528  0.4936906  0.5957909
C80 C 1.0  0.3749568  0.5020094  0.6157618
C80 C 1.0  0.4028845  0.4961951  0.6246373
C80 C 1.0  0.3839639  0.4739228  0.6213605
C80 C 1.0  0.3923557  0.4984526  0.5966487
C80 C 1.0  0.3792148  0.5050984  0.6182022
C80 C 1.0  0.4045193  0.4988424  0.6197434
C80 C 1.0  0.3795570  0.4744798  0.6176325
C80 C 1.0  0.3865706  0.4983011  0.5964613
C80 C 1.0  0.3813646  0.5037297  0.6234013
C80 C 1.0  0.4070186  0.4959329  0.6154057
C80 C 1.0  0.3805371  0.4733852  0.6120316
C80 C 1.0  0.3839806  0.4932211  0.5954067
C80 C 1.0  0.3791685  0.4991291  0.6261659
C80 C 1.0  0.4078552  0.4902292  0.6160361
C80 C 1.0  0.3868213  0.4705460  0.6042624
C80 C 1.0  0.3841280  0.4831675  0.5933967
C80 C 1.0  0.3727243  0.4911912  0.6269418
C80 C 1.0  0.4072836  0.4814720  0.6213390
C80 C 1.0  0.3847217  0.4690914  0.5949362
C80 C 1.0  0.3831304  0.4738567  0.5909849
C80 C 1.0  0.3667927  0.4838156  0.6289217
C80 C 1.0  0.4077050  0.4728156  0.6256276
C80 C 1.0  0.3937081  0.4717296  0.6236804
C80 C 1.0  0.4016237  0.4938141  0.5959346
C80 C 1.0  0.3726436  0.5034376  0.6103304
C80 C 1.0  0.4002994  0.4992169  0.6292281
H80 H 1.0  0.4009044  0.4707096  0.6310756
H80 H 1.0  0.4036677  0.4650931  0.6275711
H80 H 1.0  0.4119864  0.4934921  0.5958456
H80 H 1.0  0.4121351  0.5000108  0.5928551
H80 H 1.0  0.3681835  0.5055526  0.6012117
H80 H 1.0  0.3689289  0.5125691  0.6025066
H80 H 1.0  0.3960603  0.5039073  0.6374459
H80 H 1.0  0.4001234  0.5096882  0.6362060
H80 H 1.0  0.3711082  0.4769391  0.6160802
H80 H 1.0  0.3858781  0.5069359  0.5986525
H80 H 1.0  0.3874890  0.5102243  0.6230172
H80 H 1.0  0.4073322  0.5031853  0.6101957
H80 H 1.0  0.3642864  0.4787181  0.6219868
H80 H 1.0  0.3649763  0.4751081  0.6281478
H80 H 1.0  0.3785212  0.5124558  0.5986920
H80 H 1.0  0.3735684  0.5104639  0.5939000
H80 H 1.0  0.3931801  0.5133791  0.6295172
H80 H 1.0  0.3905345  0.5125277  0.6361309
H80 H 1.0  0.4115611  0.5044983  0.6021342
H80 H 1.0  0.4173664  0.5003530  0.6013723
H80 H 1.0  0.3941299  0.4699714  0.6125878
H80 H 1.0  0.3952025  0.4849629  0.5940689
H80 H 1.0  0.3695764  0.4949990  0.6168467
H80 H 1.0  0.4025637  0.4883631  0.6288590
H80 H 1.0  0.3832289  0.4747601  0.6256984
H80 H 1.0  0.3944479  0.5023304  0.5974524
H80 H 1.0  0.3808430  0.5086366  0.6159913
H80 H 1.0  0.4038351  0.5032513  0.6193518
H80 H 1.0  0.3771954  0.4737834  0.6090764
H80 H 1.0  0.3795068  0.4930797  0.5952535
H80 H 1.0  0.3808129  0.4980532  0.6301907
H80 H 1.0  0.4097901  0.4879583  0.6126955
H80 H 1.0  0.3911503  0.4698472  0.6032516
H80 H 1.0  0.3796585  0.4833772  0.5938752
H80 H 1.0  0.3750262  0.4901574  0.6306678
H80 H 1.0  0.4087371  0.4795133  0.6175573
H80 H 1.0  0.3891289  0.4681605  0.5944396
H80 H 1.0  0.3825828  0.4653427  0.5936165
H80 H 1.0  0.3786714  0.4746074  0.5912852
H80 H 1.0  0.3837988  0.4724957  0.5867338
H80 H 1.0  0.3692102  0.4833357  0.6327246
H80 H 1.0  0.3625671  0.4845701  0.6303155
H80 H 1.0  0.4094334  0.4713356  0.6217089
H80 H 1.0  0.4108793  0.4719272  0.6287106
H80 H 1.0  0.3926711  0.4731889  0.6278089
H80 H 1.0  0.4035792  0.4897653  0.5957457
H80 H 1.0  0.3697549  0.5004102  0.6086746
H80 H 1.0  0.3987460  0.4966029  0.6325454
N80 N 1.0  0.3830358  0.4703132  0.6005951
N80 N 1.0  0.3865659  0.4787159  0.5919555
N80 N 1.0  0.3684724  0.4884487  0.6254472
N80 N 1.0  0.4065467  0.4787312  0.6257863
N80 N 1.0  0.3984448  0.4696959  0.6225564
N80 N 1.0  0.3781904  0.5037759  0.5966428
N80 N 1.0  0.3738604  0.5078484  0.6077038
N80 N 1.0  0.3998762  0.5044730  0.6293978
N80 N 1.0  0.3725910  0.4766245  0.6244962
N80 N 1.0  0.4044513  0.4982575  0.5962453
N80 N 1.0  0.3875639  0.5065512  0.6307392
N80 N 1.0  0.4115298  0.4967157  0.6065024
C81 C 1.0  0.3679313  0.5757273  0.4436282
C81 C 1.0  0.4075429  0.5603542  0.4434325
C81 C 1.0  0.4162552  0.5951116  0.4231918
C81 C 1.0  0.3962920  0.5966865  0.4591393
C81 C 1.0  0.3794723  0.5929848  0.4216513
C81 C 1.0  0.4136053  0.5816981  0.4269210
C81 C 1.0  0.4016515  0.5993429  0.4462910
C81 C 1.0  0.4012942  0.5708604  0.4506036
C81 C 1.0  0.3785186  0.6025854  0.4209977
C81 C 1.0  0.4187741  0.5892757  0.4238591
C81 C 1.0  0.4003363  0.6003548  0.4558171
C81 C 1.0  0.4066385  0.5629220  0.4492153
C81 C 1.0  0.3798740  0.5774160  0.4230052
C81 C 1.0  0.4020936  0.5722933  0.4218193
C81 C 1.0  0.3938915  0.6018775  0.4328613
C81 C 1.0  0.3862238  0.5752965  0.4501685
C81 C 1.0  0.3771425  0.5766934  0.4280590
C81 C 1.0  0.4018712  0.5685178  0.4262154
C81 C 1.0  0.3980344  0.6005029  0.4290431
C81 C 1.0  0.3867402  0.5807611  0.4520393
C81 C 1.0  0.3751325  0.5812018  0.4311025
C81 C 1.0  0.4053862  0.5689757  0.4307933
C81 C 1.0  0.4032886  0.5987722  0.4307544
C81 C 1.0  0.3918856  0.5830203  0.4534345
C81 C 1.0  0.3759337  0.5865293  0.4289804
C81 C 1.0  0.4091832  0.5733575  0.4309237
C81 C 1.0  0.4043521  0.5984094  0.4364435
C81 C 1.0  0.3965964  0.5796802  0.4529024
C81 C 1.0  0.3786496  0.5874169  0.4239341
C81 C 1.0  0.4095276  0.5772070  0.4266123
C81 C 1.0  0.4003209  0.5997472  0.4403786
C81 C 1.0  0.3962442  0.5742058  0.4510492
C81 C 1.0  0.3805992  0.5828133  0.4210127
C81 C 1.0  0.4059388  0.5766136  0.4220961
C81 C 1.0  0.3951074  0.6014642  0.4385070
C81 C 1.0  0.3910194  0.5720881  0.4496905
C81 C 1.0  0.3818640  0.5725573  0.4199512
C81 C 1.0  0.3984546  0.5718241  0.4169791
C81 C 1.0  0.3883818  0.6037393  0.4311089
C81 C 1.0  0.3808408  0.5728747  0.4487357
C81 C 1.0  0.3856641  0.5676095  0.4125633
C81 C 1.0  0.3918858  0.5678277  0.4111155
C81 C 1.0  0.3814678  0.6066125  0.4249898
C81 C 1.0  0.3712161  0.5723625  0.4479572
C81 C 1.0  0.3722235  0.5804850  0.4363859
C81 C 1.0  0.4050226  0.5648904  0.4352732
C81 C 1.0  0.4075029  0.5974207  0.4265946
C81 C 1.0  0.3922057  0.5887529  0.4554155
H81 H 1.0  0.3670080  0.5798271  0.4453236
H81 H 1.0  0.3639042  0.5737786  0.4430333
H81 H 1.0  0.4041253  0.5575243  0.4425142
H81 H 1.0  0.4112174  0.5577377  0.4435698
H81 H 1.0  0.4143756  0.5954565  0.4190831
H81 H 1.0  0.4196007  0.5981412  0.4232006
H81 H 1.0  0.3921436  0.5985007  0.4589480
H81 H 1.0  0.3974368  0.5968537  0.4635014
H81 H 1.0  0.3820986  0.5931381  0.4180001
H81 H 1.0  0.4157480  0.5820085  0.4308657
H81 H 1.0  0.4056368  0.5974528  0.4471839
H81 H 1.0  0.4051140  0.5731467  0.4512612
H81 H 1.0  0.3809473  0.6022268  0.4171889
H81 H 1.0  0.3746036  0.6044282  0.4197144
H81 H 1.0  0.4208871  0.5890192  0.4278599
H81 H 1.0  0.4220346  0.5887463  0.4207839
H81 H 1.0  0.4045311  0.5986904  0.4562302
H81 H 1.0  0.4005063  0.6044327  0.4577437
H81 H 1.0  0.4101884  0.5655429  0.4502474
H81 H 1.0  0.4066956  0.5596189  0.4522900
H81 H 1.0  0.3765306  0.5725623  0.4296780
H81 H 1.0  0.3989080  0.5651647  0.4260216
H81 H 1.0  0.3971188  0.6008189  0.4246703
H81 H 1.0  0.3830436  0.5832612  0.4524212
H81 H 1.0  0.3744132  0.5900745  0.4312560
H81 H 1.0  0.4119159  0.5737296  0.4344527
H81 H 1.0  0.4084101  0.5970773  0.4377912
H81 H 1.0  0.4005873  0.5814039  0.4539801
H81 H 1.0  0.3827056  0.5833968  0.4171035
H81 H 1.0  0.4061889  0.5795770  0.4187475
H81 H 1.0  0.3919742  0.6025082  0.4415324
H81 H 1.0  0.3907219  0.5678548  0.4482583
H81 H 1.0  0.3815218  0.5686712  0.4221944
H81 H 1.0  0.3986705  0.5753043  0.4141346
H81 H 1.0  0.3853986  0.6041513  0.4344529
H81 H 1.0  0.3810710  0.5688023  0.4468350
H81 H 1.0  0.3848498  0.5639163  0.4150601
H81 H 1.0  0.3833150  0.5669865  0.4087603
H81 H 1.0  0.3926537  0.5713712  0.4083970
H81 H 1.0  0.3929206  0.5642060  0.4086287
H81 H 1.0  0.3789067  0.6071809  0.4286850
H81 H 1.0  0.3816495  0.6106884  0.4230606
H81 H 1.0  0.3719067  0.5681747  0.4463700
H81 H 1.0  0.3686376  0.5718099  0.4516200
H81 H 1.0  0.3713604  0.5843183  0.4385790
H81 H 1.0  0.4015598  0.5620376  0.4349228
H81 H 1.0  0.4059909  0.5973505  0.4223567
H81 H 1.0  0.3883459  0.5910481  0.4551245
N81 N 1.0  0.3838377  0.5727835  0.4150638
N81 N 1.0  0.3952766  0.5677054  0.4160999
N81 N 1.0  0.3871151  0.6048153  0.4261018
N81 N 1.0  0.3762271  0.5752760  0.4496193
N81 N 1.0  0.3707817  0.5757908  0.4383149
N81 N 1.0  0.4146200  0.5850034  0.4229357
N81 N 1.0  0.4125462  0.5964073  0.4277661
N81 N 1.0  0.3966037  0.5909388  0.4573427
N81 N 1.0  0.3773153  0.5973368  0.4237114
N81 N 1.0  0.4084465  0.5646311  0.4392788
N81 N 1.0  0.3984594  0.6010497  0.4501292
N81 N 1.0  0.4012928  0.5656922  0.4495447
C82 C 1.0  0.7121546  0.4979422  0.4150970
C82 C 1.0  0.6782096  0.4984748  0.3895449
C82 C 1.0  0.6730692  0.5365024  0.4044164
C82 C 1.0  0.7092660  0.5254416  0.3882702
C82 C 1.0  0.6973711  0.5211916  0.4275440
C82 C 1.0  0.6721101  0.5226733  0.4014689
C82 C 1.0  0.6987999  0.5316958  0.3954958
C82 C 1.0  0.6908803  0.5047913  0.3889068
C82 C 1.0  0.7012785  0.5297495  0.4297810
C82 C 1.0  0.6694832  0.5319776  0.4016750
C82 C 1.0  0.7058040  0.5307781  0.3888925
C82 C 1.0  0.6832738  0.4996725  0.3858336
C82 C 1.0  0.6920203  0.5068491  0.4243744
C82 C 1.0  0.6736574  0.5105164  0.4113084
C82 C 1.0  0.6972228  0.5330785  0.4110715
C82 C 1.0  0.7029573  0.5033642  0.3988616
C82 C 1.0  0.6966997  0.5044549  0.4219465
C82 C 1.0  0.6750165  0.5063388  0.4075228
C82 C 1.0  0.6914916  0.5338911  0.4114234
C82 C 1.0  0.7057720  0.5083058  0.3977268
C82 C 1.0  0.7016418  0.5074181  0.4212946
C82 C 1.0  0.6754376  0.5074025  0.4018470
C82 C 1.0  0.6881434  0.5339967  0.4067002
C82 C 1.0  0.7038177  0.5120804  0.3937950
C82 C 1.0  0.7018175  0.5129096  0.4231225
C82 C 1.0  0.6744827  0.5128094  0.3999793
C82 C 1.0  0.6906531  0.5332430  0.4015270
C82 C 1.0  0.6989062  0.5108281  0.3909771
C82 C 1.0  0.6972158  0.5154485  0.4255736
C82 C 1.0  0.6731158  0.5170878  0.4036335
C82 C 1.0  0.6963613  0.5324210  0.4010110
C82 C 1.0  0.6959822  0.5059357  0.3919978
C82 C 1.0  0.6923536  0.5123581  0.4261542
C82 C 1.0  0.6727327  0.5158637  0.4092887
C82 C 1.0  0.6995798  0.5323408  0.4058347
C82 C 1.0  0.6980678  0.5022564  0.3959656
C82 C 1.0  0.6869540  0.5035583  0.4250047
C82 C 1.0  0.6731631  0.5094341  0.4172644
C82 C 1.0  0.7007767  0.5330049  0.4159967
C82 C 1.0  0.7049959  0.4993580  0.4029468
C82 C 1.0  0.6779839  0.5014734  0.4279532
C82 C 1.0  0.6727992  0.5041773  0.4253724
C82 C 1.0  0.7030969  0.5339657  0.4253347
C82 C 1.0  0.7111473  0.4954460  0.4092999
C82 C 1.0  0.7065862  0.5049308  0.4187932
C82 C 1.0  0.6768298  0.5028764  0.3980434
C82 C 1.0  0.6821662  0.5349058  0.4072814
C82 C 1.0  0.7069383  0.5171798  0.3927236
H82 H 1.0  0.7153681  0.5011240  0.4148053
H82 H 1.0  0.7139131  0.4947512  0.4177605
H82 H 1.0  0.6790111  0.4947457  0.3919910
H82 H 1.0  0.6747045  0.4974088  0.3869096
H82 H 1.0  0.6720743  0.5367126  0.4088322
H82 H 1.0  0.6718507  0.5405183  0.4027552
H82 H 1.0  0.7127714  0.5256037  0.3911378
H82 H 1.0  0.7111254  0.5253943  0.3841585
H82 H 1.0  0.6933892  0.5228237  0.4288606
H82 H 1.0  0.6730680  0.5231855  0.3971021
H82 H 1.0  0.6958003  0.5313037  0.3921639
H82 H 1.0  0.6894334  0.5082069  0.3863590
H82 H 1.0  0.6971491  0.5308611  0.4312799
H82 H 1.0  0.7039771  0.5301800  0.4333729
H82 H 1.0  0.6702818  0.5319502  0.3972142
H82 H 1.0  0.6651392  0.5331346  0.4020734
H82 H 1.0  0.7024547  0.5307390  0.3858399
H82 H 1.0  0.7083737  0.5343103  0.3877569
H82 H 1.0  0.6823678  0.5032422  0.3831929
H82 H 1.0  0.6838238  0.4962208  0.3829786
H82 H 1.0  0.6965410  0.5002039  0.4205444
H82 H 1.0  0.6757319  0.5021935  0.4090609
H82 H 1.0  0.6896459  0.5344684  0.4154633
H82 H 1.0  0.7095591  0.5091826  0.3999517
H82 H 1.0  0.7055909  0.5152787  0.4226665
H82 H 1.0  0.6747982  0.5136555  0.3955924
H82 H 1.0  0.6880845  0.5333250  0.3978591
H82 H 1.0  0.6973769  0.5137302  0.3879276
H82 H 1.0  0.6887478  0.5142302  0.4280390
H82 H 1.0  0.6716733  0.5191560  0.4121342
H82 H 1.0  0.7039983  0.5317105  0.4054603
H82 H 1.0  0.6958250  0.4984638  0.3967694
H82 H 1.0  0.6870698  0.4995427  0.4229769
H82 H 1.0  0.6726242  0.5131163  0.4197944
H82 H 1.0  0.7050409  0.5318040  0.4152052
H82 H 1.0  0.7021605  0.4959748  0.4038214
H82 H 1.0  0.6786580  0.4974244  0.4260328
H82 H 1.0  0.6771386  0.5005777  0.4322952
H82 H 1.0  0.6719689  0.5081034  0.4274779
H82 H 1.0  0.6692145  0.5015888  0.4262785
H82 H 1.0  0.7073312  0.5330141  0.4240303
H82 H 1.0  0.7033539  0.5380516  0.4272342
H82 H 1.0  0.7081298  0.4920821  0.4096360
H82 H 1.0  0.7149515  0.4934632  0.4078977
H82 H 1.0  0.7099539  0.5078191  0.4180407
H82 H 1.0  0.6779938  0.4990284  0.4000660
H82 H 1.0  0.6806774  0.5348889  0.4115282
H82 H 1.0  0.7103615  0.5179044  0.3955533
N82 N 1.0  0.6827228  0.5051932  0.4276987
N82 N 1.0  0.6733320  0.5046043  0.4193815
N82 N 1.0  0.6990874  0.5342410  0.4208395
N82 N 1.0  0.7096944  0.4997338  0.4053167
N82 N 1.0  0.7069873  0.4998121  0.4175794
N82 N 1.0  0.6702584  0.5266528  0.4043967
N82 N 1.0  0.6789154  0.5356694  0.4031969
N82 N 1.0  0.7058029  0.5205352  0.3888136
N82 N 1.0  0.7017705  0.5240975  0.4277381
N82 N 1.0  0.6767027  0.5033295  0.3927885
N82 N 1.0  0.7039958  0.5315364  0.3945946
N82 N 1.0  0.6882983  0.5001961  0.3891259
C83 C 1.0  0.5049797  0.6579713  0.6299369
C83 C 1.0  0.4812116  0.6690326  0.6633757
C83 C 1.0  0.5117851  0.6955644  0.6707898
C83 C 1.0  0.4938557  0.6946563  0.6337642
C83 C 1.0  0.5261628  0.6721920  0.6461551
C83 C 1.0  0.5027287  0.6846650  0.6709639
C83 C 1.0  0.5027194  0.6964338  0.6446789
C83 C 1.0  0.4840946  0.6753969  0.6510456
C83 C 1.0  0.5322691  0.6788705  0.6427465
C83 C 1.0  0.5071144  0.6927001  0.6740803
C83 C 1.0  0.4967369  0.6989565  0.6375134
C83 C 1.0  0.4786896  0.6720089  0.6583128
C83 C 1.0  0.5164913  0.6607753  0.6506828
C83 C 1.0  0.5058693  0.6693965  0.6689640
C83 C 1.0  0.5170829  0.6903577  0.6466192
C83 C 1.0  0.4927421  0.6699652  0.6390997
C83 C 1.0  0.5134251  0.6599632  0.6458390
C83 C 1.0  0.5006385  0.6675120  0.6673159
C83 C 1.0  0.5175354  0.6906958  0.6523908
C83 C 1.0  0.4941430  0.6749705  0.6365283
C83 C 1.0  0.5144243  0.6630747  0.6410485
C83 C 1.0  0.4961244  0.6711070  0.6668447
C83 C 1.0  0.5132656  0.6928576  0.6556504
C83 C 1.0  0.4923312  0.6800629  0.6386043
C83 C 1.0  0.5185941  0.6670894  0.6411965
C83 C 1.0  0.4969372  0.6767218  0.6680477
C83 C 1.0  0.5084402  0.6946904  0.6530077
C83 C 1.0  0.4890545  0.6800787  0.6433891
C83 C 1.0  0.5217511  0.6680217  0.6459708
C83 C 1.0  0.5020981  0.6787562  0.6697064
C83 C 1.0  0.5078373  0.6944195  0.6472555
C83 C 1.0  0.4875709  0.6751658  0.6460702
C83 C 1.0  0.5206331  0.6648339  0.6506735
C83 C 1.0  0.5065212  0.6750303  0.6701308
C83 C 1.0  0.5122024  0.6922285  0.6441286
C83 C 1.0  0.4894641  0.6701460  0.6438687
C83 C 1.0  0.5153161  0.6573794  0.6555797
C83 C 1.0  0.5106199  0.6656520  0.6695125
C83 C 1.0  0.5215549  0.6881380  0.6431596
C83 C 1.0  0.4945858  0.6645998  0.6369303
C83 C 1.0  0.5165912  0.6538247  0.6644813
C83 C 1.0  0.5153464  0.6572197  0.6697516
C83 C 1.0  0.5303615  0.6847357  0.6410693
C83 C 1.0  0.4986500  0.6584195  0.6307022
C83 C 1.0  0.5112609  0.6622244  0.6359339
C83 C 1.0  0.4907174  0.6689239  0.6651449
C83 C 1.0  0.5139556  0.6931652  0.6616769
C83 C 1.0  0.4938739  0.6851900  0.6357370
H83 H 1.0  0.5063279  0.6610433  0.6268905
H83 H 1.0  0.5059311  0.6539773  0.6280633
H83 H 1.0  0.4816820  0.6646273  0.6624252
H83 H 1.0  0.4782408  0.6691816  0.6667697
H83 H 1.0  0.5157506  0.6936602  0.6718772
H83 H 1.0  0.5121253  0.6998428  0.6721865
H83 H 1.0  0.4966133  0.6935997  0.6303267
H83 H 1.0  0.4902704  0.6965961  0.6318278
H83 H 1.0  0.5279208  0.6728729  0.6502414
H83 H 1.0  0.4991399  0.6871840  0.6699523
H83 H 1.0  0.4994649  0.6975219  0.6475904
H83 H 1.0  0.4833625  0.6795475  0.6526221
H83 H 1.0  0.5339412  0.6790007  0.6469561
H83 H 1.0  0.5357591  0.6776841  0.6401424
H83 H 1.0  0.5031857  0.6947795  0.6731976
H83 H 1.0  0.5078245  0.6933738  0.6784859
H83 H 1.0  0.4938788  0.7002138  0.6407979
H83 H 1.0  0.4974740  0.7027063  0.6351123
H83 H 1.0  0.4779688  0.6763597  0.6593556
H83 H 1.0  0.4745856  0.6703034  0.6575282
H83 H 1.0  0.5102077  0.6568485  0.6457473
H83 H 1.0  0.5001087  0.6631574  0.6664124
H83 H 1.0  0.5213031  0.6892588  0.6543399
H83 H 1.0  0.4966745  0.6748555  0.6328352
H83 H 1.0  0.5194434  0.6695400  0.6375453
H83 H 1.0  0.4934588  0.6795211  0.6676948
H83 H 1.0  0.5051257  0.6963705  0.6555076
H83 H 1.0  0.4876369  0.6840053  0.6450114
H83 H 1.0  0.5230208  0.6654772  0.6544076
H83 H 1.0  0.5105220  0.6765800  0.6714153
H83 H 1.0  0.5117606  0.6920124  0.6396769
H83 H 1.0  0.4883262  0.6663325  0.6459235
H83 H 1.0  0.5116651  0.6547741  0.6552145
H83 H 1.0  0.5145434  0.6677129  0.6702920
H83 H 1.0  0.5204731  0.6876052  0.6388241
H83 H 1.0  0.4936759  0.6610931  0.6395996
H83 H 1.0  0.5130428  0.6511612  0.6635589
H83 H 1.0  0.5199850  0.6509823  0.6653598
H83 H 1.0  0.5189952  0.6596826  0.6708269
H83 H 1.0  0.5148016  0.6543730  0.6732115
H83 H 1.0  0.5289400  0.6846606  0.6367671
H83 H 1.0  0.5339468  0.6874768  0.6410636
H83 H 1.0  0.4972647  0.6551733  0.6335441
H83 H 1.0  0.4966464  0.6574615  0.6267732
H83 H 1.0  0.5120715  0.6652567  0.6327095
H83 H 1.0  0.4907727  0.6646240  0.6638182
H83 H 1.0  0.5176458  0.6911199  0.6632423
H83 H 1.0  0.4968553  0.6846454  0.6324105
N83 N 1.0  0.5182844  0.6574131  0.6599410
N83 N 1.0  0.5102629  0.6604021  0.6691295
N83 N 1.0  0.5263450  0.6869166  0.6450025
N83 N 1.0  0.4970510  0.6640088  0.6323035
N83 N 1.0  0.5078311  0.6582758  0.6352412
N83 N 1.0  0.5070882  0.6867542  0.6730772
N83 N 1.0  0.5105600  0.6956159  0.6648860
N83 N 1.0  0.4919208  0.6899324  0.6369737
N83 N 1.0  0.5278620  0.6748390  0.6419193
N83 N 1.0  0.4862705  0.6717624  0.6651969
N83 N 1.0  0.5020614  0.6969085  0.6394659
N83 N 1.0  0.4820532  0.6711322  0.6533857
C84 C 1.0  0.4989575  0.5326347  0.5999006
C84 C 1.0  0.4940069  0.4955621  0.6200644
C84 C 1.0  0.5343422  0.4913621  0.6130576
C84 C 1.0  0.5200589  0.5253667  0.6313033
C84 C 1.0  0.5243425  0.5189877  0.5907703
C84 C 1.0  0.5202032  0.4904187  0.6128362
C84 C 1.0  0.5277225  0.5157892  0.6242039
C84 C 1.0  0.5000341  0.5078427  0.6237675
C84 C 1.0  0.5331795  0.5229095  0.5909635
C84 C 1.0  0.5293359  0.4875736  0.6142542
C84 C 1.0  0.5254060  0.5218659  0.6313600
C84 C 1.0  0.4943780  0.5000444  0.6246058
C84 C 1.0  0.5096562  0.5136793  0.5900507
C84 C 1.0  0.5104410  0.4936279  0.6009451
C84 C 1.0  0.5324167  0.5162805  0.6092132
C84 C 1.0  0.5007721  0.5211846  0.6154948
C84 C 1.0  0.5067948  0.5180577  0.5925339
C84 C 1.0  0.5055477  0.4945869  0.6039058
C84 C 1.0  0.5332883  0.5106274  0.6082573
C84 C 1.0  0.5053537  0.5236761  0.6180305
C84 C 1.0  0.5095470  0.5227789  0.5944743
C84 C 1.0  0.5053682  0.4942101  0.6096807
C84 C 1.0  0.5323790  0.5066731  0.6123885
C84 C 1.0  0.5081972  0.5211019  0.6223680
C84 C 1.0  0.5153027  0.5230387  0.5938980
C84 C 1.0  0.5102486  0.4928557  0.6125059
C84 C 1.0  0.5305314  0.5084855  0.6175779
C84 C 1.0  0.5063712  0.5158948  0.6241522
C84 C 1.0  0.5183104  0.5187362  0.5914338
C84 C 1.0  0.5152121  0.4918684  0.6096928
C84 C 1.0  0.5296156  0.5140940  0.6186873
C84 C 1.0  0.5018132  0.5132782  0.6217223
C84 C 1.0  0.5154187  0.5140883  0.5895464
C84 C 1.0  0.5152306  0.4922848  0.6039089
C84 C 1.0  0.5305713  0.5179326  0.6144465
C84 C 1.0  0.4990705  0.5159845  0.6173883
C84 C 1.0  0.5065795  0.5088417  0.5880444
C84 C 1.0  0.5106625  0.4939704  0.5948851
C84 C 1.0  0.5334005  0.5204648  0.6049216
C84 C 1.0  0.4977352  0.5238696  0.6109712
C84 C 1.0  0.5051797  0.5004139  0.5835150
C84 C 1.0  0.5072688  0.4948529  0.5858736
C84 C 1.0  0.5363423  0.5239901  0.5964116
C84 C 1.0  0.4952756  0.5309303  0.6048393
C84 C 1.0  0.5065788  0.5274125  0.5970453
C84 C 1.0  0.5001306  0.4952096  0.6125892
C84 C 1.0  0.5333941  0.5008044  0.6111975
C84 C 1.0  0.5129465  0.5239003  0.6249181
H84 H 1.0  0.5020012  0.5356857  0.6013013
H84 H 1.0  0.4964118  0.5348273  0.5968872
H84 H 1.0  0.4908894  0.4967934  0.6170152
H84 H 1.0  0.4924015  0.4917671  0.6219049
H84 H 1.0  0.5354957  0.4909642  0.6086936
H84 H 1.0  0.5379084  0.4898150  0.6153510
H84 H 1.0  0.5208312  0.5292196  0.6290458
H84 H 1.0  0.5191294  0.5266572  0.6355267
H84 H 1.0  0.5262208  0.5151731  0.5892961
H84 H 1.0  0.5197658  0.4907656  0.6173013
H84 H 1.0  0.5266255  0.5123817  0.6269313
H84 H 1.0  0.5028238  0.5059676  0.6267595
H84 H 1.0  0.5345886  0.5189884  0.5891820
H84 H 1.0  0.5343698  0.5260527  0.5879515
H84 H 1.0  0.5283514  0.4877657  0.6186736
H84 H 1.0  0.5305532  0.4832906  0.6135173
H84 H 1.0  0.5247139  0.5181392  0.6338441
H84 H 1.0  0.5286111  0.5241557  0.6335631
H84 H 1.0  0.4972981  0.4986882  0.6277949
H84 H 1.0  0.4903938  0.5003060  0.6267094
H84 H 1.0  0.5023420  0.5178358  0.5929645
H84 H 1.0  0.5018289  0.4956229  0.6016347
H84 H 1.0  0.5347199  0.5093255  0.6042181
H84 H 1.0  0.5066861  0.5277007  0.6165855
H84 H 1.0  0.5175173  0.5266459  0.5953619
H84 H 1.0  0.5101332  0.4925539  0.6169731
H84 H 1.0  0.5298253  0.5054459  0.6207905
H84 H 1.0  0.5085518  0.5138857  0.6275091
H84 H 1.0  0.5176532  0.5107156  0.5876251
H84 H 1.0  0.5190573  0.4915221  0.6017107
H84 H 1.0  0.5298735  0.5222771  0.6152824
H84 H 1.0  0.4955397  0.5139815  0.6154957
H84 H 1.0  0.5022222  0.5088008  0.5891681
H84 H 1.0  0.5148021  0.4936695  0.5931466
H84 H 1.0  0.5320560  0.5246170  0.6060185
H84 H 1.0  0.4946198  0.5212772  0.6090157
H84 H 1.0  0.5008126  0.5009415  0.5846045
H84 H 1.0  0.5052372  0.5001864  0.5790079
H84 H 1.0  0.5115556  0.4941991  0.5845575
H84 H 1.0  0.5049366  0.4914994  0.5839536
H84 H 1.0  0.5351312  0.5280366  0.5980535
H84 H 1.0  0.5407405  0.5243811  0.5954782
H84 H 1.0  0.4920634  0.5280847  0.6033838
H84 H 1.0  0.4930365  0.5345677  0.6062973
H84 H 1.0  0.5092368  0.5305629  0.5988506
H84 H 1.0  0.4968059  0.4967464  0.6099744
H84 H 1.0  0.5342897  0.4999010  0.6068809
H84 H 1.0  0.5142601  0.5276503  0.6228055
N84 N 1.0  0.5087562  0.5049652  0.5852040
N84 N 1.0  0.5063997  0.4945629  0.5918333
N84 N 1.0  0.5356480  0.5194065  0.6002674
N84 N 1.0  0.4986090  0.5288311  0.6094047
N84 N 1.0  0.5013187  0.5277956  0.5971861
N84 N 1.0  0.5247191  0.4888622  0.6105955
N84 N 1.0  0.5332645  0.4970131  0.6148642
N84 N 1.0  0.5153849  0.5221524  0.6292579
N84 N 1.0  0.5272206  0.5232867  0.5918056
N84 N 1.0  0.4994453  0.4943641  0.6177516
N84 N 1.0  0.5273712  0.5208192  0.6257564
N84 N 1.0  0.4955941  0.5054485  0.6222232
C85 C 1.0  0.4614112  0.6791712  0.7278744
C85 C 1.0  0.4928138  0.6704872  0.7005996
C85 C 1.0  0.4661270  0.6840362  0.6723524
C85 C 1.0  0.4748851  0.7072411  0.7051862
C85 C 1.0  0.4452972  0.6786372  0.7022999
C85 C 1.0  0.4744362  0.6761890  0.6807326
C85 C 1.0  0.4689007  0.7012336  0.6938303
C85 C 1.0  0.4874534  0.6826094  0.7056166
C85 C 1.0  0.4388966  0.6853571  0.6995827
C85 C 1.0  0.4712906  0.6802753  0.6725522
C85 C 1.0  0.4731671  0.7081317  0.6990948
C85 C 1.0  0.4942300  0.6761358  0.7032341
C85 C 1.0  0.4551917  0.6678453  0.7077789
C85 C 1.0  0.4701802  0.6649023  0.6908071
C85 C 1.0  0.4551054  0.6937585  0.6929295
C85 C 1.0  0.4760113  0.6845173  0.7162197
C85 C 1.0  0.4570038  0.6704034  0.7126468
C85 C 1.0  0.4747864  0.6649242  0.6943301
C85 C 1.0  0.4560251  0.6905392  0.6881943
C85 C 1.0  0.4742949  0.6898910  0.7148760
C85 C 1.0  0.4550695  0.6756342  0.7142365
C85 C 1.0  0.4792358  0.6685325  0.6934900
C85 C 1.0  0.4610357  0.6907567  0.6853000
C85 C 1.0  0.4767845  0.6928939  0.7105971
C85 C 1.0  0.4512482  0.6783122  0.7108082
C85 C 1.0  0.4789984  0.6722013  0.6890047
C85 C 1.0  0.4651969  0.6942892  0.6872580
C85 C 1.0  0.4810813  0.6903911  0.7076129
C85 C 1.0  0.4493376  0.6758819  0.7059018
C85 C 1.0  0.4744698  0.6722998  0.6853981
C85 C 1.0  0.4644311  0.6975658  0.6919700
C85 C 1.0  0.4829080  0.6850340  0.7088343
C85 C 1.0  0.4513631  0.6706550  0.7044510
C85 C 1.0  0.4700915  0.6686245  0.6863725
C85 C 1.0  0.4593575  0.6972361  0.6947594
C85 C 1.0  0.4803136  0.6821553  0.7131484
C85 C 1.0  0.4573078  0.6623428  0.7063167
C85 C 1.0  0.4655119  0.6611044  0.6916272
C85 C 1.0  0.4498492  0.6935933  0.6959690
C85 C 1.0  0.4734556  0.6813494  0.7207283
C85 C 1.0  0.4579678  0.6540732  0.7013488
C85 C 1.0  0.4605676  0.6537615  0.6955182
C85 C 1.0  0.4406436  0.6912232  0.6977417
C85 C 1.0  0.4677594  0.6797242  0.7283713
C85 C 1.0  0.4569113  0.6783334  0.7193564
C85 C 1.0  0.4839867  0.6683656  0.6972706
C85 C 1.0  0.4617824  0.6873366  0.6803365
C85 C 1.0  0.4748675  0.6985265  0.7093769
H85 H 1.0  0.4595418  0.6832945  0.7280732
H85 H 1.0  0.4598575  0.6770107  0.7315195
H85 H 1.0  0.4919223  0.6674984  0.7038866
H85 H 1.0  0.4964963  0.6688882  0.6985382
H85 H 1.0  0.4624358  0.6814629  0.6718166
H85 H 1.0  0.4663288  0.6865743  0.6686257
H85 H 1.0  0.4713556  0.7081654  0.7078742
H85 H 1.0  0.4780112  0.7103097  0.7062715
H85 H 1.0  0.4445732  0.6765613  0.6983732
H85 H 1.0  0.4778089  0.6791676  0.6807587
H85 H 1.0  0.4727920  0.7006992  0.6916339
H85 H 1.0  0.4887325  0.6850492  0.7020583
H85 H 1.0  0.4382580  0.6827781  0.6959119
H85 H 1.0  0.4348432  0.6856057  0.7015519
H85 H 1.0  0.4750021  0.6828621  0.6728171
H85 H 1.0  0.4716584  0.6781112  0.6686089
H85 H 1.0  0.4767683  0.7074687  0.6964248
H85 H 1.0  0.4720742  0.7124728  0.6985198
H85 H 1.0  0.4953837  0.6790520  0.6999627
H85 H 1.0  0.4979513  0.6756691  0.7057444
H85 H 1.0  0.4599567  0.6683102  0.7152851
H85 H 1.0  0.4748798  0.6620508  0.6977645
H85 H 1.0  0.4527491  0.6878445  0.6867569
H85 H 1.0  0.4709712  0.6917408  0.7172409
H85 H 1.0  0.4496926  0.6823529  0.7119533
H85 H 1.0  0.4824306  0.6749990  0.6883320
H85 H 1.0  0.4690794  0.6944777  0.6850335
H85 H 1.0  0.4830260  0.6926958  0.7043014
H85 H 1.0  0.4499436  0.6686942  0.7006827
H85 H 1.0  0.4665793  0.6686797  0.6835942
H85 H 1.0  0.4587404  0.6997644  0.6984047
H85 H 1.0  0.4817121  0.6780114  0.7141138
H85 H 1.0  0.4606430  0.6608629  0.7089506
H85 H 1.0  0.4619819  0.6618758  0.6889451
H85 H 1.0  0.4498656  0.6958661  0.6998530
H85 H 1.0  0.4747905  0.6770598  0.7209876
H85 H 1.0  0.4610709  0.6528686  0.7044240
H85 H 1.0  0.4547378  0.6509366  0.7016619
H85 H 1.0  0.4573929  0.6547048  0.6924250
H85 H 1.0  0.4617637  0.6494882  0.6946938
H85 H 1.0  0.4410199  0.6938756  0.7013968
H85 H 1.0  0.4372926  0.6930393  0.6953250
H85 H 1.0  0.4696088  0.6755880  0.7284427
H85 H 1.0  0.4687451  0.6815110  0.7323969
H85 H 1.0  0.4555207  0.6825867  0.7198310
H85 H 1.0  0.4834159  0.6657279  0.7008719
H85 H 1.0  0.4584629  0.6843944  0.6795774
H85 H 1.0  0.4711712  0.6997692  0.7116229
N85 N 1.0  0.4554408  0.6594629  0.7023100
N85 N 1.0  0.4655150  0.6571901  0.6951649
N85 N 1.0  0.4455658  0.6910281  0.6942642
N85 N 1.0  0.4699560  0.6833838  0.7241118
N85 N 1.0  0.4598903  0.6759566  0.7230049
N85 N 1.0  0.4707945  0.6761425  0.6769152
N85 N 1.0  0.4659460  0.6877241  0.6771196
N85 N 1.0  0.4772822  0.7017658  0.7059842
N85 N 1.0  0.4427896  0.6830953  0.7035937
N85 N 1.0  0.4884559  0.6710528  0.6964706
N85 N 1.0  0.4683500  0.7047880  0.6976901
N85 N 1.0  0.4897740  0.6780293  0.7068283
C86 C 1.0  0.4005899  0.6257816  0.5114030
C86 C 1.0  0.3592581  0.6339255  0.5058528
C86 C 1.0  0.3726819  0.6590763  0.4761731
C86 C 1.0  0.3847322  0.6197371  0.4768171
C86 C 1.0  0.4030203  0.6515168  0.4957257
C86 C 1.0  0.3675413  0.6534822  0.4881367
C86 C 1.0  0.3835618  0.6336972  0.4746716
C86 C 1.0  0.3687485  0.6265651  0.4983290
C86 C 1.0  0.4087977  0.6528905  0.4880939
C86 C 1.0  0.3674840  0.6584462  0.4798382
C86 C 1.0  0.3836876  0.6242868  0.4724515
C86 C 1.0  0.3604145  0.6283852  0.5028830
C86 C 1.0  0.3945754  0.6487304  0.5085826
C86 C 1.0  0.3733348  0.6546918  0.5026957
C86 C 1.0  0.3935401  0.6450562  0.4789614
C86 C 1.0  0.3838377  0.6238157  0.5017557
C86 C 1.0  0.3957275  0.6431223  0.5094457
C86 C 1.0  0.3709167  0.6500121  0.5051210
C86 C 1.0  0.3899342  0.6495980  0.4789692
C86 C 1.0  0.3858749  0.6226867  0.4964450
C86 C 1.0  0.3992362  0.6401576  0.5059062
C86 C 1.0  0.3674482  0.6464826  0.5021153
C86 C 1.0  0.3843343  0.6490322  0.4776085
C86 C 1.0  0.3824393  0.6228037  0.4917858
C86 C 1.0  0.4015920  0.6429379  0.5014065
[truncated: 1,617,846 more chars]
