# Supplementary material for: Coarse-grained modelling to predict the packing of porous organic cages
Source: Chem Sci. 2022 Oct 25;13(45):13588–99. doi: 10.1039/d2sc04511g (PMC9683088; doi:10.1039/d2sc04511g)
Supplement: SC-013-D2SC04511G-s006 [file SC-013-D2SC04511G-s006.cif]

data_hoomd_3d 
_audit_creation_method         "generated by CrystalMaker 9.2.8" 
_cell_length_a                      272.0000000 
_cell_length_b                     272.0000000 
_cell_length_c                      272.0000000 
_cell_angle_alpha               90.0000(0)
_cell_angle_beta                90.0000(0)
_cell_angle_gamma               90.0000(0)
_symmetry_space_group_name_H-M     "P 1"
_symmetry_Int_Tables_number         1
loop_
_symmetry_equiv_pos_as_xyz
+x,+y,+z
loop_
_atom_site_label
_atom_site_type_symbol
_atom_site_occupancy
_atom_site_fract_x
_atom_site_fract_y
_atom_site_fract_z
C0 C 1.0  0.5243111  0.4778012  0.5848335
C0 C 1.0  0.5131069  0.5028482  0.6172770
C0 C 1.0  0.5374982  0.5303435  0.5987634
C0 C 1.0  0.5076067  0.5117282  0.5774745
C0 C 1.0  0.5463176  0.4984071  0.5825715
C0 C 1.0  0.5318429  0.5206361  0.6074026
C0 C 1.0  0.5193000  0.5186180  0.5815561
C0 C 1.0  0.5096315  0.5027026  0.6035382
C0 C 1.0  0.5490374  0.5028093  0.5744025
C0 C 1.0  0.5351772  0.5292769  0.6046220
C0 C 1.0  0.5106569  0.5173445  0.5774117
C0 C 1.0  0.5082677  0.5030349  0.6131057
C0 C 1.0  0.5418674  0.4902842  0.5951651
C0 C 1.0  0.5373030  0.5062940  0.6107926
C0 C 1.0  0.5342950  0.5144613  0.5793492
C0 C 1.0  0.5141036  0.4924529  0.5924958
C0 C 1.0  0.5374631  0.4872234  0.5929840
C0 C 1.0  0.5323968  0.5037515  0.6125521
C0 C 1.0  0.5368050  0.5174898  0.5836106
C0 C 1.0  0.5132808  0.4956812  0.5877492
C0 C 1.0  0.5358623  0.4877276  0.5874331
C0 C 1.0  0.5273623  0.5066092  0.6126543
C0 C 1.0  0.5337164  0.5208479  0.5871763
C0 C 1.0  0.5113044  0.5011138  0.5880759
C0 C 1.0  0.5387751  0.4914199  0.5840551
C0 C 1.0  0.5272999  0.5121428  0.6109195
C0 C 1.0  0.5279738  0.5211218  0.5864178
C0 C 1.0  0.5101610  0.5033188  0.5933164
C0 C 1.0  0.5432081  0.4945557  0.5860911
C0 C 1.0  0.5321138  0.5148211  0.6091367
C0 C 1.0  0.5253210  0.5181586  0.5822097
C0 C 1.0  0.5109303  0.5002219  0.5981481
C0 C 1.0  0.5446860  0.4939404  0.5916558
C0 C 1.0  0.5370780  0.5118242  0.6090915
C0 C 1.0  0.5285518  0.5148393  0.5787202
C0 C 1.0  0.5129164  0.4947958  0.5976555
C0 C 1.0  0.5434133  0.4895758  0.6009963
C0 C 1.0  0.5426125  0.5033458  0.6107109
C0 C 1.0  0.5375026  0.5109619  0.5755598
C0 C 1.0  0.5161341  0.4867361  0.5921943
C0 C 1.0  0.5487089  0.4906645  0.6090135
C0 C 1.0  0.5488248  0.4961180  0.6123450
C0 C 1.0  0.5453868  0.5071516  0.5714579
C0 C 1.0  0.5188099  0.4784314  0.5880259
C0 C 1.0  0.5312767  0.4845035  0.5850945
C0 C 1.0  0.5223447  0.5037754  0.6145740
C0 C 1.0  0.5365430  0.5239744  0.5915497
C0 C 1.0  0.5104703  0.5043128  0.5829808
H0 H 1.0  0.5236911  0.4790999  0.5805365
H0 H 1.0  0.5253465  0.4734153  0.5845871
H0 H 1.0  0.5141495  0.4985254  0.6181480
H0 H 1.0  0.5116840  0.5045209  0.6212196
H0 H 1.0  0.5418966  0.5292562  0.5986883
H0 H 1.0  0.5373809  0.5347808  0.5979462
H0 H 1.0  0.5090232  0.5092306  0.5739684
H0 H 1.0  0.5032219  0.5124541  0.5766919
H0 H 1.0  0.5492891  0.5009691  0.5847757
H0 H 1.0  0.5276753  0.5223087  0.6071174
H0 H 1.0  0.5172313  0.5208854  0.5848474
H0 H 1.0  0.5086464  0.5070909  0.6033866
H0 H 1.0  0.5521005  0.5049422  0.5769719
H0 H 1.0  0.5514556  0.5006048  0.5712941
H0 H 1.0  0.5308503  0.5306160  0.6047713
H0 H 1.0  0.5373288  0.5319623  0.6075423
H0 H 1.0  0.5090479  0.5199450  0.5807563
H0 H 1.0  0.5095805  0.5195330  0.5736141
H0 H 1.0  0.5070469  0.5073481  0.6124404
H0 H 1.0  0.5046607  0.5010797  0.6149858
H0 H 1.0  0.5352278  0.4843701  0.5956154
H0 H 1.0  0.5325467  0.4994756  0.6138770
H0 H 1.0  0.5412470  0.5172167  0.5841142
H0 H 1.0  0.5141883  0.4938887  0.5837461
H0 H 1.0  0.5376163  0.4918757  0.5797530
H0 H 1.0  0.5234178  0.5143753  0.6109942
H0 H 1.0  0.5255644  0.5237159  0.5891606
H0 H 1.0  0.5086267  0.5075174  0.5935945
H0 H 1.0  0.5480990  0.4963158  0.5933196
H0 H 1.0  0.5408154  0.5138757  0.6077198
H0 H 1.0  0.5265224  0.5125409  0.5754553
H0 H 1.0  0.5135159  0.4923799  0.6013790
H0 H 1.0  0.5405719  0.4870342  0.6033872
H0 H 1.0  0.5459762  0.5056082  0.6087575
H0 H 1.0  0.5350121  0.5084264  0.5727994
H0 H 1.0  0.5171023  0.4848850  0.5961801
H0 H 1.0  0.5457623  0.4878107  0.6109397
H0 H 1.0  0.5527229  0.4886401  0.6094126
H0 H 1.0  0.5519640  0.4988690  0.6105803
H0 H 1.0  0.5502732  0.4952288  0.6165263
H0 H 1.0  0.5425017  0.5050286  0.5686820
H0 H 1.0  0.5479989  0.5096369  0.5687435
H0 H 1.0  0.5193581  0.4768818  0.5922487
H0 H 1.0  0.5157385  0.4756943  0.5861698
H0 H 1.0  0.5301150  0.4856726  0.5809073
H0 H 1.0  0.5228487  0.4993600  0.6152828
H0 H 1.0  0.5409057  0.5229827  0.5920347
H0 H 1.0  0.5120161  0.5023234  0.5792520
N0 N 1.0  0.5477205  0.4917210  0.6031598
N0 N 1.0  0.5433130  0.4985294  0.6127478
N0 N 1.0  0.5427759  0.5108492  0.5754417
N0 N 1.0  0.5167353  0.4840825  0.5876743
N0 N 1.0  0.5288089  0.4806274  0.5876870
N0 N 1.0  0.5360958  0.5235612  0.6063099
N0 N 1.0  0.5341571  0.5275808  0.5945724
N0 N 1.0  0.5081279  0.5090382  0.5828461
N0 N 1.0  0.5456586  0.4987774  0.5773498
N0 N 1.0  0.5177359  0.5062141  0.6153788
N0 N 1.0  0.5166355  0.5165653  0.5774914
N0 N 1.0  0.5096267  0.5000056  0.6080722
C1 C 1.0  0.3250936  0.5445762  0.2958633
C1 C 1.0  0.2924059  0.5714402  0.2997706
C1 C 1.0  0.3001323  0.5680859  0.3400534
C1 C 1.0  0.3304138  0.5781138  0.3140599
C1 C 1.0  0.3188884  0.5400738  0.3251073
C1 C 1.0  0.2947130  0.5671330  0.3269931
C1 C 1.0  0.3227083  0.5736125  0.3250698
C1 C 1.0  0.3064089  0.5729748  0.3013232
C1 C 1.0  0.3253916  0.5400503  0.3322639
C1 C 1.0  0.2952109  0.5696918  0.3363051
C1 C 1.0  0.3288619  0.5792267  0.3201593
C1 C 1.0  0.2974809  0.5749975  0.2982078
C1 C 1.0  0.3091399  0.5394793  0.3129009
C1 C 1.0  0.2925605  0.5542250  0.3182900
C1 C 1.0  0.3220936  0.5591722  0.3312418
C1 C 1.0  0.3176665  0.5622455  0.2990574
C1 C 1.0  0.3127363  0.5408343  0.3085704
C1 C 1.0  0.2924037  0.5566037  0.3130036
C1 C 1.0  0.3169367  0.5594365  0.3338812
C1 C 1.0  0.3218824  0.5645208  0.3023250
C1 C 1.0  0.3183467  0.5419578  0.3095139
C1 C 1.0  0.2929842  0.5623112  0.3122226
C1 C 1.0  0.3136678  0.5642122  0.3336891
C1 C 1.0  0.3211306  0.5694655  0.3052421
C1 C 1.0  0.3203229  0.5417196  0.3149514
C1 C 1.0  0.2937592  0.5656654  0.3168897
C1 C 1.0  0.3156582  0.5687963  0.3307475
C1 C 1.0  0.3159999  0.5721406  0.3048531
C1 C 1.0  0.3168470  0.5403774  0.3193950
C1 C 1.0  0.2939372  0.5634412  0.3222326
C1 C 1.0  0.3207858  0.5686880  0.3280603
C1 C 1.0  0.3116929  0.5699954  0.3016320
C1 C 1.0  0.3112695  0.5392817  0.3182909
C1 C 1.0  0.2933407  0.5577064  0.3228505
C1 C 1.0  0.3239427  0.5638316  0.3283448
C1 C 1.0  0.3126007  0.5650341  0.2987702
C1 C 1.0  0.3033063  0.5382937  0.3116937
C1 C 1.0  0.2919125  0.5482485  0.3191568
C1 C 1.0  0.3255732  0.5541982  0.3314555
C1 C 1.0  0.3184282  0.5570838  0.2959476
C1 C 1.0  0.2942272  0.5354772  0.3134654
C1 C 1.0  0.2901114  0.5390418  0.3168129
C1 C 1.0  0.3283392  0.5453633  0.3342476
C1 C 1.0  0.3231781  0.5495050  0.2922732
C1 C 1.0  0.3221622  0.5433400  0.3049949
C1 C 1.0  0.2927466  0.5646082  0.3066049
C1 C 1.0  0.3083154  0.5642998  0.3365584
C1 C 1.0  0.3256886  0.5717039  0.3085743
H1 H 1.0  0.3291472  0.5455286  0.2976511
H1 H 1.0  0.3258113  0.5410219  0.2931763
H1 H 1.0  0.2920390  0.5680076  0.2968357
H1 H 1.0  0.2886716  0.5738997  0.2991597
H1 H 1.0  0.2993811  0.5639774  0.3418109
H1 H 1.0  0.3002180  0.5708732  0.3436023
H1 H 1.0  0.3338653  0.5751806  0.3139179
H1 H 1.0  0.3320443  0.5819194  0.3122642
H1 H 1.0  0.3156774  0.5395265  0.3282124
H1 H 1.0  0.2956619  0.5713975  0.3259154
H1 H 1.0  0.3196491  0.5768936  0.3247122
H1 H 1.0  0.3060613  0.5764601  0.3041484
H1 H 1.0  0.3218793  0.5391934  0.3349958
H1 H 1.0  0.3281853  0.5365504  0.3328248
H1 H 1.0  0.2958335  0.5739071  0.3347622
H1 H 1.0  0.2914791  0.5699163  0.3388331
H1 H 1.0  0.3255924  0.5823611  0.3203108
H1 H 1.0  0.3323946  0.5811274  0.3222273
H1 H 1.0  0.2976923  0.5785792  0.3009760
H1 H 1.0  0.2968165  0.5767390  0.2940977
H1 H 1.0  0.3111855  0.5410079  0.3043720
H1 H 1.0  0.2917966  0.5539314  0.3094609
H1 H 1.0  0.3154869  0.5558461  0.3361321
H1 H 1.0  0.3258116  0.5623835  0.3025593
H1 H 1.0  0.3246418  0.5425670  0.3157802
H1 H 1.0  0.2942061  0.5700841  0.3163108
H1 H 1.0  0.3131495  0.5725029  0.3305884
H1 H 1.0  0.3153958  0.5759696  0.3070967
H1 H 1.0  0.3085074  0.5382318  0.3216565
H1 H 1.0  0.2934716  0.5559632  0.3269738
H1 H 1.0  0.3279143  0.5637255  0.3262772
H1 H 1.0  0.3092849  0.5633575  0.2962693
H1 H 1.0  0.3020733  0.5391143  0.3074444
H1 H 1.0  0.2926522  0.5468818  0.3233798
H1 H 1.0  0.3292042  0.5543436  0.3288013
H1 H 1.0  0.3146844  0.5554920  0.2940242
H1 H 1.0  0.2935152  0.5361490  0.3090406
H1 H 1.0  0.2932615  0.5311226  0.3141533
H1 H 1.0  0.2906414  0.5381688  0.3212280
H1 H 1.0  0.2859134  0.5376897  0.3158539
H1 H 1.0  0.3320075  0.5460714  0.3316829
H1 H 1.0  0.3299442  0.5446607  0.3384068
H1 H 1.0  0.3192530  0.5484466  0.2902714
H1 H 1.0  0.3261062  0.5500486  0.2888820
H1 H 1.0  0.3262549  0.5446425  0.3063374
H1 H 1.0  0.2926732  0.5615247  0.3033279
H1 H 1.0  0.3070190  0.5603227  0.3382177
H1 H 1.0  0.3292413  0.5689686  0.3089570
N1 N 1.0  0.2998987  0.5364434  0.3152709
N1 N 1.0  0.2905850  0.5448671  0.3153305
N1 N 1.0  0.3245048  0.5500111  0.3344820
N1 N 1.0  0.3230640  0.5546087  0.2954825
N1 N 1.0  0.3208688  0.5430554  0.2998880
N1 N 1.0  0.2943159  0.5655537  0.3320115
N1 N 1.0  0.3053672  0.5686398  0.3371129
N1 N 1.0  0.3255785  0.5764576  0.3108602
N1 N 1.0  0.3239903  0.5404063  0.3264099
N1 N 1.0  0.2926243  0.5697787  0.3055630
N1 N 1.0  0.3275521  0.5740910  0.3230344
N1 N 1.0  0.3024985  0.5716579  0.2980360
C2 C 1.0  0.3467611  0.3427225  0.4904763
C2 C 1.0  0.3341781  0.3826843  0.4975580
C2 C 1.0  0.3715409  0.3868455  0.5143024
C2 C 1.0  0.3676267  0.3717944  0.4762058
C2 C 1.0  0.3671681  0.3503413  0.5114406
C2 C 1.0  0.3576405  0.3854009  0.5119484
C2 C 1.0  0.3720984  0.3752527  0.4892020
C2 C 1.0  0.3433481  0.3769208  0.4884178
C2 C 1.0  0.3766953  0.3488225  0.5107820
C2 C 1.0  0.3658472  0.3897240  0.5146817
C2 C 1.0  0.3719144  0.3751685  0.4795346
C2 C 1.0  0.3359955  0.3824289  0.4914356
C2 C 1.0  0.3516083  0.3517104  0.5120750
C2 C 1.0  0.3481437  0.3738053  0.5166758
C2 C 1.0  0.3756453  0.3656545  0.5011305
C2 C 1.0  0.3467941  0.3617210  0.4863990
C2 C 1.0  0.3501274  0.3497167  0.5068448
C2 C 1.0  0.3438797  0.3743625  0.5127852
C2 C 1.0  0.3749987  0.3693163  0.5055807
C2 C 1.0  0.3520284  0.3622036  0.4839500
C2 C 1.0  0.3541109  0.3479035  0.5030403
C2 C 1.0  0.3440385  0.3784281  0.5086659
C2 C 1.0  0.3734349  0.3748327  0.5047720
C2 C 1.0  0.3544481  0.3673675  0.4829476
C2 C 1.0  0.3596891  0.3481431  0.5045745
C2 C 1.0  0.3486184  0.3819810  0.5084772
C2 C 1.0  0.3724892  0.3766615  0.4993509
C2 C 1.0  0.3515120  0.3721290  0.4844767
C2 C 1.0  0.3613316  0.3501141  0.5097752
C2 C 1.0  0.3529541  0.3815520  0.5122907
C2 C 1.0  0.3730932  0.3731277  0.4948042
C2 C 1.0  0.3462769  0.3718118  0.4869303
C2 C 1.0  0.3572357  0.3518885  0.5134634
C2 C 1.0  0.3526490  0.3774285  0.5163565
C2 C 1.0  0.3746648  0.3676309  0.4957775
C2 C 1.0  0.3439878  0.3665670  0.4878693
C2 C 1.0  0.3472776  0.3535202  0.5159302
C2 C 1.0  0.3479958  0.3695827  0.5210388
C2 C 1.0  0.3773269  0.3598731  0.5019313
C2 C 1.0  0.3442017  0.3563252  0.4874284
C2 C 1.0  0.3434790  0.3565488  0.5242908
C2 C 1.0  0.3442755  0.3625030  0.5264739
C2 C 1.0  0.3804216  0.3520687  0.5067287
C2 C 1.0  0.3431448  0.3467212  0.4870436
C2 C 1.0  0.3525974  0.3457643  0.4975610
C2 C 1.0  0.3394484  0.3788725  0.5047132
C2 C 1.0  0.3728554  0.3785185  0.5095646
C2 C 1.0  0.3599223  0.3676569  0.4803324
H2 H 1.0  0.3505674  0.3418261  0.4881864
H2 H 1.0  0.3446310  0.3387563  0.4907938
H2 H 1.0  0.3312525  0.3793231  0.4983791
H2 H 1.0  0.3318131  0.3864726  0.4982083
H2 H 1.0  0.3722321  0.3844203  0.5180673
H2 H 1.0  0.3747647  0.3900040  0.5143429
H2 H 1.0  0.3691713  0.3675707  0.4756476
H2 H 1.0  0.3673650  0.3734999  0.4720359
H2 H 1.0  0.3679159  0.3524467  0.5153471
H2 H 1.0  0.3576350  0.3880314  0.5082976
H2 H 1.0  0.3703868  0.3794123  0.4890585
H2 H 1.0  0.3457917  0.3806730  0.4879709
H2 H 1.0  0.3769409  0.3507373  0.5148816
H2 H 1.0  0.3784098  0.3446830  0.5113246
H2 H 1.0  0.3652715  0.3923614  0.5110416
H2 H 1.0  0.3658940  0.3925685  0.5181852
H2 H 1.0  0.3704957  0.3794600  0.4798620
H2 H 1.0  0.3757449  0.3753861  0.4771578
H2 H 1.0  0.3387097  0.3859469  0.4905448
H2 H 1.0  0.3323708  0.3830629  0.4888228
H2 H 1.0  0.3458056  0.3495365  0.5056823
H2 H 1.0  0.3403821  0.3715742  0.5130148
H2 H 1.0  0.3757559  0.3678116  0.5097307
H2 H 1.0  0.3542166  0.3584687  0.4828000
H2 H 1.0  0.3628391  0.3467612  0.5017064
H2 H 1.0  0.3487613  0.3851369  0.5053024
H2 H 1.0  0.3712830  0.3809253  0.4987001
H2 H 1.0  0.3533610  0.3761351  0.4837072
H2 H 1.0  0.3584051  0.3534230  0.5175053
H2 H 1.0  0.3559892  0.3770795  0.5193195
H2 H 1.0  0.3751422  0.3648796  0.4922757
H2 H 1.0  0.3399379  0.3662969  0.4897627
H2 H 1.0  0.3431445  0.3536777  0.5141573
H2 H 1.0  0.3517876  0.3692406  0.5234376
H2 H 1.0  0.3771511  0.3573448  0.4982127
H2 H 1.0  0.3404003  0.3565069  0.4898296
H2 H 1.0  0.3394764  0.3562631  0.5221850
H2 H 1.0  0.3431445  0.3537489  0.5278146
H2 H 1.0  0.3481522  0.3627209  0.5288106
H2 H 1.0  0.3410419  0.3633800  0.5294980
H2 H 1.0  0.3803883  0.3499970  0.5026984
H2 H 1.0  0.3846960  0.3517844  0.5081489
H2 H 1.0  0.3392234  0.3474062  0.4892086
H2 H 1.0  0.3420031  0.3446850  0.4831810
H2 H 1.0  0.3560862  0.3450074  0.4948216
H2 H 1.0  0.3364314  0.3755434  0.5049724
H2 H 1.0  0.3731746  0.3764610  0.5135541
H2 H 1.0  0.3619743  0.3636811  0.4798494
N2 N 1.0  0.3481970  0.3548112  0.5209622
N2 N 1.0  0.3438042  0.3665293  0.5220104
N2 N 1.0  0.3788871  0.3578977  0.5065678
N2 N 1.0  0.3461733  0.3517543  0.4856810
N2 N 1.0  0.3476266  0.3448327  0.4960582
N2 N 1.0  0.3614437  0.3857065  0.5155924
N2 N 1.0  0.3720507  0.3837179  0.5091724
N2 N 1.0  0.3621583  0.3721556  0.4787211
N2 N 1.0  0.3711003  0.3482597  0.5086051
N2 N 1.0  0.3389564  0.3828081  0.5012341
N2 N 1.0  0.3731350  0.3725178  0.4848111
N2 N 1.0  0.3383481  0.3770409  0.4900960
C3 C 1.0  0.3727399  0.2400241  0.5098441
C3 C 1.0  0.3754006  0.2736707  0.5356567
C3 C 1.0  0.3951969  0.2909134  0.5039633
C3 C 1.0  0.3582220  0.2737784  0.4982639
C3 C 1.0  0.3948551  0.2549846  0.4956630
C3 C 1.0  0.3916697  0.2847648  0.5162354
C3 C 1.0  0.3712638  0.2791052  0.4967161
C3 C 1.0  0.3676509  0.2709444  0.5241084
C3 C 1.0  0.3952179  0.2567403  0.4861606
C3 C 1.0  0.3948089  0.2917170  0.5102919
C3 C 1.0  0.3616594  0.2785425  0.4957464
C3 C 1.0  0.3695159  0.2737765  0.5331642
C3 C 1.0  0.3939134  0.2510526  0.5107639
C3 C 1.0  0.3963928  0.2708635  0.5218431
C3 C 1.0  0.3841998  0.2717948  0.4915957
C3 C 1.0  0.3671826  0.2577242  0.5156234
C3 C 1.0  0.3887427  0.2484503  0.5108893
C3 C 1.0  0.3920867  0.2697800  0.5255732
C3 C 1.0  0.3882635  0.2752144  0.4939247
C3 C 1.0  0.3652057  0.2598365  0.5105976
C3 C 1.0  0.3854861  0.2479226  0.5061200
C3 C 1.0  0.3876897  0.2734774  0.5262935
C3 C 1.0  0.3868744  0.2798395  0.4971199
C3 C 1.0  0.3640268  0.2654650  0.5099223
C3 C 1.0  0.3875137  0.2500959  0.5011508
C3 C 1.0  0.3876497  0.2783548  0.5231561
C3 C 1.0  0.3812599  0.2810042  0.4979854
C3 C 1.0  0.3648889  0.2690194  0.5144228
C3 C 1.0  0.3926720  0.2527301  0.5008631
C3 C 1.0  0.3918758  0.2795797  0.5193924
C3 C 1.0  0.3770862  0.2776864  0.4957275
C3 C 1.0  0.3668571  0.2670626  0.5195046
C3 C 1.0  0.3958059  0.2531783  0.5057115
C3 C 1.0  0.3962106  0.2757762  0.5187837
C3 C 1.0  0.3786379  0.2730895  0.4925506
C3 C 1.0  0.3679919  0.2613993  0.5200234
C3 C 1.0  0.3971881  0.2514622  0.5158632
C3 C 1.0  0.4010452  0.2670327  0.5210887
C3 C 1.0  0.3856131  0.2669598  0.4882018
C3 C 1.0  0.3683906  0.2518205  0.5163867
C3 C 1.0  0.4048867  0.2533939  0.5213862
C3 C 1.0  0.4066535  0.2593571  0.5228598
C3 C 1.0  0.3912869  0.2608730  0.4832760
C3 C 1.0  0.3686748  0.2424155  0.5141578
C3 C 1.0  0.3800767  0.2451617  0.5061991
C3 C 1.0  0.3833003  0.2721751  0.5302845
C3 C 1.0  0.3912823  0.2833193  0.4994334
C3 C 1.0  0.3619228  0.2674691  0.5045888
H3 H 1.0  0.3708965  0.2403648  0.5057185
H3 H 1.0  0.3731708  0.2355897  0.5105650
H3 H 1.0  0.3762084  0.2695589  0.5373808
H3 H 1.0  0.3755218  0.2764641  0.5391992
H3 H 1.0  0.3991913  0.2890299  0.5029480
H3 H 1.0  0.3952883  0.2949727  0.5019922
H3 H 1.0  0.3581497  0.2703029  0.4953565
H3 H 1.0  0.3539232  0.2751123  0.4985922
H3 H 1.0  0.3986343  0.2573870  0.4961087
H3 H 1.0  0.3878366  0.2870776  0.5166892
H3 H 1.0  0.3706290  0.2824335  0.4996779
H3 H 1.0  0.3671381  0.2752776  0.5230081
H3 H 1.0  0.3991567  0.2588025  0.4870360
H3 H 1.0  0.3962473  0.2534492  0.4832488
H3 H 1.0  0.3909322  0.2938445  0.5112835
H3 H 1.0  0.3980634  0.2945605  0.5115921
H3 H 1.0  0.3615090  0.2821142  0.4985317
H3 H 1.0  0.3596433  0.2799353  0.4919563
H3 H 1.0  0.3686066  0.2779614  0.5316821
H3 H 1.0  0.3665319  0.2730365  0.5364681
H3 H 1.0  0.3871973  0.2467728  0.5147441
H3 H 1.0  0.3922081  0.2659883  0.5279542
H3 H 1.0  0.3925729  0.2742356  0.4931964
H3 H 1.0  0.3645678  0.2570118  0.5071806
H3 H 1.0  0.3850735  0.2497336  0.4974127
H3 H 1.0  0.3842609  0.2812326  0.5236995
H3 H 1.0  0.3801609  0.2845788  0.5004497
H3 H 1.0  0.3639797  0.2733768  0.5139263
H3 H 1.0  0.3998046  0.2551920  0.5055891
H3 H 1.0  0.3994927  0.2767035  0.5158811
H3 H 1.0  0.3754268  0.2705104  0.4907903
H3 H 1.0  0.3695118  0.2598621  0.5239460
H3 H 1.0  0.3950277  0.2501393  0.5195825
H3 H 1.0  0.4038094  0.2680943  0.5177002
H3 H 1.0  0.3821078  0.2643607  0.4871021
H3 H 1.0  0.3704019  0.2508141  0.5202845
H3 H 1.0  0.4024436  0.2516836  0.5247983
H3 H 1.0  0.4085754  0.2508015  0.5211801
H3 H 1.0  0.4093193  0.2609712  0.5195697
H3 H 1.0  0.4092809  0.2592232  0.5265273
H3 H 1.0  0.3874492  0.2587379  0.4821579
H3 H 1.0  0.3931206  0.2621090  0.4793418
H3 H 1.0  0.3704002  0.2418316  0.5183071
H3 H 1.0  0.3648966  0.2399472  0.5141090
H3 H 1.0  0.3777463  0.2455069  0.5023651
H3 H 1.0  0.3835394  0.2680382  0.5320400
H3 H 1.0  0.3954354  0.2816659  0.4989141
H3 H 1.0  0.3619532  0.2644012  0.5012967
N3 N 1.0  0.4021653  0.2532057  0.5160087
N3 N 1.0  0.4018588  0.2627900  0.5241178
N3 N 1.0  0.3905184  0.2658303  0.4866217
N3 N 1.0  0.3672061  0.2481106  0.5128276
N3 N 1.0  0.3781924  0.2425438  0.5103743
N3 N 1.0  0.3956190  0.2864936  0.5131938
N3 N 1.0  0.3904032  0.2879204  0.5018606
N3 N 1.0  0.3601754  0.2723837  0.5037956
N3 N 1.0  0.3925766  0.2542293  0.4909646
N3 N 1.0  0.3794879  0.2755587  0.5316454
N3 N 1.0  0.3672217  0.2766914  0.4943350
N3 N 1.0  0.3688370  0.2694445  0.5290251
C4 C 1.0  0.4353958  0.4279944  0.5181464
C4 C 1.0  0.4476863  0.3875466  0.5224323
C4 C 1.0  0.4700498  0.4022356  0.5537017
C4 C 1.0  0.4297043  0.4100959  0.5517837
C4 C 1.0  0.4600758  0.4324336  0.5350339
C4 C 1.0  0.4655206  0.3970614  0.5413096
C4 C 1.0  0.4436125  0.4103086  0.5544994
C4 C 1.0  0.4390579  0.3958727  0.5299874
C4 C 1.0  0.4605173  0.4379851  0.5429393
C4 C 1.0  0.4701265  0.3971651  0.5498118
C4 C 1.0  0.4341614  0.4093465  0.5563028
C4 C 1.0  0.4419398  0.3879830  0.5251963
C4 C 1.0  0.4587253  0.4243110  0.5217455
C4 C 1.0  0.4666848  0.4035793  0.5270562
C4 C 1.0  0.4540013  0.4216043  0.5511115
C4 C 1.0  0.4348492  0.4107238  0.5270347
C4 C 1.0  0.4530651  0.4249030  0.5206800
C4 C 1.0  0.4623913  0.4007902  0.5243328
C4 C 1.0  0.4588996  0.4185001  0.5511644
C4 C 1.0  0.4332972  0.4123973  0.5323656
C4 C 1.0  0.4496028  0.4279227  0.5242189
C4 C 1.0  0.4591358  0.3968418  0.5270410
C4 C 1.0  0.4588822  0.4128178  0.5522786
C4 C 1.0  0.4335947  0.4087933  0.5368876
C4 C 1.0  0.4519330  0.4303595  0.5289263
C4 C 1.0  0.4602429  0.3957171  0.5326216
C4 C 1.0  0.4537999  0.4102338  0.5533377
C4 C 1.0  0.4355217  0.4033980  0.5359881
C4 C 1.0  0.4575833  0.4298571  0.5301310
C4 C 1.0  0.4644946  0.3984167  0.5354783
C4 C 1.0  0.4488247  0.4131957  0.5533213
C4 C 1.0  0.4371078  0.4015776  0.5307253
C4 C 1.0  0.4609095  0.4268101  0.5265006
C4 C 1.0  0.4676669  0.4023458  0.5326277
C4 C 1.0  0.4490070  0.4188803  0.5521880
C4 C 1.0  0.4367527  0.4053058  0.5262977
C4 C 1.0  0.4621870  0.4211438  0.5178881
C4 C 1.0  0.4701509  0.4076962  0.5242409
C4 C 1.0  0.4539801  0.4275741  0.5499910
C4 C 1.0  0.4345117  0.4144593  0.5222569
C4 C 1.0  0.4703290  0.4175768  0.5140820
C4 C 1.0  0.4736382  0.4128580  0.5168451
C4 C 1.0  0.4576862  0.4363691  0.5484371
C4 C 1.0  0.4322592  0.4224824  0.5173519
C4 C 1.0  0.4436693  0.4286047  0.5231148
C4 C 1.0  0.4547151  0.3940008  0.5239950
C4 C 1.0  0.4641275  0.4097562  0.5523299
C4 C 1.0  0.4318802  0.4107295  0.5423831
H4 H 1.0  0.4335473  0.4302696  0.5216021
H4 H 1.0  0.4346882  0.4305962  0.5145272
H4 H 1.0  0.4474646  0.3893043  0.5182618
H4 H 1.0  0.4486642  0.3831853  0.5218083
H4 H 1.0  0.4733765  0.4050721  0.5525093
H4 H 1.0  0.4711161  0.4008767  0.5578715
H4 H 1.0  0.4286210  0.4144858  0.5514808
H4 H 1.0  0.4259150  0.4080513  0.5531355
H4 H 1.0  0.4643632  0.4312833  0.5357736
H4 H 1.0  0.4624395  0.3943609  0.5431704
H4 H 1.0  0.4439774  0.4058315  0.5547731
H4 H 1.0  0.4396456  0.3935886  0.5338199
H4 H 1.0  0.4648870  0.4367983  0.5431151
H4 H 1.0  0.4605448  0.4424851  0.5425940
H4 H 1.0  0.4669760  0.3942042  0.5511698
H4 H 1.0  0.4740550  0.3950043  0.5503278
H4 H 1.0  0.4350502  0.4049298  0.5567932
H4 H 1.0  0.4324322  0.4106339  0.5602679
H4 H 1.0  0.4420918  0.3859844  0.5292606
H4 H 1.0  0.4389948  0.3855383  0.5228050
H4 H 1.0  0.4512862  0.4230127  0.5170298
H4 H 1.0  0.4616156  0.4017242  0.5200216
H4 H 1.0  0.4627760  0.4205861  0.5503388
H4 H 1.0  0.4318174  0.4165828  0.5329596
H4 H 1.0  0.4493410  0.4327151  0.5317176
H4 H 1.0  0.4577407  0.3926631  0.5347365
H4 H 1.0  0.4537618  0.4058404  0.5542064
H4 H 1.0  0.4357564  0.4005901  0.5394696
H4 H 1.0  0.4652861  0.4263693  0.5273435
H4 H 1.0  0.4709634  0.4044444  0.5348154
H4 H 1.0  0.4451716  0.4211932  0.5521736
H4 H 1.0  0.4379706  0.4039190  0.5222168
H4 H 1.0  0.4599015  0.4189778  0.5146733
H4 H 1.0  0.4729639  0.4099353  0.5269471
H4 H 1.0  0.4498808  0.4293749  0.5495391
H4 H 1.0  0.4363406  0.4128324  0.5184809
H4 H 1.0  0.4676583  0.4158302  0.5108643
H4 H 1.0  0.4732076  0.4202631  0.5118760
H4 H 1.0  0.4765035  0.4146313  0.5198753
H4 H 1.0  0.4762794  0.4109290  0.5137347
H4 H 1.0  0.4533859  0.4377971  0.5483681
H4 H 1.0  0.4596257  0.4386763  0.5517962
H4 H 1.0  0.4339316  0.4203312  0.5137312
H4 H 1.0  0.4279708  0.4233991  0.5162847
H4 H 1.0  0.4413632  0.4305694  0.5264421
H4 H 1.0  0.4539393  0.3956336  0.5198738
H4 H 1.0  0.4676861  0.4121214  0.5509178
H4 H 1.0  0.4309870  0.4151338  0.5426172
N4 N 1.0  0.4674479  0.4209052  0.5182027
N4 N 1.0  0.4699508  0.4086282  0.5190517
N4 N 1.0  0.4583597  0.4304860  0.5495750
N4 N 1.0  0.4322692  0.4192316  0.5224306
N4 N 1.0  0.4413316  0.4270579  0.5186451
N4 N 1.0  0.4696637  0.3988529  0.5440413
N4 N 1.0  0.4645666  0.4047367  0.5538943
N4 N 1.0  0.4314393  0.4075741  0.5465883
N4 N 1.0  0.4575009  0.4357645  0.5382138
N4 N 1.0  0.4519667  0.3899396  0.5259413
N4 N 1.0  0.4389942  0.4127696  0.5551696
N4 N 1.0  0.4400015  0.3936923  0.5252771
C5 C 1.0  0.3557818  0.4098588  0.3861476
C5 C 1.0  0.3518514  0.4399151  0.4159238
C5 C 1.0  0.3300478  0.4112176  0.4357914
C5 C 1.0  0.3678159  0.4024768  0.4219931
C5 C 1.0  0.3323522  0.3982714  0.4013391
C5 C 1.0  0.3343296  0.4224934  0.4283502
C5 C 1.0  0.3544277  0.4019394  0.4266111
C5 C 1.0  0.3593909  0.4279349  0.4152277
C5 C 1.0  0.3315854  0.3890921  0.4042824
C5 C 1.0  0.3305826  0.4175864  0.4357928
C5 C 1.0  0.3640135  0.4006851  0.4268079
C5 C 1.0  0.3576377  0.4373242  0.4167358
C5 C 1.0  0.3340058  0.4127006  0.3955559
C5 C 1.0  0.3306526  0.4263359  0.4135613
C5 C 1.0  0.3418153  0.3962015  0.4191947
C5 C 1.0  0.3604112  0.4177810  0.4032760
C5 C 1.0  0.3393289  0.4123654  0.3933030
C5 C 1.0  0.3351317  0.4297923  0.4122880
C5 C 1.0  0.3376225  0.3990511  0.4220110
C5 C 1.0  0.3620959  0.4130318  0.4061457
C5 C 1.0  0.3424616  0.4074950  0.3936111
C5 C 1.0  0.3393118  0.4308907  0.4161407
C5 C 1.0  0.3388219  0.4027926  0.4262646
C5 C 1.0  0.3629028  0.4130738  0.4118792
C5 C 1.0  0.3401495  0.4029014  0.3962720
C5 C 1.0  0.3389522  0.4284199  0.4213752
C5 C 1.0  0.3443778  0.4036749  0.4276721
C5 C 1.0  0.3619633  0.4180201  0.4147572
C5 C 1.0  0.3348317  0.4030796  0.3985782
C5 C 1.0  0.3345431  0.4249470  0.4227979
C5 C 1.0  0.3486762  0.4009066  0.4249545
C5 C 1.0  0.3602793  0.4228449  0.4120347
C5 C 1.0  0.3318288  0.4080152  0.3981893
C5 C 1.0  0.3304351  0.4239440  0.4188299
C5 C 1.0  0.3473136  0.3971906  0.4207159
C5 C 1.0  0.3595138  0.4226423  0.4062899
C5 C 1.0  0.3308727  0.4178830  0.3950870
C5 C 1.0  0.3262247  0.4251922  0.4095644
C5 C 1.0  0.3405986  0.3922359  0.4147577
C5 C 1.0  0.3595950  0.4177909  0.3972570
C5 C 1.0  0.3232453  0.4237860  0.3957801
C5 C 1.0  0.3211599  0.4260690  0.4013740
C5 C 1.0  0.3351614  0.3866854  0.4090017
C5 C 1.0  0.3598237  0.4143549  0.3882213
C5 C 1.0  0.3480312  0.4070877  0.3912229
C5 C 1.0  0.3438957  0.4345751  0.4146227
C5 C 1.0  0.3342815  0.4056426  0.4291199
C5 C 1.0  0.3647114  0.4080025  0.4146900
H5 H 1.0  0.3574710  0.4057724  0.3871392
H5 H 1.0  0.3556487  0.4100016  0.3816387
H5 H 1.0  0.3513537  0.4411030  0.4115795
H5 H 1.0  0.3516682  0.4437951  0.4182212
H5 H 1.0  0.3261479  0.4100556  0.4337980
H5 H 1.0  0.3296441  0.4097985  0.4400569
H5 H 1.0  0.3680123  0.3991379  0.4189354
H5 H 1.0  0.3720320  0.4028789  0.4235516
H5 H 1.0  0.3284474  0.3991145  0.4034113
H5 H 1.0  0.3380246  0.4231589  0.4308305
H5 H 1.0  0.3549474  0.4052968  0.4295624
H5 H 1.0  0.3596002  0.4274011  0.4196910
H5 H 1.0  0.3275557  0.3903202  0.4059519
H5 H 1.0  0.3306712  0.3857982  0.4013356
H5 H 1.0  0.3343492  0.4187595  0.4380230
H5 H 1.0  0.3272006  0.4193223  0.4382252
H5 H 1.0  0.3640295  0.4039106  0.4299912
H5 H 1.0  0.3658205  0.3970653  0.4288084
H5 H 1.0  0.3582398  0.4363833  0.4211277
H5 H 1.0  0.3607633  0.4404334  0.4157712
H5 H 1.0  0.3410945  0.4159306  0.3912454
H5 H 1.0  0.3353193  0.4316577  0.4082204
H5 H 1.0  0.3333613  0.3982993  0.4208550
H5 H 1.0  0.3628005  0.4092602  0.4038349
H5 H 1.0  0.3424896  0.3990933  0.3965568
H5 H 1.0  0.3421718  0.4292585  0.4243738
H5 H 1.0  0.3453299  0.4065610  0.4309618
H5 H 1.0  0.3625853  0.4180787  0.4191922
H5 H 1.0  0.3277114  0.4082494  0.3999360
H5 H 1.0  0.3270130  0.4212637  0.4199084
H5 H 1.0  0.3506215  0.3950344  0.4186019
H5 H 1.0  0.3582149  0.4263631  0.4041618
H5 H 1.0  0.3332257  0.4213464  0.3934380
H5 H 1.0  0.3232959  0.4220362  0.4108725
H5 H 1.0  0.3442219  0.3907251  0.4125576
H5 H 1.0  0.3577724  0.4215679  0.3956253
H5 H 1.0  0.3258948  0.4268877  0.3938060
H5 H 1.0  0.3197195  0.4233261  0.3930006
H5 H 1.0  0.3182981  0.4230808  0.4032225
H5 H 1.0  0.3186615  0.4297463  0.4005951
H5 H 1.0  0.3390870  0.3852095  0.4072849
H5 H 1.0  0.3331329  0.3829902  0.4106139
H5 H 1.0  0.3582680  0.4184300  0.3869938
H5 H 1.0  0.3637440  0.4138964  0.3860325
H5 H 1.0  0.3502151  0.4032799  0.3922130
H5 H 1.0  0.3439678  0.4357779  0.4102867
H5 H 1.0  0.3302244  0.4050060  0.4272796
H5 H 1.0  0.3647682  0.4043381  0.4120786
N5 N 1.0  0.3258042  0.4183696  0.3964678
N5 N 1.0  0.3257700  0.4276564  0.4049213
N5 N 1.0  0.3357257  0.3906339  0.4135239
N5 N 1.0  0.3608952  0.4137498  0.3941244
N5 N 1.0  0.3502031  0.4108393  0.3882155
N5 N 1.0  0.3301880  0.4197959  0.4301961
N5 N 1.0  0.3349496  0.4086316  0.4334157
N5 N 1.0  0.3661259  0.4078210  0.4197695
N5 N 1.0  0.3345255  0.3934637  0.4013489
N5 N 1.0  0.3475321  0.4362805  0.4180436
N5 N 1.0  0.3585351  0.3991706  0.4247953
N5 N 1.0  0.3584539  0.4326383  0.4130297
C6 C 1.0  0.4039252  0.6209792  0.4863926
C6 C 1.0  0.3709443  0.6181388  0.4597536
C6 C 1.0  0.3838117  0.5793487  0.4549133
C6 C 1.0  0.3769574  0.5941931  0.4926743
C6 C 1.0  0.4122436  0.5960882  0.4713845
C6 C 1.0  0.3808390  0.5931174  0.4533526
C6 C 1.0  0.3813946  0.5867785  0.4814406
C6 C 1.0  0.3733233  0.6130363  0.4727596
C6 C 1.0  0.4152824  0.5878590  0.4754535
C6 C 1.0  0.3803262  0.5836093  0.4516658
C6 C 1.0  0.3766814  0.5885442  0.4896971
C6 C 1.0  0.3685522  0.6175293  0.4656493
C6 C 1.0  0.4080017  0.6099714  0.4655840
C6 C 1.0  0.3908656  0.6050477  0.4513195
C6 C 1.0  0.3961190  0.5847649  0.4763284
C6 C 1.0  0.3859063  0.6152514  0.4819111
C6 C 1.0  0.4067933  0.6128609  0.4704537
C6 C 1.0  0.3875550  0.6094501  0.4531331
C6 C 1.0  0.3950728  0.5834185  0.4707855
C6 C 1.0  0.3854406  0.6106277  0.4853800
C6 C 1.0  0.4073258  0.6103864  0.4756713
C6 C 1.0  0.3821390  0.6086096  0.4549993
C6 C 1.0  0.3896814  0.5831552  0.4686895
C6 C 1.0  0.3811215  0.6068157  0.4847968
C6 C 1.0  0.4090949  0.6048793  0.4759357
C6 C 1.0  0.3800498  0.6031996  0.4550463
C6 C 1.0  0.3852719  0.5842995  0.4722777
C6 C 1.0  0.3772143  0.6077001  0.4806036
C6 C 1.0  0.4103433  0.6018521  0.4711495
C6 C 1.0  0.3832301  0.5987004  0.4532664
C6 C 1.0  0.3861534  0.5856583  0.4778366
C6 C 1.0  0.3775425  0.6122684  0.4770610
C6 C 1.0  0.4097619  0.6044628  0.4660139
C6 C 1.0  0.3886367  0.5997046  0.4514263
C6 C 1.0  0.3916109  0.5858812  0.4797857
C6 C 1.0  0.3819273  0.6159963  0.4777718
C6 C 1.0  0.4074211  0.6127612  0.4602199
C6 C 1.0  0.3965362  0.6058911  0.4493139
C6 C 1.0  0.4017558  0.5850089  0.4785779
C6 C 1.0  0.3903966  0.6192967  0.4825167
C6 C 1.0  0.4081395  0.6139189  0.4506467
C6 C 1.0  0.4043625  0.6108331  0.4465158
C6 C 1.0  0.4113690  0.5839705  0.4786810
C6 C 1.0  0.3980779  0.6235543  0.4865632
C6 C 1.0  0.4061108  0.6133952  0.4808056
C6 C 1.0  0.3788219  0.6133625  0.4568153
C6 C 1.0  0.3887977  0.5816829  0.4628635
C6 C 1.0  0.3807897  0.6020611  0.4885614
H6 H 1.0  0.4043890  0.6181169  0.4898751
H6 H 1.0  0.4069612  0.6242324  0.4871462
H6 H 1.0  0.3735434  0.6218465  0.4595824
H6 H 1.0  0.3675515  0.6189610  0.4568935
H6 H 1.0  0.3878559  0.5789085  0.4529171
H6 H 1.0  0.3818715  0.5752924  0.4545217
H6 H 1.0  0.3805835  0.5942632  0.4953916
H6 H 1.0  0.3734153  0.5945410  0.4954489
H6 H 1.0  0.4125480  0.5940563  0.4673806
H6 H 1.0  0.3768275  0.5928337  0.4553713
H6 H 1.0  0.3774417  0.5869986  0.4793008
H6 H 1.0  0.3704728  0.6095846  0.4723011
H6 H 1.0  0.4157327  0.5863259  0.4712131
H6 H 1.0  0.4194148  0.5875649  0.4772441
H6 H 1.0  0.3761896  0.5838510  0.4535008
H6 H 1.0  0.3796564  0.5820462  0.4474854
H6 H 1.0  0.3729123  0.5883719  0.4871868
H6 H 1.0  0.3761680  0.5853007  0.4927932
H6 H 1.0  0.3657405  0.6139768  0.4657506
H6 H 1.0  0.3659436  0.6211055  0.4665290
H6 H 1.0  0.4054309  0.6171215  0.4702241
H6 H 1.0  0.3892558  0.6135928  0.4530555
H6 H 1.0  0.3985439  0.5825466  0.4680927
H6 H 1.0  0.3885047  0.6100326  0.4885923
H6 H 1.0  0.4095411  0.6028824  0.4799197
H6 H 1.0  0.3758610  0.6025253  0.4564814
H6 H 1.0  0.3810926  0.5840978  0.4706804
H6 H 1.0  0.3738613  0.6047676  0.4801357
H6 H 1.0  0.4107063  0.6022087  0.4622608
H6 H 1.0  0.3911147  0.5962406  0.4500414
H6 H 1.0  0.3923174  0.5869263  0.4840833
H6 H 1.0  0.3821997  0.6195395  0.4750457
H6 H 1.0  0.4055155  0.6168326  0.4604278
H6 H 1.0  0.3988300  0.6020969  0.4485449
H6 H 1.0  0.4020253  0.5866209  0.4827708
H6 H 1.0  0.3905914  0.6223757  0.4792407
H6 H 1.0  0.4064730  0.6180715  0.4513651
H6 H 1.0  0.4121575  0.6145954  0.4487057
H6 H 1.0  0.4061720  0.6067827  0.4455904
H6 H 1.0  0.4044005  0.6130513  0.4425852
H6 H 1.0  0.4111314  0.5853478  0.4829918
H6 H 1.0  0.4132393  0.5798675  0.4788708
H6 H 1.0  0.3977060  0.6266145  0.4832419
H6 H 1.0  0.3976506  0.6259216  0.4903820
H6 H 1.0  0.4061669  0.6108538  0.4845187
H6 H 1.0  0.3810983  0.6172352  0.4570842
H6 H 1.0  0.3925606  0.5814286  0.4604085
H6 H 1.0  0.3843544  0.6015650  0.4912628
N6 N 1.0  0.4090022  0.6106601  0.4556462
N6 N 1.0  0.3986730  0.6106466  0.4485036
N6 N 1.0  0.4060381  0.5834703  0.4759080
N6 N 1.0  0.3938253  0.6192794  0.4865264
N6 N 1.0  0.4050734  0.6185649  0.4809877
N6 N 1.0  0.3832001  0.5888940  0.4512490
N6 N 1.0  0.3840438  0.5807534  0.4607726
N6 N 1.0  0.3766927  0.5987410  0.4887235
N6 N 1.0  0.4134669  0.5935940  0.4758700
N6 N 1.0  0.3736875  0.6130660  0.4579922
N6 N 1.0  0.3817731  0.5874430  0.4866607
N6 N 1.0  0.3729534  0.6173657  0.4697678
C7 C 1.0  0.3741678  0.5392361  0.4716784
C7 C 1.0  0.3570878  0.5649251  0.4424580
C7 C 1.0  0.3242568  0.5640964  0.4672602
C7 C 1.0  0.3612399  0.5739082  0.4824004
C7 C 1.0  0.3450591  0.5360924  0.4792164
C7 C 1.0  0.3335522  0.5622110  0.4567295
C7 C 1.0  0.3478254  0.5697069  0.4805941
C7 C 1.0  0.3619183  0.5671096  0.4556014
C7 C 1.0  0.3415067  0.5367245  0.4881881
C7 C 1.0  0.3254989  0.5652938  0.4611061
C7 C 1.0  0.3551192  0.5752892  0.4836173
C7 C 1.0  0.3608388  0.5685947  0.4461073
C7 C 1.0  0.3516907  0.5344356  0.4651571
C7 C 1.0  0.3400062  0.5487691  0.4517632
C7 C 1.0  0.3415668  0.5556126  0.4836249
C7 C 1.0  0.3685797  0.5567380  0.4653506
C7 C 1.0  0.3572034  0.5356965  0.4663999
C7 C 1.0  0.3447533  0.5508467  0.4491596
C7 C 1.0  0.3369333  0.5558114  0.4801431
C7 C 1.0  0.3675789  0.5593580  0.4704263
C7 C 1.0  0.3588663  0.5370968  0.4717761
C7 C 1.0  0.3458882  0.5565219  0.4489919
C7 C 1.0  0.3358135  0.5604329  0.4768388
C7 C 1.0  0.3647854  0.5644204  0.4707325
C7 C 1.0  0.3548529  0.5372369  0.4759477
C7 C 1.0  0.3421484  0.5601553  0.4515310
C7 C 1.0  0.3394730  0.5649262  0.4770553
C7 C 1.0  0.3629553  0.5668598  0.4657997
C7 C 1.0  0.3492922  0.5359999  0.4748618
C7 C 1.0  0.3373649  0.5582358  0.4541691
C7 C 1.0  0.3441412  0.5648793  0.4804804
C7 C 1.0  0.3638783  0.5643685  0.4606549
C7 C 1.0  0.3477888  0.5346199  0.4694431
C7 C 1.0  0.3363684  0.5525238  0.4542527
C7 C 1.0  0.3451264  0.5601778  0.4837298
C7 C 1.0  0.3666906  0.5592988  0.4605138
C7 C 1.0  0.3501640  0.5329498  0.4594689
C7 C 1.0  0.3387562  0.5428276  0.4519244
C7 C 1.0  0.3427540  0.5508030  0.4871396
C7 C 1.0  0.3715438  0.5514489  0.4649819
C7 C 1.0  0.3444830  0.5298682  0.4522763
C7 C 1.0  0.3397767  0.5334407  0.4498388
C7 C 1.0  0.3411932  0.5422536  0.4913795
C7 C 1.0  0.3766975  0.5438793  0.4680876
C7 C 1.0  0.3646455  0.5383834  0.4731309
C7 C 1.0  0.3508943  0.5584966  0.4461754
C7 C 1.0  0.3308821  0.5604600  0.4732932
C7 C 1.0  0.3638763  0.5670210  0.4761454
H7 H 1.0  0.3743816  0.5404487  0.4760395
H7 H 1.0  0.3767836  0.5355721  0.4713584
H7 H 1.0  0.3594514  0.5613248  0.4410494
H7 H 1.0  0.3560659  0.5671939  0.4386930
H7 H 1.0  0.3222206  0.5600630  0.4676064
H7 H 1.0  0.3211984  0.5670750  0.4687251
H7 H 1.0  0.3627976  0.5711141  0.4856104
H7 H 1.0  0.3636886  0.5776730  0.4828442
H7 H 1.0  0.3408407  0.5355859  0.4777328
H7 H 1.0  0.3350706  0.5664452  0.4568493
H7 H 1.0  0.3468996  0.5728367  0.4774957
H7 H 1.0  0.3593397  0.5707273  0.4563180
H7 H 1.0  0.3374806  0.5358765  0.4862893
H7 H 1.0  0.3421262  0.5333768  0.4911509
H7 H 1.0  0.3272892  0.5694402  0.4607322
H7 H 1.0  0.3215926  0.5655045  0.4588556
H7 H 1.0  0.3536393  0.5782920  0.4805626
H7 H 1.0  0.3548814  0.5774422  0.4875769
H7 H 1.0  0.3585609  0.5723282  0.4472944
H7 H 1.0  0.3642870  0.5700803  0.4436031
H7 H 1.0  0.3602908  0.5355770  0.4631571
H7 H 1.0  0.3475799  0.5479620  0.4472230
H7 H 1.0  0.3341628  0.5522936  0.4800481
H7 H 1.0  0.3690348  0.5573980  0.4741814
H7 H 1.0  0.3560405  0.5383030  0.4801324
H7 H 1.0  0.3430029  0.5645503  0.4514102
H7 H 1.0  0.3386252  0.5685138  0.4745119
H7 H 1.0  0.3607961  0.5707782  0.4660105
H7 H 1.0  0.3435190  0.5336443  0.4685065
H7 H 1.0  0.3326730  0.5510155  0.4562843
H7 H 1.0  0.3487291  0.5601201  0.4863902
H7 H 1.0  0.3674192  0.5573546  0.4565452
H7 H 1.0  0.3534575  0.5334860  0.4564496
H7 H 1.0  0.3352517  0.5417251  0.4545230
H7 H 1.0  0.3467407  0.5509502  0.4892221
H7 H 1.0  0.3715684  0.5496035  0.4608777
H7 H 1.0  0.3481590  0.5302674  0.4496562
H7 H 1.0  0.3433040  0.5255220  0.4519759
H7 H 1.0  0.3360228  0.5328328  0.4523036
H7 H 1.0  0.3387435  0.5318688  0.4457360
H7 H 1.0  0.3451336  0.5429686  0.4935005
H7 H 1.0  0.3381483  0.5418453  0.4946856
H7 H 1.0  0.3767291  0.5425545  0.4637543
H7 H 1.0  0.3810476  0.5443550  0.4691924
H7 H 1.0  0.3652869  0.5399225  0.4773105
H7 H 1.0  0.3537050  0.5552379  0.4448586
H7 H 1.0  0.3286977  0.5565302  0.4730996
H7 H 1.0  0.3650143  0.5644572  0.4796643
N7 N 1.0  0.3453946  0.5311612  0.4580949
N7 N 1.0  0.3414973  0.5391907  0.4492604
N7 N 1.0  0.3394373  0.5467478  0.4877630
N7 N 1.0  0.3739279  0.5491422  0.4690842
N7 N 1.0  0.3686472  0.5377675  0.4697481
N7 N 1.0  0.3288263  0.5608939  0.4586706
N7 N 1.0  0.3292202  0.5647007  0.4706304
N7 N 1.0  0.3619259  0.5718844  0.4767617
N7 N 1.0  0.3461509  0.5367025  0.4843421
N7 N 1.0  0.3519365  0.5635932  0.4452956
N7 N 1.0  0.3518021  0.5702695  0.4840152
N7 N 1.0  0.3631013  0.5654571  0.4507330
C8 C 1.0  0.5661456  0.3313327  0.4420943
C8 C 1.0  0.5570408  0.3721319  0.4497087
C8 C 1.0  0.5924394  0.3715746  0.4706919
C8 C 1.0  0.5914276  0.3584787  0.4316957
C8 C 1.0  0.5846644  0.3358954  0.4655514
C8 C 1.0  0.5788312  0.3717393  0.4667372
C8 C 1.0  0.5946971  0.3609402  0.4452645
C8 C 1.0  0.5665607  0.3657526  0.4413704
C8 C 1.0  0.5939945  0.3333754  0.4658822
C8 C 1.0  0.5870697  0.3750389  0.4705779
C8 C 1.0  0.5956273  0.3612393  0.4356444
C8 C 1.0  0.5595193  0.3719103  0.4438214
C8 C 1.0  0.5693626  0.3389233  0.4645180
C8 C 1.0  0.5676991  0.3610757  0.4697967
C8 C 1.0  0.5958223  0.3505722  0.4570219
C8 C 1.0  0.5686219  0.3503547  0.4389948
C8 C 1.0  0.5682992  0.3373001  0.4590629
C8 C 1.0  0.5639957  0.3622389  0.4654884
C8 C 1.0  0.5950476  0.3541131  0.4615490
C8 C 1.0  0.5741264  0.3503569  0.4371704
C8 C 1.0  0.5724871  0.3352087  0.4556399
C8 C 1.0  0.5650520  0.3664149  0.4616195
C8 C 1.0  0.5941688  0.3597932  0.4608464
C8 C 1.0  0.5771686  0.3552610  0.4367012
C8 C 1.0  0.5778444  0.3347826  0.4577951
C8 C 1.0  0.5699666  0.3694533  0.4621182
C8 C 1.0  0.5940529  0.3619162  0.4554513
C8 C 1.0  0.5745850  0.3602529  0.4381289
C8 C 1.0  0.5790685  0.3363667  0.4632377
C8 C 1.0  0.5737629  0.3684126  0.4663644
C8 C 1.0  0.5948099  0.3585108  0.4508301
C8 C 1.0  0.5690963  0.3604148  0.4399660
C8 C 1.0  0.5747790  0.3384363  0.4665310
C8 C 1.0  0.5725625  0.3641970  0.4701611
C8 C 1.0  0.5956792  0.3528431  0.4516979
C8 C 1.0  0.5661821  0.3554185  0.4403827
C8 C 1.0  0.5648254  0.3410473  0.4679526
C8 C 1.0  0.5666091  0.3567334  0.4739011
C8 C 1.0  0.5967908  0.3446163  0.4577166
C8 C 1.0  0.5653820  0.3452379  0.4394601
C8 C 1.0  0.5604181  0.3441551  0.4759788
C8 C 1.0  0.5615696  0.3499012  0.4785301
C8 C 1.0  0.5984820  0.3363471  0.4624349
C8 C 1.0  0.5633861  0.3358270  0.4384835
C8 C 1.0  0.5714052  0.3334539  0.4499267
C8 C 1.0  0.5610220  0.3675037  0.4572075
C8 C 1.0  0.5934233  0.3633377  0.4657219
C8 C 1.0  0.5829093  0.3550515  0.4347288
H8 H 1.0  0.5700780  0.3301143  0.4402004
H8 H 1.0  0.5635932  0.3276125  0.4419754
H8 H 1.0  0.5537068  0.3690802  0.4500312
H8 H 1.0  0.5550222  0.3761277  0.4502793
H8 H 1.0  0.5924342  0.3689490  0.4743851
H8 H 1.0  0.5959470  0.3743601  0.4712476
H8 H 1.0  0.5925799  0.3541361  0.4311036
H8 H 1.0  0.5918294  0.3603580  0.4276124
H8 H 1.0  0.5851687  0.3377589  0.4696165
H8 H 1.0  0.5795220  0.3744900  0.4632437
H8 H 1.0  0.5934545  0.3652636  0.4451382
H8 H 1.0  0.5694157  0.3692309  0.4413851
H8 H 1.0  0.5939605  0.3350970  0.4700737
H8 H 1.0  0.5951957  0.3290566  0.4664058
H8 H 1.0  0.5871966  0.3778580  0.4670320
H8 H 1.0  0.5870050  0.3777279  0.4742019
H8 H 1.0  0.5946331  0.3656444  0.4360247
H8 H 1.0  0.5997092  0.3611283  0.4337222
H8 H 1.0  0.5626686  0.3751433  0.4434139
H8 H 1.0  0.5563073  0.3730322  0.4408563
H8 H 1.0  0.5641460  0.3376347  0.4574193
H8 H 1.0  0.5602248  0.3598407  0.4651887
H8 H 1.0  0.5951584  0.3523802  0.4656775
H8 H 1.0  0.5760339  0.3464520  0.4360869
H8 H 1.0  0.5811451  0.3331750  0.4552301
H8 H 1.0  0.5708032  0.3726919  0.4591397
H8 H 1.0  0.5933791  0.3663073  0.4548829
H8 H 1.0  0.5769163  0.3640602  0.4377698
H8 H 1.0  0.5756249  0.3396818  0.4707491
H8 H 1.0  0.5754822  0.3633759  0.4734563
H8 H 1.0  0.5962713  0.3501896  0.4481386
H8 H 1.0  0.5619339  0.3555194  0.4417980
H8 H 1.0  0.5609645  0.3417197  0.4657409
H8 H 1.0  0.5700412  0.3558913  0.4766869
H8 H 1.0  0.5967859  0.3422634  0.4538805
H8 H 1.0  0.5613673  0.3457416  0.4414296
H8 H 1.0  0.5566787  0.3443854  0.4734291
H8 H 1.0  0.5593888  0.3412778  0.4793000
H8 H 1.0  0.5651509  0.3496084  0.4812914
H8 H 1.0  0.5581158  0.3510104  0.4812155
H8 H 1.0  0.5987014  0.3344441  0.4583279
H8 H 1.0  0.6025103  0.3355467  0.4643059
H8 H 1.0  0.5593325  0.3368525  0.4402301
H8 H 1.0  0.5624948  0.3340733  0.4344214
H8 H 1.0  0.5750906  0.3324255  0.4475581
H8 H 1.0  0.5576663  0.3645150  0.4569639
H8 H 1.0  0.5930627  0.3611095  0.4696151
H8 H 1.0  0.5845799  0.3508971  0.4342803
N8 N 1.0  0.5652843  0.3420409  0.4731135
N8 N 1.0  0.5620391  0.3541195  0.4742473
N8 N 1.0  0.5975896  0.3423104  0.4623940
N8 N 1.0  0.5670579  0.3405486  0.4377180
N8 N 1.0  0.5665725  0.3331254  0.4478357
N8 N 1.0  0.5821974  0.3714926  0.4707924
N8 N 1.0  0.5932133  0.3686048  0.4655015
N8 N 1.0  0.5857716  0.3593378  0.4336018
N8 N 1.0  0.5886616  0.3335064  0.4630710
N8 N 1.0  0.5613476  0.3715973  0.4538952
N8 N 1.0  0.5959464  0.3582755  0.4408857
N8 N 1.0  0.5614395  0.3663526  0.4424858
C9 C 1.0  0.5862847  0.5369608  0.6578151
C9 C 1.0  0.5793165  0.5589561  0.6221344
C9 C 1.0  0.5449801  0.5709223  0.6414088
C9 C 1.0  0.5814936  0.5751299  0.6599101
C9 C 1.0  0.5567114  0.5421777  0.6613090
C9 C 1.0  0.5545258  0.5647666  0.6329331
C9 C 1.0  0.5677106  0.5737848  0.6568968
C9 C 1.0  0.5831717  0.5627616  0.6352306
C9 C 1.0  0.5525352  0.5455087  0.6693696
C9 C 1.0  0.5471066  0.5704572  0.6353997
C9 C 1.0  0.5758279  0.5780879  0.6599124
C9 C 1.0  0.5834783  0.5623778  0.6255731
C9 C 1.0  0.5641121  0.5360840  0.6489608
C9 C 1.0  0.5578535  0.5494689  0.6315528
C9 C 1.0  0.5578236  0.5624606  0.6614802
C9 C 1.0  0.5859689  0.5534944  0.6476113
C9 C 1.0  0.5696077  0.5363018  0.6507706
C9 C 1.0  0.5632116  0.5498098  0.6293609
C9 C 1.0  0.5537712  0.5629498  0.6573606
C9 C 1.0  0.5851477  0.5573001  0.6519091
C9 C 1.0  0.5710113  0.5384107  0.6559872
C9 C 1.0  0.5657522  0.5549090  0.6283282
C9 C 1.0  0.5541971  0.5668844  0.6531336
C9 C 1.0  0.5837052  0.5628077  0.6508547
C9 C 1.0  0.5667583  0.5403475  0.6594060
C9 C 1.0  0.5628104  0.5597524  0.6295618
C9 C 1.0  0.5588296  0.5703722  0.6530730
C9 C 1.0  0.5830639  0.5644799  0.6453389
C9 C 1.0  0.5612066  0.5401970  0.6577369
C9 C 1.0  0.5574537  0.5595774  0.6317526
C9 C 1.0  0.5629595  0.5700072  0.6571148
C9 C 1.0  0.5838496  0.5607992  0.6409387
C9 C 1.0  0.5599658  0.5380622  0.6524994
C9 C 1.0  0.5550455  0.5543937  0.6327312
C9 C 1.0  0.5623895  0.5660153  0.6612828
C9 C 1.0  0.5852915  0.5553160  0.6421575
C9 C 1.0  0.5628500  0.5337961  0.6434775
C9 C 1.0  0.5551357  0.5441412  0.6326106
C9 C 1.0  0.5573935  0.5583772  0.6659563
C9 C 1.0  0.5875247  0.5477196  0.6486724
C9 C 1.0  0.5573416  0.5306087  0.6361972
C9 C 1.0  0.5539633  0.5345440  0.6324619
C9 C 1.0  0.5533018  0.5515181  0.6714072
C9 C 1.0  0.5902571  0.5400288  0.6538580
C9 C 1.0  0.5767583  0.5386167  0.6579414
C9 C 1.0  0.5713553  0.5550478  0.6259877
C9 C 1.0  0.5498212  0.5672642  0.6489386
C9 C 1.0  0.5829329  0.5666467  0.6554975
H9 H 1.0  0.5863503  0.5390011  0.6618608
H9 H 1.0  0.5879102  0.5328192  0.6585725
H9 H 1.0  0.5808268  0.5546983  0.6217847
H9 H 1.0  0.5792904  0.5605343  0.6179065
H9 H 1.0  0.5419682  0.5676251  0.6421773
H9 H 1.0  0.5426387  0.5747587  0.6418224
H9 H 1.0  0.5819596  0.5728122  0.6637764
H9 H 1.0  0.5847540  0.5782481  0.6600207
H9 H 1.0  0.5526762  0.5423321  0.6593225
H9 H 1.0  0.5570426  0.5684718  0.6325021
H9 H 1.0  0.5679260  0.5763025  0.6531729
H9 H 1.0  0.5815297  0.5669360  0.6348726
H9 H 1.0  0.5486413  0.5452060  0.6670717
H9 H 1.0  0.5519840  0.5428241  0.6729555
H9 H 1.0  0.5499133  0.5739114  0.6345465
H9 H 1.0  0.5436311  0.5710578  0.6325840
H9 H 1.0  0.5754737  0.5806196  0.6561704
H9 H 1.0  0.5757373  0.5810376  0.6633273
H9 H 1.0  0.5821067  0.5666952  0.6256963
H9 H 1.0  0.5874270  0.5624715  0.6233900
H9 H 1.0  0.5728800  0.5347934  0.6481101
H9 H 1.0  0.5654019  0.5460137  0.6284370
H9 H 1.0  0.5502277  0.5602139  0.6574947
H9 H 1.0  0.5856703  0.5559151  0.6561364
H9 H 1.0  0.5677420  0.5419905  0.6634546
H9 H 1.0  0.5647535  0.5637089  0.6287672
H9 H 1.0  0.5591788  0.5734262  0.6498159
H9 H 1.0  0.5819529  0.5687365  0.6444978
H9 H 1.0  0.5557070  0.5379001  0.6511227
H9 H 1.0  0.5509015  0.5542330  0.6344222
H9 H 1.0  0.5655696  0.5657168  0.6644226
H9 H 1.0  0.5859080  0.5524517  0.6387700
H9 H 1.0  0.5664630  0.5329120  0.6409448
H9 H 1.0  0.5512197  0.5444446  0.6348066
H9 H 1.0  0.5610538  0.5580625  0.6685552
H9 H 1.0  0.5875026  0.5450793  0.6450284
H9 H 1.0  0.5612474  0.5295937  0.6341353
H9 H 1.0  0.5551417  0.5266815  0.6365247
H9 H 1.0  0.5499458  0.5353450  0.6343995
H9 H 1.0  0.5529921  0.5324031  0.6286090
H9 H 1.0  0.5570569  0.5517616  0.6739324
H9 H 1.0  0.5499308  0.5525291  0.6742326
H9 H 1.0  0.5903964  0.5378323  0.6498970
H9 H 1.0  0.5944500  0.5397340  0.6555020
H9 H 1.0  0.5773363  0.5408315  0.6618157
H9 H 1.0  0.5733726  0.5510331  0.6257321
H9 H 1.0  0.5467480  0.5639831  0.6491412
H9 H 1.0  0.5830215  0.5647090  0.6595581
N9 N 1.0  0.5579500  0.5328805  0.6417495
N9 N 1.0  0.5571283  0.5394936  0.6311052
N9 N 1.0  0.5531155  0.5554085  0.6668041
N9 N 1.0  0.5888176  0.5458697  0.6534410
N9 N 1.0  0.5807994  0.5363998  0.6553743
N9 N 1.0  0.5494476  0.5650011  0.6343450
N9 N 1.0  0.5495640  0.5710973  0.6453225
N9 N 1.0  0.5822198  0.5718409  0.6549084
N9 N 1.0  0.5573917  0.5436111  0.6663408
N9 N 1.0  0.5737336  0.5594654  0.6243555
N9 N 1.0  0.5713293  0.5741546  0.6607182
N9 N 1.0  0.5843910  0.5598784  0.6309842
C10 C 1.0  0.4931656  0.6930453  0.4477912
C10 C 1.0  0.4522916  0.7027551  0.4541536
C10 C 1.0  0.4605630  0.6928821  0.4932403
C10 C 1.0  0.4841067  0.7202612  0.4735097
C10 C 1.0  0.4892615  0.6793407  0.4744546
C10 C 1.0  0.4560685  0.6931193  0.4798018
C10 C 1.0  0.4789037  0.7104826  0.4823509
C10 C 1.0  0.4644082  0.7093098  0.4574815
C10 C 1.0  0.4951683  0.6801383  0.4820693
C10 C 1.0  0.4554315  0.6932668  0.4894498
C10 C 1.0  0.4822111  0.7191115  0.4795043
C10 C 1.0  0.4554526  0.7083074  0.4539744
C10 C 1.0  0.4806724  0.6779559  0.4614664
C10 C 1.0  0.4594659  0.6830243  0.4682458
C10 C 1.0  0.4842786  0.6959579  0.4850233
C10 C 1.0  0.4790981  0.7048897  0.4540673
C10 C 1.0  0.4834055  0.6816609  0.4579555
C10 C 1.0  0.4583615  0.6863732  0.4636420
C10 C 1.0  0.4794621  0.6934797  0.4870947
C10 C 1.0  0.4819875  0.7077692  0.4581889
C10 C 1.0  0.4880491  0.6846563  0.4597145
C10 C 1.0  0.4565384  0.6918372  0.4642281
C10 C 1.0  0.4745148  0.6964397  0.4876353
C10 C 1.0  0.4792516  0.7111111  0.4620454
C10 C 1.0  0.4899271  0.6838853  0.4651372
C10 C 1.0  0.4558429  0.6939498  0.4695841
C10 C 1.0  0.4744475  0.7020102  0.4860251
C10 C 1.0  0.4734758  0.7115229  0.4617271
C10 C 1.0  0.4872981  0.6802117  0.4687734
C10 C 1.0  0.4569028  0.6907317  0.4742794
C10 C 1.0  0.4791730  0.7046264  0.4839393
C10 C 1.0  0.4704496  0.7087103  0.4576701
C10 C 1.0  0.4826736  0.6772937  0.4668686
C10 C 1.0  0.4587233  0.6852776  0.4735276
C10 C 1.0  0.4840513  0.7015276  0.4834582
C10 C 1.0  0.4733341  0.7054023  0.4538799
C10 C 1.0  0.4758522  0.6748820  0.4594145
C10 C 1.0  0.4613382  0.6772746  0.4676753
C10 C 1.0  0.4894995  0.6929015  0.4844813
C10 C 1.0  0.4819333  0.7014081  0.4499765
C10 C 1.0  0.4687373  0.6683348  0.4595394
C10 C 1.0  0.4635049  0.6690097  0.4631476
C10 C 1.0  0.4956538  0.6855123  0.4854951
C10 C 1.0  0.4894006  0.6975233  0.4452173
C10 C 1.0  0.4909712  0.6885194  0.4560501
C10 C 1.0  0.4553952  0.6951640  0.4592766
C10 C 1.0  0.4695923  0.6936704  0.4898691
C10 C 1.0  0.4824676  0.7140785  0.4662575
H10 H 1.0  0.4964585  0.6950594  0.4501651
H10 H 1.0  0.4952959  0.6908604  0.4444661
H10 H 1.0  0.4533847  0.7003064  0.4505011
H10 H 1.0  0.4478775  0.7035885  0.4537194
H10 H 1.0  0.4615673  0.6885193  0.4939412
H10 H 1.0  0.4594779  0.6944966  0.4973130
H10 H 1.0  0.4884615  0.7190835  0.4730784
H10 H 1.0  0.4840286  0.7247167  0.4727967
H10 H 1.0  0.4865508  0.6768065  0.4770006
H10 H 1.0  0.4551774  0.6975300  0.4798154
H10 H 1.0  0.4747646  0.7122479  0.4824179
H10 H 1.0  0.4626430  0.7115471  0.4609641
H10 H 1.0  0.4923122  0.6773032  0.4841523
H10 H 1.0  0.4991551  0.6780236  0.4821220
H10 H 1.0  0.4542652  0.6976193  0.4889672
H10 H 1.0  0.4519301  0.6913494  0.4915549
H10 H 1.0  0.4779391  0.7205371  0.4800094
H10 H 1.0  0.4846372  0.7216855  0.4823076
H10 H 1.0  0.4541571  0.7108670  0.4574825
H10 H 1.0  0.4541443  0.7105995  0.4503136
H10 H 1.0  0.4819369  0.6822371  0.4537635
H10 H 1.0  0.4589243  0.6846507  0.4595460
H10 H 1.0  0.4796144  0.6891733  0.4883161
H10 H 1.0  0.4864476  0.7073915  0.4583512
H10 H 1.0  0.4935086  0.6861504  0.4665867
H10 H 1.0  0.4544291  0.6981726  0.4700625
H10 H 1.0  0.4706336  0.7043215  0.4864380
H10 H 1.0  0.4713373  0.7141057  0.4646963
H10 H 1.0  0.4805782  0.6744302  0.4696015
H10 H 1.0  0.4595462  0.6827679  0.4771445
H10 H 1.0  0.4877206  0.7035309  0.4818510
H10 H 1.0  0.4710148  0.7032201  0.4507305
H10 H 1.0  0.4744063  0.6761688  0.4553520
H10 H 1.0  0.4625602  0.6753154  0.4715377
H10 H 1.0  0.4927570  0.6951365  0.4823263
H10 H 1.0  0.4791869  0.6989867  0.4473603
H10 H 1.0  0.4678281  0.6697416  0.4553286
H10 H 1.0  0.4696517  0.6639346  0.4591262
H10 H 1.0  0.4643313  0.6673551  0.4672847
H10 H 1.0  0.4602423  0.6663796  0.4614715
H10 H 1.0  0.4987128  0.6882368  0.4835570
H10 H 1.0  0.4973901  0.6845004  0.4895360
H10 H 1.0  0.4862694  0.6955200  0.4426259
H10 H 1.0  0.4918563  0.7000123  0.4423636
H10 H 1.0  0.4941570  0.6909686  0.4580753
H10 H 1.0  0.4566128  0.6932255  0.4554020
H10 H 1.0  0.4700461  0.6892306  0.4904468
H10 H 1.0  0.4868309  0.7129857  0.4663895
N10 N 1.0  0.4734981  0.6710019  0.4621046
N10 N 1.0  0.4615384  0.6747092  0.4630694
N10 N 1.0  0.4902426  0.6880280  0.4863604
N10 N 1.0  0.4871790  0.7011873  0.4494600
N10 N 1.0  0.4899296  0.6890192  0.4509023
N10 N 1.0  0.4563396  0.6903217  0.4842669
N10 N 1.0  0.4651141  0.6961885  0.4910692
N10 N 1.0  0.4803975  0.7176642  0.4695274
N10 N 1.0  0.4937669  0.6813459  0.4763301
N10 N 1.0  0.4531545  0.6999384  0.4594150
N10 N 1.0  0.4831262  0.7133419  0.4809983
N10 N 1.0  0.4614018  0.7074030  0.4535883
C11 C 1.0  0.4699831  0.6307525  0.6531572
C11 C 1.0  0.5049194  0.6411361  0.6749994
C11 C 1.0  0.4842484  0.6757861  0.6831084
C11 C 1.0  0.4668923  0.6392384  0.6906092
C11 C 1.0  0.4653874  0.6605552  0.6553206
C11 C 1.0  0.4931720  0.6659826  0.6780973
C11 C 1.0  0.4694712  0.6529175  0.6879464
C11 C 1.0  0.4918795  0.6372159  0.6789293
C11 C 1.0  0.4571203  0.6647530  0.6580671
C11 C 1.0  0.4903341  0.6738387  0.6829697
C11 C 1.0  0.4666354  0.6451665  0.6929844
C11 C 1.0  0.5015478  0.6372158  0.6787566
C11 C 1.0  0.4781071  0.6530282  0.6502279
C11 C 1.0  0.4949980  0.6612011  0.6632380
C11 C 1.0  0.4648088  0.6614603  0.6756062
C11 C 1.0  0.4798055  0.6330732  0.6697617
C11 C 1.0  0.4764779  0.6475208  0.6509616
C11 C 1.0  0.4973601  0.6559847  0.6641542
C11 C 1.0  0.4687786  0.6656849  0.6757632
C11 C 1.0  0.4754002  0.6341156  0.6733860
C11 C 1.0  0.4712663  0.6461496  0.6531037
C11 C 1.0  0.4983652  0.6540021  0.6695005
C11 C 1.0  0.4729302  0.6658028  0.6797980
C11 C 1.0  0.4762847  0.6361352  0.6787399
C11 C 1.0  0.4676654  0.6504500  0.6545413
C11 C 1.0  0.4969279  0.6573653  0.6740013
C11 C 1.0  0.4730693  0.6615452  0.6837327
C11 C 1.0  0.4817379  0.6371351  0.6804411
C11 C 1.0  0.4691505  0.6560149  0.6538664
C11 C 1.0  0.4945633  0.6625969  0.6732502
C11 C 1.0  0.4691771  0.6572586  0.6837086
C11 C 1.0  0.4862416  0.6361440  0.6769395
C11 C 1.0  0.4743891  0.6572224  0.6517152
C11 C 1.0  0.4936185  0.6644413  0.6678342
C11 C 1.0  0.4650809  0.6572804  0.6796034
C11 C 1.0  0.4851923  0.6341216  0.6716068
C11 C 1.0  0.4835939  0.6542505  0.6479268
C11 C 1.0  0.4939669  0.6633363  0.6576463
C11 C 1.0  0.4604114  0.6613229  0.6714183
C11 C 1.0  0.4789240  0.6309140  0.6641532
C11 C 1.0  0.4907537  0.6596695  0.6443388
C11 C 1.0  0.4942867  0.6635529  0.6479843
C11 C 1.0  0.4549782  0.6645160  0.6640844
C11 C 1.0  0.4740027  0.6272479  0.6566803
C11 C 1.0  0.4695015  0.6403857  0.6538481
C11 C 1.0  0.5008884  0.6485273  0.6702430
C11 C 1.0  0.4769670  0.6703409  0.6798151
C11 C 1.0  0.4715356  0.6371201  0.6823958
H11 H 1.0  0.4658980  0.6307465  0.6551188
H11 H 1.0  0.4693715  0.6286972  0.6491860
H11 H 1.0  0.5054129  0.6392232  0.6709216
H11 H 1.0  0.5091085  0.6414692  0.6766449
H11 H 1.0  0.4834520  0.6784260  0.6795125
H11 H 1.0  0.4836727  0.6784813  0.6866827
H11 H 1.0  0.4630955  0.6384073  0.6882788
H11 H 1.0  0.4668226  0.6363024  0.6940358
H11 H 1.0  0.4672337  0.6646537  0.6551067
H11 H 1.0  0.4936056  0.6638637  0.6820433
H11 H 1.0  0.4731441  0.6530860  0.6905414
H11 H 1.0  0.4920906  0.6392767  0.6829241
H11 H 1.0  0.4592926  0.6686766  0.6574184
H11 H 1.0  0.4535777  0.6649068  0.6552750
H11 H 1.0  0.4912049  0.6714215  0.6867028
H11 H 1.0  0.4930180  0.6774544  0.6832711
H11 H 1.0  0.4703070  0.6459034  0.6955366
H11 H 1.0  0.4631556  0.6454287  0.6958466
H11 H 1.0  0.5012842  0.6390047  0.6829119
H11 H 1.0  0.5038594  0.6333760  0.6792856
H11 H 1.0  0.4792790  0.6442112  0.6498379
H11 H 1.0  0.4984399  0.6534619  0.6606144
H11 H 1.0  0.4685859  0.6689318  0.6726841
H11 H 1.0  0.4712242  0.6333081  0.6719824
H11 H 1.0  0.4636169  0.6494914  0.6561995
H11 H 1.0  0.4977002  0.6558548  0.6781464
H11 H 1.0  0.4762686  0.6616174  0.6868661
H11 H 1.0  0.4824478  0.6386931  0.6845798
H11 H 1.0  0.4756256  0.6614902  0.6511528
H11 H 1.0  0.4917937  0.6684861  0.6672281
H11 H 1.0  0.4620567  0.6539769  0.6795669
H11 H 1.0  0.4886606  0.6333439  0.6688817
H11 H 1.0  0.4862649  0.6506596  0.6474560
H11 H 1.0  0.4916349  0.6671826  0.6575154
H11 H 1.0  0.4579440  0.6575595  0.6714238
H11 H 1.0  0.4826222  0.6308028  0.6615917
H11 H 1.0  0.4929671  0.6557578  0.6437584
H11 H 1.0  0.4904391  0.6614549  0.6402057
H11 H 1.0  0.4921985  0.6675588  0.6483430
H11 H 1.0  0.4981509  0.6644426  0.6458285
H11 H 1.0  0.4525755  0.6607165  0.6646560
H11 H 1.0  0.4520200  0.6678684  0.6647003
H11 H 1.0  0.4780134  0.6270316  0.6545823
H11 H 1.0  0.4725069  0.6229908  0.6567765
H11 H 1.0  0.4656011  0.6398937  0.6560377
H11 H 1.0  0.5012994  0.6461310  0.6664559
H11 H 1.0  0.4767336  0.6730634  0.6762395
H11 H 1.0  0.4675237  0.6366952  0.6804021
N11 N 1.0  0.4851765  0.6590933  0.6465572
N11 N 1.0  0.4956397  0.6609460  0.6532503
N11 N 1.0  0.4594861  0.6652517  0.6680210
N11 N 1.0  0.4742430  0.6292750  0.6623543
N11 N 1.0  0.4722505  0.6362379  0.6520948
N11 N 1.0  0.4915860  0.6710056  0.6777960
N11 N 1.0  0.4804875  0.6711063  0.6836693
N11 N 1.0  0.4719864  0.6383667  0.6875025
N11 N 1.0  0.4603509  0.6598425  0.6567218
N11 N 1.0  0.5025021  0.6466595  0.6749059
N11 N 1.0  0.4657659  0.6492202  0.6886061
N11 N 1.0  0.4962265  0.6358675  0.6762617
C12 C 1.0  0.3675025  0.6186323  0.6302156
C12 C 1.0  0.4097744  0.6146188  0.6317888
C12 C 1.0  0.4023932  0.5974040  0.6684338
C12 C 1.0  0.3828857  0.5836264  0.6349240
C12 C 1.0  0.3706013  0.6140472  0.6599375
C12 C 1.0  0.4059899  0.6060829  0.6578229
C12 C 1.0  0.3868196  0.5868937  0.6481419
C12 C 1.0  0.3992555  0.6053265  0.6298234
C12 C 1.0  0.3654297  0.6077964  0.6651999
C12 C 1.0  0.4072583  0.6003010  0.6654696
C12 C 1.0  0.3849256  0.5812727  0.6405052
C12 C 1.0  0.4076471  0.6098254  0.6281348
C12 C 1.0  0.3779590  0.6244599  0.6508918
C12 C 1.0  0.4001185  0.6202692  0.6544652
C12 C 1.0  0.3791274  0.5956515  0.6586840
C12 C 1.0  0.3838256  0.6081704  0.6289165
C12 C 1.0  0.3757101  0.6231812  0.6457118
C12 C 1.0  0.4015048  0.6206152  0.6488448
C12 C 1.0  0.3835484  0.5972119  0.6620976
C12 C 1.0  0.3817642  0.6029333  0.6303136
C12 C 1.0  0.3717958  0.6189531  0.6450544
C12 C 1.0  0.4043050  0.6163311  0.6461376
C12 C 1.0  0.3889679  0.5954715  0.6610339
C12 C 1.0  0.3852920  0.5985091  0.6315414
C12 C 1.0  0.3701610  0.6159661  0.6497377
C12 C 1.0  0.4057062  0.6115991  0.6491837
C12 C 1.0  0.3899224  0.5921038  0.6564105
C12 C 1.0  0.3910167  0.5994205  0.6313683
C12 C 1.0  0.3723213  0.6171266  0.6549929
C12 C 1.0  0.4043928  0.6111041  0.6548012
C12 C 1.0  0.3856144  0.5904609  0.6529079
C12 C 1.0  0.3932284  0.6045913  0.6299904
C12 C 1.0  0.3762213  0.6213781  0.6554863
C12 C 1.0  0.4015864  0.6154803  0.6573703
C12 C 1.0  0.3802418  0.5922863  0.6541062
C12 C 1.0  0.3895649  0.6089225  0.6287867
C12 C 1.0  0.3820141  0.6289566  0.6513725
C12 C 1.0  0.3972202  0.6247579  0.6573535
C12 C 1.0  0.3734220  0.5974185  0.6597888
C12 C 1.0  0.3801604  0.6128261  0.6275799
C12 C 1.0  0.3878435  0.6352717  0.6558046
C12 C 1.0  0.3933322  0.6335268  0.6585762
C12 C 1.0  0.3661284  0.6014643  0.6646817
C12 C 1.0  0.3718321  0.6173612  0.6256888
C12 C 1.0  0.3693797  0.6176089  0.6396464
C12 C 1.0  0.4057031  0.6169098  0.6402552
C12 C 1.0  0.3934515  0.5971808  0.6647577
C12 C 1.0  0.3829314  0.5930904  0.6329395
H12 H 1.0  0.3647792  0.6150448  0.6307145
H12 H 1.0  0.3648092  0.6219449  0.6287522
H12 H 1.0  0.4080318  0.6185204  0.6302812
H12 H 1.0  0.4142295  0.6150251  0.6311930
H12 H 1.0  0.4006753  0.6002057  0.6715537
H12 H 1.0  0.4040064  0.5938998  0.6707767
H12 H 1.0  0.3783722  0.5840180  0.6350391
H12 H 1.0  0.3837098  0.5805926  0.6316862
H12 H 1.0  0.3729749  0.6149870  0.6636437
H12 H 1.0  0.4076508  0.6027954  0.6552379
H12 H 1.0  0.3912025  0.5862232  0.6473714
H12 H 1.0  0.4016096  0.6018128  0.6313603
H12 H 1.0  0.3678628  0.6092745  0.6687254
H12 H 1.0  0.3611418  0.6086951  0.6662843
H12 H 1.0  0.4091474  0.5974058  0.6625392
H12 H 1.0  0.4104899  0.6011666  0.6684988
H12 H 1.0  0.3894066  0.5806286  0.6402955
H12 H 1.0  0.3831806  0.5771475  0.6410600
H12 H 1.0  0.4095990  0.6059604  0.6294721
H12 H 1.0  0.4091058  0.6104674  0.6239125
H12 H 1.0  0.3769869  0.6255088  0.6421043
H12 H 1.0  0.4003838  0.6243118  0.6465778
H12 H 1.0  0.3827105  0.5998113  0.6656474
H12 H 1.0  0.3773277  0.6023262  0.6304164
H12 H 1.0  0.3671399  0.6126848  0.6493319
H12 H 1.0  0.4078767  0.6082737  0.6471121
H12 H 1.0  0.3941053  0.5907415  0.6555699
H12 H 1.0  0.3937660  0.5960124  0.6323095
H12 H 1.0  0.3779440  0.6223518  0.6595043
H12 H 1.0  0.4005628  0.6151219  0.6617156
H12 H 1.0  0.3768925  0.5910250  0.6514132
H12 H 1.0  0.3912527  0.6129303  0.6277146
H12 H 1.0  0.3834033  0.6306482  0.6474406
H12 H 1.0  0.3959185  0.6237510  0.6615417
H12 H 1.0  0.3704832  0.5963791  0.6565431
H12 H 1.0  0.3822591  0.6167779  0.6271010
H12 H 1.0  0.3887175  0.6368619  0.6516519
H12 H 1.0  0.3861360  0.6387864  0.6580630
H12 H 1.0  0.3924906  0.6321891  0.6628235
H12 H 1.0  0.3959607  0.6371711  0.6590021
H12 H 1.0  0.3634855  0.5999489  0.6613266
H12 H 1.0  0.3645015  0.5995187  0.6684149
H12 H 1.0  0.3743847  0.6210415  0.6250007
H12 H 1.0  0.3696813  0.6166870  0.6217786
H12 H 1.0  0.3668167  0.6139103  0.6396121
H12 H 1.0  0.4039148  0.6205241  0.6382573
H12 H 1.0  0.3922526  0.6002157  0.6678568
H12 H 1.0  0.3784606  0.5930766  0.6334526
N12 N 1.0  0.3838071  0.6307955  0.6559809
N12 N 1.0  0.3962726  0.6294830  0.6552058
N12 N 1.0  0.3719450  0.5999596  0.6641702
N12 N 1.0  0.3749369  0.6123616  0.6270023
N12 N 1.0  0.3701625  0.6204919  0.6352977
N12 N 1.0  0.4055112  0.6055403  0.6630491
N12 N 1.0  0.3983738  0.5953053  0.6644589
N12 N 1.0  0.3858113  0.5887075  0.6335150
N12 N 1.0  0.3666540  0.6105466  0.6599751
N12 N 1.0  0.4087620  0.6135071  0.6376284
N12 N 1.0  0.3830957  0.5847125  0.6451071
N12 N 1.0  0.4016195  0.6096891  0.6280314
C13 C 1.0  0.5067520  0.2896810  0.5257981
C13 C 1.0  0.4768842  0.2665236  0.5452173
C13 C 1.0  0.4764378  0.2454559  0.5098672
C13 C 1.0  0.5119750  0.2517058  0.5296480
C13 C 1.0  0.4946785  0.2763875  0.5014770
C13 C 1.0  0.4735255  0.2540203  0.5207768
C13 C 1.0  0.5018959  0.2491232  0.5200250
C13 C 1.0  0.4904208  0.2639855  0.5418749
C13 C 1.0  0.4996677  0.2720393  0.4944263
C13 C 1.0  0.4725106  0.2464835  0.5148038
C13 C 1.0  0.5094182  0.2472773  0.5258137
C13 C 1.0  0.4825049  0.2644154  0.5474121
C13 C 1.0  0.4874145  0.2842810  0.5128485
C13 C 1.0  0.4717352  0.2696338  0.5206575
C13 C 1.0  0.4986262  0.2572312  0.5069648
C13 C 1.0  0.5007284  0.2736966  0.5350605
C13 C 1.0  0.4918880  0.2856179  0.5162726
C13 C 1.0  0.4728319  0.2708039  0.5262304
C13 C 1.0  0.4931180  0.2556145  0.5061423
C13 C 1.0  0.5044609  0.2698243  0.5328920
C13 C 1.0  0.4973034  0.2840007  0.5149732
C13 C 1.0  0.4741392  0.2666194  0.5300125
C13 C 1.0  0.4904586  0.2519466  0.5097485
C13 C 1.0  0.5036866  0.2641306  0.5336045
C13 C 1.0  0.4981765  0.2809574  0.5101252
C13 C 1.0  0.4743586  0.2611484  0.5281007
C13 C 1.0  0.4934356  0.2498981  0.5142838
C13 C 1.0  0.4990287  0.2623316  0.5365540
C13 C 1.0  0.4938006  0.2795404  0.5065934
C13 C 1.0  0.4732880  0.2598195  0.5225678
C13 C 1.0  0.4989405  0.2514171  0.5152402
C13 C 1.0  0.4952120  0.2660737  0.5387803
C13 C 1.0  0.4884507  0.2812282  0.5080283
C13 C 1.0  0.4719932  0.2641220  0.5189020
C13 C 1.0  0.5014647  0.2550994  0.5115388
C13 C 1.0  0.4961263  0.2717443  0.5379813
C13 C 1.0  0.4818249  0.2861091  0.5143678
C13 C 1.0  0.4703179  0.2739879  0.5166672
C13 C 1.0  0.5014667  0.2610414  0.5031822
C13 C 1.0  0.5015264  0.2796787  0.5343728
C13 C 1.0  0.4723321  0.2876050  0.5132942
C13 C 1.0  0.4680486  0.2828706  0.5135930
C13 C 1.0  0.5027207  0.2664913  0.4952936
C13 C 1.0  0.5060744  0.2878403  0.5318812
C13 C 1.0  0.5020293  0.2854199  0.5185147
C13 C 1.0  0.4752114  0.2680518  0.5358168
C13 C 1.0  0.4846974  0.2503441  0.5086847
C13 C 1.0  0.5077369  0.2602409  0.5312904
H13 H 1.0  0.5104695  0.2877512  0.5240684
H13 H 1.0  0.5075937  0.2941142  0.5257133
H13 H 1.0  0.4767266  0.2710332  0.5456307
H13 H 1.0  0.4736095  0.2649907  0.5479179
H13 H 1.0  0.4749445  0.2477778  0.5062738
H13 H 1.0  0.4761376  0.2411178  0.5086580
H13 H 1.0  0.5150674  0.2540709  0.5273285
H13 H 1.0  0.5143026  0.2496274  0.5329083
H13 H 1.0  0.4908976  0.2751024  0.4994019
H13 H 1.0  0.4750989  0.2511688  0.5238818
H13 H 1.0  0.4993175  0.2467576  0.5228548
H13 H 1.0  0.4899072  0.2595172  0.5417316
H13 H 1.0  0.4956313  0.2712318  0.4925317
H13 H 1.0  0.5019258  0.2744706  0.4913670
H13 H 1.0  0.4738486  0.2439530  0.5183171
H13 H 1.0  0.4684107  0.2449250  0.5137404
H13 H 1.0  0.5065226  0.2447384  0.5282027
H13 H 1.0  0.5126723  0.2444293  0.5245216
H13 H 1.0  0.4825578  0.2598869  0.5472494
H13 H 1.0  0.4828167  0.2654275  0.5517991
H13 H 1.0  0.4911884  0.2879769  0.5200153
H13 H 1.0  0.4726340  0.2750595  0.5276129
H13 H 1.0  0.4909029  0.2572470  0.5026085
H13 H 1.0  0.5080309  0.2713111  0.5306324
H13 H 1.0  0.5023240  0.2796665  0.5090340
H13 H 1.0  0.4753633  0.2578938  0.5310090
H13 H 1.0  0.4914012  0.2470563  0.5170844
H13 H 1.0  0.4984107  0.2579322  0.5371223
H13 H 1.0  0.4850065  0.2801857  0.5053619
H13 H 1.0  0.4711578  0.2631182  0.5146180
H13 H 1.0  0.5057236  0.2562859  0.5122559
H13 H 1.0  0.4931894  0.2746580  0.5396974
H13 H 1.0  0.4815124  0.2879647  0.5184555
H13 H 1.0  0.4700971  0.2726039  0.5123911
H13 H 1.0  0.5055305  0.2623768  0.5045798
H13 H 1.0  0.4980708  0.2821975  0.5357744
H13 H 1.0  0.4725461  0.2896695  0.5173227
H13 H 1.0  0.4708068  0.2907583  0.5104482
H13 H 1.0  0.4676378  0.2809799  0.5094951
H13 H 1.0  0.4639915  0.2846433  0.5144698
H13 H 1.0  0.5068623  0.2673173  0.4969372
H13 H 1.0  0.5034258  0.2645826  0.4912652
H13 H 1.0  0.5025121  0.2899776  0.5336910
H13 H 1.0  0.5096330  0.2893035  0.5342403
H13 H 1.0  0.5059058  0.2834659  0.5173295
H13 H 1.0  0.4754413  0.2724704  0.5366383
H13 H 1.0  0.4827042  0.2526320  0.5053614
H13 H 1.0  0.5108492  0.2621359  0.5286496
N13 N 1.0  0.4776272  0.2856092  0.5112114
N13 N 1.0  0.4693967  0.2790040  0.5180189
N13 N 1.0  0.4994149  0.2626931  0.4986110
N13 N 1.0  0.5058839  0.2818291  0.5323181
N13 N 1.0  0.5017058  0.2886747  0.5226543
N13 N 1.0  0.4720218  0.2523744  0.5159949
N13 N 1.0  0.4821643  0.2465835  0.5113821
N13 N 1.0  0.5076892  0.2550537  0.5322527
N13 N 1.0  0.4994471  0.2752151  0.4995474
N13 N 1.0  0.4758262  0.2644745  0.5396457
N13 N 1.0  0.5070610  0.2497930  0.5208667
N13 N 1.0  0.4870898  0.2670842  0.5445459
C14 C 1.0  0.4369943  0.4144562  0.2901915
C14 C 1.0  0.4489050  0.3795580  0.3113029
C14 C 1.0  0.4869502  0.3935224  0.3041468
C14 C 1.0  0.4589602  0.4181008  0.3216306
C14 C 1.0  0.4658475  0.4132695  0.2812427
C14 C 1.0  0.4747006  0.3863962  0.3040388
C14 C 1.0  0.4701165  0.4127448  0.3147234
C14 C 1.0  0.4488351  0.3933265  0.3146608
C14 C 1.0  0.4720243  0.4207095  0.2812821
C14 C 1.0  0.4841394  0.3879369  0.3054691
C14 C 1.0  0.4653052  0.4173396  0.3217405
C14 C 1.0  0.4472237  0.3838519  0.3157289
C14 C 1.0  0.4550475  0.4019781  0.2807488
C14 C 1.0  0.4645923  0.3846392  0.2921337
C14 C 1.0  0.4741852  0.4148917  0.2996956
C14 C 1.0  0.4436189  0.4053971  0.3060540
C14 C 1.0  0.4505268  0.4046923  0.2831403
C14 C 1.0  0.4597659  0.3834007  0.2951006
C14 C 1.0  0.4774806  0.4101907  0.2988752
C14 C 1.0  0.4466049  0.4097261  0.3084977
C14 C 1.0  0.4508870  0.4101916  0.2849451
C14 C 1.0  0.4597414  0.3831287  0.3008841
C14 C 1.0  0.4783987  0.4063489  0.3031093
C14 C 1.0  0.4502722  0.4087914  0.3128798
C14 C 1.0  0.4559323  0.4129646  0.2843260
C14 C 1.0  0.4647006  0.3841526  0.3037111
C14 C 1.0  0.4759109  0.4072827  0.3082635
C14 C 1.0  0.4509376  0.4033615  0.3148047
C14 C 1.0  0.4605503  0.4103836  0.2819506
C14 C 1.0  0.4696016  0.3854006  0.3008920
C14 C 1.0  0.4725949  0.4119280  0.3092388
C14 C 1.0  0.4480277  0.3989336  0.3124696
C14 C 1.0  0.4600322  0.4048893  0.2801978
C14 C 1.0  0.4694643  0.3856364  0.2950995
C14 C 1.0  0.4717702  0.4156840  0.3048978
C14 C 1.0  0.4443920  0.4000315  0.3080872
C14 C 1.0  0.4544485  0.3962288  0.2788831
C14 C 1.0  0.4646712  0.3848920  0.2860658
C14 C 1.0  0.4732326  0.4189686  0.2952951
C14 C 1.0  0.4397301  0.4063406  0.3014843
C14 C 1.0  0.4569592  0.3879445  0.2745739
C14 C 1.0  0.4612868  0.3839497  0.2770569
C14 C 1.0  0.4743496  0.4232182  0.2866814
C14 C 1.0  0.4344250  0.4114195  0.2951944
C14 C 1.0  0.4461568  0.4130894  0.2874187
C14 C 1.0  0.4545888  0.3817723  0.3038001
C14 C 1.0  0.4819196  0.4015127  0.3020583
C14 C 1.0  0.4532721  0.4134700  0.3153292
H14 H 1.0  0.4383599  0.4185753  0.2914965
H14 H 1.0  0.4337561  0.4152146  0.2871407
H14 H 1.0  0.4455813  0.3792006  0.3082439
H14 H 1.0  0.4491410  0.3754924  0.3132475
H14 H 1.0  0.4881839  0.3935682  0.2997868
H14 H 1.0  0.4908202  0.3937771  0.3064553
H14 H 1.0  0.4579543  0.4218381  0.3192731
H14 H 1.0  0.4575319  0.4189503  0.3258264
H14 H 1.0  0.4692316  0.4106493  0.2798521
H14 H 1.0  0.4741307  0.3866250  0.3084965
H14 H 1.0  0.4706313  0.4092742  0.3175416
H14 H 1.0  0.4521511  0.3929603  0.3176808
H14 H 1.0  0.4750369  0.4177779  0.2795899
H14 H 1.0  0.4717120  0.4239777  0.2781852
H14 H 1.0  0.4831482  0.3877831  0.3098885
H14 H 1.0  0.4871351  0.3846222  0.3048314
H14 H 1.0  0.4663258  0.4137567  0.3243210
H14 H 1.0  0.4671490  0.4208686  0.3238655
H14 H 1.0  0.4504251  0.3840132  0.3189322
H14 H 1.0  0.4435261  0.3823707  0.3178505
H14 H 1.0  0.4466329  0.4025281  0.2836046
H14 H 1.0  0.4559859  0.3826211  0.2928281
H14 H 1.0  0.4793629  0.4095585  0.2948607
H14 H 1.0  0.4460201  0.4138862  0.3069446
H14 H 1.0  0.4563077  0.4172154  0.2856855
H14 H 1.0  0.4647071  0.3839433  0.3081851
H14 H 1.0  0.4766101  0.4043274  0.3115552
H14 H 1.0  0.4537653  0.4026140  0.3181966
H14 H 1.0  0.4635419  0.4028118  0.2783470
H14 H 1.0  0.4732437  0.3865964  0.2928967
H14 H 1.0  0.4692121  0.4192869  0.3056296
H14 H 1.0  0.4421274  0.3966227  0.3062675
H14 H 1.0  0.4505561  0.3942864  0.2800351
H14 H 1.0  0.4685235  0.3864161  0.2843091
H14 H 1.0  0.4701789  0.4221187  0.2962967
H14 H 1.0  0.4380996  0.4025866  0.2996138
H14 H 1.0  0.4528059  0.3865061  0.2756776
H14 H 1.0  0.4571359  0.3876530  0.2700736
H14 H 1.0  0.4654254  0.3852337  0.2757303
H14 H 1.0  0.4606958  0.3798625  0.2752358
H14 H 1.0  0.4714595  0.4263465  0.2882297
H14 H 1.0  0.4781222  0.4254970  0.2857107
H14 H 1.0  0.4328175  0.4074082  0.2938306
H14 H 1.0  0.4307963  0.4137204  0.2965756
H14 H 1.0  0.4471306  0.4171364  0.2891281
H14 H 1.0  0.4509416  0.3816077  0.3011690
H14 H 1.0  0.4831463  0.4009926  0.2977599
H14 H 1.0  0.4527961  0.4173590  0.3131157
N14 N 1.0  0.4581348  0.3936512  0.2761263
N14 N 1.0  0.4606048  0.3834540  0.2830273
N14 N 1.0  0.4757412  0.4189011  0.2906544
N14 N 1.0  0.4383193  0.4111333  0.2997893
N14 N 1.0  0.4412725  0.4111015  0.2875834
N14 N 1.0  0.4794500  0.3869501  0.3018089
N14 N 1.0  0.4834666  0.3981513  0.3058190
N14 N 1.0  0.4562096  0.4130957  0.3196957
N14 N 1.0  0.4665127  0.4184238  0.2821524
N14 N 1.0  0.4543224  0.3808406  0.3089862
N14 N 1.0  0.4675608  0.4171335  0.3161524
N14 N 1.0  0.4459275  0.3891724  0.3132048
C15 C 1.0  0.4317994  0.3996846  0.6154037
C15 C 1.0  0.4266005  0.4264620  0.5828252
C15 C 1.0  0.4651828  0.4156332  0.5734546
C15 C 1.0  0.4365664  0.3866798  0.5794547
C15 C 1.0  0.4608510  0.4037609  0.6080976
C15 C 1.0  0.4534817  0.4223647  0.5777696
C15 C 1.0  0.4486494  0.3939766  0.5781841
C15 C 1.0  0.4271428  0.4123286  0.5837202
C15 C 1.0  0.4673700  0.3967117  0.6069492
C15 C 1.0  0.4612332  0.4205211  0.5722900
C15 C 1.0  0.4418937  0.3874122  0.5760003
C15 C 1.0  0.4237346  0.4210027  0.5811415
C15 C 1.0  0.4499266  0.4145837  0.6109096
C15 C 1.0  0.4500645  0.4276360  0.5921755
C15 C 1.0  0.4596182  0.3965896  0.5891318
C15 C 1.0  0.4286068  0.4034614  0.5966125
C15 C 1.0  0.4453093  0.4112349  0.6119044
C15 C 1.0  0.4442819  0.4278684  0.5918045
C15 C 1.0  0.4621149  0.4013364  0.5869262
C15 C 1.0  0.4307291  0.3986101  0.5942483
C15 C 1.0  0.4456434  0.4054496  0.6116856
C15 C 1.0  0.4414848  0.4263458  0.5869692
C15 C 1.0  0.4602995  0.4036934  0.5819585
C15 C 1.0  0.4316892  0.3981740  0.5885551
C15 C 1.0  0.4507505  0.4030357  0.6104136
C15 C 1.0  0.4446109  0.4245338  0.5824329
C15 C 1.0  0.4558560  0.4012010  0.5791888
C15 C 1.0  0.4304931  0.4027514  0.5852012
C15 C 1.0  0.4554657  0.4062533  0.6093921
C15 C 1.0  0.4503899  0.4242474  0.5826471
C15 C 1.0  0.4532593  0.3964594  0.5812621
C15 C 1.0  0.4283697  0.4076638  0.5874116
C15 C 1.0  0.4549710  0.4120168  0.6096480
C15 C 1.0  0.4530453  0.4258061  0.5875609
C15 C 1.0  0.4551927  0.3942176  0.5862489
C15 C 1.0  0.4274632  0.4079449  0.5931324
C15 C 1.0  0.4493746  0.4206239  0.6112318
C15 C 1.0  0.4530401  0.4292648  0.5972135
C15 C 1.0  0.4615198  0.3940600  0.5943162
C15 C 1.0  0.4275449  0.4039454  0.6025734
C15 C 1.0  0.4522698  0.4298491  0.6113528
C15 C 1.0  0.4542129  0.4329135  0.6060911
C15 C 1.0  0.4672336  0.3926775  0.6019936
C15 C 1.0  0.4267255  0.4010157  0.6117519
C15 C 1.0  0.4408349  0.4018996  0.6127655
C15 C 1.0  0.4354248  0.4267039  0.5867718
C15 C 1.0  0.4630792  0.4086414  0.5797952
C15 C 1.0  0.4338764  0.3929884  0.5862716
H15 H 1.0  0.4330216  0.3953729  0.6147322
H15 H 1.0  0.4305543  0.3998812  0.6197372
H15 H 1.0  0.4251078  0.4277221  0.5869137
H15 H 1.0  0.4252399  0.4297325  0.5800290
H15 H 1.0  0.4683195  0.4169406  0.5764521
H15 H 1.0  0.4674874  0.4147055  0.5696864
H15 H 1.0  0.4374025  0.3838438  0.5828890
H15 H 1.0  0.4334809  0.3845699  0.5769261
H15 H 1.0  0.4640251  0.4067045  0.6068677
H15 H 1.0  0.4509179  0.4207703  0.5744331
H15 H 1.0  0.4472123  0.3964138  0.5746845
H15 H 1.0  0.4285322  0.4117689  0.5794768
H15 H 1.0  0.4703150  0.4000418  0.6060714
H15 H 1.0  0.4690822  0.3945542  0.6105246
H15 H 1.0  0.4582614  0.4192997  0.5690942
H15 H 1.0  0.4636044  0.4238908  0.5704487
H15 H 1.0  0.4409896  0.3900328  0.5724153
H15 H 1.0  0.4430493  0.3834126  0.5742576
H15 H 1.0  0.4250221  0.4198839  0.5769431
H15 H 1.0  0.4192913  0.4217339  0.5808418
H15 H 1.0  0.4413703  0.4131251  0.6128910
H15 H 1.0  0.4419549  0.4292850  0.5953596
H15 H 1.0  0.4655430  0.4031868  0.5891361
H15 H 1.0  0.4316176  0.3951268  0.5969201
H15 H 1.0  0.4511095  0.3985755  0.6102254
H15 H 1.0  0.4424695  0.4233551  0.5786800
H15 H 1.0  0.4544370  0.4030035  0.5753423
H15 H 1.0  0.4312229  0.4024365  0.5807935
H15 H 1.0  0.4585576  0.4145866  0.6088787
H15 H 1.0  0.4575149  0.4255963  0.5877494
H15 H 1.0  0.4532023  0.3905476  0.5878704
H15 H 1.0  0.4258178  0.4117334  0.5948644
H15 H 1.0  0.4451472  0.4220912  0.6117082
H15 H 1.0  0.4574520  0.4283815  0.5971460
H15 H 1.0  0.4589003  0.3907344  0.5958425
H15 H 1.0  0.4264183  0.4080821  0.6039402
H15 H 1.0  0.4479192  0.4308501  0.6121321
H15 H 1.0  0.4545029  0.4315137  0.6149040
H15 H 1.0  0.4586315  0.4321280  0.6054624
H15 H 1.0  0.4539110  0.4373589  0.6068110
H15 H 1.0  0.4644942  0.3892053  0.6029812
H15 H 1.0  0.4713250  0.3908335  0.6015159
H15 H 1.0  0.4253385  0.4052412  0.6126209
H15 H 1.0  0.4232931  0.3983772  0.6130273
H15 H 1.0  0.4415149  0.3975294  0.6119363
H15 H 1.0  0.4334800  0.4276467  0.5907191
H15 H 1.0  0.4660908  0.4104682  0.5825960
H15 H 1.0  0.4351280  0.3899672  0.5893629
N15 N 1.0  0.4534629  0.4239497  0.6109906
N15 N 1.0  0.4507219  0.4315418  0.6013701
N15 N 1.0  0.4658764  0.3955701  0.5968800
N15 N 1.0  0.4278848  0.3998985  0.6059409
N15 N 1.0  0.4362069  0.4037078  0.6145396
N15 N 1.0  0.4587406  0.4225561  0.5773897
N15 N 1.0  0.4621089  0.4106913  0.5750317
N15 N 1.0  0.4343003  0.3920192  0.5811029
N15 N 1.0  0.4618175  0.3985816  0.6083749
N15 N 1.0  0.4325953  0.4259912  0.5823763
N15 N 1.0  0.4464566  0.3893443  0.5794360
N15 N 1.0  0.4246496  0.4167098  0.5852758
C16 C 1.0  0.3791472  0.6703115  0.6330796
C16 C 1.0  0.3908902  0.6584269  0.5940114
C16 C 1.0  0.3582268  0.6335165  0.5965136
C16 C 1.0  0.3540448  0.6737512  0.6040577
C16 C 1.0  0.3637484  0.6443537  0.6313268
C16 C 1.0  0.3712668  0.6390570  0.5961749
C16 C 1.0  0.3525127  0.6596759  0.6034259
C16 C 1.0  0.3801785  0.6663160  0.5988976
C16 C 1.0  0.3544199  0.6432212  0.6336090
C16 C 1.0  0.3636940  0.6338208  0.5932173
C16 C 1.0  0.3504674  0.6689788  0.6017604
C16 C 1.0  0.3877266  0.6639399  0.5933398
C16 C 1.0  0.3789406  0.6468433  0.6286091
C16 C 1.0  0.3821978  0.6388615  0.6074655
C16 C 1.0  0.3523243  0.6493807  0.6152992
C16 C 1.0  0.3771695  0.6704808  0.6137498
C16 C 1.0  0.3792793  0.6525568  0.6294832
C16 C 1.0  0.3854145  0.6433957  0.6058150
C16 C 1.0  0.3537845  0.6445464  0.6124481
C16 C 1.0  0.3714936  0.6715967  0.6133404
C16 C 1.0  0.3746278  0.6556896  0.6309594
C16 C 1.0  0.3840954  0.6465044  0.6011119
C16 C 1.0  0.3548256  0.6445769  0.6067520
C16 C 1.0  0.3686380  0.6710202  0.6083365
C16 C 1.0  0.3695488  0.6529690  0.6315338
C16 C 1.0  0.3794138  0.6449982  0.5980380
C16 C 1.0  0.3543979  0.6496081  0.6039003
C16 C 1.0  0.3715913  0.6692593  0.6036664
C16 C 1.0  0.3690474  0.6472532  0.6306921
C16 C 1.0  0.3761029  0.6404972  0.5995561
C16 C 1.0  0.3529500  0.6545189  0.6066047
C16 C 1.0  0.3772603  0.6681067  0.6039146
C16 C 1.0  0.3737834  0.6442635  0.6292223
C16 C 1.0  0.3775549  0.6374826  0.6042922
C16 C 1.0  0.3519384  0.6543254  0.6123118
C16 C 1.0  0.3799785  0.6687315  0.6089990
C16 C 1.0  0.3839414  0.6437376  0.6271120
C16 C 1.0  0.3835708  0.6355480  0.6123670
C16 C 1.0  0.3511810  0.6493843  0.6212647
C16 C 1.0  0.3802113  0.6711143  0.6189692
C16 C 1.0  0.3893992  0.6359687  0.6252789
C16 C 1.0  0.3888132  0.6325415  0.6199158
C16 C 1.0  0.3496931  0.6456561  0.6300619
C16 C 1.0  0.3816580  0.6735931  0.6282032
C16 C 1.0  0.3749486  0.6616770  0.6319283
C16 C 1.0  0.3876207  0.6511906  0.5995295
C16 C 1.0  0.3562982  0.6393958  0.6039452
C16 C 1.0  0.3627010  0.6722812  0.6081094
H16 H 1.0  0.3749685  0.6718544  0.6339122
H16 H 1.0  0.3815000  0.6712458  0.6368160
H16 H 1.0  0.3941001  0.6589330  0.5971693
H16 H 1.0  0.3931375  0.6575738  0.5901918
H16 H 1.0  0.3585514  0.6302413  0.5996284
H16 H 1.0  0.3549365  0.6321616  0.5937369
H16 H 1.0  0.3526389  0.6747789  0.6082415
H16 H 1.0  0.3532475  0.6774620  0.6016161
H16 H 1.0  0.3638108  0.6400429  0.6300361
H16 H 1.0  0.3702912  0.6420345  0.5929452
H16 H 1.0  0.3539225  0.6593681  0.5991632
H16 H 1.0  0.3775025  0.6654796  0.5953776
H16 H 1.0  0.3550250  0.6388716  0.6324913
H16 H 1.0  0.3530983  0.6431428  0.6379237
H16 H 1.0  0.3632747  0.6369099  0.5899281
H16 H 1.0  0.3643056  0.6299021  0.5910636
H16 H 1.0  0.3516942  0.6681314  0.5974808
H16 H 1.0  0.3461861  0.6703813  0.6014888
H16 H 1.0  0.3846978  0.6635155  0.5899956
H16 H 1.0  0.3906127  0.6670985  0.5919041
H16 H 1.0  0.3832201  0.6546385  0.6290375
H16 H 1.0  0.3890135  0.6444788  0.6082513
H16 H 1.0  0.3540851  0.6407083  0.6147369
H16 H 1.0  0.3693000  0.6729555  0.6170015
H16 H 1.0  0.3659001  0.6553020  0.6326754
H16 H 1.0  0.3783760  0.6473855  0.5943932
H16 H 1.0  0.3551942  0.6496558  0.5994933
H16 H 1.0  0.3694052  0.6688104  0.5997831
H16 H 1.0  0.3734976  0.6398439  0.6285552
H16 H 1.0  0.3750110  0.6339947  0.6054844
H16 H 1.0  0.3508130  0.6581108  0.6144248
H16 H 1.0  0.3843644  0.6678492  0.6092143
H16 H 1.0  0.3875402  0.6462962  0.6262445
H16 H 1.0  0.3804576  0.6325007  0.6134946
H16 H 1.0  0.3506285  0.6534746  0.6230580
H16 H 1.0  0.3844488  0.6696040  0.6188569
H16 H 1.0  0.3928179  0.6389044  0.6247983
H16 H 1.0  0.3906847  0.6332194  0.6286193
H16 H 1.0  0.3855736  0.6294255  0.6204920
H16 H 1.0  0.3926059  0.6301763  0.6192885
H16 H 1.0  0.3489061  0.6499242  0.6313658
H16 H 1.0  0.3458824  0.6434291  0.6310040
H16 H 1.0  0.3859310  0.6722361  0.6275442
H16 H 1.0  0.3819847  0.6779336  0.6293963
H16 H 1.0  0.3709673  0.6636912  0.6325134
H16 H 1.0  0.3907880  0.6522475  0.6025467
H16 H 1.0  0.3570167  0.6359142  0.6067045
H16 H 1.0  0.3608063  0.6730786  0.6121126
N16 N 1.0  0.3841397  0.6384728  0.6268366
N16 N 1.0  0.3880292  0.6361235  0.6151292
N16 N 1.0  0.3508384  0.6449994  0.6241783
N16 N 1.0  0.3781348  0.6732551  0.6233211
N16 N 1.0  0.3794812  0.6643719  0.6320953
N16 N 1.0  0.3683953  0.6346893  0.5968923
N16 N 1.0  0.3567144  0.6389259  0.5987068
N16 N 1.0  0.3599188  0.6724571  0.6036302
N16 N 1.0  0.3593842  0.6466235  0.6332344
N16 N 1.0  0.3870884  0.6538533  0.5950060
N16 N 1.0  0.3506381  0.6641875  0.6054172
N16 N 1.0  0.3854172  0.6657685  0.5986012
C17 C 1.0  0.4344825  0.5685995  0.2542398
C17 C 1.0  0.4109621  0.5334612  0.2584280
C17 C 1.0  0.4097997  0.5442435  0.2981275
C17 C 1.0  0.3990529  0.5713726  0.2691148
C17 C 1.0  0.4369285  0.5649450  0.2841505
C17 C 1.0  0.4125037  0.5380862  0.2856526
C17 C 1.0  0.4033176  0.5649867  0.2810266
C17 C 1.0  0.4078279  0.5472786  0.2587544
C17 C 1.0  0.4356155  0.5718832  0.2907571
C17 C 1.0  0.4090687  0.5389295  0.2946526
C17 C 1.0  0.3975583  0.5701260  0.2752027
C17 C 1.0  0.4070480  0.5379890  0.2561850
C17 C 1.0  0.4396552  0.5545139  0.2728307
C17 C 1.0  0.4263058  0.5367990  0.2782471
C17 C 1.0  0.4171196  0.5664099  0.2884074
C17 C 1.0  0.4174752  0.5594822  0.2565207
C17 C 1.0  0.4383297  0.5576328  0.2681361
C17 C 1.0  0.4244485  0.5360175  0.2728093
C17 C 1.0  0.4171598  0.5614477  0.2914086
C17 C 1.0  0.4144807  0.5636310  0.2592501
C17 C 1.0  0.4365410  0.5631340  0.2685439
C17 C 1.0  0.4188067  0.5359028  0.2715135
C17 C 1.0  0.4127919  0.5576609  0.2910745
C17 C 1.0  0.4093973  0.5625328  0.2617953
C17 C 1.0  0.4360735  0.5654907  0.2738122
C17 C 1.0  0.4149781  0.5366151  0.2758111
C17 C 1.0  0.4083112  0.5589219  0.2876161
C17 C 1.0  0.4073234  0.5571211  0.2615852
C17 C 1.0  0.4373632  0.5624976  0.2786088
C17 C 1.0  0.4166751  0.5374043  0.2812904
C17 C 1.0  0.4081239  0.5638343  0.2845568
C17 C 1.0  0.4101943  0.5528708  0.2588983
C17 C 1.0  0.4391356  0.5570150  0.2780366
C17 C 1.0  0.4223606  0.5374951  0.2824277
C17 C 1.0  0.4125750  0.5675254  0.2849979
C17 C 1.0  0.4152727  0.5541292  0.2563972
C17 C 1.0  0.4415530  0.5487804  0.2721834
C17 C 1.0  0.4322133  0.5368827  0.2796557
C17 C 1.0  0.4216598  0.5704292  0.2887630
C17 C 1.0  0.4227900  0.5606013  0.2538013
C17 C 1.0  0.4451356  0.5402145  0.2748836
C17 C 1.0  0.4417336  0.5359646  0.2782328
C17 C 1.0  0.4298632  0.5743478  0.2920569
C17 C 1.0  0.4301303  0.5659055  0.2504118
C17 C 1.0  0.4351827  0.5664542  0.2636427
C17 C 1.0  0.4170690  0.5350277  0.2657598
C17 C 1.0  0.4130067  0.5525404  0.2943340
C17 C 1.0  0.4063975  0.5670291  0.2645655
H17 H 1.0  0.4329499  0.5726340  0.2556215
H17 H 1.0  0.4381716  0.5695245  0.2518100
H17 H 1.0  0.4146674  0.5332804  0.2558262
H17 H 1.0  0.4089750  0.5294429  0.2579068
H17 H 1.0  0.4137871  0.5440772  0.3002737
H17 H 1.0  0.4067070  0.5442596  0.3014148
H17 H 1.0  0.4016075  0.5751122  0.2689495
H17 H 1.0  0.3952765  0.5724420  0.2668875
H17 H 1.0  0.4375253  0.5620345  0.2875306
H17 H 1.0  0.4082791  0.5384775  0.2841534
H17 H 1.0  0.4004228  0.5615633  0.2806363
H17 H 1.0  0.4041556  0.5467378  0.2612983
H17 H 1.0  0.4365845  0.5686830  0.2938156
H17 H 1.0  0.4387364  0.5750817  0.2913883
H17 H 1.0  0.4049695  0.5389711  0.2927206
H17 H 1.0  0.4090086  0.5353772  0.2974356
H17 H 1.0  0.3947844  0.5665451  0.2753467
H17 H 1.0  0.3951159  0.5735573  0.2768245
H17 H 1.0  0.4032266  0.5379877  0.2586209
H17 H 1.0  0.4057679  0.5368556  0.2520084
H17 H 1.0  0.4387036  0.5557895  0.2640711
H17 H 1.0  0.4274816  0.5354722  0.2695591
H17 H 1.0  0.4206626  0.5605647  0.2940562
H17 H 1.0  0.4161625  0.5677809  0.2593552
H17 H 1.0  0.4347044  0.5697346  0.2742295
H17 H 1.0  0.4106082  0.5365256  0.2748336
H17 H 1.0  0.4049189  0.5560104  0.2873447
H17 H 1.0  0.4033907  0.5562480  0.2635427
H17 H 1.0  0.4401592  0.5546234  0.2816824
H17 H 1.0  0.4236973  0.5381006  0.2866590
H17 H 1.0  0.4124507  0.5713337  0.2826439
H17 H 1.0  0.4175098  0.5508584  0.2543098
H17 H 1.0  0.4412573  0.5471766  0.2679893
H17 H 1.0  0.4331040  0.5380566  0.2839075
H17 H 1.0  0.4213757  0.5738318  0.2858317
H17 H 1.0  0.4249354  0.5569361  0.2523137
H17 H 1.0  0.4449485  0.5391318  0.2704871
H17 H 1.0  0.4494868  0.5397899  0.2760043
H17 H 1.0  0.4421400  0.5368886  0.2826507
H17 H 1.0  0.4436015  0.5318881  0.2777188
H17 H 1.0  0.4290099  0.5777307  0.2891647
H17 H 1.0  0.4300111  0.5763012  0.2961227
H17 H 1.0  0.4317737  0.5619957  0.2488162
H17 H 1.0  0.4295930  0.5685165  0.2467699
H17 H 1.0  0.4333401  0.5704580  0.2645499
H17 H 1.0  0.4204289  0.5350754  0.2627662
H17 H 1.0  0.4169303  0.5518122  0.2964141
H17 H 1.0  0.4086977  0.5708827  0.2648970
N17 N 1.0  0.4434177  0.5458525  0.2761562
N17 N 1.0  0.4360502  0.5356829  0.2762387
N17 N 1.0  0.4256427  0.5700438  0.2922012
N17 N 1.0  0.4247958  0.5654418  0.2531847
N17 N 1.0  0.4360661  0.5648553  0.2586931
N17 N 1.0  0.4136521  0.5382111  0.2908006
N17 N 1.0  0.4089685  0.5491711  0.2947531
N17 N 1.0  0.4014933  0.5665454  0.2664496
N17 N 1.0  0.4359439  0.5700548  0.2850205
N17 N 1.0  0.4120566  0.5342583  0.2643040
N17 N 1.0  0.4025197  0.5695967  0.2785881
N17 N 1.0  0.4098429  0.5433245  0.2559020
C18 C 1.0  0.4997858  0.4736884  0.6290086
C18 C 1.0  0.5055008  0.4463344  0.6610175
C18 C 1.0  0.4661354  0.4548194  0.6695086
C18 C 1.0  0.4768929  0.4428148  0.6316477
C18 C 1.0  0.4760423  0.4814731  0.6460285
C18 C 1.0  0.4802830  0.4539875  0.6694121
C18 C 1.0  0.4703854  0.4483359  0.6429630
C18 C 1.0  0.4984675  0.4455048  0.6487414
C18 C 1.0  0.4669901  0.4825977  0.6428183
C18 C 1.0  0.4712631  0.4525950  0.6726083
C18 C 1.0  0.4717828  0.4423937  0.6354636
C18 C 1.0  0.5045163  0.4427992  0.6557842
C18 C 1.0  0.4910413  0.4802331  0.6502573
C18 C 1.0  0.4906871  0.4656606  0.6678324
C18 C 1.0  0.4667994  0.4633861  0.6457264
C18 C 1.0  0.4975253  0.4562796  0.6373394
C18 C 1.0  0.4934340  0.4784940  0.6452798
C18 C 1.0  0.4952777  0.4626549  0.6659554
C18 C 1.0  0.4663522  0.4632577  0.6515071
C18 C 1.0  0.4926223  0.4545703  0.6347570
C18 C 1.0  0.4902586  0.4776960  0.6404933
C18 C 1.0  0.4950495  0.4569194  0.6651968
C18 C 1.0  0.4671938  0.4583791  0.6545107
C18 C 1.0  0.4896280  0.4499913  0.6366524
C18 C 1.0  0.4845567  0.4786622  0.6407827
C18 C 1.0  0.4900652  0.4541852  0.6663436
C18 C 1.0  0.4685342  0.4535472  0.6515977
C18 C 1.0  0.4916341  0.4471056  0.6412655
C18 C 1.0  0.4820123  0.4804065  0.6456933
C18 C 1.0  0.4853954  0.4570452  0.6682250
C18 C 1.0  0.4690168  0.4535139  0.6458278
C18 C 1.0  0.4965134  0.4486882  0.6439517
C18 C 1.0  0.4853182  0.4811587  0.6503875
C18 C 1.0  0.4857821  0.4627875  0.6689347
C18 C 1.0  0.4681444  0.4584797  0.6429620
C18 C 1.0  0.4993990  0.4532960  0.6419338
C18 C 1.0  0.4945519  0.4810527  0.6551460
C18 C 1.0  0.4908968  0.4716708  0.6686828
C18 C 1.0  0.4658814  0.4684716  0.6425344
C18 C 1.0  0.5007190  0.4610508  0.6353568
C18 C 1.0  0.4968030  0.4837340  0.6641599
C18 C 1.0  0.4948914  0.4804551  0.6693026
C18 C 1.0  0.4633695  0.4776737  0.6409478
C18 C 1.0  0.5031878  0.4682952  0.6294468
C18 C 1.0  0.4927353  0.4759150  0.6352411
C18 C 1.0  0.4999843  0.4539518  0.6632644
C18 C 1.0  0.4666346  0.4584469  0.6605583
C18 C 1.0  0.4845382  0.4483387  0.6337796
H18 H 1.0  0.4964635  0.4731062  0.6259821
H18 H 1.0  0.5024086  0.4769147  0.6272534
H18 H 1.0  0.5087547  0.4493709  0.6601669
H18 H 1.0  0.5071959  0.4436860  0.6642548
H18 H 1.0  0.4653370  0.4590809  0.6708264
H18 H 1.0  0.4625106  0.4524873  0.6708478
H18 H 1.0  0.4760544  0.4458318  0.6283717
H18 H 1.0  0.4774238  0.4388809  0.6295007
H18 H 1.0  0.4745182  0.4822764  0.6501860
H18 H 1.0  0.4803644  0.4496608  0.6681786
H18 H 1.0  0.4714846  0.4449275  0.6456883
H18 H 1.0  0.4955839  0.4423771  0.6502083
H18 H 1.0  0.4659624  0.4836520  0.6471039
H18 H 1.0  0.4658356  0.4862382  0.6404135
H18 H 1.0  0.4719020  0.4482490  0.6714939
H18 H 1.0  0.4703709  0.4525440  0.6770321
H18 H 1.0  0.4725168  0.4391848  0.6385784
H18 H 1.0  0.4682872  0.4408860  0.6330392
H18 H 1.0  0.5014561  0.4395891  0.6567154
H18 H 1.0  0.5083091  0.4405498  0.6548232
H18 H 1.0  0.4978476  0.4777574  0.6450793
H18 H 1.0  0.4990844  0.4648549  0.6651005
H18 H 1.0  0.4653085  0.4670397  0.6536674
H18 H 1.0  0.4911553  0.4568604  0.6311982
H18 H 1.0  0.4820207  0.4780776  0.6371376
H18 H 1.0  0.4898660  0.4497478  0.6657685
H18 H 1.0  0.4691855  0.4497605  0.6538989
H18 H 1.0  0.4893378  0.4435572  0.6427475
H18 H 1.0  0.4834455  0.4825083  0.6542256
H18 H 1.0  0.4821842  0.4650209  0.6703923
H18 H 1.0  0.4685083  0.4584777  0.6384979
H18 H 1.0  0.5031779  0.4545367  0.6439932
H18 H 1.0  0.4988076  0.4796796  0.6546420
H18 H 1.0  0.4869247  0.4735648  0.6696235
H18 H 1.0  0.4668815  0.4681368  0.6381595
H18 H 1.0  0.5041256  0.4622620  0.6380362
H18 H 1.0  0.5010359  0.4825060  0.6631055
H18 H 1.0  0.4970955  0.4881023  0.6652561
H18 H 1.0  0.4907631  0.4818750  0.6705181
H18 H 1.0  0.4975628  0.4815289  0.6727786
H18 H 1.0  0.4642028  0.4767928  0.6365813
H18 H 1.0  0.4590373  0.4789322  0.6410758
H18 H 1.0  0.5066691  0.4689612  0.6322703
H18 H 1.0  0.5050832  0.4674507  0.6254388
H18 H 1.0  0.4897607  0.4749331  0.6320104
H18 H 1.0  0.5033932  0.4566111  0.6620153
H18 H 1.0  0.4661204  0.4625464  0.6623420
H18 H 1.0  0.4831564  0.4512266  0.6306169
N18 N 1.0  0.4928363  0.4831987  0.6596500
N18 N 1.0  0.4953305  0.4745139  0.6683715
N18 N 1.0  0.4640565  0.4729533  0.6446364
N18 N 1.0  0.4996596  0.4636169  0.6308705
N18 N 1.0  0.4979366  0.4755322  0.6344439
N18 N 1.0  0.4760513  0.4561477  0.6717063
N18 N 1.0  0.4667246  0.4541025  0.6635505
N18 N 1.0  0.4818959  0.4438960  0.6348357
N18 N 1.0  0.4728351  0.4814850  0.6418391
N18 N 1.0  0.5003340  0.4486921  0.6630443
N18 N 1.0  0.4703088  0.4477893  0.6377160
N18 N 1.0  0.5031497  0.4462721  0.6510480
C19 C 1.0  0.6214000  0.5193970  0.4392572
C19 C 1.0  0.6155181  0.5451334  0.4725513
C19 C 1.0  0.6412693  0.5700329  0.4522890
C19 C 1.0  0.6079805  0.5550191  0.4333240
C19 C 1.0  0.6452838  0.5375183  0.4353605
C19 C 1.0  0.6352689  0.5608968  0.4613099
C19 C 1.0  0.6206340  0.5605516  0.4365081
C19 C 1.0  0.6110034  0.5455252  0.4591232
C19 C 1.0  0.6478324  0.5416940  0.4270191
C19 C 1.0  0.6393024  0.5691565  0.4583065
C19 C 1.0  0.6116111  0.5602717  0.4330426
C19 C 1.0  0.6104223  0.5458925  0.4687686
C19 C 1.0  0.6409540  0.5297807  0.4482354
C19 C 1.0  0.6393761  0.5460087  0.4642206
C19 C 1.0  0.6348722  0.5548184  0.4331315
C19 C 1.0  0.6134699  0.5349797  0.4477347
C19 C 1.0  0.6360878  0.5272413  0.4463928
C19 C 1.0  0.6343715  0.5439933  0.4663472
C19 C 1.0  0.6380172  0.5575070  0.4371950
C19 C 1.0  0.6126423  0.5383331  0.4430766
C19 C 1.0  0.6341302  0.5279807  0.4409845
C19 C 1.0  0.6297015  0.5473789  0.4668488
C19 C 1.0  0.6355962  0.5611388  0.4410001
C19 C 1.0  0.6113011  0.5439439  0.4435729
C19 C 1.0  0.6371604  0.5313740  0.4374025
C19 C 1.0  0.6301101  0.5529064  0.4651416
C19 C 1.0  0.6298766  0.5620430  0.4406902
C19 C 1.0  0.6108107  0.5461989  0.4488932
C19 C 1.0  0.6420521  0.5339865  0.4390984
C19 C 1.0  0.6350362  0.5550671  0.4629993
C19 C 1.0  0.6266013  0.5594342  0.4366912
C19 C 1.0  0.6116062  0.5429810  0.4536408
C19 C 1.0  0.6438768  0.5331500  0.4445297
C19 C 1.0  0.6396257  0.5515500  0.4625596
C19 C 1.0  0.6291733  0.5558247  0.4329511
C19 C 1.0  0.6129449  0.5373776  0.4529784
C19 C 1.0  0.6428565  0.5288412  0.4539268
C19 C 1.0  0.6443103  0.5425029  0.4637179
C19 C 1.0  0.6373787  0.5510359  0.4290936
C19 C 1.0  0.6148356  0.5290803  0.4472585
C19 C 1.0  0.6488389  0.5292557  0.4615125
C19 C 1.0  0.6498043  0.5346254  0.4648422
C19 C 1.0  0.6444619  0.5464406  0.4243805
C19 C 1.0  0.6162617  0.5205833  0.4428687
C19 C 1.0  0.6290545  0.5253005  0.4389984
C19 C 1.0  0.6245670  0.5450842  0.4691428
C19 C 1.0  0.6390742  0.5638892  0.4451510
C19 C 1.0  0.6104323  0.5472734  0.4385679
H19 H 1.0  0.6205974  0.5208051  0.4350254
H19 H 1.0  0.6219289  0.5149278  0.4389174
H19 H 1.0  0.6161468  0.5407132  0.4733251
H19 H 1.0  0.6145930  0.5469047  0.4765978
H19 H 1.0  0.6455040  0.5684757  0.4518695
H19 H 1.0  0.6415743  0.5744659  0.4514975
H19 H 1.0  0.6088427  0.5524234  0.4297106
H19 H 1.0  0.6036539  0.5562255  0.4328862
H19 H 1.0  0.6486773  0.5397171  0.4373357
H19 H 1.0  0.6312990  0.5630149  0.4613542
H19 H 1.0  0.6190838  0.5629918  0.4399571
H19 H 1.0  0.6104940  0.5499959  0.4590624
H19 H 1.0  0.6512979  0.5434520  0.4293500
H19 H 1.0  0.6497499  0.5392764  0.4237256
H19 H 1.0  0.6351717  0.5709553  0.4587953
H19 H 1.0  0.6419518  0.5715585  0.4610596
H19 H 1.0  0.6105568  0.5629923  0.4365102
H19 H 1.0  0.6104915  0.5626079  0.4293469
H19 H 1.0  0.6096318  0.5503201  0.4682138
H19 H 1.0  0.6067787  0.5443185  0.4709167
H19 H 1.0  0.6337632  0.5246171  0.4491806
H19 H 1.0  0.6341554  0.5397113  0.4676430
H19 H 1.0  0.6424284  0.5567478  0.4373516
H19 H 1.0  0.6130388  0.5364993  0.4390095
H19 H 1.0  0.6357315  0.5320028  0.4332047
H19 H 1.0  0.6265119  0.5555459  0.4655243
H19 H 1.0  0.6279822  0.5648512  0.4436199
H19 H 1.0  0.6097694  0.5505357  0.4493028
H19 H 1.0  0.6476461  0.5351215  0.4459312
H19 H 1.0  0.6434482  0.5531996  0.4609087
H19 H 1.0  0.6266608  0.5537981  0.4298462
H19 H 1.0  0.6135614  0.5348678  0.4566364
H19 H 1.0  0.6399467  0.5265952  0.4565229
H19 H 1.0  0.6477409  0.5444096  0.4615167
H19 H 1.0  0.6344220  0.5488178  0.4265267
H19 H 1.0  0.6158992  0.5270890  0.4511512
H19 H 1.0  0.6457552  0.5267163  0.4636524
H19 H 1.0  0.6526268  0.5268033  0.4615926
H19 H 1.0  0.6530800  0.5370398  0.4628481
H19 H 1.0  0.6514637  0.5335358  0.4688957
H19 H 1.0  0.6411580  0.5446755  0.4218300
H19 H 1.0  0.6471135  0.5486591  0.4214795
H19 H 1.0  0.6169602  0.5189345  0.4470313
H19 H 1.0  0.6127768  0.5182173  0.4412478
H19 H 1.0  0.6277092  0.5266373  0.4349177
H19 H 1.0  0.6246393  0.5406322  0.4697965
H19 H 1.0  0.6433270  0.5624244  0.4452929
H19 H 1.0  0.6114611  0.5451714  0.4347242
N19 N 1.0  0.6475251  0.5304810  0.4557565
N19 N 1.0  0.6446356  0.5376157  0.4656790
N19 N 1.0  0.6425834  0.5503531  0.4285665
N19 N 1.0  0.6147951  0.5264297  0.4426971
N19 N 1.0  0.6263849  0.5216852  0.4417622
N19 N 1.0  0.6397189  0.5633557  0.4598999
N19 N 1.0  0.6373351  0.5676978  0.4483611
N19 N 1.0  0.6086159  0.5522263  0.4386304
N19 N 1.0  0.6442702  0.5380185  0.4302069
N19 N 1.0  0.6203272  0.5479990  0.4703105
N19 N 1.0  0.6174575  0.5588475  0.4326558
N19 N 1.0  0.6110524  0.5427922  0.4636353
C20 C 1.0  0.6143444  0.6394325  0.6897225
C20 C 1.0  0.5821421  0.6313903  0.6631936
C20 C 1.0  0.5711682  0.6701184  0.6717576
C20 C 1.0  0.6093729  0.6619342  0.6588495
C20 C 1.0  0.5959249  0.6619855  0.6978504
C20 C 1.0  0.5722197  0.6560074  0.6709702
C20 C 1.0  0.5977754  0.6676743  0.6646292
C20 C 1.0  0.5938796  0.6392479  0.6620354
C20 C 1.0  0.5985298  0.6712426  0.6988648
C20 C 1.0  0.5683758  0.6647785  0.6696280
C20 C 1.0  0.6052046  0.6667671  0.6585067
C20 C 1.0  0.5872063  0.6327151  0.6595260
C20 C 1.0  0.5927113  0.6467253  0.6967654
C20 C 1.0  0.5748002  0.6457956  0.6826343
C20 C 1.0  0.5951430  0.6711366  0.6797314
C20 C 1.0  0.6054513  0.6410269  0.6725196
C20 C 1.0  0.5977975  0.6446725  0.6949109
C20 C 1.0  0.5769147  0.6413302  0.6795980
C20 C 1.0  0.5893440  0.6711840  0.6797455
C20 C 1.0  0.6076465  0.6460873  0.6707303
C20 C 1.0  0.6023324  0.6481659  0.6939835
C20 C 1.0  0.5775143  0.6415815  0.6738448
C20 C 1.0  0.5862863  0.6701133  0.6749461
C20 C 1.0  0.6054368  0.6489210  0.6661902
C20 C 1.0  0.6016744  0.6538389  0.6949377
C20 C 1.0  0.5759594  0.6464611  0.6711236
C20 C 1.0  0.5891648  0.6689525  0.6700477
C20 C 1.0  0.6009035  0.6465876  0.6634269
C20 C 1.0  0.5966446  0.6560477  0.6967954
C20 C 1.0  0.5738315  0.6510044  0.6740141
C20 C 1.0  0.5949516  0.6688683  0.6698723
C20 C 1.0  0.5986001  0.6415430  0.6650920
C20 C 1.0  0.5922097  0.6524303  0.6976751
C20 C 1.0  0.5732919  0.6505984  0.6797735
C20 C 1.0  0.5978718  0.6699607  0.6747622
C20 C 1.0  0.6009250  0.6388264  0.6696575
C20 C 1.0  0.5880981  0.6428906  0.6977181
C20 C 1.0  0.5741147  0.6455578  0.6886644
C20 C 1.0  0.5983884  0.6722976  0.6847327
C20 C 1.0  0.6077663  0.6380012  0.6772503
C20 C 1.0  0.5793300  0.6400376  0.7006304
C20 C 1.0  0.5739885  0.6415740  0.6974744
C20 C 1.0  0.6000242  0.6749587  0.6938839
C20 C 1.0  0.6140091  0.6359815  0.6843532
C20 C 1.0  0.6076974  0.6460479  0.6920804
C20 C 1.0  0.5797086  0.6367768  0.6708463
C20 C 1.0  0.5802181  0.6702550  0.6751626
C20 C 1.0  0.6079102  0.6541881  0.6644498
H20 H 1.0  0.6171193  0.6429522  0.6890542
H20 H 1.0  0.6163553  0.6369530  0.6929126
H20 H 1.0  0.5832898  0.6282180  0.6662186
H20 H 1.0  0.5789653  0.6294631  0.6606323
H20 H 1.0  0.5699039  0.6708455  0.6760479
H20 H 1.0  0.5695252  0.6736306  0.6694477
H20 H 1.0  0.6126566  0.6630114  0.6617811
H20 H 1.0  0.6114538  0.6615328  0.6548652
H20 H 1.0  0.5916933  0.6632237  0.6987519
H20 H 1.0  0.5733489  0.6559896  0.6666145
H20 H 1.0  0.5950494  0.6663731  0.6612933
H20 H 1.0  0.5921407  0.6420079  0.6589358
H20 H 1.0  0.5942108  0.6719780  0.7000221
H20 H 1.0  0.6009382  0.6725782  0.7024404
H20 H 1.0  0.5694241  0.6641962  0.6652578
H20 H 1.0  0.5639011  0.6653637  0.6696843
H20 H 1.0  0.6020697  0.6658044  0.6553789
H20 H 1.0  0.6073442  0.6704137  0.6569276
H20 H 1.0  0.5859875  0.6356878  0.6563300
H20 H 1.0  0.5883709  0.6289865  0.6572659
H20 H 1.0  0.5982838  0.6402796  0.6941841
H20 H 1.0  0.5780840  0.6376026  0.6817885
H20 H 1.0  0.5872107  0.6720953  0.6835767
H20 H 1.0  0.6111509  0.6478073  0.6729262
H20 H 1.0  0.6051204  0.6566169  0.6942542
H20 H 1.0  0.5764098  0.6466773  0.6666728
H20 H 1.0  0.5868215  0.6681255  0.6663217
H20 H 1.0  0.5991797  0.6487586  0.6599091
H20 H 1.0  0.5882860  0.6540409  0.6991138
H20 H 1.0  0.5716451  0.6540985  0.6820306
H20 H 1.0  0.6023489  0.6699051  0.6746501
H20 H 1.0  0.5991623  0.6349210  0.6709616
H20 H 1.0  0.5888605  0.6386730  0.6963469
H20 H 1.0  0.5729492  0.6494651  0.6905681
H20 H 1.0  0.6028122  0.6715995  0.6842923
H20 H 1.0  0.6053589  0.6344244  0.6785390
H20 H 1.0  0.5806432  0.6358813  0.6993905
H20 H 1.0  0.5783645  0.6396921  0.7050256
H20 H 1.0  0.5725265  0.6456158  0.6989105
H20 H 1.0  0.5707326  0.6386751  0.6986432
H20 H 1.0  0.6044147  0.6744237  0.6928973
H20 H 1.0  0.5996288  0.6792780  0.6951309
H20 H 1.0  0.6114498  0.6323175  0.6851007
H20 H 1.0  0.6181163  0.6343625  0.6834154
H20 H 1.0  0.6106900  0.6492330  0.6910086
H20 H 1.0  0.5812549  0.6334754  0.6734848
H20 H 1.0  0.5785048  0.6706656  0.6793035
H20 H 1.0  0.6110401  0.6557988  0.6672534
N20 N 1.0  0.5835409  0.6443027  0.6999699
N20 N 1.0  0.5748010  0.6411705  0.6915134
N20 N 1.0  0.5962767  0.6739958  0.6892592
N20 N 1.0  0.6122307  0.6393798  0.6797003
N20 N 1.0  0.6088418  0.6409121  0.6916950
N20 N 1.0  0.5696930  0.6600818  0.6731729
N20 N 1.0  0.5771332  0.6699374  0.6708945
N20 N 1.0  0.6065652  0.6567291  0.6600262
N20 N 1.0  0.5998821  0.6654736  0.6977473
N20 N 1.0  0.5798226  0.6364168  0.6655840
N20 N 1.0  0.6029895  0.6681094  0.6639518
N20 N 1.0  0.5919210  0.6344220  0.6628753
C21 C 1.0  0.3317008  0.3287710  0.5356053
C21 C 1.0  0.3442638  0.2961776  0.5597982
C21 C 1.0  0.3091581  0.3033554  0.5800403
C21 C 1.0  0.3086737  0.2980982  0.5392315
C21 C 1.0  0.3138685  0.3336369  0.5595287
C21 C 1.0  0.3226914  0.3024400  0.5759340
C21 C 1.0  0.3057599  0.3015991  0.5526522
C21 C 1.0  0.3341591  0.2975725  0.5499594
C21 C 1.0  0.3043642  0.3353801  0.5591557
C21 C 1.0  0.3147973  0.3005803  0.5812006
C21 C 1.0  0.3047601  0.2970547  0.5441757
C21 C 1.0  0.3417156  0.2936241  0.5545219
C21 C 1.0  0.3293587  0.3315535  0.5592180
C21 C 1.0  0.3329231  0.3141253  0.5735328
C21 C 1.0  0.3038912  0.3159585  0.5587605
C21 C 1.0  0.3307931  0.3101888  0.5412138
C21 C 1.0  0.3302270  0.3306962  0.5535580
C21 C 1.0  0.3366667  0.3114592  0.5699963
C21 C 1.0  0.3050054  0.3148209  0.5643369
C21 C 1.0  0.3252897  0.3089987  0.5398262
C21 C 1.0  0.3258441  0.3307764  0.5497615
C21 C 1.0  0.3359241  0.3059480  0.5683843
C21 C 1.0  0.3063491  0.3094842  0.5661381
C21 C 1.0  0.3226638  0.3041823  0.5416788
C21 C 1.0  0.3204922  0.3317224  0.5517588
C21 C 1.0  0.3312863  0.3030949  0.5703804
C21 C 1.0  0.3065873  0.3052282  0.5622065
C21 C 1.0  0.3256703  0.3005156  0.5450175
C21 C 1.0  0.3194604  0.3325978  0.5573978
C21 C 1.0  0.3274596  0.3056175  0.5739186
C21 C 1.0  0.3055009  0.3062045  0.5566036
C21 C 1.0  0.3311718  0.3015629  0.5464887
C21 C 1.0  0.3239413  0.3324877  0.5610635
C21 C 1.0  0.3283419  0.3111427  0.5754418
C21 C 1.0  0.3041695  0.3116030  0.5549559
C21 C 1.0  0.3336619  0.3064300  0.5445548
C21 C 1.0  0.3340924  0.3314740  0.5630232
C21 C 1.0  0.3336878  0.3198910  0.5752825
C21 C 1.0  0.3024350  0.3215326  0.5568362
C21 C 1.0  0.3335982  0.3152082  0.5392561
C21 C 1.0  0.3388257  0.3325131  0.5713909
C21 C 1.0  0.3381850  0.3283977  0.5762392
C21 C 1.0  0.3001061  0.3308901  0.5575554
C21 C 1.0  0.3347897  0.3233575  0.5341893
C21 C 1.0  0.3267172  0.3299253  0.5438113
C21 C 1.0  0.3399860  0.3033263  0.5647074
C21 C 1.0  0.3074381  0.3084937  0.5720307
C21 C 1.0  0.3169059  0.3031006  0.5400768
H21 H 1.0  0.3276612  0.3287558  0.5335518
H21 H 1.0  0.3339318  0.3322341  0.5337619
H21 H 1.0  0.3473339  0.2992901  0.5586070
H21 H 1.0  0.3466153  0.2929885  0.5619586
H21 H 1.0  0.3089813  0.3073256  0.5822175
H21 H 1.0  0.3059017  0.3008536  0.5819132
H21 H 1.0  0.3071562  0.3016500  0.5368612
H21 H 1.0  0.3083890  0.2945982  0.5363969
H21 H 1.0  0.3135632  0.3337100  0.5640180
H21 H 1.0  0.3221977  0.2983966  0.5740223
H21 H 1.0  0.3073585  0.2977564  0.5543642
H21 H 1.0  0.3316055  0.2942591  0.5516176
H21 H 1.0  0.3045848  0.3356738  0.5636722
H21 H 1.0  0.3028112  0.3393954  0.5578011
H21 H 1.0  0.3148706  0.2964925  0.5792457
H21 H 1.0  0.3151237  0.2997607  0.5856266
H21 H 1.0  0.3061231  0.2933431  0.5463901
H21 H 1.0  0.3006638  0.2960241  0.5425859
H21 H 1.0  0.3388438  0.2903250  0.5557073
H21 H 1.0  0.3449799  0.2915481  0.5521976
H21 H 1.0  0.3343766  0.3299709  0.5520361
H21 H 1.0  0.3402206  0.3137445  0.5685102
H21 H 1.0  0.3047921  0.3181732  0.5672994
H21 H 1.0  0.3230513  0.3118897  0.5372391
H21 H 1.0  0.3170426  0.3318071  0.5489037
H21 H 1.0  0.3306932  0.2988292  0.5691508
H21 H 1.0  0.3076202  0.3010912  0.5635765
H21 H 1.0  0.3236621  0.2967807  0.5464590
H21 H 1.0  0.3232456  0.3331576  0.5654369
H21 H 1.0  0.3253973  0.3131143  0.5781805
H21 H 1.0  0.3033212  0.3123818  0.5506276
H21 H 1.0  0.3379178  0.3072596  0.5456769
H21 H 1.0  0.3379733  0.3301766  0.5611509
H21 H 1.0  0.3302258  0.3216221  0.5775775
H21 H 1.0  0.3022040  0.3219630  0.5523626
H21 H 1.0  0.3376608  0.3159028  0.5410625
H21 H 1.0  0.3425451  0.3314554  0.5690278
H21 H 1.0  0.3396445  0.3366186  0.5730772
H21 H 1.0  0.3346201  0.3296152  0.5787582
H21 H 1.0  0.3417467  0.3288231  0.5789786
H21 H 1.0  0.2996864  0.3307828  0.5530444
H21 H 1.0  0.2960443  0.3321413  0.5590734
H21 H 1.0  0.3389325  0.3234896  0.5360208
H21 H 1.0  0.3354898  0.3232146  0.5297330
H21 H 1.0  0.3229348  0.3295497  0.5414026
H21 H 1.0  0.3430772  0.3061361  0.5630335
H21 H 1.0  0.3076507  0.3122204  0.5745443
H21 H 1.0  0.3148892  0.3065098  0.5379411
N21 N 1.0  0.3337708  0.3328096  0.5681169
N21 N 1.0  0.3380264  0.3227089  0.5742468
N21 N 1.0  0.3014938  0.3255902  0.5600741
N21 N 1.0  0.3315182  0.3185304  0.5357248
N21 N 1.0  0.3314839  0.3296467  0.5415673
N21 N 1.0  0.3193579  0.3041977  0.5796265
N21 N 1.0  0.3080858  0.3036909  0.5741161
N21 N 1.0  0.3144009  0.2985628  0.5410606
N21 N 1.0  0.3096605  0.3344098  0.5564413
N21 N 1.0  0.3399703  0.2981842  0.5635265
N21 N 1.0  0.3042476  0.3019827  0.5476123
N21 N 1.0  0.3393237  0.2978853  0.5509892
C22 C 1.0  0.5065451  0.3555032  0.5061586
C22 C 1.0  0.5372219  0.3823994  0.4942850
C22 C 1.0  0.5350042  0.3622337  0.4584786
C22 C 1.0  0.5009447  0.3779756  0.4753715
C22 C 1.0  0.5167791  0.3404638  0.4820115
C22 C 1.0  0.5387666  0.3672842  0.4711746
C22 C 1.0  0.5103290  0.3704377  0.4678900
C22 C 1.0  0.5234551  0.3814197  0.4910650
C22 C 1.0  0.5112676  0.3367595  0.4749822
C22 C 1.0  0.5392620  0.3658093  0.4616304
C22 C 1.0  0.5031706  0.3767331  0.4695105
C22 C 1.0  0.5317217  0.3856203  0.4938081
C22 C 1.0  0.5249020  0.3460380  0.4941495
C22 C 1.0  0.5408083  0.3593297  0.4845744
C22 C 1.0  0.5128755  0.3549346  0.4682996
C22 C 1.0  0.5128900  0.3711850  0.4965982
C22 C 1.0  0.5206848  0.3485551  0.4972159
C22 C 1.0  0.5400977  0.3636282  0.4884016
C22 C 1.0  0.5182902  0.3547602  0.4662305
C22 C 1.0  0.5089591  0.3714125  0.4923409
C22 C 1.0  0.5151697  0.3484952  0.4954244
C22 C 1.0  0.5389696  0.3690484  0.4867070
C22 C 1.0  0.5211171  0.3595797  0.4647100
C22 C 1.0  0.5096821  0.3748238  0.4877186
C22 C 1.0  0.5139307  0.3458513  0.4904242
C22 C 1.0  0.5385337  0.3701237  0.4810247
C22 C 1.0  0.5184084  0.3646707  0.4653199
C22 C 1.0  0.5144916  0.3780485  0.4873999
C22 C 1.0  0.5180422  0.3432854  0.4872396
C22 C 1.0  0.5392182  0.3659402  0.4770808
C22 C 1.0  0.5130041  0.3650096  0.4673705
C22 C 1.0  0.5185080  0.3779318  0.4915690
C22 C 1.0  0.5235020  0.3434308  0.4891625
C22 C 1.0  0.5403433  0.3605625  0.4789360
C22 C 1.0  0.5103061  0.3600939  0.4688498
C22 C 1.0  0.5176393  0.3744638  0.4961349
C22 C 1.0  0.5306089  0.3461751  0.4962246
C22 C 1.0  0.5420353  0.3536395  0.4863079
C22 C 1.0  0.5098588  0.3499002  0.4698645
C22 C 1.0  0.5121498  0.3676528  0.5014840
C22 C 1.0  0.5400353  0.3440430  0.4965435
C22 C 1.0  0.5442487  0.3464495  0.4923832
C22 C 1.0  0.5081846  0.3404172  0.4707432
C22 C 1.0  0.5075872  0.3616553  0.5075433
C22 C 1.0  0.5107097  0.3510853  0.4986322
C22 C 1.0  0.5383030  0.3734157  0.4908751
C22 C 1.0  0.5267686  0.3591771  0.4625218
C22 C 1.0  0.5054243  0.3749491  0.4833890
H22 H 1.0  0.5026906  0.3551440  0.5038029
H22 H 1.0  0.5057746  0.3532657  0.5100016
H22 H 1.0  0.5374822  0.3805072  0.4983940
H22 H 1.0  0.5406396  0.3853430  0.4941390
H22 H 1.0  0.5362986  0.3578942  0.4586424
H22 H 1.0  0.5351516  0.3633291  0.4541026
H22 H 1.0  0.4977478  0.3749394  0.4764196
H22 H 1.0  0.4988002  0.3819456  0.4752934
H22 H 1.0  0.5203943  0.3391229  0.4796910
H22 H 1.0  0.5373513  0.3714678  0.4703133
H22 H 1.0  0.5130464  0.3739410  0.4671184
H22 H 1.0  0.5238828  0.3834928  0.4870940
H22 H 1.0  0.5151575  0.3353251  0.4731533
H22 H 1.0  0.5088560  0.3330094  0.4756820
H22 H 1.0  0.5381137  0.3701757  0.4612389
H22 H 1.0  0.5432568  0.3654654  0.4595589
H22 H 1.0  0.5061728  0.3799253  0.4683553
H22 H 1.0  0.4997916  0.3771872  0.4665533
H22 H 1.0  0.5315819  0.3877340  0.4898019
H22 H 1.0  0.5317141  0.3889321  0.4968738
H22 H 1.0  0.5216670  0.3505902  0.5010831
H22 H 1.0  0.5404572  0.3626998  0.4927685
H22 H 1.0  0.5202971  0.3507803  0.4657917
H22 H 1.0  0.5052748  0.3688880  0.4926793
H22 H 1.0  0.5096997  0.3457482  0.4889592
H22 H 1.0  0.5376662  0.3743100  0.4796896
H22 H 1.0  0.5205730  0.3684118  0.4641465
H22 H 1.0  0.5150711  0.3806989  0.4838362
H22 H 1.0  0.5267468  0.3414732  0.4867753
H22 H 1.0  0.5408802  0.3573105  0.4759039
H22 H 1.0  0.5061237  0.3603306  0.4704347
H22 H 1.0  0.5207307  0.3743596  0.4993741
H22 H 1.0  0.5312189  0.3487781  0.4998443
H22 H 1.0  0.5419531  0.3506130  0.4829787
H22 H 1.0  0.5059180  0.3506430  0.4719065
H22 H 1.0  0.5157316  0.3674475  0.5042005
H22 H 1.0  0.5401196  0.3465163  0.5003399
H22 H 1.0  0.5414245  0.3399360  0.4977970
H22 H 1.0  0.5443591  0.3438203  0.4886938
H22 H 1.0  0.5483837  0.3461317  0.4941642
H22 H 1.0  0.5041737  0.3416301  0.4724688
H22 H 1.0  0.5071860  0.3379109  0.4671253
H22 H 1.0  0.5112956  0.3619881  0.5101261
H22 H 1.0  0.5042154  0.3631429  0.5101487
H22 H 1.0  0.5067317  0.3512174  0.4965327
H22 H 1.0  0.5382017  0.3719410  0.4951257
H22 H 1.0  0.5285790  0.3550644  0.4627663
H22 H 1.0  0.5021787  0.3718694  0.4838711
N22 N 1.0  0.5345826  0.3434870  0.4940298
N22 N 1.0  0.5431273  0.3522713  0.4912851
N22 N 1.0  0.5116354  0.3450201  0.4689363
N22 N 1.0  0.5077044  0.3650140  0.5025366
N22 N 1.0  0.5113576  0.3530368  0.5034909
N22 N 1.0  0.5399269  0.3638879  0.4673074
N22 N 1.0  0.5294087  0.3632616  0.4604768
N22 N 1.0  0.5054472  0.3783600  0.4793641
N22 N 1.0  0.5118757  0.3396055  0.4802634
N22 N 1.0  0.5378791  0.3785411  0.4896978
N22 N 1.0  0.5052420  0.3710830  0.4691311
N22 N 1.0  0.5270051  0.3820316  0.4949191
C23 C 1.0  0.4957787  0.3205537  0.4081085
C23 C 1.0  0.4680287  0.2890718  0.4147632
C23 C 1.0  0.4633802  0.3068390  0.4515920
C23 C 1.0  0.4593834  0.3292234  0.4172966
C23 C 1.0  0.4941924  0.3220946  0.4382597
C23 C 1.0  0.4668275  0.2983262  0.4407987
C23 C 1.0  0.4614274  0.3247017  0.4305719
C23 C 1.0  0.4664940  0.3029555  0.4123676
C23 C 1.0  0.4929086  0.3301937  0.4433846
C23 C 1.0  0.4624614  0.3010807  0.4489755
C23 C 1.0  0.4570377  0.3292297  0.4232420
C23 C 1.0  0.4649599  0.2934696  0.4112855
C23 C 1.0  0.4970306  0.3096001  0.4293036
C23 C 1.0  0.4811745  0.2944581  0.4356805
C23 C 1.0  0.4743191  0.3261321  0.4394462
C23 C 1.0  0.4776828  0.3136125  0.4094993
C23 C 1.0  0.4966450  0.3119389  0.4240211
C23 C 1.0  0.4799031  0.2928931  0.4302433
C23 C 1.0  0.4734271  0.3218047  0.4432023
C23 C 1.0  0.4748826  0.3184425  0.4110669
C23 C 1.0  0.4954673  0.3175665  0.4232642
C23 C 1.0  0.4744814  0.2930737  0.4282196
C23 C 1.0  0.4687228  0.3184419  0.4428999
C23 C 1.0  0.4694387  0.3182945  0.4130337
C23 C 1.0  0.4946484  0.3208602  0.4279554
C23 C 1.0  0.4702745  0.2948957  0.4317715
C23 C 1.0  0.4648635  0.3194753  0.4386969
C23 C 1.0  0.4667941  0.3131491  0.4134368
C23 C 1.0  0.4950012  0.3186662  0.4333119
C23 C 1.0  0.4713837  0.2964906  0.4372259
C23 C 1.0  0.4656117  0.3237572  0.4348719
C23 C 1.0  0.4694558  0.3082387  0.4119104
C23 C 1.0  0.4961845  0.3130290  0.4339029
C23 C 1.0  0.4768646  0.2962543  0.4391048
C23 C 1.0  0.4703742  0.3270377  0.4353062
C23 C 1.0  0.4749079  0.3085519  0.4099595
C23 C 1.0  0.4983176  0.3036921  0.4298800
C23 C 1.0  0.4868410  0.2942428  0.4378561
C23 C 1.0  0.4792175  0.3297104  0.4397549
C23 C 1.0  0.4833780  0.3137283  0.4073908
C23 C 1.0  0.5005388  0.2954516  0.4344255
C23 C 1.0  0.4962931  0.2922040  0.4379297
C23 C 1.0  0.4873654  0.3333750  0.4434544
C23 C 1.0  0.4916338  0.3176352  0.4042157
C23 C 1.0  0.4950973  0.3200685  0.4177422
C23 C 1.0  0.4733548  0.2913493  0.4225057
C23 C 1.0  0.4679539  0.3139893  0.4469585
C23 C 1.0  0.4666684  0.3234727  0.4145830
H23 H 1.0  0.4945680  0.3248950  0.4085803
H23 H 1.0  0.4998138  0.3206823  0.4060910
H23 H 1.0  0.4719728  0.2880851  0.4127625
H23 H 1.0  0.4656678  0.2852275  0.4146442
H23 H 1.0  0.4670363  0.3066891  0.4542647
H23 H 1.0  0.4599393  0.3077300  0.4543736
H23 H 1.0  0.4623539  0.3326191  0.4168693
H23 H 1.0  0.4560492  0.3302236  0.4144246
H23 H 1.0  0.4940408  0.3197927  0.4421237
H23 H 1.0  0.4628861  0.2988342  0.4386880
H23 H 1.0  0.4582243  0.3215479  0.4303574
H23 H 1.0  0.4625062  0.3032220  0.4144355
H23 H 1.0  0.4931290  0.3275160  0.4470336
H23 H 1.0  0.4962798  0.3331493  0.4439025
H23 H 1.0  0.4586551  0.3011571  0.4465172
H23 H 1.0  0.4616594  0.2981044  0.4522719
H23 H 1.0  0.4538719  0.3260060  0.4235921
H23 H 1.0  0.4548315  0.3331077  0.4239226
H23 H 1.0  0.4609003  0.2942592  0.4131381
H23 H 1.0  0.4640662  0.2917318  0.4072176
H23 H 1.0  0.4972869  0.3093719  0.4204072
H23 H 1.0  0.4832196  0.2914959  0.4275771
H23 H 1.0  0.4764627  0.3210875  0.4464164
H23 H 1.0  0.4770074  0.3223697  0.4107157
H23 H 1.0  0.4937384  0.3252188  0.4274733
H23 H 1.0  0.4660718  0.2950395  0.4302297
H23 H 1.0  0.4612148  0.3168903  0.4384455
H23 H 1.0  0.4625813  0.3130095  0.4149509
H23 H 1.0  0.4964818  0.3112431  0.4379994
H23 H 1.0  0.4777466  0.2974796  0.4433212
H23 H 1.0  0.4709727  0.3303586  0.4323610
H23 H 1.0  0.4769859  0.3047670  0.4087694
H23 H 1.0  0.4983424  0.3013987  0.4260083
H23 H 1.0  0.4873465  0.2960700  0.4419372
H23 H 1.0  0.4796807  0.3325455  0.4362910
H23 H 1.0  0.4852485  0.3096728  0.4068391
H23 H 1.0  0.5007551  0.2936225  0.4302850
H23 H 1.0  0.5046465  0.2948316  0.4361895
H23 H 1.0  0.4962722  0.2938612  0.4421475
H23 H 1.0  0.4977260  0.2879456  0.4383584
H23 H 1.0  0.4872602  0.3362506  0.4399536
H23 H 1.0  0.4872505  0.3360014  0.4471227
H23 H 1.0  0.4929939  0.3133675  0.4035297
H23 H 1.0  0.4918409  0.3195914  0.4001537
H23 H 1.0  0.4936339  0.3243237  0.4177129
H23 H 1.0  0.4770314  0.2905485  0.4200372
H23 H 1.0  0.4714901  0.3132831  0.4496507
H23 H 1.0  0.4693418  0.3270927  0.4145871
N23 N 1.0  0.4993434  0.3013612  0.4345003
N23 N 1.0  0.4908946  0.2921000  0.4352459
N23 N 1.0  0.4826895  0.3295774  0.4437250
N23 N 1.0  0.4859884  0.3181727  0.4062654
N23 N 1.0  0.4963756  0.3175353  0.4132943
N23 N 1.0  0.4673587  0.2992622  0.4459638
N23 N 1.0  0.4635328  0.3111395  0.4473681
N23 N 1.0  0.4615514  0.3237918  0.4158273
N23 N 1.0  0.4937073  0.3273467  0.4381296
N23 N 1.0  0.4684974  0.2908015  0.4205207
N23 N 1.0  0.4614643  0.3288553  0.4273191
N23 N 1.0  0.4683657  0.2983852  0.4105128
C24 C 1.0  0.6078769  0.4743304  0.7064597
C24 C 1.0  0.5794318  0.4429262  0.7032809
C24 C 1.0  0.5791650  0.4449064  0.7443870
C24 C 1.0  0.5729753  0.4789436  0.7221067
C24 C 1.0  0.6092506  0.4639686  0.7348280
C24 C 1.0  0.5811601  0.4412705  0.7308351
C24 C 1.0  0.5760611  0.4695783  0.7322867
C24 C 1.0  0.5783334  0.4566506  0.7066409
C24 C 1.0  0.6088461  0.4694267  0.7428002
C24 C 1.0  0.5777296  0.4406355  0.7398541
C24 C 1.0  0.5712107  0.4766392  0.7278012
C24 C 1.0  0.5762563  0.4483527  0.7021310
C24 C 1.0  0.6106273  0.4559535  0.7214770
C24 C 1.0  0.5947542  0.4396225  0.7231225
C24 C 1.0  0.5897943  0.4673444  0.7395949
C24 C 1.0  0.5896886  0.4675108  0.7069625
C24 C 1.0  0.6098501  0.4601740  0.7175902
C24 C 1.0  0.5928970  0.4403161  0.7176727
C24 C 1.0  0.5890614  0.4618984  0.7414483
C24 C 1.0  0.5872821  0.4713606  0.7105704
C24 C 1.0  0.6088729  0.4656567  0.7192072
C24 C 1.0  0.5873215  0.4413073  0.7164668
C24 C 1.0  0.5841960  0.4589510  0.7403662
C24 C 1.0  0.5820500  0.4704893  0.7128923
C24 C 1.0  0.6086621  0.4668589  0.7248674
C24 C 1.0  0.5835636  0.4416216  0.7208730
C24 C 1.0  0.5800062  0.4615696  0.7373302
C24 C 1.0  0.5792157  0.4656125  0.7115450
C24 C 1.0  0.6094205  0.4627429  0.7288817
C24 C 1.0  0.5852626  0.4409498  0.7263673
C24 C 1.0  0.5805874  0.4670016  0.7354114
C24 C 1.0  0.5814844  0.4616734  0.7079584
C24 C 1.0  0.6103870  0.4573161  0.7271085
C24 C 1.0  0.5908806  0.4399634  0.7274128
C24 C 1.0  0.5855194  0.4698213  0.7365760
C24 C 1.0  0.5867341  0.4626906  0.7057143
C24 C 1.0  0.6116827  0.4502825  0.7195742
C24 C 1.0  0.6005861  0.4385382  0.7244280
C24 C 1.0  0.5948635  0.4704866  0.7407458
C24 C 1.0  0.5951556  0.4684064  0.7044716
C24 C 1.0  0.6139357  0.4409069  0.7203002
C24 C 1.0  0.6098951  0.4365742  0.7226988
C24 C 1.0  0.6034914  0.4723619  0.7446886
C24 C 1.0  0.6032461  0.4731924  0.7022038
C24 C 1.0  0.6080960  0.4701211  0.7151628
C24 C 1.0  0.5855744  0.4419616  0.7106865
C24 C 1.0  0.5836084  0.4532706  0.7424348
C24 C 1.0  0.5796881  0.4746666  0.7166154
H24 H 1.0  0.6069233  0.4781490  0.7087057
H24 H 1.0  0.6117026  0.4752125  0.7042337
H24 H 1.0  0.5831158  0.4427758  0.7006470
H24 H 1.0  0.5768913  0.4394492  0.7019307
H24 H 1.0  0.5830484  0.4437006  0.7463867
H24 H 1.0  0.5760513  0.4446602  0.7476452
H24 H 1.0  0.5760485  0.4822175  0.7227179
H24 H 1.0  0.5694331  0.4810080  0.7202204
H24 H 1.0  0.6093599  0.4603400  0.7374877
H24 H 1.0  0.5770636  0.4425880  0.7295193
H24 H 1.0  0.5727067  0.4667794  0.7312066
H24 H 1.0  0.5745782  0.4561121  0.7090614
H24 H 1.0  0.6092870  0.4655340  0.7450776
H24 H 1.0  0.6123873  0.4719235  0.7440633
H24 H 1.0  0.5737138  0.4416908  0.7380381
H24 H 1.0  0.5771060  0.4366123  0.7418015
H24 H 1.0  0.5679439  0.4735550  0.7272068
H24 H 1.0  0.5692652  0.4799560  0.7301643
H24 H 1.0  0.5724339  0.4483803  0.7045651
H24 H 1.0  0.5748972  0.4483495  0.6978274
H24 H 1.0  0.6100221  0.4592205  0.7132171
H24 H 1.0  0.5958742  0.4400521  0.7143369
H24 H 1.0  0.5923526  0.4599626  0.7437893
H24 H 1.0  0.5895470  0.4750992  0.7115475
H24 H 1.0  0.6079172  0.4710646  0.7262149
H24 H 1.0  0.5792445  0.4423830  0.7199644
H24 H 1.0  0.5762321  0.4593114  0.7364845
H24 H 1.0  0.5751647  0.4649182  0.7133249
H24 H 1.0  0.6109893  0.4540687  0.7301336
H24 H 1.0  0.5922180  0.4394370  0.7316545
H24 H 1.0  0.5859903  0.4740256  0.7351055
H24 H 1.0  0.5885078  0.4596595  0.7029346
H24 H 1.0  0.6112294  0.4496856  0.7151370
H24 H 1.0  0.6015646  0.4386210  0.7288195
H24 H 1.0  0.5951274  0.4744475  0.7386261
H24 H 1.0  0.5967711  0.4648780  0.7021933
H24 H 1.0  0.6136690  0.4408412  0.7157767
H24 H 1.0  0.6181591  0.4396210  0.7212375
H24 H 1.0  0.6103553  0.4364502  0.7272054
H24 H 1.0  0.6111595  0.4324783  0.7212857
H24 H 1.0  0.6031886  0.4763782  0.7426114
H24 H 1.0  0.6038515  0.4733455  0.7490785
H24 H 1.0  0.6043312  0.4695243  0.6997745
H24 H 1.0  0.6031566  0.4765798  0.6992227
H24 H 1.0  0.6068393  0.4740580  0.7169435
H24 H 1.0  0.5889566  0.4421669  0.7077249
H24 H 1.0  0.5873481  0.4515460  0.7442492
H24 H 1.0  0.5825177  0.4779801  0.7177401
N24 N 1.0  0.6130336  0.4463242  0.7227899
N24 N 1.0  0.6042662  0.4375615  0.7207756
N24 N 1.0  0.5986884  0.4687901  0.7439592
N24 N 1.0  0.5978538  0.4729208  0.7048892
N24 N 1.0  0.6088228  0.4695209  0.7099717
N24 N 1.0  0.5822256  0.4401090  0.7358703
N24 N 1.0  0.5791168  0.4505151  0.7421736
N24 N 1.0  0.5747339  0.4745056  0.7184225
N24 N 1.0  0.6090041  0.4688563  0.7367994
N24 N 1.0  0.5805292  0.4422639  0.7091732
N24 N 1.0  0.5759836  0.4746728  0.7309174
N24 N 1.0  0.5798013  0.4531579  0.7029697
C25 C 1.0  0.4473837  0.3806160  0.5028815
C25 C 1.0  0.4857320  0.3729217  0.4862791
C25 C 1.0  0.4884474  0.3451873  0.5165626
C25 C 1.0  0.4560009  0.3449112  0.4912572
C25 C 1.0  0.4597844  0.3662055  0.5263880
C25 C 1.0  0.4897428  0.3565733  0.5082242
C25 C 1.0  0.4649255  0.3432852  0.5021460
C25 C 1.0  0.4735476  0.3656841  0.4862109
C25 C 1.0  0.4556533  0.3590013  0.5313422
C25 C 1.0  0.4924307  0.3485017  0.5128215
C25 C 1.0  0.4593586  0.3406847  0.4946796
C25 C 1.0  0.4815268  0.3697979  0.4826172
C25 C 1.0  0.4654189  0.3784002  0.5183929
C25 C 1.0  0.4860697  0.3714941  0.5115221
C25 C 1.0  0.4633997  0.3486426  0.5168418
C25 C 1.0  0.4597118  0.3698991  0.4923582
C25 C 1.0  0.4612759  0.3790959  0.5144085
C25 C 1.0  0.4854204  0.3735707  0.5061466
C25 C 1.0  0.4689595  0.3486224  0.5184909
C25 C 1.0  0.4572612  0.3646787  0.4929671
C25 C 1.0  0.4566119  0.3756541  0.5142366
C25 C 1.0  0.4861530  0.3702155  0.5014852
C25 C 1.0  0.4731805  0.3469030  0.5149192
C25 C 1.0  0.4600201  0.3598291  0.4914192
C25 C 1.0  0.4561678  0.3714254  0.5181671
C25 C 1.0  0.4875497  0.3646449  0.5022927
C25 C 1.0  0.4717363  0.3451929  0.5095697
C25 C 1.0  0.4653719  0.3602828  0.4892321
C25 C 1.0  0.4602325  0.3706007  0.5222202
C25 C 1.0  0.4882344  0.3624234  0.5075957
C25 C 1.0  0.4662315  0.3451558  0.5077750
C25 C 1.0  0.4679531  0.3654224  0.4885617
C25 C 1.0  0.4648303  0.3741201  0.5222609
C25 C 1.0  0.4874660  0.3659115  0.5121640
C25 C 1.0  0.4621181  0.3469067  0.5114690
C25 C 1.0  0.4650599  0.3701874  0.4901595
C25 C 1.0  0.4702035  0.3821418  0.5184277
C25 C 1.0  0.4853528  0.3749895  0.5164372
C25 C 1.0  0.4589375  0.3503963  0.5205709
C25 C 1.0  0.4568359  0.3750133  0.4939293
C25 C 1.0  0.4783731  0.3861404  0.5217096
C25 C 1.0  0.4840113  0.3831400  0.5214643
C25 C 1.0  0.4548249  0.3531644  0.5288731
C25 C 1.0  0.4494810  0.3805732  0.4968440
C25 C 1.0  0.4522223  0.3763772  0.5101015
C25 C 1.0  0.4854691  0.3725967  0.4959397
C25 C 1.0  0.4789373  0.3469149  0.5168555
C25 C 1.0  0.4572598  0.3544618  0.4920986
H25 H 1.0  0.4443456  0.3772973  0.5034212
H25 H 1.0  0.4450784  0.3844316  0.5035851
H25 H 1.0  0.4843987  0.3772292  0.4867261
H25 H 1.0  0.4896726  0.3731428  0.4840906
H25 H 1.0  0.4885486  0.3469250  0.5207463
H25 H 1.0  0.4900381  0.3409869  0.5170070
H25 H 1.0  0.4519989  0.3456042  0.4932673
H25 H 1.0  0.4549949  0.3430662  0.4872635
H25 H 1.0  0.4634519  0.3656697  0.5289404
H25 H 1.0  0.4896801  0.3542061  0.5043980
H25 H 1.0  0.4685202  0.3425579  0.4995380
H25 H 1.0  0.4755283  0.3616823  0.4856518
H25 H 1.0  0.4594205  0.3590266  0.5338603
H25 H 1.0  0.4523025  0.3598316  0.5342494
H25 H 1.0  0.4925338  0.3465994  0.5087096
H25 H 1.0  0.4966276  0.3480515  0.5144187
H25 H 1.0  0.4632464  0.3397884  0.4925305
H25 H 1.0  0.4571248  0.3367634  0.4947303
H25 H 1.0  0.4829984  0.3655644  0.4819476
H25 H 1.0  0.4814975  0.3716835  0.4785171
H25 H 1.0  0.4616393  0.3823769  0.5113812
H25 H 1.0  0.4843449  0.3778871  0.5056248
H25 H 1.0  0.4699751  0.3499568  0.5226439
H25 H 1.0  0.4531227  0.3644308  0.4946619
H25 H 1.0  0.4526003  0.3687183  0.5181183
H25 H 1.0  0.4881261  0.3620310  0.4987017
H25 H 1.0  0.4749834  0.3438544  0.5067906
H25 H 1.0  0.4675246  0.3565459  0.4880230
H25 H 1.0  0.4680204  0.3735652  0.5253552
H25 H 1.0  0.4879935  0.3642166  0.5162758
H25 H 1.0  0.4578523  0.3468830  0.5101045
H25 H 1.0  0.4670350  0.3741745  0.4896469
H25 H 1.0  0.4704261  0.3849234  0.5148974
H25 H 1.0  0.4854395  0.3727595  0.5203447
H25 H 1.0  0.4548963  0.3507313  0.5186197
H25 H 1.0  0.4593844  0.3787181  0.4937562
H25 H 1.0  0.4780266  0.3889413  0.5181640
H25 H 1.0  0.4783240  0.3888332  0.5253311
H25 H 1.0  0.4844720  0.3805425  0.5251490
H25 H 1.0  0.4873010  0.3862132  0.5217869
H25 H 1.0  0.4509189  0.3530645  0.5265776
H25 H 1.0  0.4542636  0.3502291  0.5322549
H25 H 1.0  0.4523151  0.3840556  0.4962322
H25 H 1.0  0.4459987  0.3814084  0.4940971
H25 H 1.0  0.4491198  0.3731179  0.5100804
H25 H 1.0  0.4838627  0.3768003  0.4958972
H25 H 1.0  0.4795523  0.3488372  0.5208778
H25 H 1.0  0.4533552  0.3546383  0.4943287
N25 N 1.0  0.4738418  0.3821988  0.5222478
N25 N 1.0  0.4846865  0.3802193  0.5162326
N25 N 1.0  0.4596515  0.3514516  0.5256905
N25 N 1.0  0.4517672  0.3751883  0.4953821
N25 N 1.0  0.4519853  0.3804657  0.5067754
N25 N 1.0  0.4910419  0.3543696  0.5128386
N25 N 1.0  0.4829470  0.3448551  0.5141144
N25 N 1.0  0.4592050  0.3499193  0.4902501
N25 N 1.0  0.4554831  0.3632198  0.5270369
N25 N 1.0  0.4866451  0.3700227  0.4914870
N25 N 1.0  0.4600103  0.3425401  0.5003796
N25 N 1.0  0.4759578  0.3701888  0.4848959
C26 C 1.0  0.4729627  0.5750828  0.4263522
C26 C 1.0  0.4830730  0.5339238  0.4293812
C26 C 1.0  0.4554959  0.5294273  0.3991659
C26 C 1.0  0.4861158  0.5566285  0.3951967
C26 C 1.0  0.4490546  0.5633889  0.4120114
C26 C 1.0  0.4623758  0.5295870  0.4115551
C26 C 1.0  0.4740036  0.5493477  0.3941269
C26 C 1.0  0.4859919  0.5439041  0.4197518
C26 C 1.0  0.4456094  0.5664168  0.4034983
C26 C 1.0  0.4581399  0.5258115  0.4037247
C26 C 1.0  0.4825544  0.5529352  0.3913854
C26 C 1.0  0.4877022  0.5366638  0.4259292
C26 C 1.0  0.4547465  0.5596269  0.4260767
C26 C 1.0  0.4584199  0.5371292  0.4247637
C26 C 1.0  0.4593859  0.5543234  0.3970533
C26 C 1.0  0.4820567  0.5591168  0.4200305
C26 C 1.0  0.4593263  0.5631568  0.4263758
C26 C 1.0  0.4636088  0.5374180  0.4273370
C26 C 1.0  0.4567772  0.5492351  0.3980204
C26 C 1.0  0.4823829  0.5603333  0.4143699
C26 C 1.0  0.4606487  0.5667968  0.4220594
C26 C 1.0  0.4683544  0.5352114  0.4248605
C26 C 1.0  0.4596794  0.5442323  0.3977384
C26 C 1.0  0.4838548  0.5563069  0.4104779
C26 C 1.0  0.4572703  0.5668296  0.4173569
C26 C 1.0  0.4678299  0.5326834  0.4196674
C26 C 1.0  0.4653362  0.5443966  0.3964727
C26 C 1.0  0.4849969  0.5509422  0.4123613
C26 C 1.0  0.4526492  0.5633550  0.4169071
C26 C 1.0  0.4627191  0.5323154  0.4169710
C26 C 1.0  0.4680830  0.5493964  0.3954812
C26 C 1.0  0.4847150  0.5495719  0.4179801
C26 C 1.0  0.4514600  0.5597767  0.4213014
C26 C 1.0  0.4580588  0.5345734  0.4195805
C26 C 1.0  0.4650387  0.5543221  0.3958010
C26 C 1.0  0.4832262  0.5537149  0.4217548
C26 C 1.0  0.4535091  0.5559207  0.4307272
C26 C 1.0  0.4534100  0.5393926  0.4273459
C26 C 1.0  0.4563694  0.5595900  0.3972957
C26 C 1.0  0.4805586  0.5633213  0.4241503
C26 C 1.0  0.4484614  0.5495235  0.4359330
C26 C 1.0  0.4479706  0.5433683  0.4342821
C26 C 1.0  0.4487172  0.5654600  0.3979956
C26 C 1.0  0.4785049  0.5721353  0.4275560
C26 C 1.0  0.4654176  0.5705468  0.4223515
C26 C 1.0  0.4736879  0.5355790  0.4277433
C26 C 1.0  0.4567512  0.5390064  0.3987415
C26 C 1.0  0.4841810  0.5577969  0.4045988
H26 H 1.0  0.4732855  0.5773002  0.4224134
H26 H 1.0  0.4723325  0.5783012  0.4294527
H26 H 1.0  0.4824746  0.5362857  0.4332015
H26 H 1.0  0.4844908  0.5298586  0.4307345
H26 H 1.0  0.4512189  0.5303799  0.4003205
H26 H 1.0  0.4551653  0.5269800  0.3953880
H26 H 1.0  0.4847991  0.5609404  0.3947378
H26 H 1.0  0.4903787  0.5565482  0.3937176
H26 H 1.0  0.4459478  0.5601337  0.4119518
H26 H 1.0  0.4663542  0.5285041  0.4097529
H26 H 1.0  0.4759820  0.5453270  0.3945428
H26 H 1.0  0.4865559  0.5409756  0.4163820
H26 H 1.0  0.4424662  0.5631927  0.4040076
H26 H 1.0  0.4432847  0.5702734  0.4031955
H26 H 1.0  0.4623253  0.5246351  0.4024457
H26 H 1.0  0.4558660  0.5219220  0.4039877
H26 H 1.0  0.4840465  0.5486637  0.3916411
H26 H 1.0  0.4832681  0.5541640  0.3871017
H26 H 1.0  0.4884870  0.5341524  0.4222396
H26 H 1.0  0.4915486  0.5365079  0.4282847
H26 H 1.0  0.4619223  0.5631167  0.4300256
H26 H 1.0  0.4639123  0.5393862  0.4313488
H26 H 1.0  0.4524040  0.5492104  0.3989867
H26 H 1.0  0.4814867  0.5645065  0.4130125
H26 H 1.0  0.4582076  0.5696091  0.4139724
H26 H 1.0  0.4714864  0.5309650  0.4177339
H26 H 1.0  0.4676011  0.5405396  0.3962446
H26 H 1.0  0.4861423  0.5478115  0.4093702
H26 H 1.0  0.4479097  0.5570582  0.4210490
H26 H 1.0  0.4540940  0.5342979  0.4175158
H26 H 1.0  0.4671411  0.5582019  0.3950340
H26 H 1.0  0.4830051  0.5526792  0.4261067
H26 H 1.0  0.4566693  0.5558212  0.4339294
H26 H 1.0  0.4497738  0.5393829  0.4246949
H26 H 1.0  0.4589730  0.5632487  0.3970014
H26 H 1.0  0.4799284  0.5617208  0.4283086
H26 H 1.0  0.4517367  0.5499723  0.4390326
H26 H 1.0  0.4446734  0.5507590  0.4380528
H26 H 1.0  0.4445198  0.5428790  0.4313857
H26 H 1.0  0.4467808  0.5409837  0.4379248
H26 H 1.0  0.4516741  0.5688338  0.3973548
H26 H 1.0  0.4457774  0.5658257  0.3945910
H26 H 1.0  0.4782739  0.5701411  0.4316185
H26 H 1.0  0.4817414  0.5752534  0.4279709
H26 H 1.0  0.4662959  0.5727542  0.4185297
H26 H 1.0  0.4736274  0.5381036  0.4314682
H26 H 1.0  0.4525232  0.5394845  0.4002069
H26 H 1.0  0.4826792  0.5619275  0.4036325
N26 N 1.0  0.4491109  0.5530272  0.4310687
N26 N 1.0  0.4532448  0.5412317  0.4322883
N26 N 1.0  0.4511293  0.5599371  0.3978000
N26 N 1.0  0.4800267  0.5684497  0.4230325
N26 N 1.0  0.4683389  0.5712272  0.4266918
N26 N 1.0  0.4578278  0.5285281  0.4090991
N26 N 1.0  0.4589093  0.5342534  0.3979755
N26 N 1.0  0.4860645  0.5545778  0.4008672
N26 N 1.0  0.4494658  0.5669138  0.4081072
N26 N 1.0  0.4780773  0.5331626  0.4260912
N26 N 1.0  0.4766827  0.5536193  0.3925742
N26 N 1.0  0.4864308  0.5424498  0.4248039
C27 C 1.0  0.6595058  0.5091123  0.4582988
C27 C 1.0  0.6645609  0.4884623  0.4950884
C27 C 1.0  0.6249706  0.4980838  0.5008932
C27 C 1.0  0.6366798  0.4791260  0.4662996
C27 C 1.0  0.6353309  0.5198170  0.4729609
C27 C 1.0  0.6391194  0.4973695  0.5012801
C27 C 1.0  0.6298812  0.4866611  0.4761920
C27 C 1.0  0.6578274  0.4852315  0.4830438
C27 C 1.0  0.6263540  0.5202272  0.4693895
C27 C 1.0  0.6300312  0.4965396  0.5044783
C27 C 1.0  0.6314816  0.4794018  0.4700080
C27 C 1.0  0.6637162  0.4839800  0.4906110
C27 C 1.0  0.6502289  0.5195398  0.4776892
C27 C 1.0  0.6495116  0.5086102  0.4977240
C27 C 1.0  0.6261701  0.5019306  0.4759298
C27 C 1.0  0.6571157  0.4936083  0.4697657
C27 C 1.0  0.6527470  0.5168980  0.4731944
C27 C 1.0  0.6541577  0.5053394  0.4965645
C27 C 1.0  0.6255851  0.5029105  0.4816156
C27 C 1.0  0.6522830  0.4913932  0.4674490
C27 C 1.0  0.6496904  0.5151688  0.4685796
C27 C 1.0  0.6539706  0.4995633  0.4969170
C27 C 1.0  0.6263738  0.4987067  0.4855189
C27 C 1.0  0.6492624  0.4872380  0.4701204
C27 C 1.0  0.6439795  0.5161239  0.4685481
C27 C 1.0  0.6489712  0.4970577  0.4984541
C27 C 1.0  0.6278029  0.4934171  0.4836200
C27 C 1.0  0.6511689  0.4853089  0.4752463
C27 C 1.0  0.6413113  0.5187568  0.4729729
C27 C 1.0  0.6442464  0.5001858  0.4996443
C27 C 1.0  0.6284237  0.4922808  0.4779765
C27 C 1.0  0.6559760  0.4874193  0.4776886
C27 C 1.0  0.6445007  0.5204243  0.4775089
C27 C 1.0  0.6445932  0.5059605  0.4992459
C27 C 1.0  0.6276005  0.4965964  0.4741910
C27 C 1.0  0.6588907  0.4915783  0.4748891
C27 C 1.0  0.6536179  0.5213127  0.4824078
C27 C 1.0  0.6496769  0.5146734  0.4974082
C27 C 1.0  0.6253087  0.5063006  0.4718000
C27 C 1.0  0.6603370  0.4979371  0.4669765
C27 C 1.0  0.6556416  0.5256937  0.4907872
C27 C 1.0  0.6536204  0.5234469  0.4964192
C27 C 1.0  0.6227990  0.5150050  0.4684182
C27 C 1.0  0.6629178  0.5039327  0.4598424
C27 C 1.0  0.6522993  0.5124338  0.4638252
C27 C 1.0  0.6589620  0.4963221  0.4957036
C27 C 1.0  0.6256696  0.4999295  0.4914265
C27 C 1.0  0.6442496  0.4850213  0.4675036
H27 H 1.0  0.6562595  0.5079316  0.4553658
H27 H 1.0  0.6621570  0.5119637  0.4560165
H27 H 1.0  0.6678221  0.4913066  0.4937444
H27 H 1.0  0.6661885  0.4864993  0.4988119
H27 H 1.0  0.6241238  0.5025120  0.5013491
H27 H 1.0  0.6213241  0.4960214  0.5025727
H27 H 1.0  0.6359081  0.4814506  0.4624867
H27 H 1.0  0.6372777  0.4748578  0.4649612
H27 H 1.0  0.6337044  0.5213905  0.4768508
H27 H 1.0  0.6392475  0.4928873  0.5009031
H27 H 1.0  0.6309283  0.4838488  0.4795457
H27 H 1.0  0.6549219  0.4824191  0.4850185
H27 H 1.0  0.6252197  0.5220758  0.4733681
H27 H 1.0  0.6252429  0.5233283  0.4663044
H27 H 1.0  0.6307139  0.4920662  0.5042346
H27 H 1.0  0.6290335  0.4973313  0.5088079
H27 H 1.0  0.6321534  0.4768570  0.4736972
H27 H 1.0  0.6280511  0.4774269  0.4678397
H27 H 1.0  0.6606475  0.4809824  0.4920717
H27 H 1.0  0.6675398  0.4816204  0.4901866
H27 H 1.0  0.6571669  0.5161742  0.4732396
H27 H 1.0  0.6579749  0.5073666  0.4953895
H27 H 1.0  0.6244749  0.5070279  0.4829846
H27 H 1.0  0.6508926  0.4929449  0.4634842
H27 H 1.0  0.6415340  0.5148288  0.4650266
H27 H 1.0  0.6488035  0.4925910  0.4987381
H27 H 1.0  0.6284139  0.4901484  0.4866201
H27 H 1.0  0.6488519  0.4820916  0.4773299
H27 H 1.0  0.6425312  0.5224697  0.4809725
H27 H 1.0  0.6409525  0.5084014  0.5001650
H27 H 1.0  0.6280713  0.4957404  0.4698200
H27 H 1.0  0.6626141  0.4932235  0.4767572
H27 H 1.0  0.6578898  0.5199046  0.4822739
H27 H 1.0  0.6456759  0.5166788  0.4978769
H27 H 1.0  0.6264147  0.5051406  0.4675950
H27 H 1.0  0.6636735  0.4996691  0.4694500
H27 H 1.0  0.6599034  0.5243222  0.4900850
H27 H 1.0  0.6558903  0.5301934  0.4910300
H27 H 1.0  0.6494586  0.5250385  0.4972451
H27 H 1.0  0.6562034  0.5251908  0.4996839
H27 H 1.0  0.6237401  0.5133093  0.4643224
H27 H 1.0  0.6184600  0.5162278  0.4682034
H27 H 1.0  0.6663277  0.5051580  0.4625636
H27 H 1.0  0.6649120  0.5023507  0.4561155
H27 H 1.0  0.6494070  0.5108246  0.4607766
H27 H 1.0  0.6623892  0.4987210  0.4940448
H27 H 1.0  0.6250965  0.5042907  0.4923770
H27 H 1.0  0.6429326  0.4872364  0.4638145
N27 N 1.0  0.6517863  0.5242687  0.4863753
N27 N 1.0  0.6541053  0.5174415  0.4966573
N27 N 1.0  0.6234161  0.5110867  0.4729596
N27 N 1.0  0.6593752  0.4995850  0.4620579
N27 N 1.0  0.6575196  0.5119494  0.4632349
N27 N 1.0  0.6348254  0.4998937  0.5030196
N27 N 1.0  0.6257052  0.4962414  0.4951989
N27 N 1.0  0.6416006  0.4808417  0.4693334
N27 N 1.0  0.6322251  0.5189971  0.4687755
N27 N 1.0  0.6593378  0.4911212  0.4965063
N27 N 1.0  0.6299325  0.4851166  0.4711476
N27 N 1.0  0.6624497  0.4864672  0.4852660
C28 C 1.0  0.7355940  0.4896537  0.5806452
C28 C 1.0  0.7651849  0.5179498  0.5920102
C28 C 1.0  0.7668758  0.4957361  0.6266132
C28 C 1.0  0.7708235  0.4772340  0.5900711
C28 C 1.0  0.7356933  0.4845160  0.6104377
C28 C 1.0  0.7645382  0.5056788  0.6167883
C28 C 1.0  0.7685052  0.4803306  0.6037055
C28 C 1.0  0.7658339  0.5043606  0.5880400
C28 C 1.0  0.7361624  0.4758039  0.6146078
C28 C 1.0  0.7683205  0.5016719  0.6247350
C28 C 1.0  0.7728900  0.4763609  0.5960559
C28 C 1.0  0.7680876  0.5137635  0.5881499
C28 C 1.0  0.7341627  0.4981429  0.6029313
C28 C 1.0  0.7507508  0.5111940  0.6116415
C28 C 1.0  0.7551539  0.4788676  0.6118665
C28 C 1.0  0.7540564  0.4949899  0.5835159
C28 C 1.0  0.7346207  0.4964090  0.5974261
C28 C 1.0  0.7523766  0.5132767  0.6064793
C28 C 1.0  0.7561802  0.4826506  0.6161406
C28 C 1.0  0.7564312  0.4898118  0.5846005
C28 C 1.0  0.7354276  0.4908337  0.5960497
C28 C 1.0  0.7578581  0.5129196  0.6046493
C28 C 1.0  0.7611210  0.4856579  0.6164132
C28 C 1.0  0.7617767  0.4893164  0.5867699
C28 C 1.0  0.7357955  0.4869662  0.6003433
C28 C 1.0  0.7617586  0.5103838  0.6081119
C28 C 1.0  0.7650841  0.4848275  0.6122620
C28 C 1.0  0.7647601  0.4941643  0.5878785
C28 C 1.0  0.7353567  0.4885458  0.6059059
C28 C 1.0  0.7602916  0.5082572  0.6132937
C28 C 1.0  0.7642075  0.4810866  0.6079303
C28 C 1.0  0.7625272  0.4994066  0.5868495
C28 C 1.0  0.7345524  0.4941503  0.6071187
C28 C 1.0  0.7547616  0.5086908  0.6149844
C28 C 1.0  0.7592086  0.4781499  0.6077962
C28 C 1.0  0.7571610  0.4997372  0.5846760
C28 C 1.0  0.7332750  0.5040252  0.6041579
C28 C 1.0  0.7450209  0.5115867  0.6136174
C28 C 1.0  0.7500040  0.4756608  0.6115674
C28 C 1.0  0.7484692  0.4955527  0.5812004
C28 C 1.0  0.7314421  0.5118291  0.6095657
C28 C 1.0  0.7357446  0.5143165  0.6135848
C28 C 1.0  0.7414560  0.4722234  0.6145029
C28 C 1.0  0.7401090  0.4926793  0.5772819
C28 C 1.0  0.7358693  0.4889670  0.5902868
C28 C 1.0  0.7593634  0.5152032  0.5992261
C28 C 1.0  0.7620198  0.4895393  0.6209977
C28 C 1.0  0.7640977  0.4837978  0.5877938
H28 H 1.0  0.7364696  0.4852075  0.5806420
H28 H 1.0  0.7316559  0.4900670  0.5784796
H28 H 1.0  0.7614162  0.5194589  0.5899972
H28 H 1.0  0.7678167  0.5215912  0.5924359
H28 H 1.0  0.7631218  0.4958534  0.6291485
H28 H 1.0  0.7701144  0.4942698  0.6293940
H28 H 1.0  0.7676412  0.4741465  0.5891343
H28 H 1.0  0.7742052  0.4763222  0.5872251
H28 H 1.0  0.7358326  0.4863368  0.6145508
H28 H 1.0  0.7685254  0.5051202  0.6147787
H28 H 1.0  0.7719312  0.4832352  0.6039853
H28 H 1.0  0.7696945  0.5035537  0.5902069
H28 H 1.0  0.7359675  0.4780501  0.6185385
H28 H 1.0  0.7325691  0.4730733  0.6146464
H28 H 1.0  0.7722196  0.5015912  0.6224268
H28 H 1.0  0.7691818  0.5041768  0.6283890
H28 H 1.0  0.7762582  0.4792721  0.5969028
H28 H 1.0  0.7747811  0.4722736  0.5963516
H28 H 1.0  0.7719922  0.5124582  0.5900437
H28 H 1.0  0.7692870  0.5158876  0.5843529
H28 H 1.0  0.7343283  0.4994185  0.5941217
H28 H 1.0  0.7492927  0.5152216  0.6038777
H28 H 1.0  0.7530603  0.4832198  0.6193032
H28 H 1.0  0.7540502  0.4861248  0.5837071
H28 H 1.0  0.7364138  0.4826362  0.5993805
H28 H 1.0  0.7660061  0.5101000  0.6067197
H28 H 1.0  0.7689153  0.4871390  0.6124540
H28 H 1.0  0.7688989  0.4938066  0.5895525
H28 H 1.0  0.7341970  0.4954673  0.6113846
H28 H 1.0  0.7536037  0.5070562  0.6189900
H28 H 1.0  0.7585096  0.4752476  0.6044572
H28 H 1.0  0.7554142  0.5037815  0.5838684
H28 H 1.0  0.7335898  0.5067466  0.6005879
H28 H 1.0  0.7442015  0.5093430  0.6174310
H28 H 1.0  0.7494981  0.4732894  0.6077764
H28 H 1.0  0.7469195  0.4997753  0.5810660
H28 H 1.0  0.7315453  0.5141364  0.6056667
H28 H 1.0  0.7273130  0.5125514  0.6112385
H28 H 1.0  0.7354555  0.5121854  0.6175737
H28 H 1.0  0.7346007  0.5185933  0.6144635
H28 H 1.0  0.7415151  0.4697727  0.6106915
H28 H 1.0  0.7412164  0.4691888  0.6178349
H28 H 1.0  0.7390891  0.4970888  0.5770583
H28 H 1.0  0.7399481  0.4912280  0.5730113
H28 H 1.0  0.7370256  0.4846448  0.5898060
H28 H 1.0  0.7558692  0.5165619  0.5967366
H28 H 1.0  0.7584240  0.4901960  0.6236228
H28 H 1.0  0.7611758  0.4804157  0.5872693
N28 N 1.0  0.7322088  0.5058768  0.6089817
N28 N 1.0  0.7412532  0.5143195  0.6111329
N28 N 1.0  0.7463734  0.4755972  0.6153947
N28 N 1.0  0.7456027  0.4914800  0.5794595
N28 N 1.0  0.7349783  0.4920880  0.5861274
N28 N 1.0  0.7637073  0.5041943  0.6217826
N28 N 1.0  0.7666095  0.4919777  0.6219054
N28 N 1.0  0.7691172  0.4829484  0.5891788
N28 N 1.0  0.7358084  0.4792927  0.6097023
N28 N 1.0  0.7643327  0.5156059  0.5975003
N28 N 1.0  0.7683205  0.4765965  0.5999830
N28 N 1.0  0.7643790  0.5092440  0.5866737
C29 C 1.0  0.3506388  0.6244393  0.6268211
C29 C 1.0  0.3141930  0.6237324  0.6049888
C29 C 1.0  0.3231907  0.5839180  0.5997431
C29 C 1.0  0.3227710  0.6001075  0.6375710
C29 C 1.0  0.3548393  0.5986226  0.6116602
C29 C 1.0  0.3211214  0.5978466  0.5981429
C29 C 1.0  0.3250284  0.5921064  0.6260930
C29 C 1.0  0.3179271  0.6187406  0.6177163
C29 C 1.0  0.3577528  0.5902635  0.6155519
C29 C 1.0  0.3196375  0.5883780  0.5968567
C29 C 1.0  0.3216465  0.5944360  0.6348472
C29 C 1.0  0.3125925  0.6234524  0.6111705
C29 C 1.0  0.3509437  0.6126759  0.6060289
C29 C 1.0  0.3316788  0.6088639  0.5943802
C29 C 1.0  0.3387078  0.5887760  0.6191087
C29 C 1.0  0.3317819  0.6201151  0.6250062
C29 C 1.0  0.3506458  0.6157620  0.6109187
C29 C 1.0  0.3290042  0.6135627  0.5964774
C29 C 1.0  0.3368083  0.5873979  0.6138055
C29 C 1.0  0.3314355  0.6156233  0.6286575
C29 C 1.0  0.3516937  0.6133681  0.6160957
C29 C 1.0  0.3238465  0.6132120  0.5990847
C29 C 1.0  0.3311763  0.5875327  0.6124667
C29 C 1.0  0.3267916  0.6121675  0.6287895
C29 C 1.0  0.3530448  0.6077414  0.6163011
C29 C 1.0  0.3213657  0.6079946  0.5995926
C29 C 1.0  0.3274046  0.5891148  0.6165776
C29 C 1.0  0.3224273  0.6132772  0.6251354
C29 C 1.0  0.3533829  0.6045167  0.6114931
C29 C 1.0  0.3239086  0.6032107  0.5975496
C29 C 1.0  0.3291448  0.5905191  0.6219185
C29 C 1.0  0.3226235  0.6177235  0.6214316
C29 C 1.0  0.3523086  0.6070521  0.6063994
C29 C 1.0  0.3290734  0.6037260  0.5949640
C29 C 1.0  0.3348186  0.5903356  0.6231043
C29 C 1.0  0.3273432  0.6210931  0.6214198
C29 C 1.0  0.3498530  0.6153847  0.6007029
C29 C 1.0  0.3370689  0.6091935  0.5916003
C29 C 1.0  0.3446017  0.5886053  0.6205671
C29 C 1.0  0.3366163  0.6237899  0.6248656
C29 C 1.0  0.3493390  0.6162674  0.5910873
C29 C 1.0  0.3448003  0.6134120  0.5876088
C29 C 1.0  0.3540267  0.5867823  0.6194054
C29 C 1.0  0.3450904  0.6274898  0.6276943
C29 C 1.0  0.3514348  0.6165795  0.6212445
C29 C 1.0  0.3211934  0.6182606  0.6011736
C29 C 1.0  0.3293884  0.5860095  0.6068655
C29 C 1.0  0.3266077  0.6075407  0.6327199
H29 H 1.0  0.3513502  0.6216263  0.6303020
H29 H 1.0  0.3539953  0.6274477  0.6270496
H29 H 1.0  0.3170268  0.6272091  0.6043455
H29 H 1.0  0.3105148  0.6247675  0.6025875
H29 H 1.0  0.3268754  0.5831026  0.5972347
H29 H 1.0  0.3209029  0.5800274  0.5997518
H29 H 1.0  0.3267299  0.5999392  0.6397699
H29 H 1.0  0.3196816  0.6008069  0.6407855
H29 H 1.0  0.3544309  0.5964845  0.6077214
H29 H 1.0  0.3174152  0.5979386  0.6006930
H29 H 1.0  0.3208488  0.5926035  0.6245005
H29 H 1.0  0.3147787  0.6155257  0.6177615
H29 H 1.0  0.3574950  0.5886051  0.6113427
H29 H 1.0  0.3620559  0.5896701  0.6167768
H29 H 1.0  0.3158238  0.5889996  0.5992245
H29 H 1.0  0.3182796  0.5867831  0.5928592
H29 H 1.0  0.3175667  0.5945188  0.6328760
H29 H 1.0  0.3213101  0.5913149  0.6380900
H29 H 1.0  0.3095513  0.6201463  0.6117682
H29 H 1.0  0.3104181  0.6272495  0.6122754
H29 H 1.0  0.3496032  0.6201141  0.6107341
H29 H 1.0  0.3309979  0.6175488  0.5960336
H29 H 1.0  0.3397977  0.5861842  0.6106990
H29 H 1.0  0.3348553  0.6148494  0.6314445
H29 H 1.0  0.3538756  0.6058032  0.6202523
H29 H 1.0  0.3173737  0.6076990  0.6016018
H29 H 1.0  0.3230429  0.5892223  0.6155669
H29 H 1.0  0.3188222  0.6106209  0.6252220
H29 H 1.0  0.3525491  0.6046455  0.6026299
H29 H 1.0  0.3310583  0.6000401  0.5933727
H29 H 1.0  0.3361882  0.5914138  0.6272300
H29 H 1.0  0.3275159  0.6245406  0.6185660
H29 H 1.0  0.3483194  0.6196026  0.6010312
H29 H 1.0  0.3389306  0.6052074  0.5906548
H29 H 1.0  0.3455698  0.5902820  0.6246295
H29 H 1.0  0.3366005  0.6267692  0.6214931
H29 H 1.0  0.3481179  0.6205577  0.5918862
H29 H 1.0  0.3530931  0.6165680  0.5886001
H29 H 1.0  0.3461423  0.6092071  0.5865822
H29 H 1.0  0.3444723  0.6155321  0.5836378
H29 H 1.0  0.3544918  0.5882695  0.6236608
H29 H 1.0  0.3555776  0.5825446  0.6194767
H29 H 1.0  0.3445074  0.6304959  0.6243541
H29 H 1.0  0.3453785  0.6299680  0.6314553
H29 H 1.0  0.3518006  0.6141249  0.6249982
H29 H 1.0  0.3237819  0.6219380  0.6010041
H29 H 1.0  0.3327471  0.5853923  0.6039346
H29 H 1.0  0.3304595  0.6068130  0.6349301
N29 N 1.0  0.3506215  0.6130600  0.5960297
N29 N 1.0  0.3394406  0.6137381  0.5903519
N29 N 1.0  0.3483429  0.5866610  0.6173958
N29 N 1.0  0.3405509  0.6235793  0.6283738
N29 N 1.0  0.3508411  0.6218198  0.6213937
N29 N 1.0  0.3228327  0.5933979  0.5958807
N29 N 1.0  0.3243344  0.5854282  0.6054676
N29 N 1.0  0.3223240  0.6045732  0.6335438
N29 N 1.0  0.3564672  0.5961362  0.6160195
N29 N 1.0  0.3162618  0.6184135  0.6030422
N29 N 1.0  0.3261710  0.5928529  0.6311892
N29 N 1.0  0.3174909  0.6230185  0.6146600
C30 C 1.0  0.5098856  0.5225042  0.5002794
C30 C 1.0  0.4921768  0.5610520  0.4978353
C30 C 1.0  0.5276549  0.5736015  0.5144938
C30 C 1.0  0.5279543  0.5502645  0.4806028
C30 C 1.0  0.5278858  0.5370942  0.5196997
C30 C 1.0  0.5142022  0.5698735  0.5120488
C30 C 1.0  0.5311611  0.5570148  0.4926451
C30 C 1.0  0.5025234  0.5546942  0.4905289
C30 C 1.0  0.5375490  0.5367294  0.5197216
C30 C 1.0  0.5216441  0.5757231  0.5140271
C30 C 1.0  0.5315902  0.5548121  0.4832393
C30 C 1.0  0.4943890  0.5597147  0.4919896
C30 C 1.0  0.5122652  0.5365190  0.5194818
C30 C 1.0  0.5058918  0.5584380  0.5189172
C30 C 1.0  0.5350867  0.5507815  0.5065283
C30 C 1.0  0.5078894  0.5400032  0.4920702
C30 C 1.0  0.5113627  0.5332619  0.5147806
C30 C 1.0  0.5018419  0.5575748  0.5148572
C30 C 1.0  0.5337293  0.5552047  0.5100249
C30 C 1.0  0.5131699  0.5406242  0.4897551
C30 C 1.0  0.5157640  0.5312041  0.5116145
C30 C 1.0  0.5017671  0.5606351  0.5099426
C30 C 1.0  0.5315674  0.5601610  0.5079532
C30 C 1.0  0.5150094  0.5457190  0.4877091
C30 C 1.0  0.5211667  0.5324990  0.5132459
C30 C 1.0  0.5058898  0.5646309  0.5091224
C30 C 1.0  0.5307479  0.5606304  0.5022316
C30 C 1.0  0.5114331  0.5502726  0.4880366
C30 C 1.0  0.5222339  0.5357489  0.5179289
C30 C 1.0  0.5100000  0.5656107  0.5130811
C30 C 1.0  0.5320537  0.5563046  0.4986109
C30 C 1.0  0.5061316  0.5498125  0.4903192
C30 C 1.0  0.5177331  0.5377293  0.5209866
C30 C 1.0  0.5099402  0.5624637  0.5179515
C30 C 1.0  0.5342106  0.5514039  0.5008389
C30 C 1.0  0.5044353  0.5446428  0.4923259
C30 C 1.0  0.5075170  0.5385391  0.5226863
C30 C 1.0  0.5059812  0.5552801  0.5241048
C30 C 1.0  0.5373976  0.5455824  0.5086554
C30 C 1.0  0.5059051  0.5346672  0.4941883
C30 C 1.0  0.5028695  0.5427853  0.5300264
C30 C 1.0  0.5028076  0.5491232  0.5308522
C30 C 1.0  0.5411031  0.5394783  0.5151757
C30 C 1.0  0.5060356  0.5251545  0.4959198
C30 C 1.0  0.5148622  0.5277479  0.5067019
C30 C 1.0  0.4974116  0.5596066  0.5058361
C30 C 1.0  0.5302524  0.5646904  0.5117804
C30 C 1.0  0.5205611  0.5461484  0.4852833
H30 H 1.0  0.5139070  0.5216386  0.4983782
H30 H 1.0  0.5082318  0.5184573  0.5014007
H30 H 1.0  0.4896308  0.5575954  0.4992853
H30 H 1.0  0.4893380  0.5645481  0.4975432
H30 H 1.0  0.5283970  0.5721626  0.5187262
H30 H 1.0  0.5304671  0.5770880  0.5139385
H30 H 1.0  0.5300269  0.5462597  0.4810538
H30 H 1.0  0.5277495  0.5509757  0.4761509
H30 H 1.0  0.5281309  0.5400763  0.5230613
H30 H 1.0  0.5141078  0.5716256  0.5079051
H30 H 1.0  0.5289744  0.5607835  0.4915191
H30 H 1.0  0.5045216  0.5585470  0.4893398
H30 H 1.0  0.5373072  0.5395032  0.5232968
H30 H 1.0  0.5397113  0.5330670  0.5212321
H30 H 1.0  0.5209833  0.5774095  0.5098729
H30 H 1.0  0.5211309  0.5792410  0.5168074
H30 H 1.0  0.5296486  0.5588490  0.4825526
H30 H 1.0  0.5355072  0.5550086  0.4810058
H30 H 1.0  0.4967109  0.5632801  0.4904295
H30 H 1.0  0.4908839  0.5592867  0.4891791
H30 H 1.0  0.5071745  0.5322696  0.5135410
H30 H 1.0  0.4986972  0.5544693  0.5155837
H30 H 1.0  0.5344022  0.5547484  0.5144294
H30 H 1.0  0.5158583  0.5370480  0.4895425
H30 H 1.0  0.5246322  0.5309524  0.5108673
H30 H 1.0  0.5058497  0.5670139  0.5053302
H30 H 1.0  0.5290810  0.5644561  0.5006053
H30 H 1.0  0.5128317  0.5542232  0.4864562
H30 H 1.0  0.5184560  0.5402437  0.5246219
H30 H 1.0  0.5131073  0.5632061  0.5210299
H30 H 1.0  0.5352320  0.5480452  0.4980573
H30 H 1.0  0.5003373  0.5442619  0.4940927
H30 H 1.0  0.5035132  0.5377658  0.5207831
H30 H 1.0  0.5096301  0.5559661  0.5266473
H30 H 1.0  0.5377584  0.5423069  0.5055906
H30 H 1.0  0.5019674  0.5348662  0.4963575
H30 H 1.0  0.4990690  0.5415280  0.5279022
H30 H 1.0  0.5026553  0.5407973  0.5340726
H30 H 1.0  0.5064772  0.5503485  0.5332123
H30 H 1.0  0.4993102  0.5502043  0.5334926
H30 H 1.0  0.5415697  0.5365956  0.5117102
H30 H 1.0  0.5452840  0.5400710  0.5167684
H30 H 1.0  0.5019333  0.5257734  0.4977425
H30 H 1.0  0.5053893  0.5221973  0.4925720
H30 H 1.0  0.5185803  0.5268781  0.5043208
H30 H 1.0  0.4948062  0.5560473  0.5067284
H30 H 1.0  0.5305677  0.5636072  0.5161369
H30 H 1.0  0.5231019  0.5424662  0.4857696
N30 N 1.0  0.5079599  0.5410000  0.5273320
N30 N 1.0  0.5021345  0.5519883  0.5255895
N30 N 1.0  0.5388924  0.5448815  0.5136662
N30 N 1.0  0.5085163  0.5301244  0.4935728
N30 N 1.0  0.5101425  0.5258699  0.5052762
N30 N 1.0  0.5177071  0.5714576  0.5156604
N30 N 1.0  0.5288548  0.5695298  0.5102111
N30 N 1.0  0.5223363  0.5504437  0.4827863
N30 N 1.0  0.5322084  0.5349801  0.5175356
N30 N 1.0  0.4966676  0.5625948  0.5015520
N30 N 1.0  0.5327899  0.5535523  0.4890128
N30 N 1.0  0.4974505  0.5545198  0.4919666
C31 C 1.0  0.3607226  0.5935947  0.4539787
C31 C 1.0  0.3213833  0.6081518  0.4607571
C31 C 1.0  0.3196460  0.6098589  0.4196755
C31 C 1.0  0.3308436  0.5749509  0.4383631
C31 C 1.0  0.3556011  0.6058700  0.4268297
C31 C 1.0  0.3205655  0.6128079  0.4335067
C31 C 1.0  0.3287569  0.5855396  0.4291772
C31 C 1.0  0.3264222  0.5957896  0.4559998
C31 C 1.0  0.3572469  0.6015466  0.4183381
C31 C 1.0  0.3166999  0.6125912  0.4246456
C31 C 1.0  0.3278985  0.5766829  0.4329617
C31 C 1.0  0.3210811  0.6017973  0.4613743
C31 C 1.0  0.3539764  0.6124324  0.4409248
C31 C 1.0  0.3323650  0.6197969  0.4411826
C31 C 1.0  0.3395393  0.5944199  0.4219748
C31 C 1.0  0.3414228  0.5913803  0.4544105
C31 C 1.0  0.3554218  0.6080015  0.4443600
C31 C 1.0  0.3313441  0.6178604  0.4465526
C31 C 1.0  0.3363141  0.5990699  0.4207077
C31 C 1.0  0.3408138  0.5871876  0.4504510
C31 C 1.0  0.3569397  0.6028413  0.4421929
C31 C 1.0  0.3269020  0.6143339  0.4477166
C31 C 1.0  0.3307139  0.5993662  0.4221500
C31 C 1.0  0.3356286  0.5857747  0.4482964
C31 C 1.0  0.3569663  0.6021739  0.4364413
C31 C 1.0  0.3234437  0.6127252  0.4433479
C31 C 1.0  0.3283482  0.5948712  0.4249476
C31 C 1.0  0.3309778  0.5886830  0.4501787
C31 C 1.0  0.3555440  0.6065147  0.4328687
C31 C 1.0  0.3243311  0.6145741  0.4379332
C31 C 1.0  0.3314358  0.5901587  0.4262830
C31 C 1.0  0.3314226  0.5928938  0.4541281
C31 C 1.0  0.3540511  0.6116069  0.4351855
C31 C 1.0  0.3288224  0.6181016  0.4369278
C31 C 1.0  0.3370327  0.5900131  0.4247710
C31 C 1.0  0.3366849  0.5941924  0.4561898
C31 C 1.0  0.3524595  0.6177701  0.4433948
C31 C 1.0  0.3369872  0.6235313  0.4399262
C31 C 1.0  0.3454049  0.5940502  0.4204412
C31 C 1.0  0.3468379  0.5928641  0.4567277
C31 C 1.0  0.3501782  0.6271640  0.4436218
C31 C 1.0  0.3444820  0.6293667  0.4417370
C31 C 1.0  0.3537009  0.5966691  0.4162198
C31 C 1.0  0.3563351  0.5921191  0.4583859
C31 C 1.0  0.3585049  0.5981809  0.4457595
C31 C 1.0  0.3259806  0.6124537  0.4534181
C31 C 1.0  0.3274993  0.6043088  0.4206916
C31 C 1.0  0.3352007  0.5813223  0.4441877
H31 H 1.0  0.3614716  0.5899738  0.4513590
H31 H 1.0  0.3646556  0.5943649  0.4560539
H31 H 1.0  0.3247468  0.6097362  0.4633472
H31 H 1.0  0.3176277  0.6099542  0.4624929
H31 H 1.0  0.3224390  0.6128727  0.4177650
H31 H 1.0  0.3165741  0.6089405  0.4164989
H31 H 1.0  0.3350244  0.5735069  0.4373769
H31 H 1.0  0.3287362  0.5713424  0.4400672
H31 H 1.0  0.3539008  0.6093650  0.4245612
H31 H 1.0  0.3175935  0.6096577  0.4347280
H31 H 1.0  0.3245682  0.5863938  0.4305837
H31 H 1.0  0.3226961  0.5947643  0.4536945
H31 H 1.0  0.3557446  0.6053936  0.4164733
H31 H 1.0  0.3614543  0.6010611  0.4167788
H31 H 1.0  0.3137102  0.6096665  0.4263906
H31 H 1.0  0.3142105  0.6160394  0.4231355
H31 H 1.0  0.3236304  0.5778721  0.4339138
H31 H 1.0  0.3275310  0.5730641  0.4302899
H31 H 1.0  0.3175505  0.6002413  0.4589973
H31 H 1.0  0.3201212  0.6008051  0.4656709
H31 H 1.0  0.3553982  0.6085432  0.4488061
H31 H 1.0  0.3340681  0.6191617  0.4498612
H31 H 1.0  0.3382299  0.6024897  0.4185411
H31 H 1.0  0.3444643  0.5849952  0.4490623
H31 H 1.0  0.3581286  0.5982270  0.4346723
H31 H 1.0  0.3199982  0.6100014  0.4442248
H31 H 1.0  0.3240172  0.5950755  0.4260697
H31 H 1.0  0.3269553  0.5876050  0.4485304
H31 H 1.0  0.3529408  0.6150211  0.4325080
H31 H 1.0  0.3295269  0.6195477  0.4327481
H31 H 1.0  0.3394404  0.5863765  0.4257899
H31 H 1.0  0.3370532  0.5974435  0.4592482
H31 H 1.0  0.3520447  0.6177053  0.4478751
H31 H 1.0  0.3376393  0.6242871  0.4355385
H31 H 1.0  0.3475562  0.5904781  0.4221334
H31 H 1.0  0.3468110  0.5965273  0.4593412
H31 H 1.0  0.3501748  0.6267063  0.4481303
H31 H 1.0  0.3532994  0.6303112  0.4427721
H31 H 1.0  0.3445726  0.6300791  0.4372626
H31 H 1.0  0.3438355  0.6334475  0.4435533
H31 H 1.0  0.3553705  0.5927932  0.4178709
H31 H 1.0  0.3542106  0.5963449  0.4117473
H31 H 1.0  0.3557820  0.5956507  0.4611706
H31 H 1.0  0.3579626  0.5888186  0.4609988
H31 H 1.0  0.3590649  0.5942764  0.4435938
H31 H 1.0  0.3292556  0.6135568  0.4563007
H31 H 1.0  0.3299405  0.6077003  0.4190213
H31 H 1.0  0.3391527  0.5797769  0.4426896
N31 N 1.0  0.3516824  0.6221721  0.4405926
N31 N 1.0  0.3400325  0.6257569  0.4436153
N31 N 1.0  0.3478531  0.5975775  0.4173756
N31 N 1.0  0.3512576  0.5901337  0.4558094
N31 N 1.0  0.3591826  0.5985915  0.4509754
N31 N 1.0  0.3206942  0.6147614  0.4286074
N31 N 1.0  0.3222708  0.6046771  0.4212931
N31 N 1.0  0.3306144  0.5793623  0.4424677
N31 N 1.0  0.3574792  0.6016009  0.4243632
N31 N 1.0  0.3217165  0.6097525  0.4549531
N31 N 1.0  0.3310737  0.5808733  0.4300093
N31 N 1.0  0.3263614  0.5992324  0.4599965
C32 C 1.0  0.6855234  0.6016268  0.4800143
C32 C 1.0  0.6457015  0.6078071  0.4934857
C32 C 1.0  0.6595310  0.5909058  0.5283680
C32 C 1.0  0.6794603  0.6227821  0.5116357
C32 C 1.0  0.6856716  0.5827854  0.5036572
C32 C 1.0  0.6532173  0.5935407  0.5159565
C32 C 1.0  0.6757645  0.6112094  0.5189346
C32 C 1.0  0.6580020  0.6141920  0.4964496
C32 C 1.0  0.6925537  0.5823764  0.5104380
C32 C 1.0  0.6539170  0.5917634  0.5254361
C32 C 1.0  0.6784397  0.6203858  0.5174724
C32 C 1.0  0.6486740  0.6134407  0.4940141
C32 C 1.0  0.6754048  0.5835349  0.4918923
C32 C 1.0  0.6552243  0.5860903  0.5022647
C32 C 1.0  0.6818025  0.5967356  0.5179081
C32 C 1.0  0.6721800  0.6112804  0.4903264
C32 C 1.0  0.6775370  0.5879900  0.4888708
C32 C 1.0  0.6534144  0.5902152  0.4986125
C32 C 1.0  0.6773792  0.5936575  0.5200509
C32 C 1.0  0.6755420  0.6134406  0.4945287
C32 C 1.0  0.6823063  0.5908157  0.4905733
C32 C 1.0  0.6515599  0.5953586  0.5005176
C32 C 1.0  0.6724849  0.5961985  0.5218173
C32 C 1.0  0.6732866  0.6158188  0.4993019
C32 C 1.0  0.6849340  0.5890945  0.4954375
C32 C 1.0  0.6515614  0.5963432  0.5062329
C32 C 1.0  0.6720626  0.6019656  0.5213820
C32 C 1.0  0.6675140  0.6159901  0.4998306
C32 C 1.0  0.6829213  0.5846508  0.4985733
C32 C 1.0  0.6533368  0.5923263  0.5100062
C32 C 1.0  0.6763906  0.6051770  0.5192649
C32 C 1.0  0.6640240  0.6138759  0.4957225
C32 C 1.0  0.6781489  0.5819305  0.4967424
C32 C 1.0  0.6551655  0.5872250  0.5079425
C32 C 1.0  0.6812281  0.6024850  0.5175374
C32 C 1.0  0.6664350  0.6115255  0.4910010
C32 C 1.0  0.6704219  0.5806807  0.4899127
C32 C 1.0  0.6571366  0.5806667  0.5003109
C32 C 1.0  0.6869698  0.5941145  0.5160853
C32 C 1.0  0.6745047  0.6088163  0.4852846
C32 C 1.0  0.6635509  0.5738819  0.4896486
C32 C 1.0  0.6588531  0.5735697  0.4939713
C32 C 1.0  0.6933798  0.5869933  0.5147803
C32 C 1.0  0.6813330  0.6063243  0.4789074
C32 C 1.0  0.6846007  0.5954654  0.4874099
C32 C 1.0  0.6496640  0.5995279  0.4965283
C32 C 1.0  0.6679860  0.5927981  0.5240731
C32 C 1.0  0.6769822  0.6180639  0.5035670
H32 H 1.0  0.6890639  0.6033022  0.4822932
H32 H 1.0  0.6872251  0.6002466  0.4760686
H32 H 1.0  0.6463373  0.6061800  0.4893047
H32 H 1.0  0.6412512  0.6084834  0.4938087
H32 H 1.0  0.6607264  0.5865472  0.5280405
H32 H 1.0  0.6589811  0.5916342  0.5327882
H32 H 1.0  0.6837405  0.6219352  0.5104110
H32 H 1.0  0.6791779  0.6272812  0.5118490
H32 H 1.0  0.6834002  0.5796670  0.5059742
H32 H 1.0  0.6522316  0.5978120  0.5169723
H32 H 1.0  0.6716335  0.6127141  0.5198955
H32 H 1.0  0.6566823  0.6156112  0.5005109
H32 H 1.0  0.6900816  0.5790466  0.5122641
H32 H 1.0  0.6965589  0.5804983  0.5095431
H32 H 1.0  0.6525916  0.5960610  0.5259945
H32 H 1.0  0.6507870  0.5892950  0.5275523
H32 H 1.0  0.6742457  0.6214653  0.5188077
H32 H 1.0  0.6811679  0.6224813  0.5203940
H32 H 1.0  0.6478152  0.6151945  0.4981035
H32 H 1.0  0.6468177  0.6163357  0.4910915
H32 H 1.0  0.6754896  0.5893004  0.4851088
H32 H 1.0  0.6534464  0.5893591  0.4942162
H32 H 1.0  0.6778017  0.5892088  0.5203515
H32 H 1.0  0.6799894  0.6132661  0.4940272
H32 H 1.0  0.6886263  0.5912114  0.4968317
H32 H 1.0  0.6501269  0.6003130  0.5077307
H32 H 1.0  0.6682884  0.6039539  0.5227459
H32 H 1.0  0.6657456  0.6178291  0.5035118
H32 H 1.0  0.6765204  0.5784843  0.4990941
H32 H 1.0  0.6565403  0.5841009  0.5108421
H32 H 1.0  0.6845911  0.6049486  0.5158999
H32 H 1.0  0.6637552  0.6098869  0.4878081
H32 H 1.0  0.6683979  0.5826628  0.4864162
H32 H 1.0  0.6589271  0.5780539  0.5035073
H32 H 1.0  0.6898438  0.5968913  0.5140163
H32 H 1.0  0.6714816  0.6068174  0.4826172
H32 H 1.0  0.6620350  0.5760378  0.4859621
H32 H 1.0  0.6645042  0.5697002  0.4882438
H32 H 1.0  0.6602829  0.5711812  0.4975473
H32 H 1.0  0.6554538  0.5711559  0.4922422
H32 H 1.0  0.6960755  0.5901968  0.5130462
H32 H 1.0  0.6956818  0.5852994  0.5182731
H32 H 1.0  0.6779222  0.6047103  0.4763983
H32 H 1.0  0.6833103  0.6094458  0.4763159
H32 H 1.0  0.6879765  0.5976297  0.4894518
H32 H 1.0  0.6503801  0.5984502  0.4922181
H32 H 1.0  0.6686212  0.5883601  0.5236824
H32 H 1.0  0.6813468  0.6171902  0.5029051
N32 N 1.0  0.6685557  0.5762341  0.4920525
N32 N 1.0  0.6567592  0.5790664  0.4952976
N32 N 1.0  0.6880817  0.5890118  0.5168332
N32 N 1.0  0.6796324  0.6089685  0.4840531
N32 N 1.0  0.6828457  0.5969098  0.4826488
N32 N 1.0  0.6541698  0.5899404  0.5196938
N32 N 1.0  0.6636579  0.5948009  0.5263295
N32 N 1.0  0.6752991  0.6208297  0.5077326
N32 N 1.0  0.6903438  0.5846115  0.5052920
N32 N 1.0  0.6473506  0.6040623  0.4979150
N32 N 1.0  0.6796900  0.6144896  0.5176439
N32 N 1.0  0.6545325  0.6129338  0.4926798
C33 C 1.0  0.5929563  0.3640548  0.3503812
C33 C 1.0  0.5592002  0.3585169  0.3251758
C33 C 1.0  0.5683753  0.3185823  0.3290123
C33 C 1.0  0.5638372  0.3419674  0.3625648
C33 C 1.0  0.5986085  0.3357980  0.3412376
C33 C 1.0  0.5666244  0.3318843  0.3244469
C33 C 1.0  0.5673029  0.3318743  0.3532387
C33 C 1.0  0.5614304  0.3562091  0.3389799
C33 C 1.0  0.6009895  0.3284212  0.3470188
C33 C 1.0  0.5652103  0.3223295  0.3249148
C33 C 1.0  0.5629763  0.3358524  0.3609170
C33 C 1.0  0.5569104  0.3594504  0.3310697
C33 C 1.0  0.5954988  0.3483949  0.3325181
C33 C 1.0  0.5776370  0.3420768  0.3197744
C33 C 1.0  0.5816524  0.3274094  0.3486391
C33 C 1.0  0.5743864  0.3591970  0.3473585
C33 C 1.0  0.5946789  0.3523879  0.3366300
C33 C 1.0  0.5747852  0.3470617  0.3205794
C33 C 1.0  0.5803507  0.3249776  0.3435378
C33 C 1.0  0.5735902  0.3555172  0.3517691
C33 C 1.0  0.5951149  0.3510865  0.3422643
C33 C 1.0  0.5693634  0.3471658  0.3226083
C33 C 1.0  0.5749071  0.3247658  0.3415752
C33 C 1.0  0.5689303  0.3520932  0.3520646
C33 C 1.0  0.5963837  0.3456323  0.3437371
C33 C 1.0  0.5667945  0.3421202  0.3238637
C33 C 1.0  0.5707102  0.3270823  0.3448383
C33 C 1.0  0.5650160  0.3523935  0.3477962
C33 C 1.0  0.5972330  0.3415204  0.3397370
C33 C 1.0  0.5695086  0.3370609  0.3231136
C33 C 1.0  0.5718494  0.3295450  0.3499533
C33 C 1.0  0.5656684  0.3560163  0.3433266
C33 C 1.0  0.5967628  0.3429766  0.3341525
C33 C 1.0  0.5749365  0.3371224  0.3210738
C33 C 1.0  0.5773515  0.3296790  0.3517813
C33 C 1.0  0.5703894  0.3593807  0.3431739
C33 C 1.0  0.5950399  0.3499746  0.3266710
C33 C 1.0  0.5833090  0.3419208  0.3176077
C33 C 1.0  0.5873424  0.3276133  0.3507547
C33 C 1.0  0.5792385  0.3628365  0.3470322
C33 C 1.0  0.5956216  0.3489192  0.3170767
C33 C 1.0  0.5914787  0.3453667  0.3137497
C33 C 1.0  0.5968216  0.3257254  0.3510454
C33 C 1.0  0.5873724  0.3671414  0.3500004
C33 C 1.0  0.5943057  0.3552543  0.3466077
C33 C 1.0  0.5665369  0.3524922  0.3233380
C33 C 1.0  0.5737487  0.3221342  0.3362251
C33 C 1.0  0.5682629  0.3483388  0.3567921
H33 H 1.0  0.5932454  0.3620007  0.3544101
H33 H 1.0  0.5962924  0.3670944  0.3503812
H33 H 1.0  0.5621195  0.3618347  0.3241750
H33 H 1.0  0.5558257  0.3590028  0.3222188
H33 H 1.0  0.5723119  0.3173349  0.3271466
H33 H 1.0  0.5660663  0.3147401  0.3295390
H33 H 1.0  0.5675212  0.3422945  0.3651836
H33 H 1.0  0.5604114  0.3432498  0.3652079
H33 H 1.0  0.5986277  0.3329135  0.3377833
H33 H 1.0  0.5626552  0.3324308  0.3264950
H33 H 1.0  0.5633342  0.3319871  0.3511200
H33 H 1.0  0.5582683  0.3530245  0.3393109
H33 H 1.0  0.6011932  0.3259551  0.3432227
H33 H 1.0  0.6051216  0.3281426  0.3488127
H33 H 1.0  0.5611596  0.3233573  0.3266677
H33 H 1.0  0.5642977  0.3199526  0.3211885
H33 H 1.0  0.5591457  0.3354852  0.3585233
H33 H 1.0  0.5622484  0.3334347  0.3646579
H33 H 1.0  0.5537917  0.3562878  0.3319688
H33 H 1.0  0.5546593  0.3633612  0.3311446
H33 H 1.0  0.5937029  0.3566015  0.3354661
H33 H 1.0  0.5768518  0.3509068  0.3195770
H33 H 1.0  0.5836604  0.3232113  0.3410911
H33 H 1.0  0.5766669  0.3553604  0.3550204
H33 H 1.0  0.5967462  0.3445306  0.3480631
H33 H 1.0  0.5625989  0.3421754  0.3254303
H33 H 1.0  0.5664913  0.3269265  0.3433433
H33 H 1.0  0.5614005  0.3497582  0.3480050
H33 H 1.0  0.5974053  0.3398716  0.3309894
H33 H 1.0  0.5770552  0.3332213  0.3204819
H33 H 1.0  0.5782567  0.3315753  0.3557367
H33 H 1.0  0.5709137  0.3621935  0.3397281
H33 H 1.0  0.5935169  0.3541519  0.3259780
H33 H 1.0  0.5852297  0.3378523  0.3176905
H33 H 1.0  0.5878612  0.3300779  0.3544841
H33 H 1.0  0.5796298  0.3650847  0.3431537
H33 H 1.0  0.5943566  0.3532656  0.3168625
H33 H 1.0  0.5996347  0.3487706  0.3150171
H33 H 1.0  0.5928902  0.3410604  0.3137388
H33 H 1.0  0.5916196  0.3466496  0.3094247
H33 H 1.0  0.5968172  0.3280358  0.3549439
H33 H 1.0  0.5983165  0.3216084  0.3521333
H33 H 1.0  0.5871967  0.3694146  0.3460843
H33 H 1.0  0.5872566  0.3703222  0.3532003
H33 H 1.0  0.5942239  0.3536009  0.3507921
H33 H 1.0  0.5691609  0.3560976  0.3227310
H33 H 1.0  0.5774108  0.3209925  0.3338720
H33 H 1.0  0.5718342  0.3481185  0.3595212
N33 N 1.0  0.5963097  0.3467774  0.3226711
N33 N 1.0  0.5858470  0.3461583  0.3157532
N33 N 1.0  0.5913998  0.3251285  0.3484750
N33 N 1.0  0.5827503  0.3633823  0.3509313
N33 N 1.0  0.5937460  0.3604108  0.3456422
N33 N 1.0  0.5685400  0.3270984  0.3233232
N33 N 1.0  0.5688796  0.3212169  0.3344126
N33 N 1.0  0.5638872  0.3455360  0.3577043
N33 N 1.0  0.5997121  0.3342512  0.3461596
N33 N 1.0  0.5614277  0.3529460  0.3245729
N33 N 1.0  0.5678701  0.3336355  0.3581794
N33 N 1.0  0.5613799  0.3597869  0.3351033
C34 C 1.0  0.3063211  0.4149061  0.4127861
C34 C 1.0  0.3077567  0.4016020  0.4531145
C34 C 1.0  0.2670580  0.4075929  0.4519460
C34 C 1.0  0.2852715  0.3843866  0.4232591
C34 C 1.0  0.2794346  0.4252070  0.4220054
C34 C 1.0  0.2810084  0.4085421  0.4542548
C34 C 1.0  0.2764788  0.3927058  0.4306305
C34 C 1.0  0.3031507  0.3956116  0.4411250
C34 C 1.0  0.2710703  0.4239893  0.4173082
C34 C 1.0  0.2716592  0.4072652  0.4563696
C34 C 1.0  0.2795857  0.3847145  0.4261599
C34 C 1.0  0.3079644  0.3963492  0.4494790
C34 C 1.0  0.2934548  0.4274159  0.4285577
C34 C 1.0  0.2907891  0.4200920  0.4500196
C34 C 1.0  0.2715310  0.4071896  0.4270616
C34 C 1.0  0.3036490  0.4014418  0.4265392
C34 C 1.0  0.2968192  0.4243373  0.4249903
C34 C 1.0  0.2958211  0.4172105  0.4500893
C34 C 1.0  0.2700434  0.4090631  0.4323444
C34 C 1.0  0.2994152  0.3983345  0.4240800
C34 C 1.0  0.2946275  0.4215081  0.4204274
C34 C 1.0  0.2960880  0.4115974  0.4514838
C34 C 1.0  0.2706196  0.4057098  0.4370299
C34 C 1.0  0.2964117  0.3943907  0.4270718
C34 C 1.0  0.2889205  0.4217989  0.4194929
C34 C 1.0  0.2911556  0.4088514  0.4528120
C34 C 1.0  0.2727640  0.4003655  0.4363458
C34 C 1.0  0.2977140  0.3935992  0.4326672
C34 C 1.0  0.2854192  0.4248400  0.4229746
C34 C 1.0  0.2860540  0.4115896  0.4527888
C34 C 1.0  0.2742943  0.3983503  0.4311380
C34 C 1.0  0.3019135  0.3966228  0.4352650
C34 C 1.0  0.2877586  0.4276102  0.4274891
C34 C 1.0  0.2859512  0.4172113  0.4513701
C34 C 1.0  0.2736573  0.4018294  0.4265421
C34 C 1.0  0.3048308  0.4005365  0.4321342
C34 C 1.0  0.2959554  0.4303430  0.4332558
C34 C 1.0  0.2904704  0.4259899  0.4486046
C34 C 1.0  0.2709016  0.4106583  0.4221154
C34 C 1.0  0.3068522  0.4055577  0.4234258
C34 C 1.0  0.2963518  0.4363009  0.4408616
C34 C 1.0  0.2937374  0.4348467  0.4465099
C34 C 1.0  0.2681620  0.4183137  0.4168817
C34 C 1.0  0.3099102  0.4104845  0.4156877
C34 C 1.0  0.2981271  0.4183037  0.4166360
C34 C 1.0  0.3014655  0.4087742  0.4515394
C34 C 1.0  0.2689612  0.4078459  0.4424683
C34 C 1.0  0.2920442  0.3912099  0.4242975
H34 H 1.0  0.3036503  0.4128823  0.4097356
H34 H 1.0  0.3090174  0.4175998  0.4103690
H34 H 1.0  0.3109186  0.4045185  0.4516904
H34 H 1.0  0.3089908  0.4005045  0.4573144
H34 H 1.0  0.2657720  0.4119105  0.4514585
H34 H 1.0  0.2633996  0.4054563  0.4535025
H34 H 1.0  0.2848624  0.3859183  0.4190137
H34 H 1.0  0.2864264  0.3800456  0.4228255
H34 H 1.0  0.2771298  0.4272355  0.4252955
H34 H 1.0  0.2815794  0.4041050  0.4547379
H34 H 1.0  0.2772684  0.3906485  0.4345543
H34 H 1.0  0.3002451  0.3928747  0.4432028
H34 H 1.0  0.2692138  0.4263574  0.4206962
H34 H 1.0  0.2701535  0.4263684  0.4135841
H34 H 1.0  0.2727567  0.4029215  0.4570514
H34 H 1.0  0.2699782  0.4086747  0.4603137
H34 H 1.0  0.2799334  0.3829349  0.4303132
H34 H 1.0  0.2766915  0.3820246  0.4239787
H34 H 1.0  0.3049886  0.3933242  0.4510698
H34 H 1.0  0.3119997  0.3943942  0.4499908
H34 H 1.0  0.3012318  0.4241309  0.4257309
H34 H 1.0  0.2995774  0.4194188  0.4490526
H34 H 1.0  0.2683922  0.4132045  0.4327709
H34 H 1.0  0.2984857  0.3990144  0.4197516
H34 H 1.0  0.2871344  0.4196512  0.4159921
H34 H 1.0  0.2913376  0.4045101  0.4538986
H34 H 1.0  0.2732148  0.3977518  0.4399546
H34 H 1.0  0.2954078  0.3905506  0.4350013
H34 H 1.0  0.2851366  0.4299887  0.4302326
H34 H 1.0  0.2820172  0.4193516  0.4513485
H34 H 1.0  0.2748306  0.4002910  0.4225027
H34 H 1.0  0.3080860  0.4028848  0.4341214
H34 H 1.0  0.3003076  0.4294195  0.4339305
H34 H 1.0  0.2862847  0.4275861  0.4481794
H34 H 1.0  0.2727032  0.4089221  0.4183750
H34 H 1.0  0.3096306  0.4080521  0.4259375
H34 H 1.0  0.3007733  0.4353141  0.4409745
H34 H 1.0  0.2961702  0.4407744  0.4402925
H34 H 1.0  0.2893772  0.4360814  0.4464891
H34 H 1.0  0.2956572  0.4374048  0.4496944
H34 H 1.0  0.2698319  0.4160536  0.4133265
H34 H 1.0  0.2638105  0.4189884  0.4158933
H34 H 1.0  0.3127691  0.4125338  0.4185444
H34 H 1.0  0.3125546  0.4085168  0.4126046
H34 H 1.0  0.2958592  0.4158801  0.4135976
H34 H 1.0  0.3048754  0.4112192  0.4499126
H34 H 1.0  0.2678789  0.4122138  0.4425100
H34 H 1.0  0.2910893  0.3925947  0.4201237
N34 N 1.0  0.2933169  0.4337150  0.4363382
N34 N 1.0  0.2947031  0.4290646  0.4479210
N34 N 1.0  0.2684516  0.4153307  0.4221139
N34 N 1.0  0.3064753  0.4062153  0.4182048
N34 N 1.0  0.3033999  0.4183114  0.4168147
N34 N 1.0  0.2763042  0.4108324  0.4549339
N34 N 1.0  0.2687692  0.4048906  0.4468345
N34 N 1.0  0.2895313  0.3871386  0.4265212
N34 N 1.0  0.2770528  0.4233360  0.4176854
N34 N 1.0  0.3021718  0.4038646  0.4533371
N34 N 1.0  0.2773964  0.3903307  0.4260097
N34 N 1.0  0.3072761  0.3977206  0.4436477
C35 C 1.0  0.7107140  0.3848644  0.5283758
C35 C 1.0  0.7339184  0.4189903  0.5384959
C35 C 1.0  0.7392158  0.4220288  0.4977974
C35 C 1.0  0.7012715  0.4191011  0.5134463
C35 C 1.0  0.7259613  0.3879328  0.5024509
C35 C 1.0  0.7407545  0.4198024  0.5117087
C35 C 1.0  0.7127349  0.4188749  0.5051157
C35 C 1.0  0.7211089  0.4174092  0.5326421
C35 C 1.0  0.7220455  0.3877889  0.4936104
C35 C 1.0  0.7421902  0.4239807  0.5031069
C35 C 1.0  0.7040924  0.4217522  0.5083605
C35 C 1.0  0.7278050  0.4208425  0.5387151
C35 C 1.0  0.7315959  0.3872538  0.5170170
C35 C 1.0  0.7440041  0.4063097  0.5190833
C35 C 1.0  0.7192283  0.4065399  0.4978574
C35 C 1.0  0.7132856  0.4040683  0.5298490
C35 C 1.0  0.7266904  0.3868127  0.5200608
C35 C 1.0  0.7419631  0.4075476  0.5243684
C35 C 1.0  0.7246132  0.4085539  0.4970969
C35 C 1.0  0.7096950  0.4058762  0.5256696
C35 C 1.0  0.7215016  0.3867269  0.5174727
C35 C 1.0  0.7395568  0.4126746  0.5255712
C35 C 1.0  0.7261632  0.4138346  0.4988973
C35 C 1.0  0.7097737  0.4113385  0.5237506
C35 C 1.0  0.7213011  0.3871176  0.5116990
C35 C 1.0  0.7391954  0.4166113  0.5213279
C35 C 1.0  0.7221827  0.4171239  0.5015363
C35 C 1.0  0.7135794  0.4150295  0.5261010
C35 C 1.0  0.7261248  0.3875647  0.5085112
C35 C 1.0  0.7411881  0.4155265  0.5160008
C35 C 1.0  0.7167659  0.4152557  0.5023692
C35 C 1.0  0.7172286  0.4133764  0.5302816
C35 C 1.0  0.7312300  0.3876369  0.5112424
C35 C 1.0  0.7435708  0.4103446  0.5149530
C35 C 1.0  0.7153678  0.4099436  0.5005095
C35 C 1.0  0.7170278  0.4078720  0.5320959
C35 C 1.0  0.7369322  0.3872811  0.5199182
C35 C 1.0  0.7465742  0.4009605  0.5177909
C35 C 1.0  0.7175493  0.4010247  0.4959451
C35 C 1.0  0.7132062  0.3983589  0.5319204
C35 C 1.0  0.7465511  0.3871326  0.5208969
C35 C 1.0  0.7502274  0.3921748  0.5195136
C35 C 1.0  0.7183709  0.3925290  0.4914009
C35 C 1.0  0.7100215  0.3892857  0.5329391
C35 C 1.0  0.7163345  0.3862215  0.5206249
C35 C 1.0  0.7375198  0.4137878  0.5311839
C35 C 1.0  0.7318431  0.4157735  0.4979646
C35 C 1.0  0.7058993  0.4130425  0.5193945
H35 H 1.0  0.7072369  0.3851577  0.5254846
H35 H 1.0  0.7103284  0.3807773  0.5302509
H35 H 1.0  0.7344192  0.4152287  0.5409720
H35 H 1.0  0.7364471  0.4220980  0.5405733
H35 H 1.0  0.7415907  0.4186575  0.4959192
H35 H 1.0  0.7393327  0.4253677  0.4947627
H35 H 1.0  0.6989259  0.4154602  0.5121127
H35 H 1.0  0.6981697  0.4219667  0.5150380
H35 H 1.0  0.7299339  0.3888034  0.5005239
H35 H 1.0  0.7383458  0.4234109  0.5129027
H35 H 1.0  0.7144797  0.4226524  0.5068299
H35 H 1.0  0.7212151  0.4213698  0.5305085
H35 H 1.0  0.7262777  0.3883627  0.4920962
H35 H 1.0  0.7206643  0.3839078  0.4917669
H35 H 1.0  0.7399627  0.4275272  0.5048382
H35 H 1.0  0.7462521  0.4255935  0.5019807
H35 H 1.0  0.7062160  0.4255427  0.5096489
H35 H 1.0  0.7008960  0.4231273  0.5054863
H35 H 1.0  0.7273560  0.4247496  0.5364635
H35 H 1.0  0.7267455  0.4218322  0.5429889
H35 H 1.0  0.7268710  0.3865072  0.5245257
H35 H 1.0  0.7422912  0.4044439  0.5275809
H35 H 1.0  0.7276161  0.4059408  0.4950441
H35 H 1.0  0.7067882  0.4029526  0.5239191
H35 H 1.0  0.7173408  0.3870555  0.5096085
H35 H 1.0  0.7373421  0.4205864  0.5222358
H35 H 1.0  0.7233569  0.4212138  0.5029337
H35 H 1.0  0.7136560  0.4192615  0.5246365
H35 H 1.0  0.7350115  0.3879747  0.5088664
H35 H 1.0  0.7451223  0.4094836  0.5108410
H35 H 1.0  0.7111825  0.4084782  0.5011391
H35 H 1.0  0.7198385  0.4065712  0.5353312
H35 H 1.0  0.7366203  0.3875041  0.5244019
H35 H 1.0  0.7474881  0.4003315  0.5134299
H35 H 1.0  0.7134367  0.3997621  0.4972653
H35 H 1.0  0.7165470  0.3973567  0.5347638
H35 H 1.0  0.7457563  0.3870543  0.5253577
H35 H 1.0  0.7488910  0.3833644  0.5200637
H35 H 1.0  0.7512443  0.3921035  0.5150980
H35 H 1.0  0.7541867  0.3917024  0.5216284
H35 H 1.0  0.7140864  0.3918100  0.4926901
H35 H 1.0  0.7182831  0.3923111  0.4868939
H35 H 1.0  0.7133512  0.3888180  0.5359769
H35 H 1.0  0.7062278  0.3884219  0.5352264
H35 H 1.0  0.7125943  0.3867487  0.5181791
H35 H 1.0  0.7375544  0.4102191  0.5339253
H35 H 1.0  0.7346505  0.4126377  0.4963719
H35 H 1.0  0.7035521  0.4096704  0.5175586
N35 N 1.0  0.7415959  0.3870555  0.5174620
N35 N 1.0  0.7476865  0.3972987  0.5214229
N35 N 1.0  0.7205957  0.3979089  0.4929711
N35 N 1.0  0.7095536  0.3948050  0.5305560
N35 N 1.0  0.7161557  0.3852369  0.5258050
N35 N 1.0  0.7429943  0.4194028  0.5069484
N35 N 1.0  0.7334373  0.4207132  0.4989094
N35 N 1.0  0.7052681  0.4180432  0.5178359
N35 N 1.0  0.7215684  0.3872891  0.4996005
N35 N 1.0  0.7358381  0.4185205  0.5327990
N35 N 1.0  0.7075918  0.4177627  0.5054977
N35 N 1.0  0.7241367  0.4164348  0.5368509
C36 C 1.0  0.3636937  0.3943700  0.4751794
C36 C 1.0  0.3261623  0.4059826  0.4913658
C36 C 1.0  0.3229683  0.4279817  0.4567317
C36 C 1.0  0.3316297  0.3877982  0.4548585
C36 C 1.0  0.3586572  0.4187983  0.4580944
C36 C 1.0  0.3247013  0.4236053  0.4700994
C36 C 1.0  0.3301667  0.4016559  0.4522728
C36 C 1.0  0.3298483  0.3973403  0.4807555
C36 C 1.0  0.3595607  0.4191762  0.4484740
C36 C 1.0  0.3204852  0.4280552  0.4626205
C36 C 1.0  0.3286457  0.3921600  0.4512639
C36 C 1.0  0.3253002  0.4001932  0.4887981
C36 C 1.0  0.3582024  0.4175727  0.4736724
C36 C 1.0  0.3373889  0.4251271  0.4792487
C36 C 1.0  0.3414290  0.4122705  0.4495363
C36 C 1.0  0.3443040  0.3934058  0.4760080
C36 C 1.0  0.3593677  0.4119424  0.4743544
C36 C 1.0  0.3364068  0.4208437  0.4830327
C36 C 1.0  0.3385986  0.4171207  0.4509841
C36 C 1.0  0.3431552  0.3917809  0.4705611
C36 C 1.0  0.3603167  0.4084605  0.4698151
C36 C 1.0  0.3317080  0.4174811  0.4826618
C36 C 1.0  0.3331109  0.4169992  0.4528282
C36 C 1.0  0.3377807  0.3919421  0.4684129
C36 C 1.0  0.3600544  0.4107394  0.4644986
C36 C 1.0  0.3279462  0.4184689  0.4783597
C36 C 1.0  0.3304532  0.4118608  0.4532308
C36 C 1.0  0.3334959  0.3938057  0.4718479
C36 C 1.0  0.3588984  0.4163587  0.4636513
C36 C 1.0  0.3287856  0.4227067  0.4745046
C36 C 1.0  0.3331437  0.4069309  0.4518225
C36 C 1.0  0.3344826  0.3954613  0.4773080
C36 C 1.0  0.3579739  0.4197058  0.4682849
C36 C 1.0  0.3335399  0.4259884  0.4750095
C36 C 1.0  0.3386392  0.4072176  0.4499924
C36 C 1.0  0.3399196  0.3952425  0.4793132
C36 C 1.0  0.3572828  0.4210577  0.4785615
C36 C 1.0  0.3422824  0.4287047  0.4796274
C36 C 1.0  0.3471704  0.4123578  0.4475557
C36 C 1.0  0.3499202  0.3932112  0.4783137
C36 C 1.0  0.3558879  0.4292149  0.4835634
C36 C 1.0  0.3503490  0.4324030  0.4834690
C36 C 1.0  0.3554993  0.4162211  0.4445212
C36 C 1.0  0.3593664  0.3911676  0.4786248
C36 C 1.0  0.3615853  0.4025589  0.4704884
C36 C 1.0  0.3308431  0.4130758  0.4867528
C36 C 1.0  0.3303106  0.4221971  0.4542532
C36 C 1.0  0.3367823  0.3901556  0.4626944
H36 H 1.0  0.3640017  0.3924920  0.4710667
H36 H 1.0  0.3677599  0.3937674  0.4770427
H36 H 1.0  0.3297572  0.4058634  0.4941217
H36 H 1.0  0.3226603  0.4069074  0.4940579
H36 H 1.0  0.3259496  0.4313712  0.4563352
H36 H 1.0  0.3197017  0.4289511  0.4537718
H36 H 1.0  0.3356174  0.3867854  0.4529585
H36 H 1.0  0.3292676  0.3839550  0.4547287
H36 H 1.0  0.3571981  0.4230541  0.4579838
H36 H 1.0  0.3215022  0.4204511  0.4698457
H36 H 1.0  0.3261335  0.4019497  0.4542475
H36 H 1.0  0.3259553  0.3978238  0.4785506
H36 H 1.0  0.3583469  0.4235240  0.4488706
H36 H 1.0  0.3636406  0.4192763  0.4465469
H36 H 1.0  0.3173099  0.4248370  0.4629331
H36 H 1.0  0.3182666  0.4319413  0.4632073
H36 H 1.0  0.3245464  0.3929745  0.4530159
H36 H 1.0  0.3278409  0.3903774  0.4471965
H36 H 1.0  0.3215501  0.4002410  0.4862543
H36 H 1.0  0.3244234  0.3972570  0.4921113
H36 H 1.0  0.3595698  0.4102032  0.4784771
H36 H 1.0  0.3393677  0.4201612  0.4863233
H36 H 1.0  0.3407344  0.4210420  0.4506355
H36 H 1.0  0.3465304  0.3903522  0.4679865
H36 H 1.0  0.3607772  0.4081315  0.4609299
H36 H 1.0  0.3243016  0.4158835  0.4780551
H36 H 1.0  0.3262073  0.4117419  0.4546505
H36 H 1.0  0.3293291  0.3939349  0.4702102
H36 H 1.0  0.3570782  0.4240592  0.4677327
H36 H 1.0  0.3342090  0.4292747  0.4720413
H36 H 1.0  0.3407398  0.4034176  0.4488935
H36 H 1.0  0.3407065  0.3965147  0.4835349
H36 H 1.0  0.3570410  0.4188001  0.4824468
H36 H 1.0  0.3428277  0.4315001  0.4761435
H36 H 1.0  0.3490483  0.4082945  0.4470928
H36 H 1.0  0.3503344  0.3950851  0.4823840
H36 H 1.0  0.3560205  0.4265784  0.4872469
H36 H 1.0  0.3592500  0.4321729  0.4841258
H36 H 1.0  0.3503281  0.4352379  0.4799336
H36 H 1.0  0.3501537  0.4350721  0.4871035
H36 H 1.0  0.3568683  0.4119443  0.4439118
H36 H 1.0  0.3557998  0.4181323  0.4404438
H36 H 1.0  0.3592516  0.3928745  0.4828210
H36 H 1.0  0.3607846  0.3869135  0.4791356
H36 H 1.0  0.3616970  0.4002213  0.4666449
H36 H 1.0  0.3343172  0.4124000  0.4895325
H36 H 1.0  0.3329861  0.4258154  0.4542789
H36 H 1.0  0.3405127  0.3893232  0.4603191
N36 N 1.0  0.3568047  0.4263079  0.4783607
N36 N 1.0  0.3456633  0.4286137  0.4836770
N36 N 1.0  0.3498103  0.4167868  0.4464381
N36 N 1.0  0.3540297  0.3910365  0.4758205
N36 N 1.0  0.3625034  0.4002812  0.4751579
N36 N 1.0  0.3248160  0.4277234  0.4668032
N36 N 1.0  0.3251661  0.4225333  0.4553742
N36 N 1.0  0.3319704  0.3895911  0.4606058
N36 N 1.0  0.3600348  0.4162148  0.4537052
N36 N 1.0  0.3264121  0.4102325  0.4870954
N36 N 1.0  0.3320745  0.3970628  0.4505126
N36 N 1.0  0.3302631  0.3983381  0.4859192
C37 C 1.0  0.7387188  0.5053393  0.5201968
C37 C 1.0  0.7370450  0.4992971  0.5622222
C37 C 1.0  0.7768828  0.4898548  0.5580430
C37 C 1.0  0.7624608  0.5253408  0.5430106
C37 C 1.0  0.7639440  0.4890102  0.5235212
C37 C 1.0  0.7628271  0.4895744  0.5598345
C37 C 1.0  0.7699999  0.5136619  0.5457715
C37 C 1.0  0.7427583  0.5094420  0.5541420
C37 C 1.0  0.7725780  0.4912334  0.5197769
C37 C 1.0  0.7721636  0.4886953  0.5621942
C37 C 1.0  0.7679537  0.5231049  0.5453935
C37 C 1.0  0.7375513  0.5056059  0.5613307
C37 C 1.0  0.7495084  0.4857245  0.5285414
C37 C 1.0  0.7520508  0.4823336  0.5509779
C37 C 1.0  0.7735135  0.5018379  0.5360325
C37 C 1.0  0.7422440  0.5108397  0.5384969
C37 C 1.0  0.7466434  0.4904340  0.5267706
C37 C 1.0  0.7473574  0.4854342  0.5523877
C37 C 1.0  0.7745720  0.4976459  0.5398975
C37 C 1.0  0.7468841  0.5142120  0.5376456
C37 C 1.0  0.7493125  0.4947324  0.5239369
C37 C 1.0  0.7476350  0.4898229  0.5561541
C37 C 1.0  0.7741642  0.4985947  0.5455952
C37 C 1.0  0.7501657  0.5160326  0.5420550
C37 C 1.0  0.7549894  0.4942399  0.5229084
C37 C 1.0  0.7527736  0.4911032  0.5585182
C37 C 1.0  0.7726340  0.5038877  0.5474039
C37 C 1.0  0.7487248  0.5143845  0.5474252
C37 C 1.0  0.7579980  0.4895864  0.5246180
C37 C 1.0  0.7575496  0.4881011  0.5572133
C37 C 1.0  0.7715452  0.5081768  0.5436699
C37 C 1.0  0.7441220  0.5110206  0.5484374
C37 C 1.0  0.7551906  0.4853789  0.5274364
C37 C 1.0  0.7571090  0.4837343  0.5534234
C37 C 1.0  0.7719962  0.5070694  0.5379952
C37 C 1.0  0.7409349  0.5092791  0.5439165
C37 C 1.0  0.7465165  0.4813142  0.5314554
C37 C 1.0  0.7517950  0.4776953  0.5470650
C37 C 1.0  0.7739726  0.5008970  0.5300494
C37 C 1.0  0.7387505  0.5089436  0.5339039
C37 C 1.0  0.7451702  0.4726754  0.5355859
C37 C 1.0  0.7476889  0.4711445  0.5412573
C37 C 1.0  0.7760920  0.4961283  0.5219088
C37 C 1.0  0.7355062  0.5083770  0.5248123
C37 C 1.0  0.7463358  0.4996690  0.5220238
C37 C 1.0  0.7425927  0.4929174  0.5575290
C37 C 1.0  0.7753578  0.4940807  0.5494797
C37 C 1.0  0.7549597  0.5195955  0.5409537
H37 H 1.0  0.7417149  0.5081928  0.5183484
H37 H 1.0  0.7358523  0.5043364  0.5168582
H37 H 1.0  0.7336510  0.4977061  0.5596764
H37 H 1.0  0.7357625  0.4985361  0.5664817
H37 H 1.0  0.7777186  0.4860942  0.5556570
H37 H 1.0  0.7806811  0.4906378  0.5603519
H37 H 1.0  0.7628792  0.5258311  0.5385249
H37 H 1.0  0.7617958  0.5295186  0.5445823
H37 H 1.0  0.7658803  0.4854774  0.5255268
H37 H 1.0  0.7627146  0.4933614  0.5622623
H37 H 1.0  0.7692731  0.5138252  0.5502097
H37 H 1.0  0.7458515  0.5106108  0.5571942
H37 H 1.0  0.7740286  0.4874067  0.5217227
H37 H 1.0  0.7733885  0.4906808  0.5153716
H37 H 1.0  0.7715099  0.4923707  0.5647635
H37 H 1.0  0.7735193  0.4854910  0.5650687
H37 H 1.0  0.7676266  0.5228688  0.5499074
H37 H 1.0  0.7712070  0.5261356  0.5446184
H37 H 1.0  0.7407651  0.5072399  0.5640761
H37 H 1.0  0.7337306  0.5075730  0.5627092
H37 H 1.0  0.7422514  0.4907903  0.5275737
H37 H 1.0  0.7434326  0.4843665  0.5505124
H37 H 1.0  0.7757515  0.4935918  0.5384034
H37 H 1.0  0.7479141  0.5154358  0.5334620
H37 H 1.0  0.7571385  0.4975054  0.5207230
H37 H 1.0  0.7530122  0.4944911  0.5614380
H37 H 1.0  0.7723163  0.5046467  0.5518063
H37 H 1.0  0.7512453  0.5157839  0.5508529
H37 H 1.0  0.7574271  0.4817434  0.5287930
H37 H 1.0  0.7607890  0.4813954  0.5524010
H37 H 1.0  0.7711626  0.5103727  0.5350877
H37 H 1.0  0.7373676  0.5066794  0.5446754
H37 H 1.0  0.7422639  0.4823294  0.5325205
H37 H 1.0  0.7558001  0.4759908  0.5459231
H37 H 1.0  0.7725236  0.5043142  0.5275048
H37 H 1.0  0.7356195  0.5059256  0.5350609
H37 H 1.0  0.7408787  0.4740056  0.5361780
H37 H 1.0  0.7448956  0.4689391  0.5330692
H37 H 1.0  0.7518891  0.4695601  0.5406370
H37 H 1.0  0.7453761  0.4676714  0.5429776
H37 H 1.0  0.7748222  0.4999126  0.5197631
H37 H 1.0  0.7803836  0.4954742  0.5206749
H37 H 1.0  0.7323286  0.5056090  0.5264781
H37 H 1.0  0.7332176  0.5118021  0.5229683
H37 H 1.0  0.7489739  0.5029178  0.5203700
H37 H 1.0  0.7390111  0.4918638  0.5550162
H37 H 1.0  0.7759639  0.4900625  0.5475464
H37 H 1.0  0.7559331  0.5201218  0.5365917
N37 N 1.0  0.7486491  0.4766438  0.5326692
N37 N 1.0  0.7472897  0.4757556  0.5451219
N37 N 1.0  0.7759066  0.4964717  0.5279259
N37 N 1.0  0.7392710  0.5106490  0.5289386
N37 N 1.0  0.7410896  0.5001845  0.5222382
N37 N 1.0  0.7672272  0.4867015  0.5593626
N37 N 1.0  0.7756837  0.4947313  0.5547052
N37 N 1.0  0.7577994  0.5219282  0.5447390
N37 N 1.0  0.7666893  0.4923280  0.5204729
N37 N 1.0  0.7423418  0.4965520  0.5613450
N37 N 1.0  0.7695340  0.5179382  0.5427168
N37 N 1.0  0.7383300  0.5069148  0.5554963
C38 C 1.0  0.3614568  0.4780419  0.5197365
C38 C 1.0  0.4019002  0.4678693  0.5115952
C38 C 1.0  0.3977007  0.4432223  0.5442839
C38 C 1.0  0.3706347  0.4411734  0.5133574
C38 C 1.0  0.3685893  0.4657573  0.5464238
C38 C 1.0  0.4010161  0.4536924  0.5353265
C38 C 1.0  0.3772672  0.4404337  0.5258602
C38 C 1.0  0.3896601  0.4609392  0.5098628
C38 C 1.0  0.3633034  0.4591759  0.5511412
C38 C 1.0  0.4024521  0.4460579  0.5410852
C38 C 1.0  0.3731083  0.4372322  0.5177390
C38 C 1.0  0.3983371  0.4644938  0.5075009
C38 C 1.0  0.3761305  0.4769673  0.5385596
C38 C 1.0  0.3974047  0.4689463  0.5364546
C38 C 1.0  0.3732153  0.4472562  0.5394261
C38 C 1.0  0.3750980  0.4660565  0.5128199
C38 C 1.0  0.3728470  0.4773581  0.5338068
C38 C 1.0  0.3978686  0.4704935  0.5308850
C38 C 1.0  0.3783579  0.4472735  0.5421065
C38 C 1.0  0.3723634  0.4609793  0.5134301
C38 C 1.0  0.3681615  0.4740230  0.5330637
C38 C 1.0  0.3993295  0.4666765  0.5267838
C38 C 1.0  0.3831030  0.4451128  0.5395875
C38 C 1.0  0.3751626  0.4559387  0.5128989
C38 C 1.0  0.3668090  0.4702164  0.5372120
C38 C 1.0  0.4003176  0.4611833  0.5283593
C38 C 1.0  0.3826259  0.4429135  0.5342431
C38 C 1.0  0.3808453  0.4560514  0.5117475
C38 C 1.0  0.3699975  0.4697059  0.5420289
C38 C 1.0  0.3998961  0.4594840  0.5338784
C38 C 1.0  0.3775625  0.4428235  0.5314362
C38 C 1.0  0.3837164  0.4610391  0.5111098
C38 C 1.0  0.3746460  0.4731067  0.5426239
C38 C 1.0  0.3984232  0.4634247  0.5378693
C38 C 1.0  0.3729012  0.4450253  0.5340925
C38 C 1.0  0.3807725  0.4660037  0.5116718
C38 C 1.0  0.3809726  0.4805843  0.5391640
C38 C 1.0  0.3959171  0.4729275  0.5407935
C38 C 1.0  0.3682052  0.4494722  0.5420494
C38 C 1.0  0.3721906  0.4713654  0.5133266
C38 C 1.0  0.3885331  0.4847022  0.5435667
C38 C 1.0  0.3939875  0.4815650  0.5446887
C38 C 1.0  0.3627162  0.4531431  0.5491132
C38 C 1.0  0.3646531  0.4773526  0.5142447
C38 C 1.0  0.3646656  0.4744317  0.5281138
C38 C 1.0  0.3998041  0.4685106  0.5210130
C38 C 1.0  0.3883859  0.4451861  0.5425834
C38 C 1.0  0.3721048  0.4507293  0.5135323
H38 H 1.0  0.3582372  0.4748630  0.5199894
H38 H 1.0  0.3592194  0.4819599  0.5196262
H38 H 1.0  0.4006852  0.4722290  0.5113750
H38 H 1.0  0.4061889  0.4677826  0.5101930
H38 H 1.0  0.3970814  0.4453639  0.5482289
H38 H 1.0  0.3990043  0.4390517  0.5454144
H38 H 1.0  0.3663571  0.4421532  0.5144884
H38 H 1.0  0.3703259  0.4389645  0.5094342
H38 H 1.0  0.3716834  0.4653942  0.5496713
H38 H 1.0  0.4015797  0.4509592  0.5317967
H38 H 1.0  0.3812566  0.4393697  0.5240702
H38 H 1.0  0.3915440  0.4568577  0.5100693
H38 H 1.0  0.3665249  0.4593654  0.5543223
H38 H 1.0  0.3595009  0.4603665  0.5532608
H38 H 1.0  0.4032515  0.4437551  0.5372649
H38 H 1.0  0.4062496  0.4456731  0.5434933
H38 H 1.0  0.3772917  0.4360390  0.5164693
H38 H 1.0  0.3707454  0.4333870  0.5177246
H38 H 1.0  0.3997329  0.4601825  0.5075233
H38 H 1.0  0.3991606  0.4659635  0.5033141
H38 H 1.0  0.3739106  0.4803134  0.5306136
H38 H 1.0  0.3970900  0.4747601  0.5297669
H38 H 1.0  0.3786249  0.4489900  0.5462346
H38 H 1.0  0.3679726  0.4609948  0.5143144
H38 H 1.0  0.3632064  0.4675996  0.5367314
H38 H 1.0  0.4014536  0.4582135  0.5252050
H38 H 1.0  0.3862815  0.4412325  0.5322760
H38 H 1.0  0.3830316  0.4521651  0.5113273
H38 H 1.0  0.3771686  0.4727892  0.5463110
H38 H 1.0  0.3980942  0.4621347  0.5421455
H38 H 1.0  0.3689725  0.4449632  0.5319426
H38 H 1.0  0.3829715  0.4698743  0.5111791
H38 H 1.0  0.3819725  0.4829961  0.5354988
H38 H 1.0  0.3951722  0.4710950  0.5448353
H38 H 1.0  0.3646226  0.4497037  0.5393361
H38 H 1.0  0.3748764  0.4749759  0.5133021
H38 H 1.0  0.3889783  0.4871446  0.5397755
H38 H 1.0  0.3879118  0.4877415  0.5468447
H38 H 1.0  0.3936364  0.4793362  0.5486188
H38 H 1.0  0.3972809  0.4845796  0.5453495
H38 H 1.0  0.3593134  0.4529046  0.5461299
H38 H 1.0  0.3614058  0.4505714  0.5525825
H38 H 1.0  0.3676929  0.4806918  0.5138670
H38 H 1.0  0.3617898  0.4779900  0.5108147
H38 H 1.0  0.3614912  0.4712577  0.5278008
H38 H 1.0  0.3984094  0.4727246  0.5202718
H38 H 1.0  0.3883088  0.4474835  0.5464522
H38 H 1.0  0.3678599  0.4512149  0.5149450
N38 N 1.0  0.3838230  0.4809374  0.5435893
N38 N 1.0  0.3955176  0.4781250  0.5399790
N38 N 1.0  0.3679823  0.4510138  0.5470899
N38 N 1.0  0.3669503  0.4717987  0.5137566
N38 N 1.0  0.3652299  0.4781743  0.5244382
N38 N 1.0  0.4013282  0.4519285  0.5402892
N38 N 1.0  0.3927528  0.4427739  0.5408669
N38 N 1.0  0.3741751  0.4459828  0.5125225
N38 N 1.0  0.3641235  0.4629491  0.5465098
N38 N 1.0  0.4016928  0.4654814  0.5171283
N38 N 1.0  0.3727476  0.4396289  0.5232602
N38 N 1.0  0.3924589  0.4652353  0.5086216
C39 C 1.0  0.5772990  0.6616377  0.4932194
C39 C 1.0  0.5892363  0.6229190  0.4804205
C39 C 1.0  0.6187629  0.6274497  0.5087282
C39 C 1.0  0.5793312  0.6331153  0.5190372
C39 C 1.0  0.6053933  0.6615420  0.5043862
C39 C 1.0  0.6112852  0.6265160  0.4967256
C39 C 1.0  0.5934869  0.6332121  0.5183545
C39 C 1.0  0.5828666  0.6276776  0.4921522
C39 C 1.0  0.6078434  0.6641081  0.5133819
C39 C 1.0  0.6177839  0.6240076  0.5034328
C39 C 1.0  0.5847158  0.6311443  0.5218606
C39 C 1.0  0.5843258  0.6220570  0.4844201
C39 C 1.0  0.6007144  0.6583287  0.4898203
C39 C 1.0  0.6091860  0.6375272  0.4857100
C39 C 1.0  0.6030509  0.6455764  0.5167262
C39 C 1.0  0.5784504  0.6423781  0.4955254
C39 C 1.0  0.5949800  0.6589132  0.4903666
C39 C 1.0  0.6042989  0.6355771  0.4832721
C39 C 1.0  0.6077413  0.6429302  0.5145746
C39 C 1.0  0.5782547  0.6420557  0.5013122
C39 C 1.0  0.5925367  0.6603493  0.4954260
C39 C 1.0  0.6016836  0.6307617  0.4851415
C39 C 1.0  0.6078469  0.6372153  0.5136476
C39 C 1.0  0.5795295  0.6371586  0.5041262
C39 C 1.0  0.5959811  0.6611824  0.5000053
C39 C 1.0  0.6040589  0.6278826  0.4895803
C39 C 1.0  0.6030997  0.6341321  0.5149067
C39 C 1.0  0.5810508  0.6325085  0.5010127
C39 C 1.0  0.6017413  0.6606344  0.4996187
C39 C 1.0  0.6089348  0.6297012  0.4921186
C39 C 1.0  0.5983397  0.6366278  0.5170606
C39 C 1.0  0.5812922  0.6326718  0.4952298
C39 C 1.0  0.6040300  0.6591956  0.4944982
C39 C 1.0  0.6114349  0.6345417  0.4901323
C39 C 1.0  0.5983896  0.6423609  0.5179328
C39 C 1.0  0.5799869  0.6376503  0.4925576
C39 C 1.0  0.6030776  0.6568618  0.4844206
C39 C 1.0  0.6119846  0.6425495  0.4837519
C39 C 1.0  0.6029135  0.6515611  0.5177549
C39 C 1.0  0.5770791  0.6474829  0.4925329
C39 C 1.0  0.6099872  0.6552763  0.4778443
C39 C 1.0  0.6137395  0.6501037  0.4779763
C39 C 1.0  0.6063629  0.6605646  0.5184911
C39 C 1.0  0.5739259  0.6565455  0.4913368
C39 C 1.0  0.5865301  0.6610155  0.4960315
C39 C 1.0  0.5965949  0.6288645  0.4824216
C39 C 1.0  0.6128751  0.6346299  0.5114287
C39 C 1.0  0.5792218  0.6370178  0.5101904
H39 H 1.0  0.5763841  0.6624973  0.4975736
H39 H 1.0  0.5758157  0.6652641  0.4909793
H39 H 1.0  0.5880723  0.6259675  0.4772767
H39 H 1.0  0.5899276  0.6190911  0.4781321
H39 H 1.0  0.6217802  0.6307121  0.5078416
H39 H 1.0  0.6207567  0.6248254  0.5118118
H39 H 1.0  0.5783176  0.6372774  0.5205159
H39 H 1.0  0.5759226  0.6305155  0.5204474
H39 H 1.0  0.6097033  0.6604628  0.5036707
H39 H 1.0  0.6086689  0.6231695  0.4982102
H39 H 1.0  0.5937939  0.6289359  0.5169861
H39 H 1.0  0.5842922  0.6242705  0.4947231
H39 H 1.0  0.6120981  0.6631901  0.5121214
H39 H 1.0  0.6079010  0.6684529  0.5146018
H39 H 1.0  0.6149739  0.6205825  0.5043867
H39 H 1.0  0.6216667  0.6220339  0.5022510
H39 H 1.0  0.5855845  0.6268822  0.5205886
H39 H 1.0  0.5840131  0.6309109  0.5263127
H39 H 1.0  0.5853908  0.6188140  0.4874009
H39 H 1.0  0.5808358  0.6203970  0.4820894
H39 H 1.0  0.5923364  0.6582682  0.4868090
H39 H 1.0  0.6025428  0.6378672  0.4798468
H39 H 1.0  0.6113609  0.6453960  0.5136375
H39 H 1.0  0.5770645  0.6456992  0.5036294
H39 H 1.0  0.5941881  0.6622987  0.5039548
H39 H 1.0  0.6020562  0.6241522  0.4910409
H39 H 1.0  0.6031591  0.6297096  0.5142023
H39 H 1.0  0.5820370  0.6287074  0.5031667
H39 H 1.0  0.6084689  0.6587531  0.4940989
H39 H 1.0  0.6152092  0.6359662  0.4920774
H39 H 1.0  0.5947204  0.6443133  0.5196018
H39 H 1.0  0.5801631  0.6377995  0.4880847
H39 H 1.0  0.6000388  0.6557807  0.4812825
H39 H 1.0  0.6154162  0.6439020  0.4863294
H39 H 1.0  0.5988711  0.6531650  0.5189114
H39 H 1.0  0.5779150  0.6473394  0.4881135
H39 H 1.0  0.6065842  0.6545676  0.4749366
H39 H 1.0  0.6123244  0.6587143  0.4760875
H39 H 1.0  0.6172874  0.6509123  0.4806772
H39 H 1.0  0.6155148  0.6494989  0.4738710
H39 H 1.0  0.6022071  0.6616770  0.5199153
H39 H 1.0  0.6091036  0.6617091  0.5218892
H39 H 1.0  0.5746337  0.6558478  0.4869157
H39 H 1.0  0.5695312  0.6575160  0.4916744
H39 H 1.0  0.5851325  0.6616000  0.5002687
H39 H 1.0  0.5949016  0.6317466  0.4794086
H39 H 1.0  0.6160534  0.6375378  0.5101269
H39 H 1.0  0.5785210  0.6410229  0.5121187
N39 N 1.0  0.6082545  0.6568397  0.4834042
N39 N 1.0  0.6105783  0.6451684  0.4793929
N39 N 1.0  0.6071399  0.6546936  0.5173566
N39 N 1.0  0.5750631  0.6517750  0.4948454
N39 N 1.0  0.5831574  0.6609375  0.4919751
N39 N 1.0  0.6160032  0.6275176  0.4988644
N39 N 1.0  0.6135477  0.6294121  0.5110325
N39 N 1.0  0.5797156  0.6326059  0.5130410
N39 N 1.0  0.6037340  0.6634440  0.5090194
N39 N 1.0  0.5942877  0.6242306  0.4834410
N39 N 1.0  0.5892243  0.6350260  0.5208792
N39 N 1.0  0.5826066  0.6272783  0.4868983
C40 C 1.0  0.6022262  0.5722158  0.4544764
C40 C 1.0  0.6346390  0.5779212  0.4813527
C40 C 1.0  0.6183928  0.6154354  0.4860887
C40 C 1.0  0.5948460  0.5820470  0.4909881
C40 C 1.0  0.6018601  0.6024170  0.4558053
C40 C 1.0  0.6264028  0.6042979  0.4825327
C40 C 1.0  0.5998091  0.5951234  0.4887000
C40 C 1.0  0.6207190  0.5760658  0.4832624
C40 C 1.0  0.5939948  0.6078556  0.4572438
C40 C 1.0  0.6240705  0.6126114  0.4868868
C40 C 1.0  0.5951233  0.5880089  0.4932747
C40 C 1.0  0.6301940  0.5746395  0.4845660
C40 C 1.0  0.6139324  0.5929701  0.4527392
C40 C 1.0  0.6297059  0.5989103  0.4681430
C40 C 1.0  0.5983821  0.6039311  0.4757621
C40 C 1.0  0.6096777  0.5735034  0.4723760
C40 C 1.0  0.6114076  0.5877834  0.4532359
C40 C 1.0  0.6310978  0.5934292  0.4694277
C40 C 1.0  0.6028691  0.6075288  0.4765072
C40 C 1.0  0.6049835  0.5752772  0.4752823
C40 C 1.0  0.6057876  0.5872502  0.4545632
C40 C 1.0  0.6309808  0.5914618  0.4748718
C40 C 1.0  0.6063380  0.6071411  0.4811275
C40 C 1.0  0.6053451  0.5772851  0.4807011
C40 C 1.0  0.6026945  0.5920697  0.4554193
C40 C 1.0  0.6294022  0.5951172  0.4790886
C40 C 1.0  0.6052470  0.6030144  0.4850528
C40 C 1.0  0.6105684  0.5775168  0.4832103
C40 C 1.0  0.6050784  0.5973361  0.4549585
C40 C 1.0  0.6279853  0.6006180  0.4779667
C40 C 1.0  0.6008066  0.5993475  0.4844511
C40 C 1.0  0.6153480  0.5757824  0.4804401
C40 C 1.0  0.6107016  0.5977031  0.4536269
C40 C 1.0  0.6281510  0.6024381  0.4724633
C40 C 1.0  0.5974233  0.5998633  0.4797692
C40 C 1.0  0.6148216  0.5737966  0.4750171
C40 C 1.0  0.6198229  0.5933114  0.4512973
C40 C 1.0  0.6298571  0.6010260  0.4624518
C40 C 1.0  0.5946931  0.6043315  0.4709532
C40 C 1.0  0.6093364  0.5713504  0.4667065
C40 C 1.0  0.6281686  0.5975224  0.4488233
C40 C 1.0  0.6316536  0.6009388  0.4529508
C40 C 1.0  0.5909619  0.6080947  0.4628649
C40 C 1.0  0.6051020  0.5682523  0.4585839
C40 C 1.0  0.6030903  0.5818301  0.4550508
C40 C 1.0  0.6325177  0.5856970  0.4760103
C40 C 1.0  0.6109583  0.6110352  0.4817435
C40 C 1.0  0.6003016  0.5790535  0.4835865
H40 H 1.0  0.5979383  0.5728621  0.4557921
H40 H 1.0  0.6019183  0.5701690  0.4504658
H40 H 1.0  0.6354482  0.5758498  0.4774047
H40 H 1.0  0.6385355  0.5776779  0.4836164
H40 H 1.0  0.6185489  0.6180682  0.4824039
H40 H 1.0  0.6176956  0.6182792  0.4895236
H40 H 1.0  0.5913613  0.5817221  0.4881090
H40 H 1.0  0.5938246  0.5792444  0.4943746
H40 H 1.0  0.6043087  0.6061924  0.4558607
H40 H 1.0  0.6259174  0.6022429  0.4865063
H40 H 1.0  0.6030340  0.5948182  0.4918240
H40 H 1.0  0.6206330  0.5781775  0.4872352
H40 H 1.0  0.5968012  0.6113987  0.4569197
H40 H 1.0  0.5909750  0.6084550  0.4539437
H40 H 1.0  0.6239997  0.6101915  0.4907178
H40 H 1.0  0.6271882  0.6157999  0.4875807
H40 H 1.0  0.5984382  0.5882649  0.4963542
H40 H 1.0  0.5913316  0.5888552  0.4955718
H40 H 1.0  0.6295791  0.5765565  0.4886260
H40 H 1.0  0.6318002  0.5705168  0.4854553
H40 H 1.0  0.6138197  0.5840695  0.4525645
H40 H 1.0  0.6323082  0.5906828  0.4661031
H40 H 1.0  0.6036283  0.6106865  0.4734230
H40 H 1.0  0.6009925  0.5750559  0.4732613
H40 H 1.0  0.5983456  0.5917607  0.4564443
H40 H 1.0  0.6293086  0.5936192  0.4833085
H40 H 1.0  0.6079137  0.6026978  0.4886371
H40 H 1.0  0.6108730  0.5790618  0.4874032
H40 H 1.0  0.6126319  0.6017264  0.4532442
H40 H 1.0  0.6270626  0.6066898  0.4715713
H40 H 1.0  0.5939799  0.5970406  0.4792840
H40 H 1.0  0.6185045  0.5724459  0.4728556
H40 H 1.0  0.6219679  0.5893556  0.4512523
H40 H 1.0  0.6281721  0.6051686  0.4619528
H40 H 1.0  0.5917190  0.6009732  0.4705960
H40 H 1.0  0.6133189  0.5706293  0.4647393
H40 H 1.0  0.6298348  0.5933139  0.4486014
H40 H 1.0  0.6287486  0.5992253  0.4446841
H40 H 1.0  0.6301571  0.6052163  0.4529723
H40 H 1.0  0.6358869  0.6011936  0.4514062
H40 H 1.0  0.5879604  0.6047061  0.4630773
H40 H 1.0  0.5884789  0.6118606  0.4630104
H40 H 1.0  0.6093046  0.5673934  0.4571229
H40 H 1.0  0.6029900  0.5642654  0.4584664
H40 H 1.0  0.5988760  0.5819746  0.4566217
H40 H 1.0  0.6331305  0.5831675  0.4723390
H40 H 1.0  0.6116739  0.6136674  0.4781642
H40 H 1.0  0.5966168  0.5791707  0.4810059
N40 N 1.0  0.6222986  0.5978311  0.4501674
N40 N 1.0  0.6317955  0.5983009  0.4583709
N40 N 1.0  0.5948859  0.6082628  0.4674402
N40 N 1.0  0.6047872  0.5703707  0.4642208
N40 N 1.0  0.6054209  0.5772784  0.4537523
N40 N 1.0  0.6256481  0.6094898  0.4819747
N40 N 1.0  0.6139341  0.6113759  0.4860866
N40 N 1.0  0.6001611  0.5803543  0.4886976
N40 N 1.0  0.5966210  0.6024898  0.4564247
N40 N 1.0  0.6331153  0.5837357  0.4808715
N40 N 1.0  0.5955367  0.5920297  0.4888003
N40 N 1.0  0.6251668  0.5740230  0.4812937
C41 C 1.0  0.5996006  0.3959149  0.5333690
C41 C 1.0  0.6271708  0.4280555  0.5298664
C41 C 1.0  0.6291654  0.4162883  0.4904810
C41 C 1.0  0.5926525  0.4239269  0.5078499
C41 C 1.0  0.6127505  0.3879025  0.5073522
C41 C 1.0  0.6316713  0.4187620  0.5042086
C41 C 1.0  0.6032460  0.4193557  0.4996194
C41 C 1.0  0.6138004  0.4262807  0.5255155
C41 C 1.0  0.6080797  0.3852688  0.4993051
C41 C 1.0  0.6327896  0.4195237  0.4946337
C41 C 1.0  0.5952860  0.4242845  0.5020373
C41 C 1.0  0.6213377  0.4306628  0.5296979
C41 C 1.0  0.6195376  0.3914977  0.5209679
C41 C 1.0  0.6340736  0.4082938  0.5156820
C41 C 1.0  0.6076986  0.4045403  0.4968492
C41 C 1.0  0.6043605  0.4139479  0.5279174
C41 C 1.0  0.6149001  0.3927754  0.5241904
C41 C 1.0  0.6326520  0.4115200  0.5202864
C41 C 1.0  0.6131823  0.4054422  0.4951919
C41 C 1.0  0.6006336  0.4146786  0.5235351
C41 C 1.0  0.6095252  0.3924986  0.5220310
C41 C 1.0  0.6309315  0.4170200  0.5197271
C41 C 1.0  0.6154485  0.4107658  0.4949607
C41 C 1.0  0.6011354  0.4190961  0.5198259
C41 C 1.0  0.6088612  0.3909177  0.5165005
C41 C 1.0  0.6306275  0.4192826  0.5143959
C41 C 1.0  0.6120962  0.4152543  0.4964585
C41 C 1.0  0.6055111  0.4228296  0.5205641
C41 C 1.0  0.6134055  0.3896072  0.5131447
C41 C 1.0  0.6320142  0.4161909  0.5097009
C41 C 1.0  0.6066031  0.4145169  0.4981341
C41 C 1.0  0.6093129  0.4222355  0.5248907
C41 C 1.0  0.6187088  0.3899312  0.5154464
C41 C 1.0  0.6337190  0.4106959  0.5104254
C41 C 1.0  0.6044786  0.4091238  0.4983139
C41 C 1.0  0.6086764  0.4177594  0.5285221
C41 C 1.0  0.6250797  0.3918074  0.5234340
C41 C 1.0  0.6359243  0.4025349  0.5162278
C41 C 1.0  0.6052693  0.3989774  0.4970634
C41 C 1.0  0.6038446  0.4093526  0.5318558
C41 C 1.0  0.6346742  0.3907305  0.5239705
C41 C 1.0  0.6387399  0.3944639  0.5207482
C41 C 1.0  0.6047612  0.3894116  0.4957448
C41 C 1.0  0.5997961  0.4016787  0.5361244
C41 C 1.0  0.6046314  0.3937881  0.5253893
C41 C 1.0  0.6295291  0.4202415  0.5246815
C41 C 1.0  0.6212010  0.4115000  0.4931553
C41 C 1.0  0.5971008  0.4197073  0.5153273
H41 H 1.0  0.5959351  0.3956609  0.5307168
H41 H 1.0  0.5989403  0.3928028  0.5365701
H41 H 1.0  0.6274763  0.4253340  0.5334763
H41 H 1.0  0.6301946  0.4313219  0.5306104
H41 H 1.0  0.6309859  0.4121957  0.4897958
H41 H 1.0  0.6293765  0.4183439  0.4864684
H41 H 1.0  0.5898175  0.4203939  0.5079802
H41 H 1.0  0.5900321  0.4275473  0.5084765
H41 H 1.0  0.6166090  0.3875291  0.5050664
H41 H 1.0  0.6297829  0.4228462  0.5041721
H41 H 1.0  0.6055344  0.4232252  0.4998245
H41 H 1.0  0.6141477  0.4292238  0.5221292
H41 H 1.0  0.6121995  0.3847258  0.4974978
H41 H 1.0  0.6061287  0.3812106  0.4989991
H41 H 1.0  0.6311211  0.4237097  0.4951136
H41 H 1.0  0.6368875  0.4201025  0.4928338
H41 H 1.0  0.5979134  0.4279706  0.5018223
H41 H 1.0  0.5920173  0.4250058  0.4990100
H41 H 1.0  0.6211190  0.4335892  0.5262448
H41 H 1.0  0.6207720  0.4331829  0.5333987
H41 H 1.0  0.6154386  0.3939914  0.5284674
H41 H 1.0  0.6329227  0.4096852  0.5243632
H41 H 1.0  0.6156915  0.4019125  0.4940499
H41 H 1.0  0.5972841  0.4117450  0.5230496
H41 H 1.0  0.6047491  0.3906702  0.5147434
H41 H 1.0  0.6293036  0.4235368  0.5139386
H41 H 1.0  0.6138256  0.4193818  0.4962835
H41 H 1.0  0.6059173  0.4262575  0.5177104
H41 H 1.0  0.6222808  0.3889341  0.5129353
H41 H 1.0  0.6348002  0.4082856  0.5068089
H41 H 1.0  0.6002308  0.4085289  0.4996032
H41 H 1.0  0.6116030  0.4172815  0.5318786
H41 H 1.0  0.6251895  0.3935868  0.5275658
H41 H 1.0  0.6363774  0.4003398  0.5123258
H41 H 1.0  0.6011762  0.3987973  0.4989248
H41 H 1.0  0.6072940  0.4089487  0.5347172
H41 H 1.0  0.6342711  0.3922857  0.5282079
H41 H 1.0  0.6365089  0.3866299  0.5244035
H41 H 1.0  0.6393506  0.3927556  0.5165954
H41 H 1.0  0.6427951  0.3942224  0.5227149
H41 H 1.0  0.6005541  0.3897496  0.4973947
H41 H 1.0  0.6042541  0.3876819  0.4916073
H41 H 1.0  0.6033097  0.4018399  0.5389814
H41 H 1.0  0.5961471  0.4021577  0.5387369
H41 H 1.0  0.6007699  0.3939387  0.5230838
H41 H 1.0  0.6294172  0.4178519  0.5284932
H41 H 1.0  0.6235005  0.4076668  0.4926354
H41 H 1.0  0.5942492  0.4162532  0.5148936
N41 N 1.0  0.6294570  0.3901418  0.5210053
N41 N 1.0  0.6369479  0.4002201  0.5208571
N41 N 1.0  0.6076861  0.3946596  0.4952333
N41 N 1.0  0.5997221  0.4060630  0.5319854
N41 N 1.0  0.6048032  0.3946639  0.5305891
N41 N 1.0  0.6334270  0.4164687  0.4997933
N41 N 1.0  0.6233987  0.4162083  0.4922407
N41 N 1.0  0.5968813  0.4239121  0.5121485
N41 N 1.0  0.6080801  0.3869117  0.5051069
N41 N 1.0  0.6285195  0.4254194  0.5246135
N41 N 1.0  0.5980663  0.4191316  0.5005964
N41 N 1.0  0.6170631  0.4264101  0.5296590
C42 C 1.0  0.5252281  0.5651310  0.6554323
C42 C 1.0  0.5337770  0.5389573  0.6877941
C42 C 1.0  0.4938824  0.5438989  0.6966053
C42 C 1.0  0.5053267  0.5323179  0.6588151
C42 C 1.0  0.5010374  0.5709634  0.6726012
C42 C 1.0  0.5080441  0.5443795  0.6963586
C42 C 1.0  0.4984491  0.5373989  0.6701171
C42 C 1.0  0.5267285  0.5372770  0.6756145
C42 C 1.0  0.4918884  0.5711914  0.6694786
C42 C 1.0  0.4992251  0.5422105  0.6996798
C42 C 1.0  0.5003164  0.5314884  0.6626956
C42 C 1.0  0.5330724  0.5352601  0.6826283
C42 C 1.0  0.5161280  0.5711881  0.6766755
C42 C 1.0  0.5173036  0.5569382  0.6944777
C42 C 1.0  0.4935101  0.5520957  0.6726872
C42 C 1.0  0.5246763  0.5477281  0.6640582
C42 C 1.0  0.5186216  0.5695961  0.6716985
C42 C 1.0  0.5221342  0.5543401  0.6925949
C42 C 1.0  0.4931348  0.5520220  0.6784738
C42 C 1.0  0.5199276  0.5455295  0.6615595
C42 C 1.0  0.5154861  0.5684283  0.6669620
C42 C 1.0  0.5224315  0.5485964  0.6919283
C42 C 1.0  0.4944554  0.5472927  0.6815429
C42 C 1.0  0.5173903  0.5407248  0.6635603
C42 C 1.0  0.5097226  0.5688668  0.6673020
C42 C 1.0  0.5177342  0.5454316  0.6931748
C42 C 1.0  0.4962091  0.5425583  0.6786903
C42 C 1.0  0.5197016  0.5381141  0.6681941
C42 C 1.0  0.5070768  0.5704489  0.6722139
C42 C 1.0  0.5128384  0.5478774  0.6950653
C42 C 1.0  0.4966348  0.5424744  0.6729165
C42 C 1.0  0.5244396  0.5401860  0.6707988
C42 C 1.0  0.5103454  0.5715816  0.6768572
C42 C 1.0  0.5126978  0.5536418  0.6956809
C42 C 1.0  0.4952767  0.5472899  0.6699842
C42 C 1.0  0.5268647  0.5450072  0.6686764
C42 C 1.0  0.5195961  0.5724101  0.6815099
C42 C 1.0  0.5169633  0.5629552  0.6952320
C42 C 1.0  0.4920924  0.5570208  0.6694273
C42 C 1.0  0.5273935  0.5527411  0.6619650
C42 C 1.0  0.5216790  0.5754370  0.6904542
C42 C 1.0  0.5201316  0.5720807  0.6956689
C42 C 1.0  0.4887218  0.5659230  0.6677268
C42 C 1.0  0.5291200  0.5600841  0.6559151
C42 C 1.0  0.5180645  0.5667978  0.6617101
C42 C 1.0  0.5276006  0.5460671  0.6899856
C42 C 1.0  0.4939530  0.5474084  0.6875947
C42 C 1.0  0.5124473  0.5385606  0.6607724
H42 H 1.0  0.5219442  0.5641937  0.6524537
H42 H 1.0  0.5275225  0.5685569  0.6535969
H42 H 1.0  0.5367264  0.5422676  0.6868589
H42 H 1.0  0.5357429  0.5365313  0.6910524
H42 H 1.0  0.4927053  0.5480892  0.6978657
H42 H 1.0  0.4905033  0.5412635  0.6980223
H42 H 1.0  0.5041791  0.5351896  0.6555025
H42 H 1.0  0.5061987  0.5284152  0.6567236
H42 H 1.0  0.4994871  0.5716907  0.6767629
H42 H 1.0  0.5085142  0.5400592  0.6951917
H42 H 1.0  0.4998870  0.5341524  0.6728822
H42 H 1.0  0.5241624  0.5339203  0.6771631
H42 H 1.0  0.4908104  0.5722167  0.6737587
H42 H 1.0  0.4903770  0.5746691  0.6670309
H42 H 1.0  0.5002532  0.5379246  0.6986259
H42 H 1.0  0.4983859  0.5421503  0.7041137
H42 H 1.0  0.5013761  0.5284133  0.6658513
H42 H 1.0  0.4969517  0.5296235  0.6603355
H42 H 1.0  0.5303328  0.5317962  0.6836444
H42 H 1.0  0.5370476  0.5333562  0.6816587
H42 H 1.0  0.5230821  0.5692682  0.6714586
H42 H 1.0  0.5257114  0.5568687  0.6916621
H42 H 1.0  0.4917665  0.5557263  0.6805869
H42 H 1.0  0.5182188  0.5476147  0.6579827
H42 H 1.0  0.5072154  0.5679897  0.6636961
H42 H 1.0  0.5179418  0.5409860  0.6926713
H42 H 1.0  0.4972319  0.5388868  0.6810424
H42 H 1.0  0.5177595  0.5343933  0.6697575
H42 H 1.0  0.5083942  0.5728153  0.6806951
H42 H 1.0  0.5089230  0.5555561  0.6971450
H42 H 1.0  0.4955944  0.5472478  0.6655168
H42 H 1.0  0.5305326  0.5466265  0.6706726
H42 H 1.0  0.5239555  0.5714289  0.6809783
H42 H 1.0  0.5128423  0.5644884  0.6961888
H42 H 1.0  0.4930752  0.5567077  0.6650470
H42 H 1.0  0.5306996  0.5543067  0.6645857
H42 H 1.0  0.5259967  0.5745891  0.6893704
H42 H 1.0  0.5215759  0.5798311  0.6914789
H42 H 1.0  0.5159018  0.5731320  0.6969097
H42 H 1.0  0.5227265  0.5734546  0.6990967
H42 H 1.0  0.4895893  0.5650510  0.6633653
H42 H 1.0  0.4842931  0.5667768  0.6678852
H42 H 1.0  0.5325526  0.5611163  0.6586874
H42 H 1.0  0.5310453  0.5593527  0.6518991
H42 H 1.0  0.5151617  0.5654913  0.6585296
H42 H 1.0  0.5307353  0.5490096  0.6886561
H42 H 1.0  0.4930787  0.5514716  0.6893201
H42 H 1.0  0.5107720  0.5412554  0.6575814
N42 N 1.0  0.5177341  0.5744621  0.6859994
N42 N 1.0  0.5211106  0.5661911  0.6948254
N42 N 1.0  0.4898807  0.5613483  0.6714802
N42 N 1.0  0.5260556  0.5551234  0.6574519
N42 N 1.0  0.5232705  0.5668853  0.6608590
N42 N 1.0  0.5036536  0.5461760  0.6986675
N42 N 1.0  0.4944758  0.5431412  0.6906528
N42 N 1.0  0.5102394  0.5339104  0.6619279
N42 N 1.0  0.4978011  0.5706089  0.6684494
N42 N 1.0  0.5284345  0.5408595  0.6898434
N42 N 1.0  0.4983709  0.5367608  0.6648807
N42 N 1.0  0.5313421  0.5385127  0.6778548
C43 C 1.0  0.3625978  0.6188922  0.3567851
C43 C 1.0  0.3626847  0.5823118  0.3784023
C43 C 1.0  0.3253326  0.5945135  0.3906309
C43 C 1.0  0.3344804  0.5933093  0.3505306
C43 C 1.0  0.3403199  0.6250016  0.3762873
C43 C 1.0  0.3390987  0.5912685  0.3897335
C43 C 1.0  0.3288561  0.5960543  0.3632461
C43 C 1.0  0.3558541  0.5866371  0.3667627
C43 C 1.0  0.3316810  0.6286582  0.3739409
C43 C 1.0  0.3299160  0.5905590  0.3926803
C43 C 1.0  0.3293057  0.5926205  0.3542182
C43 C 1.0  0.3611812  0.5808322  0.3723689
C43 C 1.0  0.3547669  0.6198666  0.3793349
C43 C 1.0  0.3514604  0.6008151  0.3914785
C43 C 1.0  0.3279827  0.6098581  0.3707081
C43 C 1.0  0.3570840  0.6004360  0.3593422
C43 C 1.0  0.3569028  0.6193854  0.3739750
C43 C 1.0  0.3554707  0.5977901  0.3885811
C43 C 1.0  0.3274089  0.6080014  0.3761720
C43 C 1.0  0.3520043  0.6005190  0.3565464
C43 C 1.0  0.3537283  0.6207057  0.3693052
C43 C 1.0  0.3542294  0.5927188  0.3860784
C43 C 1.0  0.3273015  0.6023585  0.3774666
C43 C 1.0  0.3481996  0.5961813  0.3570309
C43 C 1.0  0.3482888  0.6225233  0.3701017
C43 C 1.0  0.3488137  0.5906887  0.3865052
C43 C 1.0  0.3278068  0.5985297  0.3731409
C43 C 1.0  0.3495650  0.5916860  0.3604306
C43 C 1.0  0.3460058  0.6230572  0.3754056
C43 C 1.0  0.3446992  0.5935903  0.3893645
C43 C 1.0  0.3283862  0.6002260  0.3676353
C43 C 1.0  0.3545968  0.5914564  0.3632862
C43 C 1.0  0.3493022  0.6217002  0.3799684
C43 C 1.0  0.3460986  0.5986554  0.3918166
C43 C 1.0  0.3284762  0.6059124  0.3664999
C43 C 1.0  0.3583020  0.5958785  0.3626987
C43 C 1.0  0.3582729  0.6184752  0.3840956
C43 C 1.0  0.3527312  0.6061171  0.3941547
C43 C 1.0  0.3280558  0.6157668  0.3693022
C43 C 1.0  0.3611211  0.6049450  0.3588274
C43 C 1.0  0.3607960  0.6177468  0.3934017
C43 C 1.0  0.3582276  0.6134105  0.3973325
C43 C 1.0  0.3272707  0.6252924  0.3707673
C43 C 1.0  0.3649654  0.6131229  0.3553853
C43 C 1.0  0.3559446  0.6202569  0.3636682
C43 C 1.0  0.3585861  0.5896859  0.3831269
C43 C 1.0  0.3266476  0.6006206  0.3832495
C43 C 1.0  0.3429518  0.5964415  0.3539843
H43 H 1.0  0.3592839  0.6198869  0.3538589
H43 H 1.0  0.3657912  0.6219897  0.3560256
H43 H 1.0  0.3664473  0.5848366  0.3784177
H43 H 1.0  0.3638134  0.5785250  0.3805823
H43 H 1.0  0.3252883  0.5982156  0.3932435
H43 H 1.0  0.3213225  0.5925578  0.3913135
H43 H 1.0  0.3342612  0.5973008  0.3483959
H43 H 1.0  0.3343363  0.5902205  0.3472437
H43 H 1.0  0.3388855  0.6247141  0.3805431
H43 H 1.0  0.3384243  0.5876057  0.3872082
H43 H 1.0  0.3292718  0.5918246  0.3647258
H43 H 1.0  0.3524275  0.5837682  0.3672895
H43 H 1.0  0.3307777  0.6284769  0.3783776
H43 H 1.0  0.3312464  0.6330135  0.3728400
H43 H 1.0  0.3297842  0.5867423  0.3902405
H43 H 1.0  0.3289444  0.5892793  0.3968977
H43 H 1.0  0.3293907  0.5885192  0.3561441
H43 H 1.0  0.3256433  0.5925933  0.3515810
H43 H 1.0  0.3575764  0.5780860  0.3723682
H43 H 1.0  0.3645252  0.5783659  0.3706078
H43 H 1.0  0.3611149  0.6179816  0.3733843
H43 H 1.0  0.3596265  0.5994383  0.3883098
H43 H 1.0  0.3270211  0.6110349  0.3794440
H43 H 1.0  0.3510416  0.6040323  0.3539405
H43 H 1.0  0.3457595  0.6235711  0.3665572
H43 H 1.0  0.3478308  0.5867654  0.3845812
H43 H 1.0  0.3277221  0.5941596  0.3741171
H43 H 1.0  0.3466401  0.5883163  0.3608176
H43 H 1.0  0.3476295  0.6220842  0.3841052
H43 H 1.0  0.3429337  0.6009164  0.3940366
H43 H 1.0  0.3289195  0.6072486  0.3622481
H43 H 1.0  0.3622021  0.5957213  0.3648952
H43 H 1.0  0.3622211  0.6166008  0.3830240
H43 H 1.0  0.3491472  0.6082899  0.3957925
H43 H 1.0  0.3290631  0.6166521  0.3650066
H43 H 1.0  0.3646378  0.6046312  0.3616174
H43 H 1.0  0.3647584  0.6161848  0.3918540
H43 H 1.0  0.3618482  0.6214254  0.3957952
H43 H 1.0  0.3543994  0.6150824  0.3990890
H43 H 1.0  0.3609812  0.6128482  0.4008640
H43 H 1.0  0.3280156  0.6256953  0.3663155
H43 H 1.0  0.3232339  0.6271915  0.3714491
H43 H 1.0  0.3684547  0.6122421  0.3581388
H43 H 1.0  0.3667545  0.6132594  0.3512441
H43 H 1.0  0.3529046  0.6208814  0.3604099
H43 H 1.0  0.3624409  0.5919566  0.3826404
H43 H 1.0  0.3268450  0.6039751  0.3862427
H43 H 1.0  0.3421730  0.6003729  0.3519378
N43 N 1.0  0.3568851  0.6193651  0.3891070
N43 N 1.0  0.3576088  0.6080836  0.3945762
N43 N 1.0  0.3270266  0.6196092  0.3727675
N43 N 1.0  0.3606268  0.6089351  0.3554116
N43 N 1.0  0.3610064  0.6192313  0.3625912
N43 N 1.0  0.3352813  0.5933103  0.3927491
N43 N 1.0  0.3258974  0.5956124  0.3847292
N43 N 1.0  0.3395339  0.5924324  0.3537012
N43 N 1.0  0.3372482  0.6268954  0.3724384
N43 N 1.0  0.3579884  0.5847871  0.3812618
N43 N 1.0  0.3287831  0.5972062  0.3580982
N43 N 1.0  0.3605526  0.5858010  0.3690110
C44 C 1.0  0.4137221  0.5844501  0.5714085
C44 C 1.0  0.3794425  0.5717727  0.5497372
C44 C 1.0  0.3944005  0.5340673  0.5566825
C44 C 1.0  0.3889117  0.5601261  0.5880520
C44 C 1.0  0.4226664  0.5563775  0.5646313
C44 C 1.0  0.3904826  0.5464455  0.5510008
C44 C 1.0  0.3931214  0.5496369  0.5795013
C44 C 1.0  0.3829139  0.5712877  0.5634691
C44 C 1.0  0.4264538  0.5500520  0.5708885
C44 C 1.0  0.3904660  0.5368945  0.5525142
C44 C 1.0  0.3888116  0.5538090  0.5870855
C44 C 1.0  0.3774520  0.5730240  0.5556806
C44 C 1.0  0.4172221  0.5674312  0.5550105
C44 C 1.0  0.3996018  0.5574497  0.5444626
C44 C 1.0  0.4076091  0.5466533  0.5741907
C44 C 1.0  0.3958607  0.5768631  0.5704178
C44 C 1.0  0.4161300  0.5717000  0.5587666
C44 C 1.0  0.3961370  0.5620676  0.5450099
C44 C 1.0  0.4063181  0.5435331  0.5694760
C44 C 1.0  0.3958949  0.5736083  0.5752171
C44 C 1.0  0.4171291  0.5710847  0.5644458
C44 C 1.0  0.3909062  0.5616669  0.5474596
C44 C 1.0  0.4008375  0.5423869  0.5679996
C44 C 1.0  0.3917958  0.5696460  0.5762291
C44 C 1.0  0.4192524  0.5660396  0.5663341
C44 C 1.0  0.3891666  0.5564893  0.5494093
C44 C 1.0  0.3965886  0.5444623  0.5713563
C44 C 1.0  0.3875959  0.5689591  0.5722895
C44 C 1.0  0.4203980  0.5616696  0.5626981
C44 C 1.0  0.3925097  0.5517857  0.5489350
C44 C 1.0  0.3977158  0.5475929  0.5760949
C44 C 1.0  0.3874238  0.5721322  0.5674492
C44 C 1.0  0.4193466  0.5624383  0.5570561
C44 C 1.0  0.3977225  0.5523492  0.5464579
C44 C 1.0  0.4032558  0.5486557  0.5774406
C44 C 1.0  0.3916012  0.5760593  0.5665795
C44 C 1.0  0.4161466  0.5682945  0.5490951
C44 C 1.0  0.4050776  0.5578177  0.5418607
C44 C 1.0  0.4133446  0.5478411  0.5757993
C44 C 1.0  0.4001170  0.5810600  0.5693384
C44 C 1.0  0.4162144  0.5662958  0.5396345
C44 C 1.0  0.4123966  0.5618844  0.5370235
C44 C 1.0  0.4229928  0.5472757  0.5754892
C44 C 1.0  0.4077458  0.5867057  0.5711906
C44 C 1.0  0.4160387  0.5755522  0.5684136
C44 C 1.0  0.3874130  0.5666164  0.5478968
C44 C 1.0  0.3996992  0.5390619  0.5630459
C44 C 1.0  0.3919893  0.5663691  0.5813393
H44 H 1.0  0.4145727  0.5829003  0.5755810
H44 H 1.0  0.4165882  0.5878892  0.5708364
H44 H 1.0  0.3817893  0.5753222  0.5481798
H44 H 1.0  0.3758391  0.5714822  0.5470356
H44 H 1.0  0.3983369  0.5331614  0.5546289
H44 H 1.0  0.3926981  0.5300313  0.5577705
H44 H 1.0  0.3926830  0.5612222  0.5903131
H44 H 1.0  0.3855279  0.5612185  0.5908310
H44 H 1.0  0.4228563  0.5531652  0.5614853
H44 H 1.0  0.3866253  0.5466763  0.5533064
H44 H 1.0  0.3890410  0.5489902  0.5777166
H44 H 1.0  0.3802628  0.5677647  0.5643693
H44 H 1.0  0.4267435  0.5472394  0.5673474
H44 H 1.0  0.4306966  0.5505220  0.5723537
H44 H 1.0  0.3864401  0.5375567  0.5544868
H44 H 1.0  0.3896454  0.5340286  0.5491257
H44 H 1.0  0.3849166  0.5526782  0.5850636
H44 H 1.0  0.3886894  0.5517343  0.5910918
H44 H 1.0  0.3748795  0.5695899  0.5571385
H44 H 1.0  0.3746821  0.5765850  0.5555591
H44 H 1.0  0.4144920  0.5755953  0.5572816
H44 H 1.0  0.3975671  0.5660228  0.5434699
H44 H 1.0  0.4096688  0.5419696  0.5669485
H44 H 1.0  0.3991777  0.5742151  0.5782031
H44 H 1.0  0.4200614  0.5654700  0.5707022
H44 H 1.0  0.3851221  0.5561538  0.5513040
H44 H 1.0  0.3923418  0.5435851  0.5702370
H44 H 1.0  0.3844112  0.5659036  0.5730523
H44 H 1.0  0.4202031  0.5591231  0.5541689
H44 H 1.0  0.4003249  0.5487243  0.5460767
H44 H 1.0  0.4041525  0.5510719  0.5811038
H44 H 1.0  0.3914868  0.5785280  0.5628443
H44 H 1.0  0.4140056  0.5721322  0.5481258
H44 H 1.0  0.4075543  0.5540744  0.5421814
H44 H 1.0  0.4137640  0.5507412  0.5792146
H44 H 1.0  0.3999213  0.5829079  0.5652400
H44 H 1.0  0.4143372  0.5703860  0.5391023
H44 H 1.0  0.4200581  0.5664616  0.5372750
H44 H 1.0  0.4143975  0.5578289  0.5373165
H44 H 1.0  0.4120593  0.5626997  0.5325972
H44 H 1.0  0.4229288  0.5499726  0.5791306
H44 H 1.0  0.4251244  0.5435365  0.5768467
H44 H 1.0  0.4069840  0.5884986  0.5670993
H44 H 1.0  0.4074014  0.5901696  0.5740633
H44 H 1.0  0.4164771  0.5743645  0.5727317
H44 H 1.0  0.3894544  0.5704525  0.5467263
H44 H 1.0  0.4033164  0.5381709  0.5605212
H44 H 1.0  0.3957341  0.5669228  0.5837727
N44 N 1.0  0.4175784  0.5648818  0.5453353
N44 N 1.0  0.4068597  0.5621302  0.5393983
N44 N 1.0  0.4175466  0.5456876  0.5734458
N44 N 1.0  0.4037748  0.5824869  0.5728623
N44 N 1.0  0.4146924  0.5804534  0.5669989
N44 N 1.0  0.3929730  0.5418644  0.5501953
N44 N 1.0  0.3948958  0.5373135  0.5617398
N44 N 1.0  0.3881255  0.5631233  0.5828789
N44 N 1.0  0.4243108  0.5555325  0.5695728
N44 N 1.0  0.3823873  0.5665160  0.5494991
N44 N 1.0  0.3937706  0.5519813  0.5841828
N44 N 1.0  0.3820944  0.5743869  0.5592793
C45 C 1.0  0.6578453  0.5270806  0.3369587
C45 C 1.0  0.6216406  0.5400521  0.3550262
C45 C 1.0  0.6179653  0.5629078  0.3209993
C45 C 1.0  0.6246514  0.5224183  0.3179672
C45 C 1.0  0.6532122  0.5520728  0.3205894
C45 C 1.0  0.6200752  0.5581726  0.3341896
C45 C 1.0  0.6237252  0.5363806  0.3157169
C45 C 1.0  0.6244516  0.5314781  0.3440972
C45 C 1.0  0.6537108  0.5526138  0.3109473
C45 C 1.0  0.6157483  0.5629694  0.3269934
C45 C 1.0  0.6217199  0.5269879  0.3145942
C45 C 1.0  0.6203977  0.5343642  0.3523885
C45 C 1.0  0.6533824  0.5505376  0.3361459
C45 C 1.0  0.6332080  0.5589165  0.3427908
C45 C 1.0  0.6353402  0.5465244  0.3126850
C45 C 1.0  0.6384865  0.5269878  0.3386339
C45 C 1.0  0.6543123  0.5448464  0.3366665
C45 C 1.0  0.6321934  0.5546030  0.3465317
C45 C 1.0  0.6328053  0.5514673  0.3143510
C45 C 1.0  0.6370260  0.5255336  0.3332133
C45 C 1.0  0.6548983  0.5414222  0.3320231
C45 C 1.0  0.6273310  0.5514677  0.3463063
C45 C 1.0  0.6274038  0.5515578  0.3164357
C45 C 1.0  0.6315761  0.5259865  0.3313108
C45 C 1.0  0.6545105  0.5438236  0.3267684
C45 C 1.0  0.6234349  0.5527181  0.3421962
C45 C 1.0  0.6245294  0.5465390  0.3168576
C45 C 1.0  0.6275371  0.5279707  0.3349690
C45 C 1.0  0.6535820  0.5495067  0.3260821
C45 C 1.0  0.6243018  0.5569943  0.3383898
C45 C 1.0  0.6269226  0.5415222  0.3152357
C45 C 1.0  0.6288380  0.5294627  0.3404105
C45 C 1.0  0.6530183  0.5527932  0.3308160
C45 C 1.0  0.6292216  0.5600433  0.3387450
C45 C 1.0  0.6323402  0.5415960  0.3131679
C45 C 1.0  0.6343413  0.5289525  0.3421664
C45 C 1.0  0.6528412  0.5539561  0.3411375
C45 C 1.0  0.6382751  0.5622575  0.3430194
C45 C 1.0  0.6409874  0.5463909  0.3104520
C45 C 1.0  0.6441829  0.5264871  0.3406823
C45 C 1.0  0.6520487  0.5620602  0.3463529
C45 C 1.0  0.6466657  0.5654999  0.3465675
C45 C 1.0  0.6493468  0.5499326  0.3071236
C45 C 1.0  0.6535280  0.5240070  0.3405317
C45 C 1.0  0.6559183  0.5354557  0.3325252
C45 C 1.0  0.6264412  0.5470203  0.3503463
C45 C 1.0  0.6249142  0.5568470  0.3180843
C45 C 1.0  0.6302462  0.5243699  0.3256092
H45 H 1.0  0.6578851  0.5252785  0.3328010
H45 H 1.0  0.6619566  0.5262529  0.3386266
H45 H 1.0  0.6253431  0.5397098  0.3576160
H45 H 1.0  0.6183067  0.5410787  0.3578895
H45 H 1.0  0.6210814  0.5661649  0.3205354
H45 H 1.0  0.6146212  0.5640885  0.3182074
H45 H 1.0  0.6285005  0.5212647  0.3158718
H45 H 1.0  0.6221091  0.5186909  0.3178690
H45 H 1.0  0.6519499  0.5563923  0.3206261
H45 H 1.0  0.6167242  0.5551743  0.3340183
H45 H 1.0  0.6198003  0.5368166  0.3178750
H45 H 1.0  0.6204927  0.5321862  0.3420781
H45 H 1.0  0.6527197  0.5570033  0.3114814
H45 H 1.0  0.6577027  0.5525681  0.3088421
H45 H 1.0  0.6124430  0.5598939  0.3273855
H45 H 1.0  0.6137413  0.5669396  0.3277536
H45 H 1.0  0.6177436  0.5279517  0.3165429
H45 H 1.0  0.6206557  0.5253310  0.3105331
H45 H 1.0  0.6165463  0.5346379  0.3500161
H45 H 1.0  0.6195306  0.5314013  0.3556804
H45 H 1.0  0.6546132  0.5430124  0.3407419
H45 H 1.0  0.6352603  0.5537156  0.3496730
H45 H 1.0  0.6351046  0.5552932  0.3139830
H45 H 1.0  0.6402149  0.5240071  0.3304634
H45 H 1.0  0.6549539  0.5412619  0.3231214
H45 H 1.0  0.6196637  0.5503093  0.3420050
H45 H 1.0  0.6203486  0.5465845  0.3184630
H45 H 1.0  0.6233134  0.5283255  0.3335219
H45 H 1.0  0.6523035  0.5571939  0.3303883
H45 H 1.0  0.6299130  0.5633581  0.3358138
H45 H 1.0  0.6342111  0.5377280  0.3119032
H45 H 1.0  0.6353706  0.5300971  0.3463725
H45 H 1.0  0.6526644  0.5516295  0.3449855
H45 H 1.0  0.6387973  0.5650987  0.3395691
H45 H 1.0  0.6426515  0.5422566  0.3098275
H45 H 1.0  0.6448617  0.5282530  0.3447654
H45 H 1.0  0.6522190  0.5593424  0.3499754
H45 H 1.0  0.6555665  0.5648485  0.3468215
H45 H 1.0  0.6466226  0.5684076  0.3430917
H45 H 1.0  0.6467544  0.5680972  0.3502578
H45 H 1.0  0.6504868  0.5456115  0.3063713
H45 H 1.0  0.6495577  0.5519145  0.3030743
H45 H 1.0  0.6536767  0.5256275  0.3447609
H45 H 1.0  0.6547671  0.5196825  0.3408966
H45 H 1.0  0.6557525  0.5331978  0.3286362
H45 H 1.0  0.6299982  0.5461271  0.3529545
H45 H 1.0  0.6277543  0.5603377  0.3180601
H45 H 1.0  0.6338263  0.5234183  0.3230540
N45 N 1.0  0.6526003  0.5592258  0.3410594
N45 N 1.0  0.6418219  0.5619256  0.3469115
N45 N 1.0  0.6437797  0.5507172  0.3093031
N45 N 1.0  0.6480735  0.5241802  0.3379665
N45 N 1.0  0.6569325  0.5330393  0.3371044
N45 N 1.0  0.6202377  0.5623505  0.3309715
N45 N 1.0  0.6198450  0.5573945  0.3194402
N45 N 1.0  0.6253265  0.5240709  0.3237271
N45 N 1.0  0.6542744  0.5495230  0.3160941
N45 N 1.0  0.6219015  0.5443762  0.3508316
N45 N 1.0  0.6253377  0.5317434  0.3137850
N45 N 1.0  0.6251379  0.5323456  0.3492555
C46 C 1.0  0.5556746  0.4653246  0.6593667
C46 C 1.0  0.5410002  0.4790688  0.6967989
C46 C 1.0  0.5192178  0.4441586  0.6961290
C46 C 1.0  0.5599704  0.4430937  0.6905364
C46 C 1.0  0.5311266  0.4477983  0.6614188
C46 C 1.0  0.5235621  0.4576367  0.6955682
C46 C 1.0  0.5460718  0.4403304  0.6907500
C46 C 1.0  0.5500231  0.4687657  0.6931547
C46 C 1.0  0.5309302  0.4382505  0.6598990
C46 C 1.0  0.5188844  0.4498809  0.6989559
C46 C 1.0  0.5554317  0.4392918  0.6929437
C46 C 1.0  0.5467341  0.4764909  0.6979515
C46 C 1.0  0.5321348  0.4633255  0.6629245
C46 C 1.0  0.5229249  0.4675468  0.6833870
C46 C 1.0  0.5363953  0.4382291  0.6785458
C46 C 1.0  0.5551216  0.4649525  0.6787864
C46 C 1.0  0.5378304  0.4641159  0.6622470
C46 C 1.0  0.5270754  0.4712906  0.6849316
C46 C 1.0  0.5313239  0.4394660  0.6810720
C46 C 1.0  0.5567147  0.4594556  0.6797218
C46 C 1.0  0.5414271  0.4596676  0.6612959
C46 C 1.0  0.5300672  0.4706506  0.6898471
C46 C 1.0  0.5309981  0.4409661  0.6866553
C46 C 1.0  0.5561615  0.4569764  0.6849250
C46 C 1.0  0.5391957  0.4543301  0.6610520
C46 C 1.0  0.5288399  0.4661165  0.6932486
C46 C 1.0  0.5359098  0.4412367  0.6897261
C46 C 1.0  0.5539319  0.4601259  0.6892541
C46 C 1.0  0.5335138  0.4533755  0.6617110
C46 C 1.0  0.5247245  0.4622931  0.6918451
C46 C 1.0  0.5410493  0.4400311  0.6873478
C46 C 1.0  0.5522955  0.4656256  0.6884784
C46 C 1.0  0.5300523  0.4579203  0.6626540
C46 C 1.0  0.5218161  0.4630709  0.6868890
C46 C 1.0  0.5412108  0.4385444  0.6817447
C46 C 1.0  0.5529126  0.4679664  0.6832087
C46 C 1.0  0.5285333  0.4681248  0.6638676
C46 C 1.0  0.5197338  0.4682053  0.6782613
C46 C 1.0  0.5367765  0.4366088  0.6727043
C46 C 1.0  0.5557250  0.4676041  0.6733551
C46 C 1.0  0.5202359  0.4729760  0.6649254
C46 C 1.0  0.5166289  0.4725164  0.6701819
C46 C 1.0  0.5336063  0.4340726  0.6639283
C46 C 1.0  0.5584917  0.4685154  0.6641346
C46 C 1.0  0.5474011  0.4604575  0.6605362
C46 C 1.0  0.5343449  0.4747090  0.6913035
C46 C 1.0  0.5255827  0.4421798  0.6891230
C46 C 1.0  0.5579304  0.4512189  0.6857067
H46 H 1.0  0.5576177  0.4612516  0.6589543
H46 H 1.0  0.5565695  0.4674410  0.6554823
H46 H 1.0  0.5413663  0.4820436  0.6934006
H46 H 1.0  0.5397756  0.4815318  0.7003767
H46 H 1.0  0.5160747  0.4439258  0.6928732
H46 H 1.0  0.5180318  0.4409950  0.6991217
H46 H 1.0  0.5613113  0.4414521  0.6865309
H46 H 1.0  0.5636199  0.4428427  0.6931792
H46 H 1.0  0.5267721  0.4475690  0.6625312
H46 H 1.0  0.5264612  0.4572056  0.6989825
H46 H 1.0  0.5454432  0.4420485  0.6948616
H46 H 1.0  0.5492643  0.4663200  0.6968550
H46 H 1.0  0.5264971  0.4385421  0.6607913
H46 H 1.0  0.5311691  0.4365802  0.6557131
H46 H 1.0  0.5218427  0.4500168  0.7023862
H46 H 1.0  0.5148315  0.4503029  0.7008959
H46 H 1.0  0.5542816  0.4407801  0.6970667
H46 H 1.0  0.5571930  0.4351941  0.6936339
H46 H 1.0  0.5464245  0.4737186  0.7015229
H46 H 1.0  0.5495552  0.4797625  0.6992571
H46 H 1.0  0.5395326  0.4682546  0.6624352
H46 H 1.0  0.5279480  0.4747633  0.6822409
H46 H 1.0  0.5275845  0.4392249  0.6786188
H46 H 1.0  0.5584303  0.4571053  0.6763169
H46 H 1.0  0.5418925  0.4508307  0.6603173
H46 H 1.0  0.5311379  0.4656031  0.6970585
H46 H 1.0  0.5356825  0.4423905  0.6940476
H46 H 1.0  0.5534984  0.4582315  0.6932894
H46 H 1.0  0.5256492  0.4572846  0.6631711
H46 H 1.0  0.5186259  0.4601284  0.6857839
H46 H 1.0  0.5451747  0.4376034  0.6798840
H46 H 1.0  0.5516570  0.4722203  0.6825857
H46 H 1.0  0.5307207  0.4720023  0.6645234
H46 H 1.0  0.5170292  0.4647436  0.6772862
H46 H 1.0  0.5409782  0.4362905  0.6711248
H46 H 1.0  0.5538425  0.4716797  0.6730467
H46 H 1.0  0.5228324  0.4766779  0.6652259
H46 H 1.0  0.5175415  0.4737268  0.6613834
H46 H 1.0  0.5138416  0.4689678  0.6697637
H46 H 1.0  0.5139113  0.4761138  0.6703909
H46 H 1.0  0.5379830  0.4335778  0.6628629
H46 H 1.0  0.5317710  0.4300092  0.6632292
H46 H 1.0  0.5567332  0.4726848  0.6643733
H46 H 1.0  0.5628369  0.4691416  0.6630873
H46 H 1.0  0.5497842  0.4566440  0.6603716
H46 H 1.0  0.5352564  0.4777036  0.6880703
H46 H 1.0  0.5221829  0.4423478  0.6861795
H46 H 1.0  0.5590769  0.4490858  0.6819138
N46 N 1.0  0.5232645  0.4678598  0.6639206
N46 N 1.0  0.5200404  0.4724577  0.6751532
N46 N 1.0  0.5325789  0.4356282  0.6696627
N46 N 1.0  0.5582405  0.4653857  0.6692827
N46 N 1.0  0.5496895  0.4651900  0.6600877
N46 N 1.0  0.5195034  0.4543269  0.6949296
N46 N 1.0  0.5248355  0.4429765  0.6942845
N46 N 1.0  0.5581437  0.4488390  0.6904104
N46 N 1.0  0.5338593  0.4435205  0.6599802
N46 N 1.0  0.5368316  0.4747942  0.6959558
N46 N 1.0  0.5508188  0.4387226  0.6891025
N46 N 1.0  0.5490015  0.4739385  0.6929813
C47 C 1.0  0.2938070  0.5030779  0.5993242
C47 C 1.0  0.3233953  0.5324386  0.5910852
C47 C 1.0  0.3234736  0.5155224  0.5535687
C47 C 1.0  0.2880699  0.5279452  0.5704646
C47 C 1.0  0.3056425  0.4908231  0.5743495
C47 C 1.0  0.3265276  0.5195806  0.5667994
C47 C 1.0  0.2980911  0.5215958  0.5627110
C47 C 1.0  0.3098178  0.5310694  0.5872609
C47 C 1.0  0.3005784  0.4875020  0.5668108
C47 C 1.0  0.3274254  0.5190051  0.5571883
C47 C 1.0  0.2905570  0.5273528  0.5646069
C47 C 1.0  0.3177511  0.5354109  0.5906843
C47 C 1.0  0.3130394  0.4956706  0.5872400
C47 C 1.0  0.3285324  0.5105541  0.5795074
C47 C 1.0  0.3014434  0.5062662  0.5618383
C47 C 1.0  0.2996302  0.5198600  0.5914491
C47 C 1.0  0.3085924  0.4976851  0.5903527
C47 C 1.0  0.3274643  0.5144465  0.5836714
C47 C 1.0  0.3069270  0.5065510  0.5599729
C47 C 1.0  0.2958400  0.5202766  0.5870801
C47 C 1.0  0.3031525  0.4975130  0.5883510
C47 C 1.0  0.3261078  0.5199350  0.5824231
C47 C 1.0  0.3095435  0.5116236  0.5589976
C47 C 1.0  0.2965373  0.5241254  0.5828110
C47 C 1.0  0.3022268  0.4952755  0.5830914
C47 C 1.0  0.3258089  0.5214988  0.5768465
C47 C 1.0  0.3065486  0.5164966  0.5599526
C47 C 1.0  0.3011764  0.5276017  0.5829666
C47 C 1.0  0.3065750  0.4932179  0.5798527
C47 C 1.0  0.3268489  0.5177301  0.5725757
C47 C 1.0  0.3010674  0.5163776  0.5618146
C47 C 1.0  0.3050491  0.5273076  0.5872610
C47 C 1.0  0.3119507  0.4934604  0.5819906
C47 C 1.0  0.3281947  0.5122691  0.5739873
C47 C 1.0  0.2985859  0.5112194  0.5627455
C47 C 1.0  0.3042112  0.5234003  0.5914633
C47 C 1.0  0.3186569  0.4959034  0.5895382
C47 C 1.0  0.3300008  0.5047984  0.5807741
C47 C 1.0  0.2986474  0.5009663  0.5628315
C47 C 1.0  0.2989131  0.5158663  0.5959691
C47 C 1.0  0.3281669  0.4942244  0.5900305
C47 C 1.0  0.3323855  0.4972061  0.5862668
C47 C 1.0  0.2974512  0.4913710  0.5627979
C47 C 1.0  0.2944725  0.5091231  0.6012899
C47 C 1.0  0.2984544  0.4995751  0.5916015
C47 C 1.0  0.3250683  0.5238670  0.5869343
C47 C 1.0  0.3152796  0.5117040  0.5570024
C47 C 1.0  0.2924287  0.5244307  0.5783483
H47 H 1.0  0.2900595  0.5027422  0.5967987
H47 H 1.0  0.2930263  0.5004651  0.6029203
H47 H 1.0  0.3236159  0.5301966  0.5950166
H47 H 1.0  0.3266545  0.5355502  0.5913338
H47 H 1.0  0.3249908  0.5112561  0.5533958
H47 H 1.0  0.3237114  0.5170167  0.5493165
H47 H 1.0  0.2850053  0.5246706  0.5711141
H47 H 1.0  0.2857212  0.5317939  0.5706570
H47 H 1.0  0.3094007  0.4898807  0.5720605
H47 H 1.0  0.3249219  0.5237493  0.5662595
H47 H 1.0  0.3006430  0.5252859  0.5623597
H47 H 1.0  0.3102696  0.5335133  0.5835095
H47 H 1.0  0.3045990  0.4864356  0.5650133
H47 H 1.0  0.2983473  0.4835882  0.5670805
H47 H 1.0  0.3260604  0.5233262  0.5571425
H47 H 1.0  0.3315010  0.5190505  0.5552505
H47 H 1.0  0.2934226  0.5307825  0.5638572
H47 H 1.0  0.2872612  0.5279043  0.5615733
H47 H 1.0  0.3176353  0.5378700  0.5868796
H47 H 1.0  0.3174629  0.5384261  0.5940298
H47 H 1.0  0.3093327  0.4994072  0.5944206
H47 H 1.0  0.3277239  0.5131445  0.5879490
H47 H 1.0  0.3091565  0.5027326  0.5592599
H47 H 1.0  0.2922859  0.5175512  0.5870499
H47 H 1.0  0.2980596  0.4950948  0.5814605
H47 H 1.0  0.3247658  0.5257404  0.5758565
H47 H 1.0  0.3085498  0.5204321  0.5592011
H47 H 1.0  0.3017350  0.5305904  0.5796779
H47 H 1.0  0.3153743  0.4918921  0.5795660
H47 H 1.0  0.3290068  0.5093367  0.5707011
H47 H 1.0  0.2943454  0.5111022  0.5641822
H47 H 1.0  0.3071918  0.5231568  0.5947974
H47 H 1.0  0.3190040  0.4981942  0.5933960
H47 H 1.0  0.3301931  0.5020865  0.5771883
H47 H 1.0  0.2946055  0.5013229  0.5647774
H47 H 1.0  0.3024061  0.5155942  0.5987930
H47 H 1.0  0.3279903  0.4963438  0.5940322
H47 H 1.0  0.3297293  0.4900951  0.5909666
H47 H 1.0  0.3327611  0.4949315  0.5823654
H47 H 1.0  0.3364685  0.4969346  0.5881711
H47 H 1.0  0.2933250  0.4922204  0.5644680
H47 H 1.0  0.2967111  0.4891570  0.5589355
H47 H 1.0  0.2980679  0.5094047  0.6040335
H47 H 1.0  0.2909397  0.5101978  0.6038848
H47 H 1.0  0.2945489  0.4996986  0.5893699
H47 H 1.0  0.3249010  0.5220092  0.5910297
H47 H 1.0  0.3172968  0.5076816  0.5569500
H47 H 1.0  0.2893371  0.5211618  0.5784288
N47 N 1.0  0.3228404  0.4936274  0.5872684
N47 N 1.0  0.3309939  0.5030402  0.5856484
N47 N 1.0  0.3007116  0.4962854  0.5615423
N47 N 1.0  0.2945812  0.5129241  0.5966101
N47 N 1.0  0.2988318  0.5011073  0.5966359
N47 N 1.0  0.3279979  0.5166117  0.5626932
N47 N 1.0  0.3177666  0.5160840  0.5554324
N47 N 1.0  0.2924071  0.5281898  0.5746466
N47 N 1.0  0.3008540  0.4898835  0.5723436
N47 N 1.0  0.3244126  0.5290505  0.5862020
N47 N 1.0  0.2929378  0.5218710  0.5638069
N47 N 1.0  0.3131970  0.5315052  0.5912885
C48 C 1.0  0.6380507  0.3863505  0.5643395
C48 C 1.0  0.6497365  0.3462563  0.5565085
C48 C 1.0  0.6170619  0.3462396  0.5314890
C48 C 1.0  0.6455702  0.3757164  0.5280830
C48 C 1.0  0.6122013  0.3762685  0.5523337
C48 C 1.0  0.6261632  0.3442981  0.5421772
C48 C 1.0  0.6336911  0.3679991  0.5276514
C48 C 1.0  0.6504826  0.3581949  0.5489085
C48 C 1.0  0.6071152  0.3807527  0.5454396
C48 C 1.0  0.6206274  0.3419473  0.5346051
C48 C 1.0  0.6414576  0.3726582  0.5242642
C48 C 1.0  0.6535440  0.3499656  0.5529595
C48 C 1.0  0.6205687  0.3700705  0.5639932
C48 C 1.0  0.6245736  0.3486433  0.5571966
C48 C 1.0  0.6197588  0.3712395  0.5341613
C48 C 1.0  0.6462346  0.3727101  0.5531802
C48 C 1.0  0.6250178  0.3737685  0.5642237
C48 C 1.0  0.6301463  0.3487486  0.5587973
C48 C 1.0  0.6175296  0.3658938  0.5344542
C48 C 1.0  0.6454438  0.3750946  0.5479538
C48 C 1.0  0.6253901  0.3783075  0.5606337
C48 C 1.0  0.6343964  0.3474365  0.5550910
C48 C 1.0  0.6204685  0.3612707  0.5325782
C48 C 1.0  0.6462648  0.3720750  0.5430821
C48 C 1.0  0.6211802  0.3790827  0.5567348
C48 C 1.0  0.6329678  0.3460115  0.5496539
C48 C 1.0  0.6257744  0.3620837  0.5303843
C48 C 1.0  0.6478984  0.3665280  0.5435214
C48 C 1.0  0.6166602  0.3754671  0.5563790
C48 C 1.0  0.6274507  0.3458599  0.5479040
C48 C 1.0  0.6281370  0.3673575  0.5300240
C48 C 1.0  0.6487292  0.3640052  0.5486664
C48 C 1.0  0.6164317  0.3709814  0.5600332
C48 C 1.0  0.6233080  0.3472004  0.5517337
C48 C 1.0  0.6250681  0.3718877  0.5319450
C48 C 1.0  0.6478659  0.3671617  0.5534538
C48 C 1.0  0.6203452  0.3654035  0.5678742
C48 C 1.0  0.6200827  0.3499706  0.5610641
C48 C 1.0  0.6166927  0.3761202  0.5360770
C48 C 1.0  0.6454260  0.3758544  0.5583138
C48 C 1.0  0.6165659  0.3577327  0.5723882
C48 C 1.0  0.6159482  0.3520354  0.5695578
C48 C 1.0  0.6091468  0.3811754  0.5393944
C48 C 1.0  0.6438033  0.3836065  0.5638612
C48 C 1.0  0.6300172  0.3822347  0.5608712
C48 C 1.0  0.6401675  0.3475645  0.5569799
C48 C 1.0  0.6179365  0.3557613  0.5329333
C48 C 1.0  0.6454246  0.3747717  0.5377053
H48 H 1.0  0.6375549  0.3893541  0.5609828
H48 H 1.0  0.6379286  0.3888040  0.5681256
H48 H 1.0  0.6498071  0.3477268  0.5607938
H48 H 1.0  0.6515024  0.3421064  0.5566714
H48 H 1.0  0.6130567  0.3466346  0.5335710
H48 H 1.0  0.6160901  0.3446129  0.5273926
H48 H 1.0  0.6440663  0.3799285  0.5288138
H48 H 1.0  0.6494747  0.3762390  0.5258813
H48 H 1.0  0.6092352  0.3728903  0.5521284
H48 H 1.0  0.6297561  0.3438896  0.5394992
H48 H 1.0  0.6358277  0.3641259  0.5268238
H48 H 1.0  0.6504803  0.3560756  0.5449389
H48 H 1.0  0.6042206  0.3772843  0.5457934
H48 H 1.0  0.6046650  0.3844185  0.5464023
H48 H 1.0  0.6245255  0.3413533  0.5323717
H48 H 1.0  0.6185582  0.3379406  0.5344223
H48 H 1.0  0.6430938  0.3685400  0.5233157
H48 H 1.0  0.6413084  0.3747956  0.5202920
H48 H 1.0  0.6536856  0.3483349  0.5487338
H48 H 1.0  0.6577708  0.3495896  0.5544958
H48 H 1.0  0.6282601  0.3731508  0.5672513
H48 H 1.0  0.6311498  0.3498574  0.5630191
H48 H 1.0  0.6134224  0.3653676  0.5361608
H48 H 1.0  0.6441858  0.3793867  0.5477169
H48 H 1.0  0.6213765  0.3825619  0.5539215
H48 H 1.0  0.6362381  0.3449881  0.5467700
H48 H 1.0  0.6280650  0.3585235  0.5289228
H48 H 1.0  0.6485444  0.3641729  0.5397670
H48 H 1.0  0.6129782  0.3681363  0.5598388
H48 H 1.0  0.6190329  0.3470867  0.5504043
H48 H 1.0  0.6268734  0.3759776  0.5316729
H48 H 1.0  0.6485059  0.3652326  0.5574448
H48 H 1.0  0.6240578  0.3648595  0.5703581
H48 H 1.0  0.6160109  0.3502607  0.5591707
H48 H 1.0  0.6190860  0.3799309  0.5361206
H48 H 1.0  0.6456441  0.3733861  0.5620700
H48 H 1.0  0.6203561  0.3577530  0.5748721
H48 H 1.0  0.6132158  0.3582372  0.5753699
H48 H 1.0  0.6120256  0.3519213  0.5672916
H48 H 1.0  0.6155418  0.3488704  0.5727497
H48 H 1.0  0.6118293  0.3848044  0.5389804
H48 H 1.0  0.6056043  0.3820363  0.5367342
H48 H 1.0  0.6444063  0.3808015  0.5673685
H48 H 1.0  0.6469681  0.3867861  0.5643545
H48 H 1.0  0.6300890  0.3852424  0.5575250
H48 H 1.0  0.6407432  0.3492507  0.5611123
H48 H 1.0  0.6140522  0.3556322  0.5352018
H48 H 1.0  0.6436479  0.3788993  0.5379431
N48 N 1.0  0.6161775  0.3622060  0.5683638
N48 N 1.0  0.6208067  0.3507279  0.5662350
N48 N 1.0  0.6116362  0.3759931  0.5375765
N48 N 1.0  0.6445435  0.3810540  0.5584485
N48 N 1.0  0.6336891  0.3821992  0.5646593
N48 N 1.0  0.6212640  0.3434611  0.5404071
N48 N 1.0  0.6200460  0.3514311  0.5307805
N48 N 1.0  0.6466567  0.3725349  0.5330887
N48 N 1.0  0.6117611  0.3805468  0.5492778
N48 N 1.0  0.6442308  0.3458521  0.5540830
N48 N 1.0  0.6359017  0.3726742  0.5266069
N48 N 1.0  0.6519155  0.3557574  0.5533622
C49 C 1.0  0.5915095  0.5886213  0.6686155
C49 C 1.0  0.6306002  0.5853920  0.6522767
C49 C 1.0  0.6181227  0.6159690  0.6277197
C49 C 1.0  0.6144559  0.6195678  0.6685466
C49 C 1.0  0.5868545  0.6032645  0.6425788
C49 C 1.0  0.6219647  0.6034885  0.6332268
C49 C 1.0  0.6131317  0.6207894  0.6544891
C49 C 1.0  0.6243926  0.5949968  0.6606473
C49 C 1.0  0.5824515  0.6118280  0.6416896
C49 C 1.0  0.6225597  0.6113693  0.6276544
C49 C 1.0  0.6153479  0.6234210  0.6635259
C49 C 1.0  0.6311763  0.5887856  0.6576623
C49 C 1.0  0.5931309  0.5891179  0.6447846
C49 C 1.0  0.6134252  0.5903462  0.6343924
C49 C 1.0  0.6004214  0.6180679  0.6456549
C49 C 1.0  0.6098137  0.5947949  0.6665128
C49 C 1.0  0.5930074  0.5887627  0.6505624
C49 C 1.0  0.6162502  0.5877037  0.6387129
C49 C 1.0  0.6029574  0.6171281  0.6405249
C49 C 1.0  0.6090811  0.6004525  0.6675537
C49 C 1.0  0.5909039  0.5930666  0.6538306
C49 C 1.0  0.6208664  0.5901126  0.6412449
C49 C 1.0  0.6087084  0.6173632  0.6398916
C49 C 1.0  0.6132306  0.6043181  0.6663853
C49 C 1.0  0.5889151  0.5978142  0.6511787
C49 C 1.0  0.6226370  0.5953083  0.6393731
C49 C 1.0  0.6119468  0.6185527  0.6445526
C49 C 1.0  0.6182076  0.6024110  0.6640996
C49 C 1.0  0.5889708  0.5983208  0.6454021
C49 C 1.0  0.6199233  0.5980727  0.6350696
C49 C 1.0  0.6095643  0.6195150  0.6497414
C49 C 1.0  0.6190907  0.5967944  0.6630034
C49 C 1.0  0.5911030  0.5939373  0.6422769
C49 C 1.0  0.6153151  0.5955298  0.6326354
C49 C 1.0  0.6037906  0.6192440  0.6502143
C49 C 1.0  0.6148384  0.5930466  0.6642287
C49 C 1.0  0.5953349  0.5844788  0.6415421
C49 C 1.0  0.6086055  0.5878352  0.6316805
C49 C 1.0  0.5943907  0.6178744  0.6463534
C49 C 1.0  0.6055032  0.5907022  0.6677636
C49 C 1.0  0.5974365  0.5793315  0.6336306
C49 C 1.0  0.6021126  0.5809792  0.6295967
C49 C 1.0  0.5851176  0.6172868  0.6436761
C49 C 1.0  0.5971607  0.5873383  0.6713119
C49 C 1.0  0.5907159  0.5927162  0.6598914
C49 C 1.0  0.6237109  0.5871587  0.6457255
C49 C 1.0  0.6111650  0.6163914  0.6344224
C49 C 1.0  0.6122799  0.6101945  0.6675908
H49 H 1.0  0.5899536  0.5925589  0.6702311
H49 H 1.0  0.5885171  0.5855345  0.6699891
H49 H 1.0  0.6283091  0.5815838  0.6531601
H49 H 1.0  0.6347002  0.5840133  0.6509898
H49 H 1.0  0.6148059  0.6148735  0.6248331
H49 H 1.0  0.6199304  0.6197472  0.6260377
H49 H 1.0  0.6102090  0.6200512  0.6700525
H49 H 1.0  0.6170654  0.6209893  0.6719431
H49 H 1.0  0.5876293  0.6033608  0.6381468
H49 H 1.0  0.6252150  0.6052353  0.6358021
H49 H 1.0  0.6175375  0.6203406  0.6536889
H49 H 1.0  0.6271150  0.5983541  0.6593953
H49 H 1.0  0.5831744  0.6113560  0.6372411
H49 H 1.0  0.5779710  0.6121681  0.6421126
H49 H 1.0  0.6260033  0.6125900  0.6303356
H49 H 1.0  0.6243364  0.6111308  0.6235126
H49 H 1.0  0.6196683  0.6231386  0.6621871
H49 H 1.0  0.6148228  0.6276967  0.6648722
H49 H 1.0  0.6336971  0.5924604  0.6568388
H49 H 1.0  0.6335639  0.5863782  0.6606408
H49 H 1.0  0.5945474  0.5850782  0.6525909
H49 H 1.0  0.6148096  0.5836912  0.6400862
H49 H 1.0  0.6003715  0.6162208  0.6369823
H49 H 1.0  0.6052038  0.6018284  0.6693245
H49 H 1.0  0.5872667  0.6011901  0.6536170
H49 H 1.0  0.6262085  0.5971896  0.6413134
H49 H 1.0  0.6163970  0.6187443  0.6440865
H49 H 1.0  0.6214343  0.6053815  0.6631915
H49 H 1.0  0.5911845  0.5942332  0.6378086
H49 H 1.0  0.6132017  0.5976472  0.6293026
H49 H 1.0  0.6019245  0.6199886  0.6542173
H49 H 1.0  0.6155001  0.5886965  0.6633926
H49 H 1.0  0.5972619  0.5812342  0.6439937
H49 H 1.0  0.6064787  0.5905349  0.6287756
H49 H 1.0  0.5929957  0.6181394  0.6506236
H49 H 1.0  0.6063783  0.5865503  0.6662650
H49 H 1.0  0.5989916  0.5761887  0.6365014
H49 H 1.0  0.5941735  0.5772648  0.6312958
H49 H 1.0  0.6004841  0.5839211  0.6265587
H49 H 1.0  0.6032910  0.5773491  0.6271873
H49 H 1.0  0.5841648  0.6178930  0.6480649
H49 H 1.0  0.5831092  0.6207313  0.6415619
H49 H 1.0  0.5985904  0.5832762  0.6699016
H49 H 1.0  0.5965699  0.5868848  0.6757633
H49 H 1.0  0.5894968  0.5965292  0.6619466
H49 H 1.0  0.6216092  0.5834389  0.6471392
H49 H 1.0  0.6082562  0.6149838  0.6312904
H49 H 1.0  0.6080737  0.6111874  0.6688451
N49 N 1.0  0.5950482  0.5841920  0.6362819
N49 N 1.0  0.6069819  0.5828984  0.6325908
N49 N 1.0  0.5909952  0.6174413  0.6423388
N49 N 1.0  0.6010715  0.5918351  0.6703924
N49 N 1.0  0.5918628  0.5883380  0.6626026
N49 N 1.0  0.6201389  0.6060038  0.6289634
N49 N 1.0  0.6162776  0.6171208  0.6333436
N49 N 1.0  0.6160228  0.6138954  0.6672313
N49 N 1.0  0.5842988  0.6071684  0.6450415
N49 N 1.0  0.6282767  0.5887478  0.6478382
N49 N 1.0  0.6113000  0.6223125  0.6591965
N49 N 1.0  0.6257766  0.5899370  0.6600867
C50 C 1.0  0.5317864  0.3852448  0.4058181
C50 C 1.0  0.5278303  0.4110024  0.3722562
C50 C 1.0  0.4896035  0.4164784  0.3864849
C50 C 1.0  0.5218428  0.4220380  0.4114443
C50 C 1.0  0.5016117  0.3867280  0.4046687
C50 C 1.0  0.5010933  0.4125930  0.3791539
C50 C 1.0  0.5090077  0.4196399  0.4059331
C50 C 1.0  0.5290212  0.4133872  0.3861755
C50 C 1.0  0.4958076  0.3884654  0.4122056
C50 C 1.0  0.4927044  0.4170649  0.3809271
C50 C 1.0  0.5159160  0.4243417  0.4107984
C50 C 1.0  0.5309133  0.4143532  0.3767417
C50 C 1.0  0.5116128  0.3831986  0.3931834
C50 C 1.0  0.5065425  0.3980715  0.3766164
C50 C 1.0  0.5000585  0.4068011  0.4073766
C50 C 1.0  0.5309759  0.4028800  0.3976983
C50 C 1.0  0.5166742  0.3837585  0.3959389
C50 C 1.0  0.5120927  0.3992810  0.3754491
C50 C 1.0  0.4966873  0.4074064  0.4026969
C50 C 1.0  0.5289953  0.4059566  0.4021973
C50 C 1.0  0.5169429  0.3852783  0.4015288
C50 C 1.0  0.5140870  0.4047167  0.3754733
C50 C 1.0  0.4972721  0.4119012  0.3990933
C50 C 1.0  0.5270420  0.4113690  0.4015513
C50 C 1.0  0.5119847  0.3862644  0.4043524
C50 C 1.0  0.5103864  0.4090031  0.3767255
C50 C 1.0  0.5013662  0.4158427  0.4002472
C50 C 1.0  0.5270797  0.4136957  0.3962393
C50 C 1.0  0.5068371  0.3857456  0.4017325
C50 C 1.0  0.5048163  0.4079572  0.3779111
C50 C 1.0  0.5048098  0.4153788  0.4048789
C50 C 1.0  0.5290260  0.4107525  0.3916483
C50 C 1.0  0.5067345  0.3842206  0.3961476
C50 C 1.0  0.5029712  0.4024600  0.3778475
C50 C 1.0  0.5041007  0.4108200  0.4083929
C50 C 1.0  0.5309492  0.4053417  0.3924579
C50 C 1.0  0.5115481  0.3815538  0.3873367
C50 C 1.0  0.5044002  0.3923883  0.3765593
C50 C 1.0  0.4994491  0.4021255  0.4112058
C50 C 1.0  0.5330736  0.3972157  0.3983397
C50 C 1.0  0.5077306  0.3788104  0.3788866
C50 C 1.0  0.5045135  0.3828301  0.3750989
C50 C 1.0  0.4954578  0.3941899  0.4150271
C50 C 1.0  0.5359109  0.3892310  0.4029982
C50 C 1.0  0.5222291  0.3858340  0.4044681
C50 C 1.0  0.5199268  0.4057738  0.3741802
C50 C 1.0  0.4936104  0.4123741  0.3942705
C50 C 1.0  0.5250497  0.4144367  0.4064000
H50 H 1.0  0.5309415  0.3867122  0.4100215
H50 H 1.0  0.5337902  0.3812378  0.4063638
H50 H 1.0  0.5299132  0.4070188  0.3716857
H50 H 1.0  0.5282766  0.4131278  0.3683001
H50 H 1.0  0.4869578  0.4128028  0.3863284
H50 H 1.0  0.4867513  0.4199490  0.3869238
H50 H 1.0  0.5219801  0.4192806  0.4150381
H50 H 1.0  0.5246143  0.4254448  0.4124830
H50 H 1.0  0.4979597  0.3867158  0.4020389
H50 H 1.0  0.5031478  0.4165714  0.3796010
H50 H 1.0  0.5094888  0.4226483  0.4026208
H50 H 1.0  0.5269333  0.4173706  0.3860213
H50 H 1.0  0.4924026  0.3880604  0.4092431
H50 H 1.0  0.4950414  0.3852753  0.4153050
H50 H 1.0  0.4951425  0.4208846  0.3809830
H50 H 1.0  0.4896752  0.4176648  0.3776359
H50 H 1.0  0.5158406  0.4273051  0.4073704
H50 H 1.0  0.5149017  0.4267735  0.4144628
H50 H 1.0  0.5289947  0.4184412  0.3771218
H50 H 1.0  0.5351146  0.4151665  0.3753081
H50 H 1.0  0.5204963  0.3829860  0.3937349
H50 H 1.0  0.5148733  0.3959033  0.3744895
H50 H 1.0  0.4935504  0.4043125  0.4018921
H50 H 1.0  0.5290101  0.4040748  0.4062618
H50 H 1.0  0.5120891  0.3874388  0.4086731
H50 H 1.0  0.5119051  0.4132167  0.3767458
H50 H 1.0  0.5018346  0.4193304  0.3974768
H50 H 1.0  0.5255781  0.4178828  0.3957151
H50 H 1.0  0.5028070  0.3837898  0.3940383
H50 H 1.0  0.4986660  0.4016265  0.3787580
H50 H 1.0  0.5067501  0.4104418  0.4119843
H50 H 1.0  0.5324630  0.4030468  0.3889220
H50 H 1.0  0.5156028  0.3814155  0.3853895
H50 H 1.0  0.5001776  0.3919679  0.3780572
H50 H 1.0  0.5026570  0.4018564  0.4143504
H50 H 1.0  0.5339742  0.3951076  0.3944674
H50 H 1.0  0.5120135  0.3785107  0.3774357
H50 H 1.0  0.5060314  0.3746616  0.3783679
H50 H 1.0  0.5001687  0.3829238  0.3763839
H50 H 1.0  0.5044543  0.3811401  0.3709142
H50 H 1.0  0.4986983  0.3944908  0.4181807
H50 H 1.0  0.4915770  0.3944395  0.4173175
H50 H 1.0  0.5369630  0.3876203  0.3988954
H50 H 1.0  0.5397900  0.3891684  0.4053044
H50 H 1.0  0.5218905  0.3875516  0.4086135
H50 H 1.0  0.5224595  0.4020714  0.3738185
H50 H 1.0  0.4909931  0.4087845  0.3935519
H50 H 1.0  0.5247376  0.4119866  0.4101618
N50 N 1.0  0.5071464  0.3803597  0.3846847
N50 N 1.0  0.5071899  0.3882296  0.3748981
N50 N 1.0  0.4955092  0.3986264  0.4109437
N50 N 1.0  0.5338157  0.3948855  0.4030145
N50 N 1.0  0.5268799  0.3844337  0.4024079
N50 N 1.0  0.4958673  0.4120861  0.3796740
N50 N 1.0  0.4934422  0.4166126  0.3911331
N50 N 1.0  0.5237764  0.4195557  0.4063002
N50 N 1.0  0.5012891  0.3875300  0.4098734
N50 N 1.0  0.5219458  0.4106020  0.3735110
N50 N 1.0  0.5118914  0.4198745  0.4103449
N50 N 1.0  0.5312645  0.4112551  0.3819031
C51 C 1.0  0.6761973  0.4347598  0.4642379
C51 C 1.0  0.6637238  0.4598348  0.4322830
C51 C 1.0  0.6292409  0.4635300  0.4544405
C51 C 1.0  0.6657714  0.4710649  0.4718181
C51 C 1.0  0.6464525  0.4346778  0.4696458
C51 C 1.0  0.6390639  0.4601426  0.4448027
C51 C 1.0  0.6521941  0.4679391  0.4692207
C51 C 1.0  0.6677668  0.4624611  0.4456100
C51 C 1.0  0.6423308  0.4362144  0.4782575
C51 C 1.0  0.6310319  0.4642013  0.4483422
C51 C 1.0  0.6597317  0.4730529  0.4724666
C51 C 1.0  0.6675215  0.4633982  0.4359888
C51 C 1.0  0.6539074  0.4315148  0.4562741
C51 C 1.0  0.6445967  0.4458878  0.4411715
C51 C 1.0  0.6444610  0.4546785  0.4725902
C51 C 1.0  0.6727189  0.4522212  0.4564549
C51 C 1.0  0.6594078  0.4323699  0.4578674
C51 C 1.0  0.6496914  0.4473649  0.4388281
C51 C 1.0  0.6401309  0.4550482  0.4687503
C51 C 1.0  0.6715974  0.4552512  0.4612705
C51 C 1.0  0.6607974  0.4339752  0.4632639
C51 C 1.0  0.6513532  0.4528955  0.4384104
C51 C 1.0  0.6396844  0.4595191  0.4650975
C51 C 1.0  0.6692669  0.4605472  0.4610531
C51 C 1.0  0.6565215  0.4347428  0.4670921
C51 C 1.0  0.6477892  0.4570026  0.4404264
C51 C 1.0  0.6437165  0.4636803  0.4653308
C51 C 1.0  0.6680326  0.4628024  0.4558548
C51 C 1.0  0.6509643  0.4339261  0.4656498
C51 C 1.0  0.6426703  0.4556880  0.4427917
C51 C 1.0  0.6480992  0.4634547  0.4691079
C51 C 1.0  0.6690936  0.4599026  0.4509567
C51 C 1.0  0.6497380  0.4323242  0.4602223
C51 C 1.0  0.6411487  0.4501031  0.4431388
C51 C 1.0  0.6484087  0.4589125  0.4727002
C51 C 1.0  0.6714300  0.4546088  0.4513403
C51 C 1.0  0.6526679  0.4297919  0.4505830
C51 C 1.0  0.6427966  0.4401021  0.4415897
C51 C 1.0  0.6449418  0.4500288  0.4764688
C51 C 1.0  0.6752023  0.4466810  0.4566371
C51 C 1.0  0.6472652  0.4267450  0.4431647
C51 C 1.0  0.6430974  0.4305439  0.4401563
C51 C 1.0  0.6422966  0.4419502  0.4810776
C51 C 1.0  0.6793979  0.4389146  0.4605848
C51 C 1.0  0.6665567  0.4348400  0.4649880
C51 C 1.0  0.6567111  0.4542336  0.4358817
C51 C 1.0  0.6350472  0.4597398  0.4611811
C51 C 1.0  0.6682101  0.4635723  0.4662127
H51 H 1.0  0.6762043  0.4362372  0.4685219
H51 H 1.0  0.6784808  0.4308684  0.4643439
H51 H 1.0  0.6658420  0.4559562  0.4312822
H51 H 1.0  0.6631914  0.4619279  0.4283204
H51 H 1.0  0.6268224  0.4597218  0.4548670
H51 H 1.0  0.6263715  0.4668551  0.4554802
H51 H 1.0  0.6668279  0.4683659  0.4753018
H51 H 1.0  0.6685175  0.4746228  0.4722261
H51 H 1.0  0.6423244  0.4344435  0.4678691
H51 H 1.0  0.6409529  0.4642267  0.4447874
H51 H 1.0  0.6517881  0.4709242  0.4658775
H51 H 1.0  0.6654870  0.4663297  0.4459045
H51 H 1.0  0.6383924  0.4355963  0.4761032
H51 H 1.0  0.6424226  0.4330305  0.4814549
H51 H 1.0  0.6332188  0.4681414  0.4478621
H51 H 1.0  0.6273356  0.4646015  0.4457838
H51 H 1.0  0.6587606  0.4759629  0.4691310
H51 H 1.0  0.6594061  0.4754776  0.4762593
H51 H 1.0  0.6655168  0.4673870  0.4367679
H51 H 1.0  0.6712646  0.4644070  0.4336781
H51 H 1.0  0.6626986  0.4317654  0.4548896
H51 H 1.0  0.6523736  0.4441220  0.4372953
H51 H 1.0  0.6370625  0.4517871  0.4686492
H51 H 1.0  0.6725898  0.4534265  0.4652387
H51 H 1.0  0.6574949  0.4359779  0.4712856
H51 H 1.0  0.6490511  0.4612883  0.4401100
H51 H 1.0  0.6433898  0.4671505  0.4625185
H51 H 1.0  0.6662337  0.4668996  0.4556607
H51 H 1.0  0.6454760  0.4316647  0.4590141
H51 H 1.0  0.6371924  0.4490620  0.4449612
H51 H 1.0  0.6517878  0.4587181  0.4756334
H51 H 1.0  0.6722631  0.4523481  0.4475646
H51 H 1.0  0.6562074  0.4298360  0.4478044
H51 H 1.0  0.6390259  0.4394854  0.4439669
H51 H 1.0  0.6487631  0.4499662  0.4788448
H51 H 1.0  0.6753552  0.4445709  0.4526653
H51 H 1.0  0.6511429  0.4266463  0.4408216
H51 H 1.0  0.6457161  0.4225080  0.4430336
H51 H 1.0  0.6391344  0.4304316  0.4423513
H51 H 1.0  0.6422248  0.4287981  0.4360867
H51 H 1.0  0.6461214  0.4424585  0.4834543
H51 H 1.0  0.6389949  0.4420306  0.4841534
H51 H 1.0  0.6796222  0.4373061  0.4563545
H51 H 1.0  0.6836814  0.4390815  0.4619967
H51 H 1.0  0.6670316  0.4365925  0.4691053
H51 H 1.0  0.6592981  0.4506616  0.4349869
H51 H 1.0  0.6325303  0.4560115  0.4610526
H51 H 1.0  0.6688485  0.4611594  0.4699571
N51 N 1.0  0.6478667  0.4283386  0.4489490
N51 N 1.0  0.6453775  0.4360704  0.4393712
N51 N 1.0  0.6412294  0.4463291  0.4770720
N51 N 1.0  0.6770595  0.4444538  0.4610443
N51 N 1.0  0.6707198  0.4336531  0.4619723
N51 N 1.0  0.6341082  0.4593753  0.4464428
N51 N 1.0  0.6339808  0.4639222  0.4581471
N51 N 1.0  0.6666762  0.4686175  0.4663818
N51 N 1.0  0.6472204  0.4355308  0.4747955
N51 N 1.0  0.6582793  0.4591497  0.4347827
N51 N 1.0  0.6559465  0.4683796  0.4729031
N51 N 1.0  0.6691433  0.4603907  0.4409571
C52 C 1.0  0.4474608  0.5676279  0.3519282
C52 C 1.0  0.4879842  0.5637808  0.3397421
C52 C 1.0  0.4901291  0.5366749  0.3706344
C52 C 1.0  0.4608624  0.5329128  0.3419546
C52 C 1.0  0.4585856  0.5547198  0.3769006
C52 C 1.0  0.4911806  0.5480770  0.3622836
C52 C 1.0  0.4686511  0.5322812  0.3537781
C52 C 1.0  0.4766736  0.5553355  0.3384772
C52 C 1.0  0.4546814  0.5471649  0.3815039
C52 C 1.0  0.4941457  0.5403536  0.3672905
C52 C 1.0  0.4642315  0.5290748  0.3457977
C52 C 1.0  0.4845445  0.5602188  0.3357006
C52 C 1.0  0.4638081  0.5673721  0.3693490
C52 C 1.0  0.4856808  0.5625662  0.3648934
C52 C 1.0  0.4649831  0.5375540  0.3681218
C52 C 1.0  0.4618907  0.5581559  0.3430044
C52 C 1.0  0.4600805  0.5676136  0.3649253
C52 C 1.0  0.4854216  0.5645291  0.3594427
C52 C 1.0  0.4703009  0.5381133  0.3703667
C52 C 1.0  0.4599269  0.5527167  0.3434364
C52 C 1.0  0.4558347  0.5637121  0.3643082
C52 C 1.0  0.4869979  0.5612348  0.3549498
C52 C 1.0  0.4750414  0.5368102  0.3673075
C52 C 1.0  0.4633144  0.5481641  0.3422855
C52 C 1.0  0.4553890  0.5594870  0.3682423
C52 C 1.0  0.4888517  0.5558418  0.3560045
C52 C 1.0  0.4743753  0.5349252  0.3618640
C52 C 1.0  0.4688015  0.5491475  0.3406865
C52 C 1.0  0.4590447  0.5591095  0.3727282
C52 C 1.0  0.4891685  0.5537379  0.3613895
C52 C 1.0  0.4691337  0.5343136  0.3594814
C52 C 1.0  0.4709093  0.5545193  0.3402091
C52 C 1.0  0.4632316  0.5630805  0.3732061
C52 C 1.0  0.4875536  0.5571600  0.3657836
C52 C 1.0  0.4644829  0.5356599  0.3626734
C52 C 1.0  0.4673920  0.5589745  0.3413964
C52 C 1.0  0.4681580  0.5715832  0.3698375
C52 C 1.0  0.4840780  0.5660032  0.3696375
C52 C 1.0  0.4599832  0.5388677  0.3713107
C52 C 1.0  0.4583582  0.5629601  0.3441608
C52 C 1.0  0.4754712  0.5764179  0.3739174
C52 C 1.0  0.4813758  0.5740079  0.3743415
C52 C 1.0  0.4547229  0.5412572  0.3790645
C52 C 1.0  0.4502040  0.5677587  0.3461568
C52 C 1.0  0.4518770  0.5639548  0.3597073
C52 C 1.0  0.4866926  0.5634961  0.3493209
C52 C 1.0  0.4805191  0.5374235  0.3698587
C52 C 1.0  0.4610514  0.5425475  0.3427565
H52 H 1.0  0.4447319  0.5640198  0.3521934
H52 H 1.0  0.4447190  0.5711926  0.3523080
H52 H 1.0  0.4861822  0.5679324  0.3399638
H52 H 1.0  0.4920994  0.5643886  0.3379921
H52 H 1.0  0.4895930  0.5384422  0.3747724
H52 H 1.0  0.4920766  0.5326621  0.3713248
H52 H 1.0  0.4566139  0.5332067  0.3435041
H52 H 1.0  0.4604937  0.5309475  0.3379088
H52 H 1.0  0.4619847  0.5545789  0.3798464
H52 H 1.0  0.4917789  0.5456898  0.3585164
H52 H 1.0  0.4725662  0.5319074  0.3515907
H52 H 1.0  0.4790973  0.5515534  0.3382091
H52 H 1.0  0.4581264  0.5475921  0.3844166
H52 H 1.0  0.4509642  0.5476680  0.3840135
H52 H 1.0  0.4948926  0.5384440  0.3632491
H52 H 1.0  0.4981650  0.5403455  0.3693431
H52 H 1.0  0.4684029  0.5285660  0.3441013
H52 H 1.0  0.4624125  0.5249461  0.3456752
H52 H 1.0  0.4865003  0.5561535  0.3352714
H52 H 1.0  0.4847772  0.5620638  0.3315885
H52 H 1.0  0.4604424  0.5708940  0.3618971
H52 H 1.0  0.4839805  0.5687094  0.3587294
H52 H 1.0  0.4707130  0.5395727  0.3745810
H52 H 1.0  0.4556731  0.5520586  0.3446745
H52 H 1.0  0.4521398  0.5564291  0.3678538
H52 H 1.0  0.4900809  0.5532762  0.3525451
H52 H 1.0  0.4780271  0.5339068  0.3594796
H52 H 1.0  0.4714400  0.5456421  0.3397863
H52 H 1.0  0.4661009  0.5628755  0.3766389
H52 H 1.0  0.4877931  0.5555558  0.3699582
H52 H 1.0  0.4604176  0.5351911  0.3608530
H52 H 1.0  0.4689994  0.5631389  0.3410304
H52 H 1.0  0.4684866  0.5743490  0.3663031
H52 H 1.0  0.4839580  0.5638204  0.3735707
H52 H 1.0  0.4561685  0.5387748  0.3689252
H52 H 1.0  0.4605237  0.5669046  0.3441998
H52 H 1.0  0.4752368  0.5791447  0.3703054
H52 H 1.0  0.4747521  0.5791161  0.3774631
H52 H 1.0  0.4816873  0.5714961  0.3781005
H52 H 1.0  0.4842832  0.5774034  0.3749653
H52 H 1.0  0.4511236  0.5407431  0.3763594
H52 H 1.0  0.4540913  0.5383029  0.3824173
H52 H 1.0  0.4527226  0.5715083  0.3457949
H52 H 1.0  0.4469792  0.5682151  0.3430324
H52 H 1.0  0.4491403  0.5603954  0.3594069
H52 H 1.0  0.4846850  0.5675131  0.3490282
H52 H 1.0  0.4804902  0.5394257  0.3738889
H52 H 1.0  0.4569271  0.5423392  0.3445446
N52 N 1.0  0.4713289  0.5720376  0.3740295
N52 N 1.0  0.4829143  0.5711361  0.3692678
N52 N 1.0  0.4600187  0.5400252  0.3764578
N52 N 1.0  0.4531687  0.5626259  0.3450495
N52 N 1.0  0.4515968  0.5679750  0.3563023
N52 N 1.0  0.4921789  0.5460488  0.3670508
N52 N 1.0  0.4849936  0.5357657  0.3676080
N52 N 1.0  0.4636365  0.5382151  0.3412127
N52 N 1.0  0.4545621  0.5513146  0.3771306
N52 N 1.0  0.4886055  0.5610256  0.3450697
N52 N 1.0  0.4640608  0.5310257  0.3515006
N52 N 1.0  0.4787475  0.5600540  0.3373519
C53 C 1.0  0.3224025  0.5356527  0.4770132
C53 C 1.0  0.2985662  0.5017749  0.4864776
C53 C 1.0  0.3093336  0.4891465  0.4488181
C53 C 1.0  0.3382740  0.5005714  0.4757466
C53 C 1.0  0.3183466  0.5249039  0.4490489
C53 C 1.0  0.3025100  0.4941561  0.4601842
C53 C 1.0  0.3308583  0.4973981  0.4640934
C53 C 1.0  0.3125604  0.5037484  0.4854202
C53 C 1.0  0.3253295  0.5236244  0.4424830
C53 C 1.0  0.3046442  0.4880286  0.4530142
C53 C 1.0  0.3377226  0.4965066  0.4708452
C53 C 1.0  0.3042062  0.5008633  0.4893432
C53 C 1.0  0.3075569  0.5280078  0.4599268
C53 C 1.0  0.2961217  0.5083744  0.4621911
C53 C 1.0  0.3271076  0.5068313  0.4520958
C53 C 1.0  0.3202826  0.5170796  0.4823161
C53 C 1.0  0.3109063  0.5297703  0.4643084
C53 C 1.0  0.2960422  0.5086210  0.4679844
C53 C 1.0  0.3225112  0.5039880  0.4499933
C53 C 1.0  0.3252696  0.5148987  0.4803159
C53 C 1.0  0.3166813  0.5299862  0.4638270
C53 C 1.0  0.2980231  0.5042604  0.4712377
C53 C 1.0  0.3206177  0.4990741  0.4524012
C53 C 1.0  0.3261615  0.5091887  0.4799600
C53 C 1.0  0.3190861  0.5283628  0.4588161
C53 C 1.0  0.3001434  0.4995711  0.4685639
C53 C 1.0  0.3234260  0.4970187  0.4570398
C53 C 1.0  0.3219076  0.5056257  0.4816455
C53 C 1.0  0.3158676  0.5265737  0.4543362
C53 C 1.0  0.3002900  0.4991740  0.4627894
C53 C 1.0  0.3280303  0.4997416  0.4592560
C53 C 1.0  0.3168725  0.5076495  0.4836652
C53 C 1.0  0.3101146  0.5264139  0.4549725
C53 C 1.0  0.2982694  0.5036249  0.4596696
C53 C 1.0  0.3298050  0.5046521  0.4567323
C53 C 1.0  0.3161316  0.5133935  0.4839602
C53 C 1.0  0.3015237  0.5278975  0.4606213
C53 C 1.0  0.2940142  0.5129076  0.4587419
C53 C 1.0  0.3291531  0.5119645  0.4495738
C53 C 1.0  0.3193226  0.5230620  0.4827460
C53 C 1.0  0.2922623  0.5269522  0.4580069
C53 C 1.0  0.2896100  0.5212783  0.4567323
C53 C 1.0  0.3297671  0.5190570  0.4430300
C53 C 1.0  0.3214887  0.5324824  0.4824873
C53 C 1.0  0.3202280  0.5318703  0.4683835
C53 C 1.0  0.2978096  0.5046992  0.4772919
C53 C 1.0  0.3158114  0.4962253  0.4500189
C53 C 1.0  0.3314735  0.5071076  0.4778765
H53 H 1.0  0.3267288  0.5352034  0.4757418
H53 H 1.0  0.3218693  0.5400662  0.4777912
H53 H 1.0  0.2969991  0.5058865  0.4875597
H53 H 1.0  0.2955708  0.4988884  0.4882277
H53 H 1.0  0.3077141  0.4916666  0.4454182
H53 H 1.0  0.3105256  0.4852363  0.4469047
H53 H 1.0  0.3407939  0.5041122  0.4744622
H53 H 1.0  0.3406526  0.4985753  0.4790213
H53 H 1.0  0.3154508  0.5230993  0.4461146
H53 H 1.0  0.3044319  0.4912606  0.4630426
H53 H 1.0  0.3287538  0.4938908  0.4659701
H53 H 1.0  0.3134449  0.4994380  0.4844782
H53 H 1.0  0.3220238  0.5221622  0.4397502
H53 H 1.0  0.3271433  0.5271540  0.4403333
H53 H 1.0  0.3061912  0.4852869  0.4562741
H53 H 1.0  0.3013919  0.4856716  0.4509562
H53 H 1.0  0.3354314  0.4928414  0.4722069
H53 H 1.0  0.3418293  0.4949781  0.4697644
H53 H 1.0  0.3056461  0.4966538  0.4884811
H53 H 1.0  0.3035958  0.5009935  0.4938128
H53 H 1.0  0.3090228  0.5310256  0.4681734
H53 H 1.0  0.2943814  0.5122828  0.4699577
H53 H 1.0  0.3204107  0.5056520  0.4464046
H53 H 1.0  0.3284972  0.5177308  0.4790420
H53 H 1.0  0.3235380  0.5284988  0.4583462
H53 H 1.0  0.3016773  0.4961831  0.4710597
H53 H 1.0  0.3219825  0.4932172  0.4589168
H53 H 1.0  0.3225756  0.5012047  0.4813840
H53 H 1.0  0.3075439  0.5250507  0.4515677
H53 H 1.0  0.2983692  0.5033394  0.4552013
H53 H 1.0  0.3333670  0.5067740  0.4584265
H53 H 1.0  0.3122464  0.5149822  0.4855226
H53 H 1.0  0.3001104  0.5287132  0.4648150
H53 H 1.0  0.2948076  0.5124295  0.4543383
H53 H 1.0  0.3323931  0.5140329  0.4519137
H53 H 1.0  0.3151103  0.5242039  0.4838425
H53 H 1.0  0.2912907  0.5281193  0.4622766
H53 H 1.0  0.2902594  0.5300909  0.4554562
H53 H 1.0  0.2903529  0.5202355  0.4523853
H53 H 1.0  0.2851272  0.5216640  0.4570879
H53 H 1.0  0.3332008  0.5206168  0.4455426
H53 H 1.0  0.3315587  0.5182855  0.4389603
H53 H 1.0  0.3172352  0.5331524  0.4838987
H53 H 1.0  0.3240822  0.5343356  0.4856825
H53 H 1.0  0.3246373  0.5313289  0.4676661
H53 H 1.0  0.2965799  0.5087461  0.4788289
H53 H 1.0  0.3136936  0.4985222  0.4467800
H53 H 1.0  0.3341980  0.5102782  0.4762105
N53 N 1.0  0.2981452  0.5269412  0.4566838
N53 N 1.0  0.2914456  0.5170947  0.4606674
N53 N 1.0  0.3273425  0.5139050  0.4450143
N53 N 1.0  0.3230648  0.5266891  0.4819256
N53 N 1.0  0.3183747  0.5339879  0.4728461
N53 N 1.0  0.3022412  0.4931885  0.4550047
N53 N 1.0  0.3141890  0.4914461  0.4515559
N53 N 1.0  0.3328637  0.5020193  0.4779812
N53 N 1.0  0.3234631  0.5254929  0.4479038
N53 N 1.0  0.2989475  0.5007121  0.4805543
N53 N 1.0  0.3354142  0.4992542  0.4659997
N53 N 1.0  0.3081172  0.5052071  0.4878618
C54 C 1.0  0.4443784  0.6439808  0.6525731
C54 C 1.0  0.4323477  0.6847320  0.6526079
C54 C 1.0  0.4004182  0.6707783  0.6307120
C54 C 1.0  0.4098177  0.6533514  0.6667836
C54 C 1.0  0.4246319  0.6429839  0.6297025
C54 C 1.0  0.4124811  0.6768022  0.6350761
C54 C 1.0  0.4049975  0.6562085  0.6537660
C54 C 1.0  0.4275488  0.6732380  0.6593686
C54 C 1.0  0.4176521  0.6363787  0.6286258
C54 C 1.0  0.4034650  0.6763237  0.6316133
C54 C 1.0  0.4045903  0.6543745  0.6632513
C54 C 1.0  0.4306208  0.6823418  0.6582787
C54 C 1.0  0.4366373  0.6527835  0.6317556
C54 C 1.0  0.4271675  0.6735247  0.6305416
C54 C 1.0  0.4083114  0.6487639  0.6403275
C54 C 1.0  0.4332649  0.6586059  0.6589104
C54 C 1.0  0.4386593  0.6509693  0.6368687
C54 C 1.0  0.4300990  0.6755732  0.6351066
C54 C 1.0  0.4070324  0.6529534  0.6365271
C54 C 1.0  0.4285484  0.6556437  0.6605254
C54 C 1.0  0.4361914  0.6465692  0.6397284
C54 C 1.0  0.4273929  0.6779923  0.6396174
C54 C 1.0  0.4051179  0.6581385  0.6382531
C54 C 1.0  0.4235595  0.6583122  0.6617562
C54 C 1.0  0.4315814  0.6439895  0.6373577
C54 C 1.0  0.4216038  0.6783205  0.6395044
C54 C 1.0  0.4045102  0.6590975  0.6439398
C54 C 1.0  0.4233460  0.6640911  0.6613206
C54 C 1.0  0.4294382  0.6456905  0.6322448
C54 C 1.0  0.4185357  0.6763218  0.6350192
C54 C 1.0  0.4057451  0.6550168  0.6478574
C54 C 1.0  0.4279691  0.6671890  0.6597217
C54 C 1.0  0.4320130  0.6500986  0.6295122
C54 C 1.0  0.4213912  0.6739258  0.6305771
C54 C 1.0  0.4076524  0.6498752  0.6459714
C54 C 1.0  0.4328931  0.6643705  0.6585219
C54 C 1.0  0.4393948  0.6573818  0.6289018
C54 C 1.0  0.4299694  0.6710190  0.6257708
C54 C 1.0  0.4102801  0.6432972  0.6385576
C54 C 1.0  0.4385291  0.6558492  0.6576523
C54 C 1.0  0.4413038  0.6635473  0.6217014
C54 C 1.0  0.4373937  0.6683663  0.6201721
C54 C 1.0  0.4124949  0.6361813  0.6323964
C54 C 1.0  0.4448460  0.6485563  0.6570112
C54 C 1.0  0.4383073  0.6446068  0.6450727
C54 C 1.0  0.4306520  0.6801167  0.6442818
C54 C 1.0  0.4037916  0.6623766  0.6341095
C54 C 1.0  0.4187464  0.6550289  0.6634715
H54 H 1.0  0.4416280  0.6407152  0.6540917
H54 H 1.0  0.4484044  0.6419933  0.6521145
H54 H 1.0  0.4367120  0.6837711  0.6518591
H54 H 1.0  0.4321661  0.6892363  0.6528205
H54 H 1.0  0.4014705  0.6691551  0.6266143
H54 H 1.0  0.3959792  0.6715769  0.6305441
H54 H 1.0  0.4109253  0.6489629  0.6665591
H54 H 1.0  0.4087984  0.6540755  0.6711199
H54 H 1.0  0.4230639  0.6450366  0.6260175
H54 H 1.0  0.4107571  0.6782366  0.6389771
H54 H 1.0  0.4040192  0.6605014  0.6546966
H54 H 1.0  0.4233800  0.6748541  0.6598770
H54 H 1.0  0.4166162  0.6385904  0.6248089
H54 H 1.0  0.4186415  0.6321776  0.6273065
H54 H 1.0  0.4022049  0.6780798  0.6355965
H54 H 1.0  0.4020246  0.6792848  0.6285271
H54 H 1.0  0.4033265  0.6587043  0.6636900
H54 H 1.0  0.4011795  0.6519837  0.6649889
H54 H 1.0  0.4263361  0.6835331  0.6591492
H54 H 1.0  0.4330650  0.6843475  0.6614990
H54 H 1.0  0.4422294  0.6529776  0.6386804
H54 H 1.0  0.4345681  0.6752782  0.6350998
H54 H 1.0  0.4075301  0.6521158  0.6321555
H54 H 1.0  0.4288131  0.6511835  0.6608372
H54 H 1.0  0.4296091  0.6405793  0.6394881
H54 H 1.0  0.4194886  0.6801920  0.6429805
H54 H 1.0  0.4030268  0.6630989  0.6452986
H54 H 1.0  0.4194992  0.6661784  0.6622720
H54 H 1.0  0.4304335  0.6514817  0.6255561
H54 H 1.0  0.4190398  0.6723759  0.6270949
H54 H 1.0  0.4086104  0.6467016  0.6489831
H54 H 1.0  0.4364834  0.6667461  0.6572865
H54 H 1.0  0.4425797  0.6594425  0.6313226
H54 H 1.0  0.4272086  0.6691172  0.6227692
H54 H 1.0  0.4116324  0.6406224  0.6419143
H54 H 1.0  0.4416900  0.6585531  0.6559355
H54 H 1.0  0.4446136  0.6651118  0.6243724
H54 H 1.0  0.4433949  0.6621377  0.6179585
H54 H 1.0  0.4342402  0.6668606  0.6172869
H54 H 1.0  0.4397322  0.6714427  0.6178400
H54 H 1.0  0.4134507  0.6337388  0.6360919
H54 H 1.0  0.4092445  0.6338718  0.6302825
H54 H 1.0  0.4478035  0.6516894  0.6556073
H54 H 1.0  0.4467001  0.6467850  0.6607253
H54 H 1.0  0.4357093  0.6415425  0.6470998
H54 H 1.0  0.4350375  0.6791236  0.6441018
H54 H 1.0  0.4049531  0.6613002  0.6298971
H54 H 1.0  0.4193017  0.6505769  0.6631223
N54 N 1.0  0.4382210  0.6588961  0.6239863
N54 N 1.0  0.4352047  0.6710340  0.6251166
N54 N 1.0  0.4104188  0.6417293  0.6335221
N54 N 1.0  0.4394104  0.6507140  0.6584804
N54 N 1.0  0.4428162  0.6462962  0.6472292
N54 N 1.0  0.4094197  0.6756605  0.6309335
N54 N 1.0  0.4014621  0.6669667  0.6352662
N54 N 1.0  0.4142490  0.6571408  0.6652458
N54 N 1.0  0.4224198  0.6385810  0.6315885
N54 N 1.0  0.4285933  0.6829122  0.6482544
N54 N 1.0  0.4054323  0.6525687  0.6575602
N54 N 1.0  0.4316814  0.6764120  0.6585451
C55 C 1.0  0.5690164  0.3293442  0.4795259
C55 C 1.0  0.5746789  0.2878277  0.4724703
C55 C 1.0  0.6069841  0.2924346  0.4975468
C55 C 1.0  0.5697021  0.3051223  0.5094766
C55 C 1.0  0.5977613  0.3269988  0.4885944
C55 C 1.0  0.5983924  0.2907353  0.4864047
C55 C 1.0  0.5836328  0.3031144  0.5078137
C55 C 1.0  0.5700612  0.2951805  0.4836715
C55 C 1.0  0.6013249  0.3305428  0.4968558
C55 C 1.0  0.6050960  0.2883939  0.4929691
C55 C 1.0  0.5750227  0.3028677  0.5122077
C55 C 1.0  0.5700809  0.2882912  0.4768859
C55 C 1.0  0.5914090  0.3222818  0.4751117
C55 C 1.0  0.5967344  0.3001111  0.4739010
C55 C 1.0  0.5945171  0.3136076  0.5035213
C55 C 1.0  0.5678913  0.3106989  0.4848798
C55 C 1.0  0.5858702  0.3237466  0.4759483
C55 C 1.0  0.5914369  0.2985195  0.4721591
C55 C 1.0  0.5986149  0.3100275  0.5015158
C55 C 1.0  0.5681808  0.3112990  0.4906405
C55 C 1.0  0.5840997  0.3262721  0.4808592
C55 C 1.0  0.5884055  0.2944657  0.4749699
C55 C 1.0  0.5979020  0.3042810  0.5015352
C55 C 1.0  0.5690664  0.3067612  0.4941262
C55 C 1.0  0.5880230  0.3273033  0.4849911
C55 C 1.0  0.5907839  0.2919956  0.4796471
C55 C 1.0  0.5929321  0.3021287  0.5036078
C55 C 1.0  0.5696902  0.3015209  0.4917217
C55 C 1.0  0.5936064  0.3258951  0.4843039
C55 C 1.0  0.5960626  0.2934755  0.4815101
C55 C 1.0  0.5887464  0.3055717  0.5056451
C55 C 1.0  0.5694258  0.3007594  0.4859878
C55 C 1.0  0.5952184  0.3233794  0.4793440
C55 C 1.0  0.5989729  0.2975522  0.4785881
C55 C 1.0  0.5896103  0.3113057  0.5055580
C55 C 1.0  0.5685335  0.3054028  0.4826304
C55 C 1.0  0.5930657  0.3196851  0.4698765
C55 C 1.0  0.5999653  0.3043277  0.4709563
C55 C 1.0  0.5952424  0.3196380  0.5035598
C55 C 1.0  0.5669210  0.3154260  0.4811909
C55 C 1.0  0.5990905  0.3161505  0.4631899
C55 C 1.0  0.6021446  0.3105822  0.4639111
C55 C 1.0  0.5998708  0.3280699  0.5025675
C55 C 1.0  0.5648614  0.3245510  0.4787424
C55 C 1.0  0.5783079  0.3278643  0.4817593
C55 C 1.0  0.5828902  0.2929111  0.4729558
C55 C 1.0  0.6023352  0.3007024  0.4994301
C55 C 1.0  0.5692936  0.3075973  0.5001377
H55 H 1.0  0.5686175  0.3309820  0.4837323
H55 H 1.0  0.5678140  0.3327566  0.4768281
H55 H 1.0  0.5736358  0.2904913  0.4689562
H55 H 1.0  0.5746632  0.2836353  0.4707998
H55 H 1.0  0.6103022  0.2950635  0.4959306
H55 H 1.0  0.6088957  0.2900596  0.5008749
H55 H 1.0  0.5693690  0.3095629  0.5103177
H55 H 1.0  0.5661299  0.3032770  0.5115262
H55 H 1.0  0.6018145  0.3252253  0.4877707
H55 H 1.0  0.5955136  0.2880594  0.4885957
H55 H 1.0  0.5832634  0.2986789  0.5071486
H55 H 1.0  0.5712648  0.2920415  0.4866628
H55 H 1.0  0.6052949  0.3288511  0.4954732
H55 H 1.0  0.6020497  0.3349712  0.4973384
H55 H 1.0  0.6019678  0.2855869  0.4946640
H55 H 1.0  0.6085704  0.2857343  0.4918630
H55 H 1.0  0.5752186  0.2983816  0.5115964
H55 H 1.0  0.5747020  0.3034217  0.5166754
H55 H 1.0  0.5709865  0.2854265  0.4802784
H55 H 1.0  0.5662102  0.2868027  0.4751057
H55 H 1.0  0.5828544  0.3229430  0.4727356
H55 H 1.0  0.5896863  0.3004816  0.4685333
H55 H 1.0  0.6024211  0.3117845  0.4999391
H55 H 1.0  0.5676827  0.3153859  0.4924041
H55 H 1.0  0.5867531  0.3292541  0.4888174
H55 H 1.0  0.5884597  0.2888539  0.4818351
H55 H 1.0  0.5923596  0.2976869  0.5036371
H55 H 1.0  0.5703715  0.2979946  0.4943977
H55 H 1.0  0.5995093  0.3222589  0.4787179
H55 H 1.0  0.6030592  0.2987111  0.4800081
H55 H 1.0  0.5863883  0.3139890  0.5071323
H55 H 1.0  0.5683216  0.3048377  0.4781924
H55 H 1.0  0.5896417  0.3185753  0.4671756
H55 H 1.0  0.6037613  0.3055616  0.4730340
H55 H 1.0  0.5915606  0.3219546  0.5047128
H55 H 1.0  0.5673280  0.3144897  0.4768083
H55 H 1.0  0.5953755  0.3154916  0.4606796
H55 H 1.0  0.6016808  0.3189136  0.4607354
H55 H 1.0  0.6059968  0.3112867  0.4661916
H55 H 1.0  0.6034485  0.3091104  0.4598485
H55 H 1.0  0.5960383  0.3299629  0.5040724
H55 H 1.0  0.6030322  0.3293237  0.5055343
H55 H 1.0  0.5650705  0.3230905  0.4744578
H55 H 1.0  0.5606763  0.3261723  0.4792179
H55 H 1.0  0.5773864  0.3292833  0.4859290
H55 H 1.0  0.5813148  0.2955066  0.4696341
H55 H 1.0  0.6057292  0.3028981  0.4974524
H55 H 1.0  0.5692899  0.3119092  0.5014255
N55 N 1.0  0.5980834  0.3187770  0.4685234
N55 N 1.0  0.5985177  0.3064188  0.4663337
N55 N 1.0  0.5997822  0.3220442  0.5023621
N55 N 1.0  0.5656902  0.3202631  0.4829002
N55 N 1.0  0.5745997  0.3276417  0.4780130
N55 N 1.0  0.6033740  0.2913772  0.4880198
N55 N 1.0  0.6022941  0.2954435  0.4998512
N55 N 1.0  0.5694734  0.3036499  0.5036336
N55 N 1.0  0.5967862  0.3298039  0.4929553
N55 N 1.0  0.5801094  0.2888610  0.4748791
N55 N 1.0  0.5798845  0.3058774  0.5102937
N55 N 1.0  0.5692773  0.2940207  0.4785851
C56 C 1.0  0.4867934  0.4336360  0.5292155
C56 C 1.0  0.4693027  0.4722056  0.5257642
C56 C 1.0  0.5023779  0.4843065  0.5470543
C56 C 1.0  0.5069963  0.4620206  0.5127725
C56 C 1.0  0.5021722  0.4476580  0.5511444
C56 C 1.0  0.4893520  0.4806294  0.5428526
C56 C 1.0  0.5086519  0.4684045  0.5253170
C56 C 1.0  0.4805090  0.4660949  0.5196054
C56 C 1.0  0.5117604  0.4473112  0.5523505
C56 C 1.0  0.4964589  0.4864297  0.5459118
C56 C 1.0  0.5102526  0.4664921  0.5159746
C56 C 1.0  0.4722279  0.4710525  0.5201994
C56 C 1.0  0.4867017  0.4470597  0.5489786
C56 C 1.0  0.4803220  0.4689730  0.5482918
C56 C 1.0  0.5108672  0.4617562  0.5393844
C56 C 1.0  0.4857271  0.4513742  0.5213545
C56 C 1.0  0.4864058  0.4439466  0.5441058
C56 C 1.0  0.4768099  0.4682269  0.5437378
C56 C 1.0  0.5090629  0.4660673  0.5428180
C56 C 1.0  0.4912496  0.4520760  0.5197302
C56 C 1.0  0.4911762  0.4419953  0.5414479
C56 C 1.0  0.4773255  0.4714362  0.5389464
C56 C 1.0  0.5071453  0.4710806  0.5406454
C56 C 1.0  0.4932987  0.4572346  0.5180823
C56 C 1.0  0.4963285  0.4432500  0.5437734
C56 C 1.0  0.4814951  0.4754630  0.5387635
C56 C 1.0  0.5070365  0.4717236  0.5348832
C56 C 1.0  0.4896834  0.4617690  0.5181021
C56 C 1.0  0.4967902  0.4463568  0.5486482
C56 C 1.0  0.4850789  0.4763290  0.5432280
C56 C 1.0  0.5088044  0.4675135  0.5313231
C56 C 1.0  0.4841432  0.4612290  0.5196964
C56 C 1.0  0.4919348  0.4482338  0.5511840
C56 C 1.0  0.4844357  0.4730341  0.5479563
C56 C 1.0  0.5106974  0.4625510  0.5336518
C56 C 1.0  0.4822415  0.4559970  0.5213209
C56 C 1.0  0.4815825  0.4489714  0.5516306
C56 C 1.0  0.4797877  0.4656578  0.5533527
C56 C 1.0  0.5129272  0.4564989  0.5416230
C56 C 1.0  0.4835268  0.4459721  0.5230488
C56 C 1.0  0.4760394  0.4529816  0.5584640
C56 C 1.0  0.4758398  0.4592909  0.5594667
C56 C 1.0  0.5158333  0.4502050  0.5483643
C56 C 1.0  0.4834966  0.4364112  0.5244952
C56 C 1.0  0.4909082  0.4386897  0.5363595
C56 C 1.0  0.4735168  0.4705257  0.5343036
C56 C 1.0  0.5053417  0.4754879  0.5444154
C56 C 1.0  0.4991050  0.4577488  0.5163760
H56 H 1.0  0.4910238  0.4328368  0.5278011
H56 H 1.0  0.4850369  0.4295535  0.5300010
H56 H 1.0  0.4666168  0.4687014  0.5267830
H56 H 1.0  0.4665018  0.4757035  0.5252288
H56 H 1.0  0.5025995  0.4827399  0.5513005
H56 H 1.0  0.5052173  0.4878136  0.5469567
H56 H 1.0  0.5090201  0.4580079  0.5133553
H56 H 1.0  0.5073391  0.4628675  0.5083531
H56 H 1.0  0.5019829  0.4505360  0.5545989
H56 H 1.0  0.4897605  0.4825074  0.5387839
H56 H 1.0  0.5065996  0.4722017  0.5240434
H56 H 1.0  0.4826168  0.4699861  0.5187895
H56 H 1.0  0.5110629  0.4499737  0.5559504
H56 H 1.0  0.5137403  0.4436085  0.5540056
H56 H 1.0  0.4963069  0.4882414  0.5417607
H56 H 1.0  0.4955860  0.4898596  0.5487122
H56 H 1.0  0.5083876  0.4705443  0.5151751
H56 H 1.0  0.5144143  0.4667645  0.5142497
H56 H 1.0  0.4747044  0.4746684  0.5190469
H56 H 1.0  0.4690995  0.4707040  0.5169654
H56 H 1.0  0.4824086  0.4429847  0.5423282
H56 H 1.0  0.4736173  0.4650946  0.5439757
H56 H 1.0  0.5091890  0.4654775  0.5472561
H56 H 1.0  0.4939640  0.4485133  0.5197440
H56 H 1.0  0.5000701  0.4417837  0.5417962
H56 H 1.0  0.4819103  0.4779611  0.5350692
H56 H 1.0  0.5055615  0.4755940  0.5331795
H56 H 1.0  0.4912440  0.4657688  0.5168269
H56 H 1.0  0.4921886  0.4506369  0.5549550
H56 H 1.0  0.4871938  0.4736878  0.5514237
H56 H 1.0  0.5120738  0.4592812  0.5309179
H56 H 1.0  0.4779588  0.4555542  0.5225548
H56 H 1.0  0.4778491  0.4482491  0.5492243
H56 H 1.0  0.4830904  0.4662724  0.5563466
H56 H 1.0  0.5136826  0.4533196  0.5385290
H56 H 1.0  0.4793501  0.4460968  0.5247193
H56 H 1.0  0.4725378  0.4517827  0.5558490
H56 H 1.0  0.4753383  0.4508700  0.5623907
H56 H 1.0  0.4791826  0.4604502  0.5622984
H56 H 1.0  0.4720369  0.4602837  0.5616855
H56 H 1.0  0.5167410  0.4474309  0.5448978
H56 H 1.0  0.5197819  0.4507567  0.5504791
H56 H 1.0  0.4791970  0.4369660  0.5258142
H56 H 1.0  0.4832858  0.4335568  0.5210055
H56 H 1.0  0.4948968  0.4379005  0.5344315
H56 H 1.0  0.4708415  0.4669358  0.5347590
H56 H 1.0  0.5051224  0.4742723  0.5487427
H56 H 1.0  0.5015873  0.4540583  0.5170615
N56 N 1.0  0.4814339  0.4512895  0.5563674
N56 N 1.0  0.4758059  0.4623146  0.5542501
N56 N 1.0  0.5137953  0.4556476  0.5467568
N56 N 1.0  0.4862199  0.4414554  0.5226243
N56 N 1.0  0.4864116  0.4368473  0.5343049
N56 N 1.0  0.4923746  0.4821087  0.5469161
N56 N 1.0  0.5041212  0.4803704  0.5428320
N56 N 1.0  0.5011506  0.4621219  0.5142486
N56 N 1.0  0.5067410  0.4456196  0.5494689
N56 N 1.0  0.4732909  0.4736423  0.5300526
N56 N 1.0  0.5107367  0.4650582  0.5218113
N56 N 1.0  0.4752984  0.4658668  0.5203986
C57 C 1.0  0.5182118  0.4938571  0.5575323
C57 C 1.0  0.5543828  0.4854645  0.5368757
C57 C 1.0  0.5415243  0.5150419  0.5113116
C57 C 1.0  0.5435801  0.5222729  0.5517679
C57 C 1.0  0.5114834  0.5067374  0.5310213
C57 C 1.0  0.5449446  0.5027283  0.5174377
C57 C 1.0  0.5405341  0.5224797  0.5379282
C57 C 1.0  0.5501960  0.4962814  0.5450193
C57 C 1.0  0.5077714  0.5155947  0.5298903
C57 C 1.0  0.5454929  0.5100354  0.5111275
C57 C 1.0  0.5441403  0.5256005  0.5463399
C57 C 1.0  0.5559569  0.4892084  0.5418111
C57 C 1.0  0.5167276  0.4922637  0.5337406
C57 C 1.0  0.5355106  0.4906333  0.5208601
C57 C 1.0  0.5265845  0.5203250  0.5310170
C57 C 1.0  0.5365525  0.4979983  0.5526284
C57 C 1.0  0.5173331  0.4923905  0.5394974
C57 C 1.0  0.5386352  0.4880819  0.5250263
C57 C 1.0  0.5283325  0.5187273  0.5257233
C57 C 1.0  0.5364628  0.5037661  0.5532222
C57 C 1.0  0.5160633  0.4971313  0.5425863
C57 C 1.0  0.5437375  0.4902186  0.5267362
C57 C 1.0  0.5339488  0.5183400  0.5243676
C57 C 1.0  0.5407465  0.5070948  0.5511982
C57 C 1.0  0.5141684  0.5018227  0.5397705
C57 C 1.0  0.5456966  0.4950453  0.5241867
C57 C 1.0  0.5378631  0.5195759  0.5284639
C57 C 1.0  0.5451933  0.5045260  0.5485040
C57 C 1.0  0.5135095  0.5018529  0.5340090
C57 C 1.0  0.5426949  0.4977079  0.5200124
C57 C 1.0  0.5362762  0.5211853  0.5337947
C57 C 1.0  0.5454280  0.4987795  0.5478333
C57 C 1.0  0.5148195  0.4970417  0.5310653
C57 C 1.0  0.5376015  0.4954453  0.5184105
C57 C 1.0  0.5306134  0.5215263  0.5349979
C57 C 1.0  0.5410606  0.4955823  0.5499151
C57 C 1.0  0.5180707  0.4871824  0.5306959
C57 C 1.0  0.5301747  0.4884009  0.5190069
C57 C 1.0  0.5207042  0.5207865  0.5324675
C57 C 1.0  0.5321008  0.4944669  0.5547746
C57 C 1.0  0.5186549  0.4812300  0.5230977
C57 C 1.0  0.5228875  0.4820754  0.5183836
C57 C 1.0  0.5111444  0.5209054  0.5310184
C57 C 1.0  0.5240333  0.4922431  0.5596197
C57 C 1.0  0.5166425  0.4972921  0.5486302
C57 C 1.0  0.5468750  0.4873694  0.5310871
C57 C 1.0  0.5355711  0.5166911  0.5187516
C57 C 1.0  0.5404823  0.5131146  0.5519611
H57 H 1.0  0.5172335  0.4980470  0.5589548
H57 H 1.0  0.5151662  0.4912029  0.5595442
H57 H 1.0  0.5519018  0.4819857  0.5383839
H57 H 1.0  0.5581412  0.4835873  0.5352273
H57 H 1.0  0.5377740  0.5140505  0.5089694
H57 H 1.0  0.5434205  0.5184742  0.5090766
H57 H 1.0  0.5396267  0.5232943  0.5537339
H57 H 1.0  0.5467276  0.5236988  0.5546707
H57 H 1.0  0.5116751  0.5063982  0.5265380
H57 H 1.0  0.5486456  0.5043471  0.5194201
H57 H 1.0  0.5447401  0.5215338  0.5366367
H57 H 1.0  0.5530148  0.4992405  0.5431356
H57 H 1.0  0.5078597  0.5146957  0.5254499
H57 H 1.0  0.5034325  0.5164098  0.5308284
H57 H 1.0  0.5493525  0.5111218  0.5132395
H57 H 1.0  0.5466825  0.5092884  0.5068386
H57 H 1.0  0.5482058  0.5247846  0.5445115
H57 H 1.0  0.5441742  0.5300019  0.5473382
H57 H 1.0  0.5586608  0.4925369  0.5403462
H57 H 1.0  0.5584940  0.4868250  0.5446834
H57 H 1.0  0.5187963  0.4887476  0.5416540
H57 H 1.0  0.5370405  0.4843558  0.5269328
H57 H 1.0  0.5252343  0.5177972  0.5226256
H57 H 1.0  0.5329877  0.5056576  0.5553215
H57 H 1.0  0.5131575  0.5055311  0.5420693
H57 H 1.0  0.5496434  0.4967144  0.5254896
H57 H 1.0  0.5422130  0.5192876  0.5274377
H57 H 1.0  0.5485213  0.5070794  0.5469339
H57 H 1.0  0.5143392  0.4969662  0.5266130
H57 H 1.0  0.5352632  0.4974853  0.5151812
H57 H 1.0  0.5293617  0.5227729  0.5391137
H57 H 1.0  0.5412220  0.4911348  0.5494112
H57 H 1.0  0.5200102  0.4839718  0.5331819
H57 H 1.0  0.5279305  0.4910543  0.5161482
H57 H 1.0  0.5199106  0.5215324  0.5368338
H57 H 1.0  0.5324033  0.4901413  0.5535714
H57 H 1.0  0.5202912  0.4781910  0.5260344
H57 H 1.0  0.5149448  0.4793147  0.5213844
H57 H 1.0  0.5211390  0.4849089  0.5153094
H57 H 1.0  0.5234158  0.4781638  0.5161947
H57 H 1.0  0.5108331  0.5219555  0.5354158
H57 H 1.0  0.5091864  0.5243496  0.5288571
H57 H 1.0  0.5249030  0.4879588  0.5584272
H57 H 1.0  0.5239945  0.4922114  0.5641327
H57 H 1.0  0.5160436  0.5013606  0.5504572
H57 H 1.0  0.5446585  0.4840024  0.5330878
H57 H 1.0  0.5321640  0.5153300  0.5161457
H57 H 1.0  0.5365809  0.5146171  0.5536262
N57 N 1.0  0.5170717  0.4865014  0.5255605
N57 N 1.0  0.5282573  0.4837388  0.5205643
N57 N 1.0  0.5167863  0.5203687  0.5289591
N57 N 1.0  0.5281694  0.4962416  0.5578125
N57 N 1.0  0.5177464  0.4930553  0.5515741
N57 N 1.0  0.5428029  0.5050593  0.5132167
N57 N 1.0  0.5405420  0.5168213  0.5169885
N57 N 1.0  0.5444562  0.5163856  0.5508018
N57 N 1.0  0.5096262  0.5110613  0.5334071
N57 N 1.0  0.5518005  0.4886642  0.5324649
N57 N 1.0  0.5394774  0.5245520  0.5426635
N57 N 1.0  0.5510445  0.4910808  0.5447645
C58 C 1.0  0.4497795  0.2916861  0.5503438
C58 C 1.0  0.4170809  0.2815789  0.5251625
C58 C 1.0  0.4314366  0.2432291  0.5292710
C58 C 1.0  0.4238114  0.2660327  0.5626638
C58 C 1.0  0.4591200  0.2643615  0.5413926
C58 C 1.0  0.4279530  0.2561536  0.5246156
C58 C 1.0  0.4285898  0.2564234  0.5534071
C58 C 1.0  0.4195781  0.2796765  0.5389827
C58 C 1.0  0.4624456  0.2574015  0.5472242
C58 C 1.0  0.4278105  0.2464991  0.5251471
C58 C 1.0  0.4237665  0.2598468  0.5610567
C58 C 1.0  0.4146804  0.2822412  0.5310491
C58 C 1.0  0.4543877  0.2763805  0.5325874
C58 C 1.0  0.4375315  0.2676782  0.5198792
C58 C 1.0  0.4434086  0.2538593  0.5488435
C58 C 1.0  0.4320162  0.2844021  0.5473463
C58 C 1.0  0.4530432  0.2802576  0.5366720
C58 C 1.0  0.4340462  0.2722487  0.5206495
C58 C 1.0  0.4424456  0.2512435  0.5437580
C58 C 1.0  0.4317066  0.2806786  0.5517812
C58 C 1.0  0.4536397  0.2790623  0.5423152
C58 C 1.0  0.4286554  0.2716504  0.5226755
C58 C 1.0  0.4370799  0.2503028  0.5417947
C58 C 1.0  0.4275384  0.2766721  0.5520979
C58 C 1.0  0.4556147  0.2738329  0.5438251
C58 C 1.0  0.4267726  0.2663184  0.5239637
C58 C 1.0  0.4326100  0.2520671  0.5450405
C58 C 1.0  0.4236242  0.2764254  0.5478259
C58 C 1.0  0.4570039  0.2698426  0.5398531
C58 C 1.0  0.4301311  0.2616564  0.5232487
C58 C 1.0  0.4334080  0.2546923  0.5501393
C58 C 1.0  0.4237990  0.2800730  0.5433324
C58 C 1.0  0.4563530  0.2711871  0.5342587
C58 C 1.0  0.4355062  0.2624196  0.5212108
C58 C 1.0  0.4388419  0.2555628  0.5519686
C58 C 1.0  0.4280353  0.2840295  0.5431589
C58 C 1.0  0.4537321  0.2778472  0.5267297
C58 C 1.0  0.4431772  0.2682572  0.5177159
C58 C 1.0  0.4490193  0.2548258  0.5509599
C58 C 1.0  0.4363465  0.2886474  0.5469976
C58 C 1.0  0.4544602  0.2768144  0.5171429
C58 C 1.0  0.4508263  0.2727247  0.5138381
C58 C 1.0  0.4586643  0.2542063  0.5512671
C58 C 1.0  0.4438379  0.2940068  0.5499401
C58 C 1.0  0.4522825  0.2831156  0.5466302
C58 C 1.0  0.4251503  0.2765622  0.5233682
C58 C 1.0  0.4362855  0.2475061  0.5364620
C58 C 1.0  0.4273658  0.2728938  0.5568502
H58 H 1.0  0.4503317  0.2897147  0.5543866
H58 H 1.0  0.4526857  0.2951390  0.5503247
H58 H 1.0  0.4195385  0.2852460  0.5241407
H58 H 1.0  0.4136756  0.2815960  0.5222010
H58 H 1.0  0.4355057  0.2424994  0.5274153
H58 H 1.0  0.4296538  0.2391196  0.5298225
H58 H 1.0  0.4274168  0.2668600  0.5652818
H58 H 1.0  0.4202430  0.2668696  0.5652968
H58 H 1.0  0.4595239  0.2614821  0.5379578
H58 H 1.0  0.4239437  0.2561855  0.5266584
H58 H 1.0  0.4246435  0.2559978  0.5512861
H58 H 1.0  0.4168631  0.2761050  0.5393338
H58 H 1.0  0.4629776  0.2549587  0.5434448
H58 H 1.0  0.4665760  0.2576821  0.5490216
H58 H 1.0  0.4236574  0.2469953  0.5268914
H58 H 1.0  0.4272240  0.2439980  0.5214365
H58 H 1.0  0.4200209  0.2589620  0.5586641
H58 H 1.0  0.4233590  0.2573790  0.5648135
H58 H 1.0  0.4120048  0.2787010  0.5319681
H58 H 1.0  0.4119332  0.2858214  0.5310968
H58 H 1.0  0.4515216  0.2842979  0.5354794
H58 H 1.0  0.4355891  0.2763261  0.5196222
H58 H 1.0  0.4459623  0.2499130  0.5413246
H58 H 1.0  0.4347728  0.2809504  0.5550348
H58 H 1.0  0.4561138  0.2728173  0.5481585
H58 H 1.0  0.4226044  0.2658302  0.5255282
H58 H 1.0  0.4284504  0.2513465  0.5435448
H58 H 1.0  0.4203875  0.2733378  0.5480509
H58 H 1.0  0.4574035  0.2681731  0.5311168
H58 H 1.0  0.4381215  0.2588281  0.5206460
H58 H 1.0  0.4394841  0.2575879  0.5559115
H58 H 1.0  0.4281886  0.2868641  0.5396946
H58 H 1.0  0.4516724  0.2817826  0.5260080
H58 H 1.0  0.4456176  0.2644781  0.5178269
H58 H 1.0  0.4492038  0.2573619  0.5546728
H58 H 1.0  0.4364429  0.2909019  0.5431042
H58 H 1.0  0.4526334  0.2809545  0.5168990
H58 H 1.0  0.4584605  0.2771826  0.5150859
H58 H 1.0  0.4527933  0.2686422  0.5138567
H58 H 1.0  0.4508023  0.2739864  0.5095047
H58 H 1.0  0.4583502  0.2565217  0.5551500
H58 H 1.0  0.4606876  0.2503296  0.5523833
H58 H 1.0  0.4433690  0.2962110  0.5460087
H58 H 1.0  0.4432996  0.2971656  0.5531185
H58 H 1.0  0.4524140  0.2814936  0.5508255
H58 H 1.0  0.4272768  0.2804780  0.5227381
H58 H 1.0  0.4400692  0.2468417  0.5341181
H58 H 1.0  0.4309314  0.2731643  0.5595822
N58 N 1.0  0.4554176  0.2748190  0.5227519
N58 N 1.0  0.4451368  0.2727800  0.5158340
N58 N 1.0  0.4533718  0.2528827  0.5486986
N58 N 1.0  0.4397506  0.2896773  0.5508943
N58 N 1.0  0.4510489  0.2881468  0.5456298
N58 N 1.0  0.4304843  0.2516547  0.5235249
N58 N 1.0  0.4315822  0.2459428  0.5346537
N58 N 1.0  0.4233967  0.2695445  0.5577795
N58 N 1.0  0.4604116  0.2630064  0.5463254
N58 N 1.0  0.4200243  0.2763464  0.5245980
N58 N 1.0  0.4289134  0.2582766  0.5583361
N58 N 1.0  0.4190613  0.2831908  0.5350821
C59 C 1.0  0.4785882  0.4830742  0.3673427
C59 C 1.0  0.4704830  0.4876185  0.4088049
C59 C 1.0  0.4910676  0.5229920  0.4044839
C59 C 1.0  0.4595798  0.5143192  0.3794530
C59 C 1.0  0.4991828  0.5042508  0.3737788
C59 C 1.0  0.4869964  0.5097705  0.4075612
C59 C 1.0  0.4713759  0.5194622  0.3853913
C59 C 1.0  0.4653010  0.4938980  0.3972045
C59 C 1.0  0.5006429  0.5123545  0.3687083
C59 C 1.0  0.4895596  0.5189498  0.4091993
C59 C 1.0  0.4623423  0.5195174  0.3819427
C59 C 1.0  0.4651497  0.4893379  0.4057304
C59 C 1.0  0.4967368  0.4905765  0.3809492
C59 C 1.0  0.4934805  0.4962611  0.4028227
C59 C 1.0  0.4861404  0.5184871  0.3800945
C59 C 1.0  0.4687896  0.4909274  0.3821714
C59 C 1.0  0.4922329  0.4885535  0.3779250
C59 C 1.0  0.4889565  0.4926959  0.4034957
C59 C 1.0  0.4890329  0.5192649  0.3850604
C59 C 1.0  0.4672268  0.4959700  0.3797716
C59 C 1.0  0.4899191  0.4915573  0.3735371
C59 C 1.0  0.4838527  0.4946016  0.4054558
C59 C 1.0  0.4862747  0.5200979  0.3900832
C59 C 1.0  0.4650662  0.5003039  0.3829458
C59 C 1.0  0.4922108  0.4967092  0.3722206
C59 C 1.0  0.4833224  0.5002329  0.4067372
C59 C 1.0  0.4804757  0.5201211  0.3900708
C59 C 1.0  0.4644998  0.4995146  0.3886631
C59 C 1.0  0.4967213  0.4988715  0.3751549
C59 C 1.0  0.4877458  0.5039176  0.4061202
C59 C 1.0  0.4774456  0.5193589  0.3851960
C59 C 1.0  0.4660146  0.4945384  0.3912067
C59 C 1.0  0.4989200  0.4957523  0.3795098
C59 C 1.0  0.4927935  0.5018563  0.4041456
C59 C 1.0  0.4803527  0.5185365  0.3802458
C59 C 1.0  0.4681635  0.4902927  0.3878921
C59 C 1.0  0.4990409  0.4872527  0.3854811
C59 C 1.0  0.4988635  0.4942952  0.4008107
C59 C 1.0  0.4889945  0.5176542  0.3747978
C59 C 1.0  0.4710198  0.4863410  0.3788720
C59 C 1.0  0.5052576  0.4847901  0.3924662
C59 C 1.0  0.5055509  0.4878773  0.3980551
C59 C 1.0  0.4964568  0.5171844  0.3686662
C59 C 1.0  0.4735143  0.4814859  0.3708902
C59 C 1.0  0.4852229  0.4894520  0.3703114
C59 C 1.0  0.4792517  0.4906943  0.4061308
C59 C 1.0  0.4894906  0.5209377  0.3951668
C59 C 1.0  0.4634492  0.5054915  0.3802321
H59 H 1.0  0.4773699  0.4862481  0.3643464
H59 H 1.0  0.4797796  0.4795095  0.3648442
H59 H 1.0  0.4718206  0.4835592  0.4072998
H59 H 1.0  0.4694987  0.4869791  0.4131626
H59 H 1.0  0.4954651  0.5225384  0.4034891
H59 H 1.0  0.4906486  0.5272183  0.4060117
H59 H 1.0  0.4606501  0.5140299  0.3750589
H59 H 1.0  0.4551030  0.5148837  0.3795270
H59 H 1.0  0.5022922  0.5056848  0.3766990
H59 H 1.0  0.4827555  0.5109309  0.4085184
H59 H 1.0  0.4696423  0.5195916  0.3895423
H59 H 1.0  0.4641088  0.4976656  0.3993571
H59 H 1.0  0.5039087  0.5132471  0.3717202
H59 H 1.0  0.5027432  0.5122252  0.3647157
H59 H 1.0  0.4852311  0.5195918  0.4103777
H59 H 1.0  0.4919420  0.5200543  0.4128698
H59 H 1.0  0.4610560  0.5199553  0.3862661
H59 H 1.0  0.4606953  0.5231681  0.3798619
H59 H 1.0  0.4636621  0.4932694  0.4074236
H59 H 1.0  0.4619021  0.4863538  0.4066874
H59 H 1.0  0.4904801  0.4845634  0.3789590
H59 H 1.0  0.4894651  0.4883626  0.4024832
H59 H 1.0  0.4935106  0.5192350  0.3849678
H59 H 1.0  0.4676980  0.4964829  0.3753471
H59 H 1.0  0.4904957  0.4991019  0.3688453
H59 H 1.0  0.4793850  0.5017295  0.4082596
H59 H 1.0  0.4783202  0.5207678  0.3939430
H59 H 1.0  0.4628265  0.5028508  0.3911390
H59 H 1.0  0.5024067  0.4973361  0.3818324
H59 H 1.0  0.4962306  0.5046868  0.4036633
H59 H 1.0  0.4780303  0.5179486  0.3764615
H59 H 1.0  0.4693387  0.4864331  0.3898370
H59 H 1.0  0.4966430  0.4835885  0.3865172
H59 H 1.0  0.5018471  0.4975561  0.3999659
H59 H 1.0  0.4862898  0.5165660  0.3713697
H59 H 1.0  0.4725684  0.4828783  0.3812932
H59 H 1.0  0.5027105  0.4810739  0.3929552
H59 H 1.0  0.5093764  0.4832538  0.3914445
H59 H 1.0  0.5083140  0.4914448  0.3976370
H59 H 1.0  0.5075570  0.4851991  0.4010840
H59 H 1.0  0.4933407  0.5164201  0.3654658
H59 H 1.0  0.4985889  0.5209356  0.3673433
H59 H 1.0  0.4746633  0.4781243  0.3737033
H59 H 1.0  0.4703580  0.4797190  0.3681909
H59 H 1.0  0.4834876  0.4924045  0.3673924
H59 H 1.0  0.4800391  0.4865797  0.4044868
H59 H 1.0  0.4939197  0.5202875  0.3947054
H59 H 1.0  0.4645966  0.5057644  0.3758893
N59 N 1.0  0.5034874  0.4884829  0.3880403
N59 N 1.0  0.5000324  0.4892005  0.4000926
N59 N 1.0  0.4942098  0.5181539  0.3741771
N59 N 1.0  0.4711605  0.4863324  0.3735981
N59 N 1.0  0.4832807  0.4845731  0.3708204
N59 N 1.0  0.4909405  0.5132717  0.4077113
N59 N 1.0  0.4873487  0.5223243  0.3997847
N59 N 1.0  0.4608991  0.5094037  0.3826870
N59 N 1.0  0.4978500  0.5070730  0.3695248
N59 N 1.0  0.4746778  0.4919356  0.4084489
N59 N 1.0  0.4683115  0.5194155  0.3810968
N59 N 1.0  0.4659930  0.4893347  0.3997598
C60 C 1.0  0.5701414  0.3267685  0.3878361
C60 C 1.0  0.5633117  0.3551481  0.4187138
C60 C 1.0  0.5910488  0.3776000  0.3982138
C60 C 1.0  0.5583698  0.3622390  0.3784813
C60 C 1.0  0.5948440  0.3437756  0.3840219
C60 C 1.0  0.5842221  0.3693744  0.4075190
C60 C 1.0  0.5710133  0.3675964  0.3819884
C60 C 1.0  0.5595822  0.3546546  0.4050498
C60 C 1.0  0.5980098  0.3472188  0.3755582
C60 C 1.0  0.5887138  0.3772488  0.4041529
C60 C 1.0  0.5621971  0.3673375  0.3780249
C60 C 1.0  0.5584690  0.3557763  0.4145898
C60 C 1.0  0.5895160  0.3371855  0.3971584
C60 C 1.0  0.5876195  0.3546299  0.4117689
C60 C 1.0  0.5852046  0.3611750  0.3798975
C60 C 1.0  0.5623093  0.3431965  0.3946447
C60 C 1.0  0.5846739  0.3346676  0.3952251
C60 C 1.0  0.5824332  0.3529421  0.4137395
C60 C 1.0  0.5882089  0.3640657  0.3839286
C60 C 1.0  0.5618681  0.3462085  0.3897088
C60 C 1.0  0.5830538  0.3350528  0.3896702
C60 C 1.0  0.5778671  0.3565020  0.4137099
C60 C 1.0  0.5857084  0.3680525  0.3873026
C60 C 1.0  0.5607037  0.3518804  0.3897054
C60 C 1.0  0.5864023  0.3380650  0.3860312
C60 C 1.0  0.5785703  0.3618671  0.4116230
C60 C 1.0  0.5800517  0.3691105  0.3865879
C60 C 1.0  0.5599940  0.3545499  0.3948046
C60 C 1.0  0.5912808  0.3406437  0.3878145
C60 C 1.0  0.5836845  0.3637011  0.4096212
C60 C 1.0  0.5769166  0.3663083  0.3826073
C60 C 1.0  0.5604029  0.3516809  0.3998175
C60 C 1.0  0.5927635  0.3401676  0.3933916
C60 C 1.0  0.5881621  0.3600175  0.4097174
C60 C 1.0  0.5795649  0.3623440  0.3793054
C60 C 1.0  0.5615746  0.3460037  0.3996548
C60 C 1.0  0.5910579  0.3366242  0.4030067
C60 C 1.0  0.5924450  0.3509419  0.4118218
C60 C 1.0  0.5877982  0.3570175  0.3763082
C60 C 1.0  0.5634867  0.3372378  0.3946909
C60 C 1.0  0.5966118  0.3374283  0.4108815
C60 C 1.0  0.5975795  0.3430037  0.4138533
C60 C 1.0  0.5949673  0.3518539  0.3723783
C60 C 1.0  0.5648527  0.3283891  0.3910385
C60 C 1.0  0.5780056  0.3323902  0.3875921
C60 C 1.0  0.5725316  0.3545527  0.4158604
C60 C 1.0  0.5890423  0.3710009  0.3914358
C60 C 1.0  0.5602403  0.3548433  0.3844237
H60 H 1.0  0.5696311  0.3278736  0.3834710
H60 H 1.0  0.5705276  0.3222719  0.3878620
H60 H 1.0  0.5637361  0.3507824  0.4198506
H60 H 1.0  0.5622230  0.3572520  0.4225551
H60 H 1.0  0.5952418  0.3758823  0.3981630
H60 H 1.0  0.5915575  0.3819478  0.3971137
H60 H 1.0  0.5593415  0.3593487  0.3751287
H60 H 1.0  0.5541211  0.3635445  0.3776993
H60 H 1.0  0.5981971  0.3460107  0.3860254
H60 H 1.0  0.5803348  0.3716140  0.4071701
H60 H 1.0  0.5693589  0.3703409  0.3851481
H60 H 1.0  0.5592383  0.3591214  0.4046262
H60 H 1.0  0.6013987  0.3490395  0.3779529
H60 H 1.0  0.6000228  0.3444970  0.3725733
H60 H 1.0  0.5846294  0.3792093  0.4042607
H60 H 1.0  0.5912877  0.3797694  0.4068714
H60 H 1.0  0.5610465  0.3703472  0.3812117
H60 H 1.0  0.5613735  0.3694185  0.3741056
H60 H 1.0  0.5578710  0.3601714  0.4136608
H60 H 1.0  0.5546553  0.3544871  0.4166295
H60 H 1.0  0.5821021  0.3323389  0.3980580
H60 H 1.0  0.5819901  0.3487806  0.4153355
H60 H 1.0  0.5925740  0.3631818  0.3844024
H60 H 1.0  0.5624283  0.3440575  0.3858202
H60 H 1.0  0.5852370  0.3384158  0.3817209
H60 H 1.0  0.5750535  0.3646405  0.4115942
H60 H 1.0  0.5780965  0.3721929  0.3891829
H60 H 1.0  0.5590878  0.3589361  0.3948276
H60 H 1.0  0.5965158  0.3421205  0.3948632
H60 H 1.0  0.5921288  0.3614145  0.4081774
H60 H 1.0  0.5771612  0.3601663  0.3762167
H60 H 1.0  0.5618920  0.3437627  0.4035198
H60 H 1.0  0.5879268  0.3346763  0.4055859
H60 H 1.0  0.5960612  0.3525654  0.4096918
H60 H 1.0  0.5849138  0.3547041  0.3737430
H60 H 1.0  0.5642557  0.3355172  0.3987773
H60 H 1.0  0.5933225  0.3351586  0.4130182
H60 H 1.0  0.6002984  0.3348708  0.4113683
H60 H 1.0  0.6010477  0.3451540  0.4118824
H60 H 1.0  0.5989662  0.3421753  0.4180679
H60 H 1.0  0.5917518  0.3500042  0.3697751
H60 H 1.0  0.5978570  0.3537593  0.3694822
H60 H 1.0  0.5652544  0.3270421  0.3953464
H60 H 1.0  0.5613824  0.3260174  0.3893947
H60 H 1.0  0.5769428  0.3334530  0.3833506
H60 H 1.0  0.5724066  0.3501636  0.4168470
H60 H 1.0  0.5932247  0.3694177  0.3919381
H60 H 1.0  0.5614090  0.3524221  0.3808149
N60 N 1.0  0.5956713  0.3382509  0.4049824
N60 N 1.0  0.5924827  0.3462110  0.4141574
N60 N 1.0  0.5929965  0.3561324  0.3761426
N60 N 1.0  0.5636094  0.3342488  0.3903452
N60 N 1.0  0.5750554  0.3290830  0.3904546
N60 N 1.0  0.5888304  0.3715765  0.4061958
N60 N 1.0  0.5872621  0.3750969  0.3942446
N60 N 1.0  0.5586026  0.3598414  0.3840093
N60 N 1.0  0.5941428  0.3439121  0.3787944
N60 N 1.0  0.5683400  0.3576807  0.4165544
N60 N 1.0  0.5680010  0.3657040  0.3780923
N60 N 1.0  0.5592772  0.3522743  0.4097480
C61 C 1.0  0.4257706  0.5393941  0.6288329
C61 C 1.0  0.4147393  0.5804024  0.6302728
C61 C 1.0  0.3826449  0.5680450  0.6076695
C61 C 1.0  0.3913421  0.5490939  0.6431440
C61 C 1.0  0.4061793  0.5397158  0.6058095
C61 C 1.0  0.3948181  0.5736069  0.6123310
C61 C 1.0  0.3866919  0.5525396  0.6302071
C61 C 1.0  0.4096098  0.5687926  0.6365777
C61 C 1.0  0.3990484  0.5333283  0.6044460
C61 C 1.0  0.3858194  0.5734772  0.6087928
C61 C 1.0  0.3861682  0.5503732  0.6396164
C61 C 1.0  0.4129116  0.5778514  0.6358410
C61 C 1.0  0.4184048  0.5491350  0.6082988
C61 C 1.0  0.4094541  0.5701343  0.6077784
C61 C 1.0  0.3899247  0.5455078  0.6165287
C61 C 1.0  0.4149699  0.5540499  0.6356247
C61 C 1.0  0.4203430  0.5470871  0.6133558
C61 C 1.0  0.4124001  0.5719428  0.6124345
C61 C 1.0  0.3887773  0.5498628  0.6128750
C61 C 1.0  0.4101703  0.5511484  0.6370990
C61 C 1.0  0.4177467  0.5426484  0.6160365
C61 C 1.0  0.4097198  0.5742629  0.6170123
C61 C 1.0  0.3869771  0.5550276  0.6147760
C61 C 1.0  0.4052389  0.5538929  0.6383928
C61 C 1.0  0.4130931  0.5402710  0.6135426
C61 C 1.0  0.4039415  0.5747378  0.6168726
C61 C 1.0  0.3863498  0.5557944  0.6204897
C61 C 1.0  0.4051700  0.5596874  0.6381668
C61 C 1.0  0.4110309  0.5422088  0.6084808
C61 C 1.0  0.4008595  0.5729795  0.6122971
C61 C 1.0  0.3874549  0.5515450  0.6242642
C61 C 1.0  0.4098794  0.5627261  0.6367128
C61 C 1.0  0.4137333  0.5466482  0.6059281
C61 C 1.0  0.4036892  0.5706765  0.6077898
C61 C 1.0  0.3892503  0.5464296  0.6222048
C61 C 1.0  0.4147421  0.5598323  0.6354441
C61 C 1.0  0.4212955  0.5537644  0.6056330
C61 C 1.0  0.4122301  0.5677350  0.6029383
C61 C 1.0  0.3917726  0.5400619  0.6145738
C61 C 1.0  0.4201746  0.5512114  0.6343021
C61 C 1.0  0.4234091  0.5601380  0.5986751
C61 C 1.0  0.4196296  0.5651046  0.5972964
C61 C 1.0  0.3938595  0.5331217  0.6081722
C61 C 1.0  0.4263162  0.5437928  0.6334379
C61 C 1.0  0.4197735  0.5404417  0.6213198
C61 C 1.0  0.4129944  0.5761355  0.6217728
C61 C 1.0  0.3857862  0.5594447  0.6107809
C61 C 1.0  0.4003340  0.5506694  0.6399551
H61 H 1.0  0.4229296  0.5361445  0.6302130
H61 H 1.0  0.4297501  0.5373257  0.6283291
H61 H 1.0  0.4190844  0.5793618  0.6295187
H61 H 1.0  0.4146662  0.5848991  0.6306482
H61 H 1.0  0.3836882  0.5665461  0.6035225
H61 H 1.0  0.3782281  0.5689586  0.6075011
H61 H 1.0  0.3923438  0.5446903  0.6427670
H61 H 1.0  0.3903079  0.5496851  0.6474968
H61 H 1.0  0.4046899  0.5419390  0.6021913
H61 H 1.0  0.3931001  0.5749410  0.6162701
H61 H 1.0  0.3858118  0.5568188  0.6312871
H61 H 1.0  0.4054779  0.5704917  0.6371167
H61 H 1.0  0.3980959  0.5357020  0.6007054
H61 H 1.0  0.3999449  0.5291546  0.6029810
H61 H 1.0  0.3845724  0.5751182  0.6128288
H61 H 1.0  0.3844752  0.5765830  0.6058070
H61 H 1.0  0.3850072  0.5547142  0.6402041
H61 H 1.0  0.3826868  0.5480059  0.6412428
H61 H 1.0  0.4086507  0.5791158  0.6367256
H61 H 1.0  0.4153796  0.5796779  0.6391486
H61 H 1.0  0.4239474  0.5489395  0.6152634
H61 H 1.0  0.4168607  0.5715380  0.6124470
H61 H 1.0  0.3892875  0.5491724  0.6084792
H61 H 1.0  0.4103235  0.5466746  0.6372497
H61 H 1.0  0.4110219  0.5368354  0.6155340
H61 H 1.0  0.4018463  0.5765336  0.6204004
H61 H 1.0  0.3849544  0.5597793  0.6219836
H61 H 1.0  0.4013682  0.5618332  0.6391679
H61 H 1.0  0.4122181  0.5482126  0.6020145
H61 H 1.0  0.4013270  0.5693124  0.6042378
H61 H 1.0  0.3901076  0.5431260  0.6251051
H61 H 1.0  0.4183986  0.5621618  0.6343202
H61 H 1.0  0.4245113  0.5556566  0.6081486
H61 H 1.0  0.4094464  0.5660120  0.5998509
H61 H 1.0  0.3930337  0.5372344  0.6178397
H61 H 1.0  0.4234137  0.5538969  0.6327063
H61 H 1.0  0.4267358  0.5615224  0.6014235
H61 H 1.0  0.4254935  0.5588140  0.5948974
H61 H 1.0  0.4164622  0.5637828  0.5943372
H61 H 1.0  0.4220602  0.5682048  0.5950937
H61 H 1.0  0.3947272  0.5305237  0.6117826
H61 H 1.0  0.3905697  0.5309713  0.6059538
H61 H 1.0  0.4293599  0.5469007  0.6321690
H61 H 1.0  0.4280982  0.5418426  0.6370972
H61 H 1.0  0.4170860  0.5373709  0.6232164
H61 H 1.0  0.4173557  0.5750415  0.6215860
H61 H 1.0  0.3869530  0.5584935  0.6065400
H61 H 1.0  0.4007830  0.5462206  0.6394474
N61 N 1.0  0.4201962  0.5554845  0.6007682
N61 N 1.0  0.4174690  0.5676444  0.6023201
N61 N 1.0  0.3919111  0.5386748  0.6094856
N61 N 1.0  0.4209239  0.5460293  0.6349484
N61 N 1.0  0.4243059  0.5419398  0.6235666
N61 N 1.0  0.3917612  0.5726923  0.6081291
N61 N 1.0  0.3835608  0.5640461  0.6120886
N61 N 1.0  0.3958762  0.5528260  0.6417750
N61 N 1.0  0.4038460  0.5353033  0.6075188
N61 N 1.0  0.4109746  0.5788350  0.6258309
N61 N 1.0  0.3870089  0.5487548  0.6338690
N61 N 1.0  0.4138249  0.5718914  0.6358982
C62 C 1.0  0.5899805  0.7073892  0.6197181
C62 C 1.0  0.5683831  0.6723803  0.6303660
C62 C 1.0  0.5638401  0.6914761  0.6665372
C62 C 1.0  0.5535073  0.7107251  0.6316672
C62 C 1.0  0.5905739  0.7105627  0.6497774
C62 C 1.0  0.5677631  0.6829542  0.6559148
C62 C 1.0  0.5573169  0.7074350  0.6449156
C62 C 1.0  0.5644087  0.6856636  0.6274319
C62 C 1.0  0.5883937  0.7186623  0.6545889
C62 C 1.0  0.5636713  0.6854912  0.6643012
C62 C 1.0  0.5516742  0.7107345  0.6377900
C62 C 1.0  0.5643678  0.6760052  0.6269617
C62 C 1.0  0.5946968  0.6981372  0.6412341
C62 C 1.0  0.5820953  0.6811008  0.6497384
C62 C 1.0  0.5704665  0.7114557  0.6525259
C62 C 1.0  0.5734356  0.6977610  0.6230553
C62 C 1.0  0.5935130  0.7000460  0.6358975
C62 C 1.0  0.5806677  0.6790127  0.6445200
C62 C 1.0  0.5705980  0.7072878  0.6565562
C62 C 1.0  0.5700161  0.7021736  0.6246248
C62 C 1.0  0.5913729  0.7053554  0.6349707
C62 C 1.0  0.5751458  0.6782004  0.6429802
C62 C 1.0  0.5664991  0.7032075  0.6568404
C62 C 1.0  0.5648445  0.7012866  0.6270730
C62 C 1.0  0.5904024  0.7087671  0.6395473
C62 C 1.0  0.5709942  0.6795514  0.6467977
C62 C 1.0  0.5621998  0.7033461  0.6529514
C62 C 1.0  0.5631192  0.6958221  0.6279640
C62 C 1.0  0.5915360  0.7070004  0.6449532
C62 C 1.0  0.5722587  0.6816441  0.6520461
C62 C 1.0  0.5619289  0.7074418  0.6488677
C62 C 1.0  0.5664189  0.6913108  0.6264519
C62 C 1.0  0.5936701  0.7016719  0.6457150
C62 C 1.0  0.5778365  0.6824017  0.6534393
C62 C 1.0  0.5661090  0.7114587  0.6487135
C62 C 1.0  0.5715728  0.6923630  0.6240107
C62 C 1.0  0.5969761  0.6925575  0.6419855
C62 C 1.0  0.5878759  0.6819272  0.6514092
C62 C 1.0  0.5747214  0.7157796  0.6522201
C62 C 1.0  0.5788483  0.6986473  0.6204453
C62 C 1.0  0.6008726  0.6850793  0.6467179
C62 C 1.0  0.5975095  0.6814262  0.6507424
C62 C 1.0  0.5824277  0.7209197  0.6549940
C62 C 1.0  0.5860726  0.7036085  0.6163588
C62 C 1.0  0.5901586  0.7074123  0.6293864
C62 C 1.0  0.5738647  0.6759609  0.6374817
C62 C 1.0  0.5667963  0.6989550  0.6611668
C62 C 1.0  0.5613959  0.7060460  0.6286043
H62 H 1.0  0.5881166  0.7115038  0.6200802
H62 H 1.0  0.5937661  0.7080299  0.6173458
H62 H 1.0  0.5722632  0.6719087  0.6280737
H62 H 1.0  0.5666819  0.6682098  0.6306480
H62 H 1.0  0.5676728  0.6920789  0.6688782
H62 H 1.0  0.5605328  0.6919828  0.6695664
H62 H 1.0  0.5558377  0.7145161  0.6308097
H62 H 1.0  0.5498359  0.7109987  0.6290572
H62 H 1.0  0.5911101  0.7085150  0.6537488
H62 H 1.0  0.5636361  0.6826945  0.6541406
H62 H 1.0  0.5546669  0.7038048  0.6451433
H62 H 1.0  0.5606089  0.6854229  0.6298306
H62 H 1.0  0.5893402  0.7162900  0.6583319
H62 H 1.0  0.5912656  0.7221432  0.6546579
H62 H 1.0  0.5597200  0.6848057  0.6621906
H62 H 1.0  0.5636332  0.6826398  0.6677992
H62 H 1.0  0.5491173  0.7070770  0.6385796
H62 H 1.0  0.5489239  0.7142475  0.6384714
H62 H 1.0  0.5603946  0.6762548  0.6291267
H62 H 1.0  0.5634492  0.6738935  0.6230804
H62 H 1.0  0.5942765  0.6973903  0.6323725
H62 H 1.0  0.5839450  0.6779948  0.6416418
H62 H 1.0  0.5739567  0.7072672  0.6595190
H62 H 1.0  0.5714340  0.7063585  0.6238919
H62 H 1.0  0.5887551  0.7128862  0.6389328
H62 H 1.0  0.5667153  0.6789273  0.6456308
H62 H 1.0  0.5590156  0.7002031  0.6531540
H62 H 1.0  0.5591206  0.6951105  0.6298520
H62 H 1.0  0.5945818  0.7002188  0.6498522
H62 H 1.0  0.5788395  0.6840160  0.6574947
H62 H 1.0  0.5659185  0.7146394  0.6455660
H62 H 1.0  0.5741411  0.6888890  0.6228293
H62 H 1.0  0.5970673  0.6900570  0.6382453
H62 H 1.0  0.5883991  0.6840661  0.6553336
H62 H 1.0  0.5744360  0.7184274  0.6485925
H62 H 1.0  0.5813077  0.6949141  0.6199309
H62 H 1.0  0.6010545  0.6830496  0.6426702
H62 H 1.0  0.6051538  0.6852332  0.6481380
H62 H 1.0  0.5975540  0.6833224  0.6548581
H62 H 1.0  0.5996502  0.6774856  0.6512523
H62 H 1.0  0.5815739  0.7235147  0.6513783
H62 H 1.0  0.5821772  0.7237212  0.6585234
H62 H 1.0  0.5880542  0.6995766  0.6157667
H62 H 1.0  0.5856316  0.7053117  0.6122026
H62 H 1.0  0.5880204  0.7113702  0.6292768
H62 H 1.0  0.5774140  0.6756003  0.6347386
H62 H 1.0  0.5706038  0.6989919  0.6635654
H62 H 1.0  0.5634318  0.7100379  0.6281912
N62 N 1.0  0.5987352  0.6907164  0.6466060
N62 N 1.0  0.5920044  0.6802955  0.6485580
N62 N 1.0  0.5784738  0.7164517  0.6558672
N62 N 1.0  0.5805971  0.7033700  0.6188735
N62 N 1.0  0.5914756  0.7048384  0.6249733
N62 N 1.0  0.5685442  0.6842877  0.6609595
N62 N 1.0  0.5629487  0.6954702  0.6621087
N62 N 1.0  0.5564115  0.7056254  0.6302816
N62 N 1.0  0.5892262  0.7156519  0.6494311
N62 N 1.0  0.5690200  0.6745232  0.6359662
N62 N 1.0  0.5564132  0.7113274  0.6414707
N62 N 1.0  0.5668497  0.6813410  0.6256465
C63 C 1.0  0.3067335  0.6480584  0.4903525
C63 C 1.0  0.3070924  0.6745409  0.4571253
C63 C 1.0  0.3424201  0.6555364  0.4479355
C63 C 1.0  0.3083522  0.6334797  0.4547282
C63 C 1.0  0.3359311  0.6456898  0.4828762
C63 C 1.0  0.3324499  0.6647030  0.4521088
C63 C 1.0  0.3216996  0.6380087  0.4532460
C63 C 1.0  0.3046263  0.6606406  0.4583727
C63 C 1.0  0.3407946  0.6373903  0.4818890
C63 C 1.0  0.3395904  0.6611229  0.4466583
C63 C 1.0  0.3136869  0.6329799  0.4512436
C63 C 1.0  0.3031192  0.6697768  0.4555857
C63 C 1.0  0.3275775  0.6586518  0.4854427
C63 C 1.0  0.3303415  0.6709240  0.4663867
C63 C 1.0  0.3330570  0.6384919  0.4640985
C63 C 1.0  0.3042720  0.6519762  0.4714798
C63 C 1.0  0.3223619  0.6563859  0.4865322
C63 C 1.0  0.3247376  0.6723713  0.4660240
C63 C 1.0  0.3364883  0.6425453  0.4617687
C63 C 1.0  0.3052969  0.6467294  0.4692328
C63 C 1.0  0.3214574  0.6506582  0.4864576
C63 C 1.0  0.3216437  0.6713627  0.4612350
C63 C 1.0  0.3351770  0.6451147  0.4567477
C63 C 1.0  0.3060985  0.6459629  0.4635498
C63 C 1.0  0.3259251  0.6471840  0.4852341
C63 C 1.0  0.3242785  0.6688194  0.4567379
C63 C 1.0  0.3302842  0.6435581  0.4540520
C63 C 1.0  0.3058766  0.6506082  0.4600851
C63 C 1.0  0.3312083  0.6493003  0.4841209
C63 C 1.0  0.3298663  0.6673162  0.4569452
C63 C 1.0  0.3267554  0.6395278  0.4562498
C63 C 1.0  0.3048625  0.6559113  0.4621769
C63 C 1.0  0.3319515  0.6550417  0.4842335
C63 C 1.0  0.3328298  0.6683922  0.4618122
C63 C 1.0  0.3282066  0.6370464  0.4612866
C63 C 1.0  0.3040804  0.6565157  0.4678912
C63 C 1.0  0.3283239  0.6646774  0.4856148
C63 C 1.0  0.3336338  0.6720033  0.4713752
C63 C 1.0  0.3344176  0.6357409  0.4693402
C63 C 1.0  0.3033829  0.6528176  0.4774294
C63 C 1.0  0.3331139  0.6730767  0.4854976
C63 C 1.0  0.3356233  0.6755311  0.4801561
C63 C 1.0  0.3397661  0.6333596  0.4770362
C63 C 1.0  0.3020303  0.6503498  0.4866807
C63 C 1.0  0.3160129  0.6482383  0.4876377
C63 C 1.0  0.3157968  0.6729960  0.4610434
C63 C 1.0  0.3389278  0.6493055  0.4544544
C63 C 1.0  0.3071165  0.6403775  0.4613916
H63 H 1.0  0.3070066  0.6435706  0.4897862
H63 H 1.0  0.3055919  0.6486190  0.4946828
H63 H 1.0  0.3059330  0.6761872  0.4611846
H63 H 1.0  0.3064363  0.6779580  0.4542513
H63 H 1.0  0.3457860  0.6562186  0.4508917
H63 H 1.0  0.3444460  0.6540500  0.4441861
H63 H 1.0  0.3085931  0.6306138  0.4582305
H63 H 1.0  0.3048695  0.6320139  0.4522607
H63 H 1.0  0.3396486  0.6478611  0.4815652
H63 H 1.0  0.3295803  0.6636105  0.4488194
H63 H 1.0  0.3207863  0.6406112  0.4496898
H63 H 1.0  0.3058324  0.6596967  0.4541413
H63 H 1.0  0.3443730  0.6399964  0.4809209
H63 H 1.0  0.3420367  0.6350045  0.4855132
H63 H 1.0  0.3364025  0.6604849  0.4435012
H63 H 1.0  0.3426092  0.6638665  0.4447274
H63 H 1.0  0.3133326  0.6356462  0.4475962
H63 H 1.0  0.3139528  0.6287854  0.4495988
H63 H 1.0  0.3041072  0.6683095  0.4514135
H63 H 1.0  0.2989305  0.6714284  0.4552786
H63 H 1.0  0.3189221  0.6590933  0.4874807
H63 H 1.0  0.3227920  0.6743350  0.4695482
H63 H 1.0  0.3402482  0.6436772  0.4639233
H63 H 1.0  0.3054455  0.6432018  0.4719889
H63 H 1.0  0.3253269  0.6427460  0.4851568
H63 H 1.0  0.3219068  0.6680332  0.4530207
H63 H 1.0  0.3292510  0.6455284  0.4501650
H63 H 1.0  0.3064889  0.6500399  0.4556848
H63 H 1.0  0.3359962  0.6567713  0.4833914
H63 H 1.0  0.3371542  0.6672416  0.4619950
H63 H 1.0  0.3254944  0.6339233  0.4630043
H63 H 1.0  0.3032908  0.6606079  0.4695318
H63 H 1.0  0.3245086  0.6670208  0.4860645
H63 H 1.0  0.3377567  0.6702009  0.4713193
H63 H 1.0  0.3311631  0.6330856  0.4709556
H63 H 1.0  0.3031715  0.6571309  0.4786949
H63 H 1.0  0.3290814  0.6749980  0.4862622
H63 H 1.0  0.3356770  0.6743132  0.4890007
H63 H 1.0  0.3397692  0.6738094  0.4795366
H63 H 1.0  0.3362784  0.6799550  0.4807651
H63 H 1.0  0.3363591  0.6305738  0.4781170
H63 H 1.0  0.3433685  0.6306771  0.4765949
H63 H 1.0  0.3015795  0.6547932  0.4874469
H63 H 1.0  0.2981256  0.6485325  0.4880301
H63 H 1.0  0.3157424  0.6438047  0.4869166
H63 H 1.0  0.3141271  0.6744250  0.4649706
H63 H 1.0  0.3422802  0.6505170  0.4572013
H63 H 1.0  0.3077214  0.6372342  0.4645547
N63 N 1.0  0.3330236  0.6670514  0.4852805
N63 N 1.0  0.3318844  0.6748200  0.4754793
N63 N 1.0  0.3390151  0.6363514  0.4718549
N63 N 1.0  0.3028812  0.6488728  0.4808965
N63 N 1.0  0.3118885  0.6510309  0.4893772
N63 N 1.0  0.3376263  0.6637630  0.4517115
N63 N 1.0  0.3383786  0.6514001  0.4496433
N63 N 1.0  0.3072850  0.6392168  0.4562477
N63 N 1.0  0.3357772  0.6404315  0.4832808
N63 N 1.0  0.3128467  0.6727959  0.4566738
N63 N 1.0  0.3185824  0.6339797  0.4546189
N63 N 1.0  0.3031329  0.6654877  0.4598241
C64 C 1.0  0.4231053  0.5727048  0.4605628
C64 C 1.0  0.3891695  0.5681707  0.4353981
C64 C 1.0  0.4029727  0.5296407  0.4310880
C64 C 1.0  0.3972192  0.5453514  0.4686819
C64 C 1.0  0.4315413  0.5476441  0.4459069
C64 C 1.0  0.3995329  0.5432693  0.4292772
C64 C 1.0  0.4014146  0.5377498  0.4574804
C64 C 1.0  0.3922241  0.5635099  0.4484288
C64 C 1.0  0.4349849  0.5396237  0.4500693
C64 C 1.0  0.3992337  0.5337064  0.4278727
C64 C 1.0  0.3969900  0.5396146  0.4658737
C64 C 1.0  0.3870377  0.5676613  0.4414022
C64 C 1.0  0.4266584  0.5612304  0.4399109
C64 C 1.0  0.4091112  0.5554175  0.4265069
C64 C 1.0  0.4159727  0.5360115  0.4518202
C64 C 1.0  0.4050969  0.5663414  0.4569882
C64 C 1.0  0.4255636  0.5642216  0.4447459
C64 C 1.0  0.4057480  0.5597736  0.4283353
C64 C 1.0  0.4147429  0.5344789  0.4463640
C64 C 1.0  0.4049094  0.5618068  0.4605980
C64 C 1.0  0.4263803  0.5619125  0.4500024
C64 C 1.0  0.4004394  0.5588327  0.4304462
C64 C 1.0  0.4092810  0.5340028  0.4445008
C64 C 1.0  0.4006849  0.5578584  0.4602980
C64 C 1.0  0.4283209  0.5564678  0.4503434
C64 C 1.0  0.3985149  0.5533690  0.4307269
C64 C 1.0  0.4049888  0.5351227  0.4482359
C64 C 1.0  0.3965863  0.5585116  0.4562475
C64 C 1.0  0.4294632  0.5533426  0.4455938
C64 C 1.0  0.4017521  0.5489133  0.4289402
C64 C 1.0  0.4060544  0.5366634  0.4537145
C64 C 1.0  0.3966352  0.5629849  0.4525713
C64 C 1.0  0.4285969  0.5557886  0.4404175
C64 C 1.0  0.4070476  0.5500183  0.4268513
C64 C 1.0  0.4115774  0.5370969  0.4554294
C64 C 1.0  0.4009329  0.5668548  0.4529983
C64 C 1.0  0.4257784  0.5638489  0.4345014
C64 C 1.0  0.4146683  0.5563646  0.4242461
C64 C 1.0  0.4216865  0.5364798  0.4538271
C64 C 1.0  0.4094863  0.5705285  0.4572971
C64 C 1.0  0.4260734  0.5647541  0.4248787
C64 C 1.0  0.4222249  0.5614458  0.4209932
C64 C 1.0  0.4313225  0.5357186  0.4535607
C64 C 1.0  0.4171960  0.5751163  0.4609049
C64 C 1.0  0.4252860  0.5650303  0.4550987
C64 C 1.0  0.3970594  0.5635390  0.4322678
C64 C 1.0  0.4082057  0.5323409  0.4387587
C64 C 1.0  0.4006469  0.5532052  0.4642012
H64 H 1.0  0.4237944  0.5699570  0.4640998
H64 H 1.0  0.4260717  0.5760632  0.4611013
H64 H 1.0  0.3916487  0.5719446  0.4350187
H64 H 1.0  0.3856407  0.5688145  0.4326596
H64 H 1.0  0.4069438  0.5292592  0.4289389
H64 H 1.0  0.4011391  0.5255213  0.4308877
H64 H 1.0  0.4009489  0.5456019  0.4712440
H64 H 1.0  0.3937838  0.5456771  0.4715902
H64 H 1.0  0.4317430  0.5455087  0.4419507
H64 H 1.0  0.3956166  0.5429291  0.4314671
H64 H 1.0  0.3973734  0.5377964  0.4555008
H64 H 1.0  0.3894608  0.5599668  0.4481828
H64 H 1.0  0.4353079  0.5379841  0.4458573
H64 H 1.0  0.4391934  0.5394983  0.4516948
H64 H 1.0  0.3951696  0.5338823  0.4298700
H64 H 1.0  0.3984415  0.5320065  0.4237677
H64 H 1.0  0.3931289  0.5392639  0.4635270
H64 H 1.0  0.3966989  0.5364471  0.4690755
H64 H 1.0  0.3843387  0.5640346  0.4417164
H64 H 1.0  0.3843622  0.5711853  0.4422913
H64 H 1.0  0.4240674  0.5684335  0.4444569
H64 H 1.0  0.4073208  0.5639592  0.4280746
H64 H 1.0  0.4181262  0.5336300  0.4435547
H64 H 1.0  0.4081175  0.5613907  0.4636958
H64 H 1.0  0.4289872  0.5545985  0.4543584
H64 H 1.0  0.3944096  0.5526168  0.4323519
H64 H 1.0  0.4007559  0.5347568  0.4468190
H64 H 1.0  0.3933054  0.5554729  0.4559988
H64 H 1.0  0.4294547  0.5534565  0.4366913
H64 H 1.0  0.4095688  0.5465883  0.4254599
H64 H 1.0  0.4124265  0.5382834  0.4596640
H64 H 1.0  0.4009895  0.5703254  0.4501677
H64 H 1.0  0.4237632  0.5678687  0.4346770
H64 H 1.0  0.4170404  0.5526168  0.4234866
H64 H 1.0  0.4220779  0.5382173  0.4579598
H64 H 1.0  0.4094569  0.5735174  0.4539332
H64 H 1.0  0.4243152  0.5688762  0.4255521
H64 H 1.0  0.4299875  0.5654892  0.4227554
H64 H 1.0  0.4241146  0.5574239  0.4201043
H64 H 1.0  0.4220378  0.5635516  0.4170054
H64 H 1.0  0.4312192  0.5372106  0.4578385
H64 H 1.0  0.4333195  0.5316776  0.4537847
H64 H 1.0  0.4165993  0.5780690  0.4575197
H64 H 1.0  0.4168541  0.5775780  0.4646722
H64 H 1.0  0.4255679  0.5625982  0.4588742
H64 H 1.0  0.3992292  0.5674810  0.4323367
H64 H 1.0  0.4118719  0.5321241  0.4361579
H64 H 1.0  0.4043314  0.5528877  0.4667653
N64 N 1.0  0.4272342  0.5616646  0.4299251
N64 N 1.0  0.4166287  0.5611540  0.4232190
N64 N 1.0  0.4259006  0.5349883  0.4510252
N64 N 1.0  0.4130738  0.5707227  0.4611605
N64 N 1.0  0.4241043  0.5701715  0.4551828
N64 N 1.0  0.4019307  0.5390567  0.4271935
N64 N 1.0  0.4034006  0.5312175  0.4368923
N64 N 1.0  0.3966599  0.5497758  0.4646231
N64 N 1.0  0.4330187  0.5453142  0.4504043
N64 N 1.0  0.3919880  0.5631300  0.4336637
N64 N 1.0  0.4019847  0.5385729  0.4626604
N64 N 1.0  0.3916052  0.5677402  0.4453380
C65 C 1.0  0.7013066  0.4411286  0.4503055
C65 C 1.0  0.6923145  0.4716358  0.4221293
C65 C 1.0  0.7240799  0.4557344  0.4013501
C65 C 1.0  0.6934120  0.4313337  0.4138920
C65 C 1.0  0.7274189  0.4411828  0.4350692
C65 C 1.0  0.7154932  0.4637867  0.4092417
C65 C 1.0  0.7057999  0.4366690  0.4095408
C65 C 1.0  0.6904589  0.4575857  0.4220758
C65 C 1.0  0.7319411  0.4333288  0.4316966
C65 C 1.0  0.7209378  0.4612919  0.4016494
C65 C 1.0  0.6976103  0.4315487  0.4090777
C65 C 1.0  0.6881352  0.4669179  0.4210676
C65 C 1.0  0.7199041  0.4532803  0.4415159
C65 C 1.0  0.7172473  0.4680147  0.4242765
C65 C 1.0  0.7196635  0.4363178  0.4169351
C65 C 1.0  0.6937781  0.4473063  0.4334909
C65 C 1.0  0.7152080  0.4506386  0.4436352
C65 C 1.0  0.7117362  0.4692180  0.4256214
C65 C 1.0  0.7222830  0.4408008  0.4143523
C65 C 1.0  0.6942247  0.4424478  0.4303565
C65 C 1.0  0.7143916  0.4449301  0.4430218
C65 C 1.0  0.7074750  0.4686798  0.4217387
C65 C 1.0  0.7196284  0.4439245  0.4102626
C65 C 1.0  0.6934681  0.4424565  0.4246160
C65 C 1.0  0.7184061  0.4418664  0.4401891
C65 C 1.0  0.7088270  0.4668671  0.4163983
C65 C 1.0  0.7142093  0.4424865  0.4087814
C65 C 1.0  0.6922563  0.4474908  0.4220047
C65 C 1.0  0.7231628  0.4443663  0.4380087
C65 C 1.0  0.7142813  0.4656277  0.4149018
C65 C 1.0  0.7114597  0.4380385  0.4112674
C65 C 1.0  0.6917774  0.4524254  0.4249958
C65 C 1.0  0.7238341  0.4500755  0.4387032
C65 C 1.0  0.7184373  0.4662161  0.4189028
C65 C 1.0  0.7142522  0.4350068  0.4153470
C65 C 1.0  0.6925634  0.4522531  0.4307388
C65 C 1.0  0.7205909  0.4592635  0.4423052
C65 C 1.0  0.7217527  0.4686071  0.4283063
C65 C 1.0  0.7224276  0.4329883  0.4211975
C65 C 1.0  0.6945218  0.4473333  0.4395192
C65 C 1.0  0.7250608  0.4678347  0.4420656
C65 C 1.0  0.7259986  0.4710743  0.4366363
C65 C 1.0  0.7296899  0.4299076  0.4267895
C65 C 1.0  0.6957559  0.4436365  0.4483687
C65 C 1.0  0.7095017  0.4421131  0.4452675
C65 C 1.0  0.7017737  0.4700333  0.4233370
C65 C 1.0  0.7225637  0.4485547  0.4076482
C65 C 1.0  0.6939364  0.4372510  0.4215219
H65 H 1.0  0.7014745  0.4367694  0.4490788
H65 H 1.0  0.7013726  0.4410725  0.4548178
H65 H 1.0  0.6922758  0.4726889  0.4265362
H65 H 1.0  0.6908606  0.4753564  0.4200293
H65 H 1.0  0.7281111  0.4561976  0.4033671
H65 H 1.0  0.7250344  0.4548427  0.3970298
H65 H 1.0  0.6946290  0.4280580  0.4167775
H65 H 1.0  0.6894107  0.4300260  0.4122653
H65 H 1.0  0.7306142  0.4436851  0.4331248
H65 H 1.0  0.7118548  0.4629844  0.4067185
H65 H 1.0  0.7039244  0.4396574  0.4067472
H65 H 1.0  0.6904869  0.4572527  0.4175883
H65 H 1.0  0.7350897  0.4362110  0.4301758
H65 H 1.0  0.7341486  0.4305625  0.4344972
H65 H 1.0  0.7170229  0.4609071  0.3993994
H65 H 1.0  0.7232853  0.4644060  0.3993780
H65 H 1.0  0.6962475  0.4346396  0.4060567
H65 H 1.0  0.6974756  0.4276179  0.4068640
H65 H 1.0  0.6879760  0.4660480  0.4166230
H65 H 1.0  0.6839986  0.4683863  0.4221164
H65 H 1.0  0.7121184  0.4530288  0.4458269
H65 H 1.0  0.7107917  0.4706152  0.4297707
H65 H 1.0  0.7264707  0.4418315  0.4155610
H65 H 1.0  0.6951595  0.4386079  0.4324641
H65 H 1.0  0.7178671  0.4374509  0.4396679
H65 H 1.0  0.7055481  0.4664476  0.4133762
H65 H 1.0  0.7121371  0.4448851  0.4056175
H65 H 1.0  0.6916621  0.4475221  0.4175656
H65 H 1.0  0.7274770  0.4520963  0.4370586
H65 H 1.0  0.7226644  0.4652666  0.4177677
H65 H 1.0  0.7121470  0.4315592  0.4172815
H65 H 1.0  0.6921943  0.4560572  0.4330740
H65 H 1.0  0.7170096  0.4613386  0.4440712
H65 H 1.0  0.7257296  0.4670326  0.4269080
H65 H 1.0  0.7197666  0.4299904  0.4232428
H65 H 1.0  0.6946048  0.4514330  0.4413727
H65 H 1.0  0.7213612  0.4694406  0.4441322
H65 H 1.0  0.7284600  0.4687371  0.4448940
H65 H 1.0  0.7298440  0.4696531  0.4347052
H65 H 1.0  0.7267365  0.4754106  0.4376478
H65 H 1.0  0.7267392  0.4268413  0.4283475
H65 H 1.0  0.7330730  0.4274850  0.4250419
H65 H 1.0  0.6954716  0.4479172  0.4498274
H65 H 1.0  0.6923861  0.4414706  0.4504480
H65 H 1.0  0.7091038  0.4378006  0.4440454
H65 H 1.0  0.7012109  0.4708630  0.4277242
H65 H 1.0  0.7265184  0.4495683  0.4095415
H65 H 1.0  0.6954156  0.4337621  0.4239488
N65 N 1.0  0.7249933  0.4618899  0.4410586
N65 N 1.0  0.7211430  0.4707847  0.4330732
N65 N 1.0  0.7275258  0.4334978  0.4224553
N65 N 1.0  0.6950285  0.4429568  0.4424214
N65 N 1.0  0.7059661  0.4444525  0.4484079
N65 N 1.0  0.7203806  0.4631622  0.4073549
N65 N 1.0  0.7207056  0.4512189  0.4034907
N65 N 1.0  0.6927214  0.4367688  0.4164106
N65 N 1.0  0.7274486  0.4359150  0.4347772
N65 N 1.0  0.6977540  0.4702495  0.4199267
N65 N 1.0  0.7032232  0.4323483  0.4111304
N65 N 1.0  0.6893513  0.4621270  0.4245213
C66 C 1.0  0.6173292  0.5002962  0.3159831
C66 C 1.0  0.5778133  0.5144359  0.3226173
C66 C 1.0  0.5781688  0.4876635  0.3538708
C66 C 1.0  0.6083025  0.5154479  0.3502345
C66 C 1.0  0.6072398  0.4777770  0.3334497
C66 C 1.0  0.5759766  0.4944034  0.3415981
C66 C 1.0  0.6003811  0.5041297  0.3533984
C66 C 1.0  0.5900589  0.5164151  0.3294714
C66 C 1.0  0.6118976  0.4741089  0.3410891
C66 C 1.0  0.5738247  0.4906217  0.3502341
C66 C 1.0  0.6053210  0.5122999  0.3549303
C66 C 1.0  0.5817344  0.5187937  0.3251641
C66 C 1.0  0.6007422  0.4837136  0.3205300
C66 C 1.0  0.5796855  0.4896202  0.3270943
C66 C 1.0  0.6030891  0.4890681  0.3498187
C66 C 1.0  0.6043068  0.5109816  0.3256690
C66 C 1.0  0.6045131  0.4879165  0.3192494
C66 C 1.0  0.5798339  0.4947357  0.3243668
C66 C 1.0  0.5976940  0.4869727  0.3501839
C66 C 1.0  0.6068830  0.5112258  0.3308586
C66 C 1.0  0.6091985  0.4889007  0.3225216
C66 C 1.0  0.5787535  0.4996954  0.3271520
C66 C 1.0  0.5932072  0.4903609  0.3515690
C66 C 1.0  0.6040773  0.5131197  0.3355561
C66 C 1.0  0.6100479  0.4855700  0.3271812
C66 C 1.0  0.5775201  0.4994630  0.3328140
C66 C 1.0  0.5942095  0.4959822  0.3525815
C66 C 1.0  0.5985497  0.5147771  0.3349820
C66 C 1.0  0.6063630  0.4813215  0.3285962
C66 C 1.0  0.5773323  0.4944340  0.3356774
C66 C 1.0  0.5995381  0.4982240  0.3522569
C66 C 1.0  0.5958393  0.5145926  0.3298686
C66 C 1.0  0.6017310  0.4804632  0.3252294
C66 C 1.0  0.5784383  0.4895530  0.3327483
C66 C 1.0  0.6039278  0.4947019  0.3508581
C66 C 1.0  0.5987844  0.5126711  0.3252573
C66 C 1.0  0.5959200  0.4828181  0.3169469
C66 C 1.0  0.5807700  0.4843912  0.3242011
C66 C 1.0  0.6078292  0.4855402  0.3484121
C66 C 1.0  0.6072268  0.5090421  0.3207084
C66 C 1.0  0.5880032  0.4783956  0.3135900
C66 C 1.0  0.5824129  0.4785326  0.3166857
C66 C 1.0  0.6126011  0.4773362  0.3465610
C66 C 1.0  0.6147179  0.5060956  0.3153507
C66 C 1.0  0.6132015  0.4932699  0.3211890
C66 C 1.0  0.5789169  0.5049446  0.3241007
C66 C 1.0  0.5876402  0.4879610  0.3519423
C66 C 1.0  0.6069705  0.5133383  0.3408920
H66 H 1.0  0.6204546  0.5004249  0.3192618
H66 H 1.0  0.6196263  0.4993260  0.3122213
H66 H 1.0  0.5791121  0.5135774  0.3183619
H66 H 1.0  0.5736949  0.5162419  0.3222367
H66 H 1.0  0.5784029  0.4833046  0.3526547
H66 H 1.0  0.5766891  0.4876058  0.3581344
H66 H 1.0  0.6124521  0.5137114  0.3496848
H66 H 1.0  0.6089879  0.5197081  0.3515562
H66 H 1.0  0.6038160  0.4750105  0.3343862
H66 H 1.0  0.5757451  0.4984828  0.3434831
H66 H 1.0  0.5965860  0.5064959  0.3538992
H66 H 1.0  0.5881005  0.5172926  0.3334268
H66 H 1.0  0.6083626  0.4712990  0.3414673
H66 H 1.0  0.6154740  0.4714136  0.3405288
H66 H 1.0  0.5733959  0.4949126  0.3516274
H66 H 1.0  0.5697895  0.4887449  0.3509840
H66 H 1.0  0.6012762  0.5142085  0.3556620
H66 H 1.0  0.6076124  0.5129186  0.3587691
H66 H 1.0  0.5802773  0.5198516  0.3293227
H66 H 1.0  0.5813787  0.5226194  0.3227966
H66 H 1.0  0.6038372  0.4904771  0.3156371
H66 H 1.0  0.5807919  0.4948125  0.3199922
H66 H 1.0  0.5970208  0.4826168  0.3493884
H66 H 1.0  0.6111562  0.5099280  0.3312009
H66 H 1.0  0.6136402  0.4862501  0.3297681
H66 H 1.0  0.5766762  0.5032864  0.3349889
H66 H 1.0  0.5907555  0.4986217  0.3536589
H66 H 1.0  0.5963597  0.5162504  0.3386005
H66 H 1.0  0.5988300  0.4772033  0.3262378
H66 H 1.0  0.5782956  0.4856506  0.3349410
H66 H 1.0  0.6080593  0.4964126  0.3506047
H66 H 1.0  0.5967097  0.5125229  0.3212907
H66 H 1.0  0.5953487  0.4859492  0.3137657
H66 H 1.0  0.5810572  0.4807933  0.3268885
H66 H 1.0  0.6116805  0.4877682  0.3477378
H66 H 1.0  0.6046147  0.5085446  0.3170781
H66 H 1.0  0.5879970  0.4815874  0.3103730
H66 H 1.0  0.5883232  0.4744881  0.3113544
H66 H 1.0  0.5823141  0.4751688  0.3197207
H66 H 1.0  0.5791154  0.4775601  0.3137613
H66 H 1.0  0.6162948  0.4799467  0.3462802
H66 H 1.0  0.6134994  0.4743993  0.3498679
H66 H 1.0  0.6117868  0.5060352  0.3118954
H66 H 1.0  0.6179356  0.5090022  0.3140985
H66 H 1.0  0.6163417  0.4939514  0.3243393
H66 H 1.0  0.5804470  0.5046060  0.3198821
H66 H 1.0  0.5873456  0.4836959  0.3505372
H66 H 1.0  0.6110503  0.5114394  0.3408839
N66 N 1.0  0.5926258  0.4787278  0.3174475
N66 N 1.0  0.5813335  0.4840077  0.3189692
N66 N 1.0  0.6075447  0.4802881  0.3480025
N66 N 1.0  0.6123990  0.5080099  0.3205775
N66 N 1.0  0.6130851  0.4960774  0.3167236
N66 N 1.0  0.5751169  0.4900016  0.3443769
N66 N 1.0  0.5834412  0.4905874  0.3537601
N66 N 1.0  0.6049445  0.5155602  0.3452272
N66 N 1.0  0.6116277  0.4778630  0.3363781
N66 N 1.0  0.5774005  0.5095648  0.3261476
N66 N 1.0  0.6051360  0.5063808  0.3537953
N66 N 1.0  0.5874730  0.5169603  0.3249056
C67 C 1.0  0.4360438  0.5266638  0.5170319
C67 C 1.0  0.4421966  0.4947804  0.5444371
C67 C 1.0  0.4024767  0.5006749  0.5534520
C67 C 1.0  0.4141006  0.4951100  0.5143731
C67 C 1.0  0.4118470  0.5309746  0.5346369
C67 C 1.0  0.4166433  0.5002791  0.5534786
C67 C 1.0  0.4072753  0.4985860  0.5262976
C67 C 1.0  0.4353542  0.4956942  0.5320597
C67 C 1.0  0.4028068  0.5323285  0.5314823
C67 C 1.0  0.4076307  0.4981389  0.5562543
C67 C 1.0  0.4089568  0.4939443  0.5179833
C67 C 1.0  0.4413923  0.4920880  0.5386963
C67 C 1.0  0.4268208  0.5295183  0.5388854
C67 C 1.0  0.4266949  0.5123518  0.5539407
C67 C 1.0  0.4031821  0.5129014  0.5313290
C67 C 1.0  0.4342229  0.5081008  0.5224793
C67 C 1.0  0.4293319  0.5286564  0.5337400
C67 C 1.0  0.4314019  0.5098143  0.5516967
C67 C 1.0  0.4026636  0.5118498  0.5370085
C67 C 1.0  0.4294104  0.5066788  0.5195730
C67 C 1.0  0.4262460  0.5285317  0.5288317
C67 C 1.0  0.4313640  0.5042661  0.5500415
C67 C 1.0  0.4036187  0.5065850  0.5392220
C67 C 1.0  0.4265370  0.5017733  0.5206709
C67 C 1.0  0.4205134  0.5292744  0.5291674
C67 C 1.0  0.4264536  0.5012419  0.5506548
C67 C 1.0  0.4051484  0.5023141  0.5356099
C67 C 1.0  0.4285723  0.4982554  0.5248078
C67 C 1.0  0.4178514  0.5301477  0.5342449
C67 C 1.0  0.4216720  0.5036327  0.5528788
C67 C 1.0  0.4057072  0.5032054  0.5299161
C67 C 1.0  0.4333638  0.4995353  0.5277962
C67 C 1.0  0.4210702  0.5302455  0.5390572
C67 C 1.0  0.4218687  0.5091999  0.5544895
C67 C 1.0  0.4047167  0.5085336  0.5278519
C67 C 1.0  0.4361293  0.5044853  0.5265800
C67 C 1.0  0.4302395  0.5296580  0.5439041
C67 C 1.0  0.4267044  0.5181562  0.5557293
C67 C 1.0  0.4021466  0.5183980  0.5289606
C67 C 1.0  0.4372908  0.5132156  0.5213292
C67 C 1.0  0.4322870  0.5309479  0.5532661
C67 C 1.0  0.4304124  0.5268447  0.5577941
C67 C 1.0  0.3993676  0.5276583  0.5287964
C67 C 1.0  0.4396077  0.5213699  0.5166772
C67 C 1.0  0.4288460  0.5276741  0.5234099
C67 C 1.0  0.4364145  0.5017849  0.5477550
C67 C 1.0  0.4029786  0.5056817  0.5451940
C67 C 1.0  0.4215398  0.5004478  0.5174834
H67 H 1.0  0.4327815  0.5264703  0.5138926
H67 H 1.0  0.4385866  0.5302013  0.5158530
H67 H 1.0  0.4453642  0.4980061  0.5441329
H67 H 1.0  0.4439316  0.4917048  0.5472474
H67 H 1.0  0.4015274  0.5046501  0.5554090
H67 H 1.0  0.3989098  0.4980566  0.5543427
H67 H 1.0  0.4132106  0.4985804  0.5115979
H67 H 1.0  0.4147829  0.4915811  0.5116440
H67 H 1.0  0.4102441  0.5310675  0.5388410
H67 H 1.0  0.4168768  0.4962054  0.5515817
H67 H 1.0  0.4084453  0.4948237  0.5284721
H67 H 1.0  0.4325513  0.4922920  0.5329648
H67 H 1.0  0.4016905  0.5326633  0.5358613
H67 H 1.0  0.4015700  0.5362678  0.5296598
H67 H 1.0  0.4084204  0.4940435  0.5544819
H67 H 1.0  0.4066827  0.4973649  0.5605983
H67 H 1.0  0.4097504  0.4903069  0.5205673
H67 H 1.0  0.4055424  0.4927372  0.5152899
H67 H 1.0  0.4384226  0.4886838  0.5390561
H67 H 1.0  0.4452661  0.4901293  0.5374614
H67 H 1.0  0.4337686  0.5280889  0.5335050
H67 H 1.0  0.4351483  0.5122310  0.5512666
H67 H 1.0  0.4014733  0.5152119  0.5397177
H67 H 1.0  0.4279188  0.5094581  0.5163931
H67 H 1.0  0.4180450  0.5291988  0.5254311
H67 H 1.0  0.4264015  0.4969469  0.5493856
H67 H 1.0  0.4058882  0.4982323  0.5372981
H67 H 1.0  0.4263695  0.4944527  0.5256720
H67 H 1.0  0.4191060  0.5309179  0.5430257
H67 H 1.0  0.4181836  0.5110701  0.5562157
H67 H 1.0  0.4051389  0.5092464  0.5234503
H67 H 1.0  0.4398399  0.5054947  0.5288761
H67 H 1.0  0.4345425  0.5285055  0.5432665
H67 H 1.0  0.4226628  0.5197621  0.5568850
H67 H 1.0  0.4032139  0.5187866  0.5246061
H67 H 1.0  0.4406222  0.5140871  0.5242262
H67 H 1.0  0.4365699  0.5300248  0.5521076
H67 H 1.0  0.4324277  0.5350952  0.5550408
H67 H 1.0  0.4262259  0.5279348  0.5591438
H67 H 1.0  0.4330030  0.5274338  0.5614429
H67 H 1.0  0.4002852  0.5275019  0.5243613
H67 H 1.0  0.3949967  0.5287548  0.5290433
H67 H 1.0  0.4430290  0.5216829  0.5196319
H67 H 1.0  0.4415810  0.5212236  0.5126208
H67 H 1.0  0.4259462  0.5271283  0.5200124
H67 H 1.0  0.4397541  0.5047055  0.5470009
H67 H 1.0  0.4023125  0.5094319  0.5475907
H67 H 1.0  0.4201095  0.5037571  0.5147902
N67 N 1.0  0.4283985  0.5310159  0.5486581
N67 N 1.0  0.4310502  0.5211401  0.5559482
N67 N 1.0  0.4001544  0.5224372  0.5317083
N67 N 1.0  0.4362100  0.5164254  0.5172841
N67 N 1.0  0.4340667  0.5275728  0.5226555
N67 N 1.0  0.4123161  0.5019267  0.5560080
N67 N 1.0  0.4031660  0.5009242  0.5474668
N67 N 1.0  0.4190249  0.4958193  0.5177804
N67 N 1.0  0.4086962  0.5315542  0.5304449
N67 N 1.0  0.4369322  0.4966381  0.5467168
N67 N 1.0  0.4072846  0.4988720  0.5210295
N67 N 1.0  0.4399793  0.4962234  0.5345416
C68 C 1.0  0.5349529  0.3824630  0.5525370
C68 C 1.0  0.5069062  0.3513627  0.5597210
C68 C 1.0  0.5141816  0.3416738  0.5203904
C68 C 1.0  0.5455515  0.3458890  0.5466851
C68 C 1.0  0.5282422  0.3755863  0.5238719
C68 C 1.0  0.5086243  0.3462716  0.5325900
C68 C 1.0  0.5372816  0.3451006  0.5352025
C68 C 1.0  0.5209832  0.3514871  0.5580841
C68 C 1.0  0.5346915  0.3740981  0.5168218
C68 C 1.0  0.5095575  0.3407516  0.5247051
C68 C 1.0  0.5442196  0.3425157  0.5414222
C68 C 1.0  0.5124702  0.3493637  0.5621498
C68 C 1.0  0.5184693  0.3789124  0.5356113
C68 C 1.0  0.5044342  0.3609210  0.5364421
C68 C 1.0  0.5344331  0.3562486  0.5244969
C68 C 1.0  0.5304064  0.3638851  0.5559671
C68 C 1.0  0.5222154  0.3796915  0.5399569
C68 C 1.0  0.5046305  0.3605244  0.5422243
C68 C 1.0  0.5293928  0.3543227  0.5223711
C68 C 1.0  0.5349413  0.3612735  0.5534684
C68 C 1.0  0.5279367  0.3791589  0.5391737
C68 C 1.0  0.5060968  0.3555943  0.5448827
C68 C 1.0  0.5269137  0.3494791  0.5243520
C68 C 1.0  0.5349877  0.3555714  0.5524633
C68 C 1.0  0.5298741  0.3777912  0.5338913
C68 C 1.0  0.5074088  0.3509868  0.5416141
C68 C 1.0  0.5295867  0.3465474  0.5285816
C68 C 1.0  0.5303392  0.3524648  0.5540032
C68 C 1.0  0.5262495  0.3769789  0.5294378
C68 C 1.0  0.5072581  0.3512239  0.5358307
C68 C 1.0  0.5346223  0.3483408  0.5308070
C68 C 1.0  0.5257350  0.3549262  0.5565075
C68 C 1.0  0.5205644  0.3775462  0.5303795
C68 C 1.0  0.5057710  0.3562334  0.5333167
C68 C 1.0  0.5369786  0.3532105  0.5287175
C68 C 1.0  0.5258402  0.3606477  0.5574472
C68 C 1.0  0.5125168  0.3795606  0.5366319
C68 C 1.0  0.5028595  0.3660605  0.5336144
C68 C 1.0  0.5370892  0.3612997  0.5224172
C68 C 1.0  0.5303348  0.3698563  0.5570782
C68 C 1.0  0.5031156  0.3802053  0.5344627
C68 C 1.0  0.4996249  0.3751322  0.5327506
C68 C 1.0  0.5384453  0.3689284  0.5166320
C68 C 1.0  0.5338199  0.3788554  0.5576901
C68 C 1.0  0.5319026  0.3800107  0.5436944
C68 C 1.0  0.5061990  0.3553760  0.5509518
C68 C 1.0  0.5216536  0.3476083  0.5219599
C68 C 1.0  0.5398549  0.3530225  0.5498741
H68 H 1.0  0.5391135  0.3815650  0.5509817
H68 H 1.0  0.5350921  0.3867924  0.5538043
H68 H 1.0  0.5059924  0.3555039  0.5613172
H68 H 1.0  0.5036020  0.3487404  0.5613248
H68 H 1.0  0.5128019  0.3447593  0.5173721
H68 H 1.0  0.5147191  0.3378760  0.5180114
H68 H 1.0  0.5484989  0.3491687  0.5456395
H68 H 1.0  0.5477518  0.3432281  0.5495911
H68 H 1.0  0.5249983  0.3745406  0.5209331
H68 H 1.0  0.5102265  0.3428356  0.5350139
H68 H 1.0  0.5347741  0.3417299  0.5368161
H68 H 1.0  0.5211992  0.3472289  0.5566449
H68 H 1.0  0.5310998  0.3734235  0.5141424
H68 H 1.0  0.5369033  0.3775616  0.5149560
H68 H 1.0  0.5108278  0.3374737  0.5275651
H68 H 1.0  0.5059180  0.3391133  0.5225984
H68 H 1.0  0.5414836  0.3390733  0.5425185
H68 H 1.0  0.5480158  0.3405647  0.5399551
H68 H 1.0  0.5132533  0.3451191  0.5607689
H68 H 1.0  0.5120701  0.3490746  0.5666358
H68 H 1.0  0.5206932  0.3807534  0.5440333
H68 H 1.0  0.5035962  0.3641359  0.5446632
H68 H 1.0  0.5274068  0.3566535  0.5191027
H68 H 1.0  0.5384870  0.3637567  0.5523185
H68 H 1.0  0.5342761  0.3773618  0.5331862
H68 H 1.0  0.5085416  0.3471606  0.5436482
H68 H 1.0  0.5276907  0.3427957  0.5301269
H68 H 1.0  0.5303535  0.3480514  0.5532403
H68 H 1.0  0.5176860  0.3769427  0.5270016
H68 H 1.0  0.5056440  0.3564402  0.5288447
H68 H 1.0  0.5408755  0.3546155  0.5304207
H68 H 1.0  0.5222916  0.3625732  0.5593863
H68 H 1.0  0.5114098  0.3800881  0.5409617
H68 H 1.0  0.5033933  0.3659746  0.5291471
H68 H 1.0  0.5406867  0.3626242  0.5247741
H68 H 1.0  0.5263793  0.3714397  0.5585263
H68 H 1.0  0.5024991  0.3810090  0.5388798
H68 H 1.0  0.5014809  0.3838573  0.5323744
H68 H 1.0  0.5000300  0.3744913  0.5282827
H68 H 1.0  0.4952625  0.3760921  0.5333988
H68 H 1.0  0.5421684  0.3697062  0.5190958
H68 H 1.0  0.5399378  0.3683781  0.5124085
H68 H 1.0  0.5297688  0.3799448  0.5594034
H68 H 1.0  0.5367826  0.3799615  0.5609101
H68 H 1.0  0.5361549  0.3789484  0.5426748
H68 H 1.0  0.5056282  0.3593558  0.5529738
H68 H 1.0  0.5197559  0.3505250  0.5191063
H68 H 1.0  0.5429356  0.3559524  0.5483990
N68 N 1.0  0.5088760  0.3795292  0.5328138
N68 N 1.0  0.5010011  0.3703198  0.5361128
N68 N 1.0  0.5353895  0.3639716  0.5181974
N68 N 1.0  0.5345224  0.3729998  0.5564331
N68 N 1.0  0.5305588  0.3818499  0.5484533
N68 N 1.0  0.5080054  0.3459380  0.5273609
N68 N 1.0  0.5194261  0.3429575  0.5230749
N68 N 1.0  0.5405024  0.3478115  0.5493634
N68 N 1.0  0.5333385  0.3755865  0.5225064
N68 N 1.0  0.5068857  0.3509290  0.5537066
N68 N 1.0  0.5421318  0.3460827  0.5370318
N68 N 1.0  0.5169005  0.3532632  0.5609141
C69 C 1.0  0.3724160  0.4323128  0.6078599
C69 C 1.0  0.3767884  0.4048260  0.6399662
C69 C 1.0  0.4163376  0.4045665  0.6285877
C69 C 1.0  0.3973345  0.4402741  0.6361425
C69 C 1.0  0.3990540  0.4203207  0.6000751
C69 C 1.0  0.4027070  0.4014636  0.6309181
C69 C 1.0  0.4060592  0.4300588  0.6316275
C69 C 1.0  0.3805755  0.4183769  0.6382679
C69 C 1.0  0.4069176  0.4253420  0.5975333
C69 C 1.0  0.4123134  0.4007571  0.6317725
C69 C 1.0  0.4032516  0.4378929  0.6365516
C69 C 1.0  0.3766793  0.4106534  0.6425894
C69 C 1.0  0.3857090  0.4129421  0.6035175
C69 C 1.0  0.3914516  0.3985988  0.6203300
C69 C 1.0  0.4091649  0.4257728  0.6168294
C69 C 1.0  0.3778901  0.4277402  0.6259348
C69 C 1.0  0.3822770  0.4174326  0.6047745
C69 C 1.0  0.3867586  0.3998111  0.6235136
C69 C 1.0  0.4110483  0.4203631  0.6177344
C69 C 1.0  0.3821001  0.4316506  0.6267184
C69 C 1.0  0.3842049  0.4228964  0.6045325
C69 C 1.0  0.3871889  0.4015382  0.6290231
C69 C 1.0  0.4113247  0.4180935  0.6230545
C69 C 1.0  0.3857838  0.4312965  0.6311715
C69 C 1.0  0.3897170  0.4238030  0.6030084
C69 C 1.0  0.3924795  0.4020654  0.6313396
C69 C 1.0  0.4096394  0.4213651  0.6275360
C69 C 1.0  0.3851984  0.4268822  0.6348867
C69 C 1.0  0.3932786  0.4194114  0.6017203
C69 C 1.0  0.3972602  0.4008914  0.6282914
C69 C 1.0  0.4077356  0.4267829  0.6267955
C69 C 1.0  0.3810459  0.4228989  0.6342401
C69 C 1.0  0.3912048  0.4140129  0.6020083
C69 C 1.0  0.3966641  0.3991729  0.6227853
C69 C 1.0  0.4075174  0.4289133  0.6214061
C69 C 1.0  0.3774346  0.4233912  0.6297295
C69 C 1.0  0.3834814  0.4072978  0.6037890
C69 C 1.0  0.3910429  0.3967429  0.6145612
C69 C 1.0  0.4089008  0.4282067  0.6112706
C69 C 1.0  0.3739785  0.4280991  0.6213017
C69 C 1.0  0.3833701  0.3976921  0.6026832
C69 C 1.0  0.3867280  0.3937584  0.6064386
C69 C 1.0  0.4102905  0.4287990  0.6017196
C69 C 1.0  0.3696149  0.4319819  0.6135954
C69 C 1.0  0.3806260  0.4276371  0.6058004
C69 C 1.0  0.3821470  0.4027163  0.6321985
C69 C 1.0  0.4133694  0.4124221  0.6237925
C69 C 1.0  0.3900979  0.4355197  0.6318375
H69 H 1.0  0.3749099  0.4360901  0.6076415
H69 H 1.0  0.3692201  0.4328435  0.6047176
H69 H 1.0  0.3732220  0.4043730  0.6372081
H69 H 1.0  0.3761435  0.4017634  0.6432176
H69 H 1.0  0.4171410  0.4027891  0.6244976
H69 H 1.0  0.4203351  0.4045227  0.6306827
H69 H 1.0  0.3971168  0.4431112  0.6326154
H69 H 1.0  0.3965597  0.4428546  0.6397629
H69 H 1.0  0.4015078  0.4165655  0.5997151
H69 H 1.0  0.4026218  0.4033399  0.6350071
H69 H 1.0  0.4059150  0.4277525  0.6354892
H69 H 1.0  0.3839445  0.4181675  0.6412438
H69 H 1.0  0.4089064  0.4213056  0.5969982
H69 H 1.0  0.4071792  0.4273162  0.5934831
H69 H 1.0  0.4117208  0.4023913  0.6359577
H69 H 1.0  0.4142827  0.3967390  0.6323592
H69 H 1.0  0.4035434  0.4352665  0.6402332
H69 H 1.0  0.4061277  0.4412871  0.6373111
H69 H 1.0  0.3800908  0.4110124  0.6455508
H69 H 1.0  0.3729328  0.4110517  0.6450740
H69 H 1.0  0.3780153  0.4167065  0.6059464
H69 H 1.0  0.3827155  0.3993701  0.6216374
H69 H 1.0  0.4123323  0.4179156  0.6142100
H69 H 1.0  0.3824694  0.4350265  0.6237980
H69 H 1.0  0.3912974  0.4279879  0.6027887
H69 H 1.0  0.3928373  0.4033954  0.6356014
H69 H 1.0  0.4098483  0.4196329  0.6316608
H69 H 1.0  0.3880331  0.4265894  0.6383420
H69 H 1.0  0.3938774  0.4105554  0.6010275
H69 H 1.0  0.4003475  0.3982557  0.6204085
H69 H 1.0  0.4060520  0.4331033  0.6208088
H69 H 1.0  0.3742124  0.4203238  0.6292109
H69 H 1.0  0.3793408  0.4070047  0.6055268
H69 H 1.0  0.3949824  0.3964650  0.6124041
H69 H 1.0  0.4068664  0.4322163  0.6110821
H69 H 1.0  0.3712727  0.4245306  0.6208607
H69 H 1.0  0.3791041  0.3979075  0.6041970
H69 H 1.0  0.3830571  0.3958523  0.5985740
H69 H 1.0  0.3909199  0.3933324  0.6047703
H69 H 1.0  0.3849406  0.3896228  0.6061674
H69 H 1.0  0.4084573  0.4329301  0.6020515
H69 H 1.0  0.4144191  0.4294892  0.6000325
H69 H 1.0  0.3669108  0.4283479  0.6137195
H69 H 1.0  0.3668428  0.4355134  0.6140573
H69 H 1.0  0.3827611  0.4315941  0.6059835
H69 H 1.0  0.3783577  0.4026705  0.6297712
H69 H 1.0  0.4140257  0.4101583  0.6199590
H69 H 1.0  0.3904421  0.4383974  0.6283949
N69 N 1.0  0.3861131  0.4030341  0.6021370
N69 N 1.0  0.3864851  0.3955274  0.6121978
N69 N 1.0  0.4108761  0.4258837  0.6069653
N69 N 1.0  0.3737036  0.4322217  0.6180211
N69 N 1.0  0.3754301  0.4272386  0.6066239
N69 N 1.0  0.4072164  0.3999066  0.6286646
N69 N 1.0  0.4143315  0.4102522  0.6285043
N69 N 1.0  0.3932227  0.4358639  0.6360744
N69 N 1.0  0.4011053  0.4250866  0.5991182
N69 N 1.0  0.3821204  0.4037128  0.6373793
N69 N 1.0  0.4048618  0.4351923  0.6314065
N69 N 1.0  0.3765755  0.4149381  0.6383479
C70 C 1.0  0.6247420  0.6719447  0.5828527
C70 C 1.0  0.6333259  0.6305187  0.5788954
C70 C 1.0  0.6655022  0.6393570  0.6029835
C70 C 1.0  0.6275388  0.6502287  0.6145514
C70 C 1.0  0.6536856  0.6723737  0.5915753
C70 C 1.0  0.6569268  0.6361883  0.5921543
C70 C 1.0  0.6415581  0.6491007  0.6128062
C70 C 1.0  0.6283173  0.6383680  0.5895797
C70 C 1.0  0.6570787  0.6767935  0.5994787
C70 C 1.0  0.6638595  0.6348488  0.5987615
C70 C 1.0  0.6330409  0.6485795  0.6173545
C70 C 1.0  0.6287585  0.6309927  0.5833414
C70 C 1.0  0.6475356  0.6661831  0.5786047
C70 C 1.0  0.6544448  0.6444238  0.5790008
C70 C 1.0  0.6515993  0.6599820  0.6075363
C70 C 1.0  0.6250389  0.6537380  0.5896353
C70 C 1.0  0.6419152  0.6673080  0.5794226
C70 C 1.0  0.6492571  0.6423267  0.5774776
C70 C 1.0  0.6559229  0.6565599  0.6057398
C70 C 1.0  0.6253514  0.6548020  0.5953273
C70 C 1.0  0.6400234  0.6700733  0.5841558
C70 C 1.0  0.6465617  0.6382964  0.5806422
C70 C 1.0  0.6556301  0.6507960  0.6062109
C70 C 1.0  0.6266055  0.6506232  0.5991339
C70 C 1.0  0.6439094  0.6716999  0.5881283
C70 C 1.0  0.6491681  0.6363730  0.5854527
C70 C 1.0  0.6508545  0.6484604  0.6085277
C70 C 1.0  0.6275806  0.6452704  0.5971268
C70 C 1.0  0.6495720  0.6706462  0.5874543
C70 C 1.0  0.6543467  0.6383670  0.5871055
C70 C 1.0  0.6464537  0.6517424  0.6103678
C70 C 1.0  0.6273051  0.6440498  0.5914733
C70 C 1.0  0.6513044  0.6678754  0.5826741
C70 C 1.0  0.6569183  0.6424028  0.5838304
C70 C 1.0  0.6468972  0.6574995  0.6098276
C70 C 1.0  0.6260381  0.6483431  0.5877866
C70 C 1.0  0.6493152  0.6633139  0.5735556
C70 C 1.0  0.6573257  0.6486199  0.5756869
C70 C 1.0  0.6518845  0.6660337  0.6071011
C70 C 1.0  0.6236841  0.6580833  0.5856131
C70 C 1.0  0.6555023  0.6597121  0.5670556
C70 C 1.0  0.6589615  0.6544495  0.5681474
C70 C 1.0  0.6558754  0.6746730  0.6053870
C70 C 1.0  0.6209378  0.6668201  0.5825100
C70 C 1.0  0.6341420  0.6713115  0.5850316
C70 C 1.0  0.6411509  0.6361994  0.5788486
C70 C 1.0  0.6602868  0.6473916  0.6043093
C70 C 1.0  0.6268419  0.6519367  0.6050591
H70 H 1.0  0.6242744  0.6738709  0.5869278
H70 H 1.0  0.6232630  0.6750429  0.5799230
H70 H 1.0  0.6320506  0.6328203  0.5752065
H70 H 1.0  0.6335956  0.6262191  0.5775509
H70 H 1.0  0.6686012  0.6420836  0.6011139
H70 H 1.0  0.6676205  0.6373901  0.6064499
H70 H 1.0  0.6268935  0.6546859  0.6150562
H70 H 1.0  0.6241346  0.6482968  0.6167976
H70 H 1.0  0.6578472  0.6708366  0.5908196
H70 H 1.0  0.6542762  0.6334910  0.5945929
H70 H 1.0  0.6415046  0.6446120  0.6124887
H70 H 1.0  0.6297810  0.6355646  0.5927810
H70 H 1.0  0.6611448  0.6752884  0.5981610
H70 H 1.0  0.6574851  0.6812865  0.5996087
H70 H 1.0  0.6609639  0.6319649  0.6007200
H70 H 1.0  0.6675049  0.6323671  0.5978021
H70 H 1.0  0.6335554  0.6440850  0.6170847
H70 H 1.0  0.6327332  0.6494536  0.6217716
H70 H 1.0  0.6299098  0.6284717  0.5869269
H70 H 1.0  0.6249856  0.6290973  0.5817475
H70 H 1.0  0.6389283  0.6660439  0.5763334
H70 H 1.0  0.6473259  0.6438714  0.5737433
H70 H 1.0  0.6595724  0.6584575  0.6039679
H70 H 1.0  0.6245781  0.6589671  0.5967816
H70 H 1.0  0.6425460  0.6738454  0.5918157
H70 H 1.0  0.6471044  0.6332519  0.5879145
H70 H 1.0  0.6506069  0.6440047  0.6089065
H70 H 1.0  0.6285479  0.6420200  0.6000524
H70 H 1.0  0.6556578  0.6670199  0.5820615
H70 H 1.0  0.6609258  0.6439579  0.5850868
H70 H 1.0  0.6435072  0.6600591  0.6112477
H70 H 1.0  0.6258158  0.6474220  0.5834091
H70 H 1.0  0.6459496  0.6617557  0.5710070
H70 H 1.0  0.6610460  0.6502799  0.5775982
H70 H 1.0  0.6480577  0.6681631  0.6081370
H70 H 1.0  0.6241067  0.6568416  0.5813085
H70 H 1.0  0.6518159  0.6585963  0.5646676
H70 H 1.0  0.6578558  0.6624550  0.5643525
H70 H 1.0  0.6627788  0.6556027  0.5703004
H70 H 1.0  0.6603213  0.6527644  0.5641873
H70 H 1.0  0.6519333  0.6763976  0.6068089
H70 H 1.0  0.6589718  0.6763762  0.6081942
H70 H 1.0  0.6212023  0.6650506  0.5783467
H70 H 1.0  0.6166517  0.6681694  0.5829324
H70 H 1.0  0.6331687  0.6729798  0.5890960
H70 H 1.0  0.6393520  0.6384101  0.5753659
H70 H 1.0  0.6634887  0.6496648  0.6021111
H70 H 1.0  0.6265397  0.6563241  0.6060133
N70 N 1.0  0.6543695  0.6626653  0.5721892
N70 N 1.0  0.6556757  0.6502374  0.5709436
N70 N 1.0  0.6562229  0.6686587  0.6056445
N70 N 1.0  0.6221249  0.6629377  0.5869686
N70 N 1.0  0.6304162  0.6705343  0.5813780
N70 N 1.0  0.6618671  0.6373086  0.5936291
N70 N 1.0  0.6606332  0.6421918  0.6051318
N70 N 1.0  0.6273492  0.6482952  0.6088429
N70 N 1.0  0.6525603  0.6754314  0.5957252
N70 N 1.0  0.6386948  0.6321218  0.5811238
N70 N 1.0  0.6376481  0.6517721  0.6151321
N70 N 1.0  0.6275603  0.6367643  0.5846112
C71 C 1.0  0.3445846  0.3554040  0.5858743
C71 C 1.0  0.3369968  0.3852942  0.5566437
C71 C 1.0  0.3740353  0.3744922  0.5423214
C71 C 1.0  0.3452200  0.3457904  0.5485732
C71 C 1.0  0.3728607  0.3594648  0.5759764
C71 C 1.0  0.3630689  0.3810578  0.5484433
C71 C 1.0  0.3573495  0.3528841  0.5467268
C71 C 1.0  0.3371506  0.3711311  0.5561622
C71 C 1.0  0.3789873  0.3524039  0.5735030
C71 C 1.0  0.3701547  0.3795623  0.5420351
C71 C 1.0  0.3501889  0.3467224  0.5446629
C71 C 1.0  0.3337917  0.3800914  0.5547702
C71 C 1.0  0.3626512  0.3702269  0.5809083
C71 C 1.0  0.3613181  0.3850059  0.5635543
C71 C 1.0  0.3694593  0.3541737  0.5566609
C71 C 1.0  0.3396218  0.3610378  0.5679522
C71 C 1.0  0.3580491  0.3669097  0.5820661
C71 C 1.0  0.3555390  0.3854110  0.5638140
C71 C 1.0  0.3718768  0.3590488  0.5546558
C71 C 1.0  0.3413272  0.3563858  0.5649391
C71 C 1.0  0.3581638  0.3611656  0.5812779
C71 C 1.0  0.3522137  0.3844257  0.5591778
C71 C 1.0  0.3696448  0.3619134  0.5501456
C71 C 1.0  0.3416864  0.3564739  0.5591609
C71 C 1.0  0.3630303  0.3587631  0.5792599
C71 C 1.0  0.3547981  0.3829821  0.5541907
C71 C 1.0  0.3648606  0.3598046  0.5476372
C71 C 1.0  0.3403097  0.3613786  0.5563897
C71 C 1.0  0.3677226  0.3619500  0.5780531
C71 C 1.0  0.3605558  0.3825382  0.5537712
C71 C 1.0  0.3623304  0.3549497  0.5495222
C71 C 1.0  0.3385896  0.3661063  0.5592563
C71 C 1.0  0.3674512  0.3676726  0.5788929
C71 C 1.0  0.3637494  0.3835554  0.5585033
C71 C 1.0  0.3646855  0.3521952  0.5540496
C71 C 1.0  0.3382812  0.3658600  0.5650419
C71 C 1.0  0.3623389  0.3762201  0.5818453
C71 C 1.0  0.3648452  0.3860732  0.5683823
C71 C 1.0  0.3717933  0.3511147  0.5613607
C71 C 1.0  0.3391901  0.3609742  0.5740106
C71 C 1.0  0.3655407  0.3853194  0.5825176
C71 C 1.0  0.3670394  0.3888261  0.5773884
C71 C 1.0  0.3782103  0.3488671  0.5682362
C71 C 1.0  0.3392126  0.3571996  0.5829130
C71 C 1.0  0.3533736  0.3576446  0.5825214
C71 C 1.0  0.3461806  0.3849460  0.5596500
C71 C 1.0  0.3723547  0.3669779  0.5481714
C71 C 1.0  0.3434533  0.3514799  0.5561899
H71 H 1.0  0.3455859  0.3511484  0.5846815
H71 H 1.0  0.3437953  0.3552145  0.5903138
H71 H 1.0  0.3359721  0.3861925  0.5609651
H71 H 1.0  0.3354692  0.3888491  0.5543207
H71 H 1.0  0.3775037  0.3754312  0.5450822
H71 H 1.0  0.3759111  0.3738747  0.5382629
H71 H 1.0  0.3463058  0.3426194  0.5516232
H71 H 1.0  0.3418233  0.3440067  0.5461968
H71 H 1.0  0.3759903  0.3624358  0.5746993
H71 H 1.0  0.3601259  0.3798520  0.5452601
H71 H 1.0  0.3556461  0.3556789  0.5436381
H71 H 1.0  0.3380805  0.3709471  0.5517632
H71 H 1.0  0.3819380  0.3557314  0.5726343
H71 H 1.0  0.3809813  0.3498737  0.5766638
H71 H 1.0  0.3668330  0.3787239  0.5390684
H71 H 1.0  0.3724380  0.3830351  0.5402761
H71 H 1.0  0.3490128  0.3496951  0.5414509
H71 H 1.0  0.3510252  0.3428815  0.5424454
H71 H 1.0  0.3346059  0.3793491  0.5503745
H71 H 1.0  0.3293682  0.3809540  0.5550065
H71 H 1.0  0.3542972  0.3687905  0.5836307
H71 H 1.0  0.3536357  0.3865360  0.5677091
H71 H 1.0  0.3755728  0.3605966  0.5566567
H71 H 1.0  0.3423655  0.3526424  0.5671686
H71 H 1.0  0.3632177  0.3543340  0.5786223
H71 H 1.0  0.3522466  0.3822197  0.5505895
H71 H 1.0  0.3631183  0.3620005  0.5441442
H71 H 1.0  0.3405752  0.3614699  0.5519197
H71 H 1.0  0.3710252  0.3702177  0.5779939
H71 H 1.0  0.3682054  0.3832216  0.5582025
H71 H 1.0  0.3627482  0.3484355  0.5555232
H71 H 1.0  0.3369496  0.3695036  0.5672805
H71 H 1.0  0.3582340  0.3777357  0.5828957
H71 H 1.0  0.3691948  0.3850951  0.5677717
H71 H 1.0  0.3692325  0.3477218  0.5628377
H71 H 1.0  0.3383489  0.3649869  0.5758656
H71 H 1.0  0.3613285  0.3863450  0.5838376
H71 H 1.0  0.3681792  0.3865825  0.5859545
H71 H 1.0  0.3713419  0.3879989  0.5762304
H71 H 1.0  0.3669626  0.3931881  0.5785451
H71 H 1.0  0.3754703  0.3453828  0.5691788
H71 H 1.0  0.3821672  0.3469799  0.5671638
H71 H 1.0  0.3380647  0.3613545  0.5843106
H71 H 1.0  0.3358412  0.3545340  0.5842905
H71 H 1.0  0.3538177  0.3533588  0.5812239
H71 H 1.0  0.3446814  0.3855529  0.5638496
H71 H 1.0  0.3756960  0.3684556  0.5507988
H71 H 1.0  0.3449111  0.3481475  0.5588396
N71 N 1.0  0.3664911  0.3794549  0.5814869
N71 N 1.0  0.3630410  0.3879966  0.5729520
N71 N 1.0  0.3764370  0.3522677  0.5635832
N71 N 1.0  0.3397351  0.3566165  0.5769341
N71 N 1.0  0.3490142  0.3593848  0.5849303
N71 N 1.0  0.3682650  0.3811588  0.5475343
N71 N 1.0  0.3709734  0.3694970  0.5437464
N71 N 1.0  0.3433151  0.3510001  0.5509377
N71 N 1.0  0.3736753  0.3542611  0.5756694
N71 N 1.0  0.3428953  0.3847253  0.5555278
N71 N 1.0  0.3551409  0.3482070  0.5477664
N71 N 1.0  0.3349782  0.3754017  0.5583699
C72 C 1.0  0.4141265  0.4190627  0.5432445
C72 C 1.0  0.3733739  0.4268309  0.5524267
C72 C 1.0  0.3808411  0.4032642  0.5853282
C72 C 1.0  0.4052524  0.4353308  0.5770201
C72 C 1.0  0.4095305  0.3967323  0.5630994
C72 C 1.0  0.3765572  0.4084665  0.5728609
C72 C 1.0  0.3997112  0.4231475  0.5816805
C72 C 1.0  0.3855737  0.4314282  0.5579837
C72 C 1.0  0.4153363  0.3945685  0.5705236
C72 C 1.0  0.3757770  0.4051247  0.5819016
C72 C 1.0  0.4032422  0.4321356  0.5821776
C72 C 1.0  0.3766534  0.4319897  0.5542933
C72 C 1.0  0.4011124  0.4003629  0.5504369
C72 C 1.0  0.3799168  0.4031617  0.5584537
C72 C 1.0  0.4047381  0.4085114  0.5789406
C72 C 1.0  0.4002176  0.4281779  0.5532955
C72 C 1.0  0.4039759  0.4050182  0.5485260
C72 C 1.0  0.3789530  0.4079776  0.5553701
C72 C 1.0  0.3998397  0.4055728  0.5799411
C72 C 1.0  0.4031039  0.4292952  0.5581994
C72 C 1.0  0.4086542  0.4070554  0.5512816
C72 C 1.0  0.3772366  0.4129021  0.5578852
C72 C 1.0  0.3949481  0.4082592  0.5814857
C72 C 1.0  0.4003807  0.4310806  0.5629871
C72 C 1.0  0.4104330  0.4043253  0.5560680
C72 C 1.0  0.3765044  0.4129475  0.5636381
C72 C 1.0  0.3950225  0.4140344  0.5820040
C72 C 1.0  0.3946203  0.4317246  0.5628019
C72 C 1.0  0.4076723  0.3996512  0.5581077
C72 C 1.0  0.3774249  0.4082215  0.5668542
C72 C 1.0  0.3998331  0.4171090  0.5810396
C72 C 1.0  0.3915976  0.4306497  0.5579817
C72 C 1.0  0.4030170  0.3977386  0.5552445
C72 C 1.0  0.3791415  0.4033664  0.5641881
C72 C 1.0  0.4046518  0.4142735  0.5794997
C72 C 1.0  0.3944692  0.4288682  0.5532690
C72 C 1.0  0.3962604  0.3983633  0.5473787
C72 C 1.0  0.3816762  0.3979643  0.5558499
C72 C 1.0  0.4099013  0.4057289  0.5773616
C72 C 1.0  0.4030407  0.4263449  0.5482394
C72 C 1.0  0.3890083  0.3923965  0.5450750
C72 C 1.0  0.3837371  0.3918495  0.5486482
C72 C 1.0  0.4158827  0.3983224  0.5756677
C72 C 1.0  0.4104961  0.4242619  0.5424446
C72 C 1.0  0.4117123  0.4119089  0.5492862
C72 C 1.0  0.3762390  0.4178242  0.5544693
C72 C 1.0  0.3899351  0.4049932  0.5825313
C72 C 1.0  0.4035939  0.4322387  0.5680094
H72 H 1.0  0.4174246  0.4199966  0.5462085
H72 H 1.0  0.4162607  0.4181780  0.5393674
H72 H 1.0  0.3744706  0.4258452  0.5481422
H72 H 1.0  0.3689855  0.4278756  0.5522954
H72 H 1.0  0.3817426  0.3989201  0.5844063
H72 H 1.0  0.3797284  0.4033203  0.5897019
H72 H 1.0  0.4095875  0.4342805  0.5762197
H72 H 1.0  0.4052788  0.4397424  0.5779704
H72 H 1.0  0.4067287  0.3935168  0.5645356
H72 H 1.0  0.3757590  0.4125935  0.5744667
H72 H 1.0  0.3956096  0.4248720  0.5823559
H72 H 1.0  0.3838033  0.4322955  0.5620288
H72 H 1.0  0.4123900  0.3912441  0.5714184
H72 H 1.0  0.4192765  0.3924790  0.5698322
H72 H 1.0  0.3747100  0.4093842  0.5830221
H72 H 1.0  0.3722045  0.4026635  0.5831454
H72 H 1.0  0.3989940  0.4333881  0.5831372
H72 H 1.0  0.4056790  0.4334574  0.5857391
H72 H 1.0  0.3753588  0.4331362  0.5584821
H72 H 1.0  0.3754493  0.4354844  0.5517040
H72 H 1.0  0.4025836  0.4071107  0.5448185
H72 H 1.0  0.3795417  0.4078425  0.5509321
H72 H 1.0  0.3998828  0.4011142  0.5795191
H72 H 1.0  0.4075521  0.4287725  0.5582428
H72 H 1.0  0.4140389  0.4058208  0.5582634
H72 H 1.0  0.3751726  0.4167442  0.5656056
H72 H 1.0  0.3912522  0.4161341  0.5832019
H72 H 1.0  0.3924918  0.4331091  0.5664914
H72 H 1.0  0.4008205  0.3941332  0.5567395
H72 H 1.0  0.3798565  0.3996971  0.5666544
H72 H 1.0  0.4083865  0.4166302  0.5787522
H72 H 1.0  0.3921526  0.4280342  0.5495276
H72 H 1.0  0.3949038  0.4010703  0.5440498
H72 H 1.0  0.3827978  0.3947089  0.5587471
H72 H 1.0  0.4132374  0.4085102  0.5761848
H72 H 1.0  0.4002840  0.4251055  0.5449054
H72 H 1.0  0.3881930  0.3952555  0.5416548
H72 H 1.0  0.3898361  0.3884234  0.5431007
H72 H 1.0  0.3844656  0.3887883  0.5519092
H72 H 1.0  0.3804458  0.3900881  0.5461113
H72 H 1.0  0.4190274  0.4014862  0.5748693
H72 H 1.0  0.4175357  0.3958720  0.5790782
H72 H 1.0  0.4073631  0.4234128  0.5392827
H72 H 1.0  0.4130466  0.4275532  0.5407035
H72 H 1.0  0.4149177  0.4133772  0.5520823
H72 H 1.0  0.3774743  0.4173911  0.5501636
H72 H 1.0  0.3902866  0.4006359  0.5814630
H72 H 1.0  0.4079309  0.4310631  0.5677647
N72 N 1.0  0.3937846  0.3938326  0.5484636
N72 N 1.0  0.3818923  0.3972376  0.5506286
N72 N 1.0  0.4105130  0.4004887  0.5773508
N72 N 1.0  0.4082879  0.4261945  0.5477123
N72 N 1.0  0.4107597  0.4142657  0.5446630
N72 N 1.0  0.3767016  0.4042355  0.5760096
N72 N 1.0  0.3854932  0.4070171  0.5845332
N72 N 1.0  0.4015503  0.4344470  0.5723431
N72 N 1.0  0.4140480  0.3978080  0.5656037
N72 N 1.0  0.3740973  0.4222787  0.5563145
N72 N 1.0  0.4040129  0.4261957  0.5814842
N72 N 1.0  0.3825874  0.4311375  0.5536445
C73 C 1.0  0.6553157  0.4917133  0.7261779
C73 C 1.0  0.6152927  0.4984850  0.7387378
C73 C 1.0  0.6098401  0.5109431  0.6998956
C73 C 1.0  0.6265486  0.4741250  0.7075416
C73 C 1.0  0.6464971  0.5100428  0.7038116
C73 C 1.0  0.6116013  0.5101541  0.7139357
C73 C 1.0  0.6224738  0.4864162  0.7017816
C73 C 1.0  0.6212927  0.4886539  0.7304795
C73 C 1.0  0.6478924  0.5084278  0.6943801
C73 C 1.0  0.6070380  0.5118145  0.7055733
C73 C 1.0  0.6229697  0.4768356  0.7029926
C73 C 1.0  0.6157782  0.4922183  0.7375782
C73 C 1.0  0.6453473  0.5122868  0.7192396
C73 C 1.0  0.6231347  0.5163371  0.7226390
C73 C 1.0  0.6315021  0.4982731  0.6967914
C73 C 1.0  0.6365083  0.4868923  0.7269625
C73 C 1.0  0.6475834  0.5073304  0.7212287
C73 C 1.0  0.6228096  0.5129070  0.7273037
C73 C 1.0  0.6276659  0.5026155  0.6970339
C73 C 1.0  0.6360474  0.4838785  0.7220296
C73 C 1.0  0.6494930  0.5031969  0.7176375
C73 C 1.0  0.6189198  0.5086338  0.7276665
C73 C 1.0  0.6222140  0.5017573  0.6987859
C73 C 1.0  0.6308931  0.4824147  0.7198350
C73 C 1.0  0.6491010  0.5041130  0.7119336
C73 C 1.0  0.6153065  0.5078116  0.7232053
C73 C 1.0  0.6206311  0.4963994  0.7003403
C73 C 1.0  0.6261179  0.4840565  0.7226869
C73 C 1.0  0.6468863  0.5090236  0.7097865
C73 C 1.0  0.6155056  0.5111522  0.7184803
C73 C 1.0  0.6243441  0.4919606  0.7001530
C73 C 1.0  0.6264134  0.4870683  0.7276234
C73 C 1.0  0.6450221  0.5130553  0.7135011
C73 C 1.0  0.6194578  0.5153904  0.7182674
C73 C 1.0  0.6297694  0.4929808  0.6983762
C73 C 1.0  0.6316491  0.4884584  0.7296932
C73 C 1.0  0.6434444  0.5165082  0.7231706
C73 C 1.0  0.6271709  0.5208577  0.7222362
C73 C 1.0  0.6372173  0.4991216  0.6949179
C73 C 1.0  0.6418958  0.4884108  0.7293211
C73 C 1.0  0.6401250  0.5250989  0.7261172
C73 C 1.0  0.6340721  0.5269418  0.7252128
C73 C 1.0  0.6447623  0.5038705  0.6911730
C73 C 1.0  0.6515230  0.4885297  0.7302192
C73 C 1.0  0.6518855  0.4980024  0.7196826
C73 C 1.0  0.6187152  0.5051815  0.7326596
C73 C 1.0  0.6183383  0.5064316  0.6989257
C73 C 1.0  0.6306285  0.4792178  0.7146776
H73 H 1.0  0.6562482  0.4890663  0.7226199
H73 H 1.0  0.6592979  0.4924172  0.7281816
H73 H 1.0  0.6186618  0.4997502  0.7414910
H73 H 1.0  0.6115180  0.4992318  0.7410960
H73 H 1.0  0.6120927  0.5147069  0.6987585
H73 H 1.0  0.6066324  0.5105100  0.6967502
H73 H 1.0  0.6307673  0.4735752  0.7059804
H73 H 1.0  0.6250252  0.4699417  0.7082804
H73 H 1.0  0.6442169  0.5137583  0.7026945
H73 H 1.0  0.6091280  0.5064217  0.7143830
H73 H 1.0  0.6183514  0.4862893  0.7035822
H73 H 1.0  0.6175248  0.4877964  0.7281735
H73 H 1.0  0.6458023  0.5123968  0.6937379
H73 H 1.0  0.6519778  0.5089500  0.6925345
H73 H 1.0  0.6045662  0.5081537  0.7065866
H73 H 1.0  0.6040475  0.5151750  0.7052109
H73 H 1.0  0.6186910  0.4771399  0.7044546
H73 H 1.0  0.6227925  0.4740548  0.6994423
H73 H 1.0  0.6122588  0.4909002  0.7350459
H73 H 1.0  0.6153124  0.4899859  0.7414727
H73 H 1.0  0.6478805  0.5066465  0.7256452
H73 H 1.0  0.6256404  0.5136229  0.7306999
H73 H 1.0  0.6289817  0.5067176  0.6958088
H73 H 1.0  0.6397928  0.4826521  0.7199015
H73 H 1.0  0.6505533  0.5009816  0.7090798
H73 H 1.0  0.6122858  0.5045150  0.7234651
H73 H 1.0  0.6164182  0.4957102  0.7016947
H73 H 1.0  0.6221193  0.4829320  0.7210116
H73 H 1.0  0.6432998  0.5168831  0.7119389
H73 H 1.0  0.6196287  0.5179896  0.7146243
H73 H 1.0  0.6326585  0.4895619  0.6982192
H73 H 1.0  0.6319026  0.4907846  0.7335121
H73 H 1.0  0.6434270  0.5151840  0.7274714
H73 H 1.0  0.6273515  0.5228478  0.7182043
H73 H 1.0  0.6399031  0.4955484  0.6954378
H73 H 1.0  0.6416726  0.4911967  0.7328480
H73 H 1.0  0.6405625  0.5234479  0.7303147
H73 H 1.0  0.6427784  0.5287484  0.7260179
H73 H 1.0  0.6336946  0.5288385  0.7211144
H73 H 1.0  0.6331189  0.5302575  0.7281229
H73 H 1.0  0.6470028  0.4999539  0.6915937
H73 H 1.0  0.6449190  0.5048343  0.6867668
H73 H 1.0  0.6508088  0.4910734  0.7339006
H73 H 1.0  0.6537385  0.4848972  0.7317246
H73 H 1.0  0.6527027  0.4949373  0.7164910
H73 H 1.0  0.6220774  0.5058971  0.7355640
H73 H 1.0  0.6202200  0.5104437  0.6981419
H73 H 1.0  0.6345884  0.4786784  0.7126090
N73 N 1.0  0.6419274  0.5213563  0.7217466
N73 N 1.0  0.6302460  0.5223957  0.7262380
N73 N 1.0  0.6389701  0.5036399  0.6928332
N73 N 1.0  0.6465050  0.4866480  0.7274551
N73 N 1.0  0.6529579  0.4970803  0.7247654
N73 N 1.0  0.6110821  0.5133537  0.7097729
N73 N 1.0  0.6131735  0.5059185  0.6998722
N73 N 1.0  0.6261673  0.4771957  0.7127172
N73 N 1.0  0.6486347  0.5068881  0.7001626
N73 N 1.0  0.6149385  0.5016193  0.7335987
N73 N 1.0  0.6253753  0.4820535  0.7011637
N73 N 1.0  0.6211804  0.4908526  0.7352736
C74 C 1.0  0.3575793  0.6829035  0.5046275
C74 C 1.0  0.3368735  0.7169224  0.5194406
C74 C 1.0  0.3682638  0.7190300  0.5459711
C74 C 1.0  0.3756032  0.7169406  0.5055362
C74 C 1.0  0.3711631  0.6852200  0.5315368
C74 C 1.0  0.3557095  0.7170774  0.5396921
C74 C 1.0  0.3764040  0.7163854  0.5196751
C74 C 1.0  0.3487101  0.7153893  0.5117988
C74 C 1.0  0.3807145  0.6849419  0.5330212
C74 C 1.0  0.3622102  0.7210536  0.5456454
C74 C 1.0  0.3783816  0.7194458  0.5107183
C74 C 1.0  0.3400163  0.7188603  0.5142234
C74 C 1.0  0.3558583  0.6847734  0.5283830
C74 C 1.0  0.3476078  0.7037012  0.5381312
C74 C 1.0  0.3788645  0.7038143  0.5287806
C74 C 1.0  0.3551513  0.7020982  0.5064284
C74 C 1.0  0.3559482  0.6844623  0.5226021
C74 C 1.0  0.3442808  0.7050775  0.5335852
C74 C 1.0  0.3766118  0.7057396  0.5337655
C74 C 1.0  0.3606276  0.7038652  0.5057100
C74 C 1.0  0.3609311  0.6843912  0.5196365
C74 C 1.0  0.3446252  0.7102604  0.5310276
C74 C 1.0  0.3743148  0.7110360  0.5342150
C74 C 1.0  0.3622562  0.7092843  0.5069376
C74 C 1.0  0.3658989  0.6846625  0.5225988
C74 C 1.0  0.3484304  0.7141112  0.5331074
C74 C 1.0  0.3742838  0.7144332  0.5295154
C74 C 1.0  0.3582594  0.7129729  0.5089504
C74 C 1.0  0.3659745  0.6849778  0.5283888
C74 C 1.0  0.3518205  0.7128876  0.5376389
C74 C 1.0  0.3764944  0.7126555  0.5244678
C74 C 1.0  0.3527521  0.7113598  0.5097210
C74 C 1.0  0.3609164  0.6850394  0.5312065
C74 C 1.0  0.3513580  0.7076534  0.5400917
C74 C 1.0  0.3787589  0.7073245  0.5241773
C74 C 1.0  0.3512771  0.7058982  0.5084463
C74 C 1.0  0.3505317  0.6847907  0.5313020
C74 C 1.0  0.3472477  0.6982921  0.5408700
C74 C 1.0  0.3813231  0.6982829  0.5282778
C74 C 1.0  0.3533922  0.6964353  0.5051122
C74 C 1.0  0.3445029  0.6845343  0.5388578
C74 C 1.0  0.3437301  0.6894966  0.5428114
C74 C 1.0  0.3846105  0.6896829  0.5312335
C74 C 1.0  0.3541632  0.6874290  0.5016777
C74 C 1.0  0.3610706  0.6840215  0.5135756
C74 C 1.0  0.3410191  0.7115190  0.5263049
C74 C 1.0  0.3720464  0.7128787  0.5395394
C74 C 1.0  0.3680335  0.7109475  0.5060739
H74 H 1.0  0.3618950  0.6831822  0.5032736
H74 H 1.0  0.3561681  0.6788625  0.5031967
H74 H 1.0  0.3344808  0.7132075  0.5184375
H74 H 1.0  0.3337911  0.7200391  0.5205140
H74 H 1.0  0.3685229  0.7155883  0.5489073
H74 H 1.0  0.3707877  0.7223022  0.5477860
H74 H 1.0  0.3779554  0.7133040  0.5042024
H74 H 1.0  0.3759731  0.7198803  0.5021321
H74 H 1.0  0.3706433  0.6859966  0.5359390
H74 H 1.0  0.3560467  0.7207421  0.5371029
H74 H 1.0  0.3740582  0.7201746  0.5203009
H74 H 1.0  0.3504885  0.7193022  0.5131316
H74 H 1.0  0.3797040  0.6854270  0.5374118
H74 H 1.0  0.3829711  0.6810415  0.5327686
H74 H 1.0  0.3619968  0.7246654  0.5429165
H74 H 1.0  0.3609765  0.7225878  0.5497065
H74 H 1.0  0.3761891  0.7232339  0.5118932
H74 H 1.0  0.3825425  0.7208025  0.5096159
H74 H 1.0  0.3421938  0.7227246  0.5151519
H74 H 1.0  0.3370060  0.7199541  0.5110439
H74 H 1.0  0.3520926  0.6842487  0.5203327
H74 H 1.0  0.3413691  0.7020382  0.5320537
H74 H 1.0  0.3766859  0.7030439  0.5373414
H74 H 1.0  0.3636416  0.7009444  0.5041461
H74 H 1.0  0.3697990  0.6846093  0.5203977
H74 H 1.0  0.3487115  0.7181290  0.5311481
H74 H 1.0  0.3725165  0.7185356  0.5298398
H74 H 1.0  0.3594941  0.7171716  0.5099027
H74 H 1.0  0.3608720  0.6852764  0.5356788
H74 H 1.0  0.3539674  0.7066852  0.5436004
H74 H 1.0  0.3804785  0.7059288  0.5202844
H74 H 1.0  0.3470220  0.7046285  0.5090309
H74 H 1.0  0.3469324  0.6851123  0.5286203
H74 H 1.0  0.3504139  0.6975590  0.5439824
H74 H 1.0  0.3824247  0.6971035  0.5240770
H74 H 1.0  0.3491830  0.6954489  0.5063612
H74 H 1.0  0.3411808  0.6845609  0.5357755
H74 H 1.0  0.3438978  0.6807184  0.5411906
H74 H 1.0  0.3468923  0.6893185  0.5460525
H74 H 1.0  0.3398046  0.6890161  0.5449864
H74 H 1.0  0.3858370  0.6890486  0.5269172
H74 H 1.0  0.3884458  0.6893711  0.5335917
H74 H 1.0  0.3498022  0.6869812  0.5028244
H74 H 1.0  0.3542833  0.6866645  0.4972313
H74 H 1.0  0.3651565  0.6845469  0.5117650
H74 H 1.0  0.3386575  0.7080088  0.5247707
H74 H 1.0  0.3718338  0.7096728  0.5426903
H74 H 1.0  0.3708118  0.7075692  0.5050165
N74 N 1.0  0.3500715  0.6844509  0.5365466
N74 N 1.0  0.3435532  0.6946932  0.5397584
N74 N 1.0  0.3821430  0.6950646  0.5323771
N74 N 1.0  0.3564784  0.6929026  0.5026980
N74 N 1.0  0.3568009  0.6831490  0.5106019
N74 N 1.0  0.3584965  0.7165475  0.5441406
N74 N 1.0  0.3704414  0.7178155  0.5404809
N74 N 1.0  0.3697383  0.7159222  0.5064992
N74 N 1.0  0.3759300  0.6845750  0.5293695
N74 N 1.0  0.3406206  0.7163067  0.5241247
N74 N 1.0  0.3788537  0.7153503  0.5151185
N74 N 1.0  0.3435223  0.7144636  0.5120469
C75 C 1.0  0.5787666  0.4309422  0.3360890
C75 C 1.0  0.5407565  0.4331074  0.3549568
C75 C 1.0  0.5318699  0.4590381  0.3242600
C75 C 1.0  0.5472390  0.4217874  0.3159292
C75 C 1.0  0.5686292  0.4563164  0.3231513
C75 C 1.0  0.5350794  0.4531213  0.3367316
C75 C 1.0  0.5432567  0.4353840  0.3155669
C75 C 1.0  0.5452837  0.4269288  0.3430328
C75 C 1.0  0.5689142  0.4582651  0.3136840
C75 C 1.0  0.5297449  0.4577950  0.3301581
C75 C 1.0  0.5433487  0.4260238  0.3131421
C75 C 1.0  0.5407675  0.4277004  0.3515484
C75 C 1.0  0.5692655  0.4527452  0.3383574
C75 C 1.0  0.5478034  0.4555313  0.3456361
C75 C 1.0  0.5523402  0.4481347  0.3141855
C75 C 1.0  0.5599139  0.4263990  0.3373174
C75 C 1.0  0.5714243  0.4473778  0.3381241
C75 C 1.0  0.5477909  0.4506308  0.3487368
C75 C 1.0  0.5487983  0.4521301  0.3164490
C75 C 1.0  0.5587609  0.4254156  0.3317199
C75 C 1.0  0.5727064  0.4448313  0.3330743
C75 C 1.0  0.5437320  0.4465709  0.3479848
C75 C 1.0  0.5435264  0.4507540  0.3184096
C75 C 1.0  0.5533281  0.4249238  0.3297788
C75 C 1.0  0.5717566  0.4477848  0.3281853
C75 C 1.0  0.5396214  0.4474903  0.3439983
C75 C 1.0  0.5418252  0.4452196  0.3180870
C75 C 1.0  0.5489842  0.4254599  0.3335834
C75 C 1.0  0.5695996  0.4531674  0.3282534
C75 C 1.0  0.5394975  0.4523314  0.3408243
C75 C 1.0  0.5452455  0.4411157  0.3158542
C75 C 1.0  0.5499732  0.4264422  0.3392034
C75 C 1.0  0.5683702  0.4555734  0.3333747
C75 C 1.0  0.5436324  0.4563027  0.3416946
C75 C 1.0  0.5504972  0.4426518  0.3139329
C75 C 1.0  0.5554695  0.4269103  0.3409926
C75 C 1.0  0.5680314  0.4552485  0.3437522
C75 C 1.0  0.5520171  0.4598341  0.3464236
C75 C 1.0  0.5578598  0.4495431  0.3120775
C75 C 1.0  0.5655989  0.4268786  0.3394020
C75 C 1.0  0.5655272  0.4621940  0.3499966
C75 C 1.0  0.5595235  0.4643137  0.3505577
C75 C 1.0  0.5652111  0.4552442  0.3094397
C75 C 1.0  0.5752586  0.4265421  0.3391196
C75 C 1.0  0.5750132  0.4392200  0.3327875
C75 C 1.0  0.5438730  0.4415275  0.3513664
C75 C 1.0  0.5399526  0.4550963  0.3207036
C75 C 1.0  0.5523358  0.4238502  0.3238837
H75 H 1.0  0.5791645  0.4297775  0.3317277
H75 H 1.0  0.5829734  0.4308118  0.3377181
H75 H 1.0  0.5444661  0.4332308  0.3575560
H75 H 1.0  0.5373034  0.4329807  0.3578598
H75 H 1.0  0.5341925  0.4629287  0.3243080
H75 H 1.0  0.5283245  0.4598306  0.3215817
H75 H 1.0  0.5512292  0.4217989  0.3137808
H75 H 1.0  0.5455745  0.4176443  0.3152732
H75 H 1.0  0.5664515  0.4602098  0.3237441
H75 H 1.0  0.5324656  0.4495162  0.3360844
H75 H 1.0  0.5393503  0.4346540  0.3176788
H75 H 1.0  0.5412487  0.4270249  0.3410429
H75 H 1.0  0.5669901  0.4622173  0.3147849
H75 H 1.0  0.5728009  0.4593796  0.3116787
H75 H 1.0  0.5271973  0.4540484  0.3300594
H75 H 1.0  0.5269234  0.4610895  0.3314042
H75 H 1.0  0.5392747  0.4258212  0.3151167
H75 H 1.0  0.5426385  0.4247453  0.3088724
H75 H 1.0  0.5369294  0.4274484  0.3491521
H75 H 1.0  0.5405989  0.4241985  0.3543902
H75 H 1.0  0.5721547  0.4451146  0.3419197
H75 H 1.0  0.5510046  0.4500135  0.3517949
H75 H 1.0  0.5502001  0.4563790  0.3166511
H75 H 1.0  0.5621830  0.4250121  0.3288586
H75 H 1.0  0.5727192  0.4459044  0.3242361
H75 H 1.0  0.5364682  0.4443659  0.3434019
H75 H 1.0  0.5377501  0.4441319  0.3195931
H75 H 1.0  0.5447730  0.4250787  0.3321066
H75 H 1.0  0.5667048  0.4597281  0.3335303
H75 H 1.0  0.5435554  0.4600570  0.3392539
H75 H 1.0  0.5531593  0.4394952  0.3121979
H75 H 1.0  0.5562591  0.4276664  0.3453360
H75 H 1.0  0.5684018  0.4524363  0.3472457
H75 H 1.0  0.5518743  0.4631647  0.3434010
H75 H 1.0  0.5603840  0.4459967  0.3109361
H75 H 1.0  0.5659094  0.4281753  0.3437000
H75 H 1.0  0.5663201  0.4591102  0.3532213
H75 H 1.0  0.5683525  0.4655920  0.3509136
H75 H 1.0  0.5588144  0.4675886  0.3475067
H75 H 1.0  0.5590726  0.4663386  0.3545661
H75 H 1.0  0.5672637  0.4514204  0.3081351
H75 H 1.0  0.5649477  0.4577584  0.3057010
H75 H 1.0  0.5750849  0.4275627  0.3435312
H75 H 1.0  0.5774183  0.4225839  0.3389234
H75 H 1.0  0.5753128  0.4375332  0.3286264
H75 H 1.0  0.5475616  0.4410843  0.3539062
H75 H 1.0  0.5419584  0.4590924  0.3212128
H75 H 1.0  0.5560152  0.4240611  0.3213014
N75 N 1.0  0.5666410  0.4602987  0.3443818
N75 N 1.0  0.5555837  0.4597558  0.3503107
N75 N 1.0  0.5596264  0.4544898  0.3115844
N75 N 1.0  0.5698769  0.4258694  0.3364841
N75 N 1.0  0.5765715  0.4364809  0.3370188
N75 N 1.0  0.5342948  0.4576334  0.3341120
N75 N 1.0  0.5348985  0.4543339  0.3220112
N75 N 1.0  0.5475851  0.4227447  0.3218726
N75 N 1.0  0.5701857  0.4546985  0.3183768
N75 N 1.0  0.5400274  0.4379156  0.3513917
N75 N 1.0  0.5458294  0.4315190  0.3130614
N75 N 1.0  0.5458076  0.4272122  0.3482746
C76 C 1.0  0.3055852  0.5697160  0.5246314
C76 C 1.0  0.3113971  0.5449014  0.5586297
C76 C 1.0  0.2727155  0.5556687  0.5676525
C76 C 1.0  0.2816411  0.5401332  0.5306100
C76 C 1.0  0.2827830  0.5798531  0.5416979
C76 C 1.0  0.2868081  0.5542522  0.5671656
C76 C 1.0  0.2757595  0.5468363  0.5416249
C76 C 1.0  0.3039015  0.5433452  0.5467033
C76 C 1.0  0.2736712  0.5810776  0.5387010
C76 C 1.0  0.2778624  0.5535007  0.5707600
C76 C 1.0  0.2766590  0.5402400  0.5346122
C76 C 1.0  0.3100912  0.5409875  0.5537483
C76 C 1.0  0.2978654  0.5783541  0.5455252
C76 C 1.0  0.2975862  0.5653172  0.5642687
C76 C 1.0  0.2728520  0.5621979  0.5432241
C76 C 1.0  0.3029625  0.5531661  0.5344701
C76 C 1.0  0.3000097  0.5761115  0.5406370
C76 C 1.0  0.3019884  0.5619805  0.5625035
C76 C 1.0  0.2726080  0.5625681  0.5490063
C76 C 1.0  0.2979085  0.5514509  0.5322023
C76 C 1.0  0.2966365  0.5750499  0.5360411
C76 C 1.0  0.3015144  0.5562162  0.5622392
C76 C 1.0  0.2733700  0.5579252  0.5523816
C76 C 1.0  0.2948117  0.5471718  0.5345738
C76 C 1.0  0.2909899  0.5762698  0.5364335
C76 C 1.0  0.2964739  0.5537933  0.5637744
C76 C 1.0  0.2744196  0.5528174  0.5498447
C76 C 1.0  0.2968705  0.5445990  0.5393459
C76 C 1.0  0.2886919  0.5785184  0.5412596
C76 C 1.0  0.2919873  0.5569885  0.5655589
C76 C 1.0  0.2746932  0.5522858  0.5440856
C76 C 1.0  0.3018997  0.5461976  0.5417285
C76 C 1.0  0.2921902  0.5795212  0.5457632
C76 C 1.0  0.2926181  0.5627491  0.5657686
C76 C 1.0  0.2739087  0.5570281  0.5408412
C76 C 1.0  0.3048846  0.5504997  0.5392362
C76 C 1.0  0.3015777  0.5794319  0.5502103
C76 C 1.0  0.2980555  0.5713635  0.5646017
C76 C 1.0  0.2720148  0.5670343  0.5396461
C76 C 1.0  0.3062627  0.5576213  0.5319892
C76 C 1.0  0.3042514  0.5827573  0.5588874
C76 C 1.0  0.3024020  0.5799976  0.5643478
C76 C 1.0  0.2698007  0.5761681  0.5373717
C76 C 1.0  0.3087924  0.5642428  0.5254120
C76 C 1.0  0.2988532  0.5727393  0.5308801
C76 C 1.0  0.3062596  0.5528986  0.5604044
C76 C 1.0  0.2730312  0.5585174  0.5584169
C76 C 1.0  0.2895629  0.5454966  0.5320180
H76 H 1.0  0.3021368  0.5690214  0.5217747
H76 H 1.0  0.3082644  0.5726751  0.5225258
H76 H 1.0  0.3147318  0.5477207  0.5574204
H76 H 1.0  0.3131049  0.5424635  0.5620218
H76 H 1.0  0.2721281  0.5600539  0.5686314
H76 H 1.0  0.2690549  0.5536064  0.5693010
H76 H 1.0  0.2808013  0.5428997  0.5271203
H76 H 1.0  0.2819440  0.5360163  0.5287865
H76 H 1.0  0.2814408  0.5810604  0.5458201
H76 H 1.0  0.2866799  0.5498384  0.5662995
H76 H 1.0  0.2768248  0.5436235  0.5445907
H76 H 1.0  0.3009551  0.5404709  0.5485221
H76 H 1.0  0.2728390  0.5825251  0.5429135
H76 H 1.0  0.2725709  0.5845503  0.5360367
H76 H 1.0  0.2782945  0.5490548  0.5699960
H76 H 1.0  0.2771283  0.5538537  0.5751989
H76 H 1.0  0.2773813  0.5372734  0.5379610
H76 H 1.0  0.2730238  0.5386810  0.5324389
H76 H 1.0  0.3069463  0.5379940  0.5550461
H76 H 1.0  0.3137583  0.5385126  0.5528574
H76 H 1.0  0.3043818  0.5751804  0.5403557
H76 H 1.0  0.3058429  0.5639440  0.5613425
H76 H 1.0  0.2717876  0.5665559  0.5508727
H76 H 1.0  0.2964032  0.5534961  0.5285128
H76 H 1.0  0.2883043  0.5754892  0.5329354
H76 H 1.0  0.2960850  0.5493355  0.5635825
H76 H 1.0  0.2750080  0.5492113  0.5524346
H76 H 1.0  0.2944952  0.5412830  0.5411959
H76 H 1.0  0.2905094  0.5812604  0.5495327
H76 H 1.0  0.2891627  0.5652414  0.5671491
H76 H 1.0  0.2741118  0.5566408  0.5363838
H76 H 1.0  0.3087795  0.5517510  0.5410594
H76 H 1.0  0.3057570  0.5778483  0.5496854
H76 H 1.0  0.2941950  0.5734903  0.5655082
H76 H 1.0  0.2728437  0.5662969  0.5352849
H76 H 1.0  0.3098069  0.5589099  0.5344444
H76 H 1.0  0.3083937  0.5812735  0.5578030
H76 H 1.0  0.3047496  0.5871857  0.5596011
H76 H 1.0  0.2983772  0.5816815  0.5655730
H76 H 1.0  0.3052354  0.5812456  0.5676318
H76 H 1.0  0.2704424  0.5748945  0.5330703
H76 H 1.0  0.2655271  0.5776095  0.5375341
H76 H 1.0  0.3123955  0.5649974  0.5280541
H76 H 1.0  0.3105090  0.5629917  0.5214299
H76 H 1.0  0.2957294  0.5716155  0.5278424
H76 H 1.0  0.3097204  0.5553030  0.5588251
H76 H 1.0  0.2727382  0.5627684  0.5598641
H76 H 1.0  0.2881798  0.5481663  0.5286698
N76 N 1.0  0.3001080  0.5820127  0.5545705
N76 N 1.0  0.3025803  0.5739867  0.5639074
N76 N 1.0  0.2704390  0.5717460  0.5414209
N76 N 1.0  0.3051417  0.5598475  0.5273394
N76 N 1.0  0.3040040  0.5720787  0.5299490
N76 N 1.0  0.2827470  0.5567670  0.5694060
N76 N 1.0  0.2730627  0.5544363  0.5617603
N76 N 1.0  0.2867927  0.5412690  0.5335307
N76 N 1.0  0.2794304  0.5796488  0.5376293
N76 N 1.0  0.3064003  0.5476290  0.5606176
N76 N 1.0  0.2754738  0.5458598  0.5364482
N76 N 1.0  0.3086891  0.5441085  0.5487832
C77 C 1.0  0.4131840  0.2425076  0.4269069
C77 C 1.0  0.4530095  0.2424153  0.4417195
C77 C 1.0  0.4558369  0.2783359  0.4218343
C77 C 1.0  0.4252286  0.2719843  0.4485930
C77 C 1.0  0.4250797  0.2631503  0.4082954
C77 C 1.0  0.4568066  0.2648025  0.4259285
C77 C 1.0  0.4335199  0.2766192  0.4380748
C77 C 1.0  0.4414401  0.2498417  0.4451622
C77 C 1.0  0.4211924  0.2717757  0.4062946
C77 C 1.0  0.4597932  0.2737854  0.4239533
C77 C 1.0  0.4286665  0.2769204  0.4464327
C77 C 1.0  0.4493019  0.2443825  0.4465400
C77 C 1.0  0.4302829  0.2487460  0.4114309
C77 C 1.0  0.4518036  0.2519793  0.4183432
C77 C 1.0  0.4306343  0.2764326  0.4226269
C77 C 1.0  0.4269518  0.2485679  0.4392074
C77 C 1.0  0.4263684  0.2469994  0.4153232
C77 C 1.0  0.4513513  0.2482986  0.4228017
C77 C 1.0  0.4360599  0.2767082  0.4205975
C77 C 1.0  0.4248701  0.2538184  0.4405219
C77 C 1.0  0.4220002  0.2504283  0.4169942
C77 C 1.0  0.4526397  0.2499084  0.4282121
C77 C 1.0  0.4406238  0.2769527  0.4241531
C77 C 1.0  0.4280845  0.2577517  0.4433009
C77 C 1.0  0.4216225  0.2557244  0.4146842
C77 C 1.0  0.4543995  0.2553595  0.4291192
C77 C 1.0  0.4396664  0.2768952  0.4298722
C77 C 1.0  0.4335180  0.2563393  0.4447549
C77 C 1.0  0.4254644  0.2576192  0.4107753
C77 C 1.0  0.4549027  0.2591515  0.4247726
C77 C 1.0  0.4343094  0.2766234  0.4320526
C77 C 1.0  0.4357399  0.2511385  0.4435130
C77 C 1.0  0.4297693  0.2540777  0.4092089
C77 C 1.0  0.4535747  0.2573879  0.4194104
C77 C 1.0  0.4298422  0.2763836  0.4283622
C77 C 1.0  0.4323950  0.2473080  0.4407258
C77 C 1.0  0.4347572  0.2449833  0.4097826
C77 C 1.0  0.4505036  0.2503192  0.4126473
C77 C 1.0  0.4258176  0.2762192  0.4189326
C77 C 1.0  0.4235994  0.2443981  0.4363317
C77 C 1.0  0.4423677  0.2418659  0.4046967
C77 C 1.0  0.4482214  0.2443329  0.4054043
C77 C 1.0  0.4209727  0.2765222  0.4105696
C77 C 1.0  0.4156687  0.2404727  0.4324330
C77 C 1.0  0.4178481  0.2486190  0.4210411
C77 C 1.0  0.4521410  0.2458864  0.4327362
C77 C 1.0  0.4462242  0.2772817  0.4218254
C77 C 1.0  0.4257011  0.2631796  0.4446229
H77 H 1.0  0.4103778  0.2459701  0.4277265
H77 H 1.0  0.4105546  0.2392519  0.4252170
H77 H 1.0  0.4513266  0.2385624  0.4400297
H77 H 1.0  0.4570566  0.2412934  0.4433717
H77 H 1.0  0.4555322  0.2780549  0.4173219
H77 H 1.0  0.4577096  0.2823654  0.4226269
H77 H 1.0  0.4210626  0.2721883  0.4468208
H77 H 1.0  0.4246287  0.2724743  0.4530390
H77 H 1.0  0.4286026  0.2643030  0.4057434
H77 H 1.0  0.4571741  0.2657923  0.4303027
H77 H 1.0  0.4373223  0.2762733  0.4404571
H77 H 1.0  0.4437513  0.2533366  0.4468037
H77 H 1.0  0.4247742  0.2723826  0.4035860
H77 H 1.0  0.4176053  0.2721097  0.4035760
H77 H 1.0  0.4603091  0.2742347  0.4284332
H77 H 1.0  0.4638988  0.2745190  0.4222288
H77 H 1.0  0.4327433  0.2768689  0.4484113
H77 H 1.0  0.4267383  0.2807516  0.4478377
H77 H 1.0  0.4511314  0.2480859  0.4484040
H77 H 1.0  0.4493977  0.2412666  0.4498034
H77 H 1.0  0.4266787  0.2428964  0.4170928
H77 H 1.0  0.4499877  0.2441082  0.4220003
H77 H 1.0  0.4366977  0.2767517  0.4161645
H77 H 1.0  0.4206603  0.2548146  0.4393611
H77 H 1.0  0.4182815  0.2584445  0.4159082
H77 H 1.0  0.4554062  0.2566265  0.4332955
H77 H 1.0  0.4431805  0.2770879  0.4326422
H77 H 1.0  0.4360226  0.2593636  0.4469094
H77 H 1.0  0.4327832  0.2554493  0.4061932
H77 H 1.0  0.4539595  0.2603022  0.4160315
H77 H 1.0  0.4256887  0.2761767  0.4300255
H77 H 1.0  0.4340910  0.2432772  0.4397578
H77 H 1.0  0.4349983  0.2411948  0.4121991
H77 H 1.0  0.4505037  0.2536943  0.4096710
H77 H 1.0  0.4218987  0.2754710  0.4210145
H77 H 1.0  0.4258652  0.2407156  0.4350845
H77 H 1.0  0.4420421  0.2380830  0.4071708
H77 H 1.0  0.4418776  0.2405077  0.4004207
H77 H 1.0  0.4486361  0.2479634  0.4027239
H77 H 1.0  0.4512402  0.2413706  0.4038284
H77 H 1.0  0.4172439  0.2760654  0.4131043
H77 H 1.0  0.4204160  0.2804245  0.4083718
H77 H 1.0  0.4182642  0.2368425  0.4316462
H77 H 1.0  0.4123201  0.2389644  0.4350563
H77 H 1.0  0.4150100  0.2518458  0.4223762
H77 H 1.0  0.4502263  0.2419857  0.4315649
H77 H 1.0  0.4464272  0.2767480  0.4173616
H77 H 1.0  0.4216569  0.2639379  0.4428006
N77 N 1.0  0.4381231  0.2459914  0.4058471
N77 N 1.0  0.4494569  0.2453494  0.4112179
N77 N 1.0  0.4261131  0.2768567  0.4137039
N77 N 1.0  0.4184479  0.2449633  0.4353437
N77 N 1.0  0.4175193  0.2436867  0.4228850
N77 N 1.0  0.4579648  0.2683221  0.4221724
N77 N 1.0  0.4505494  0.2781292  0.4247254
N77 N 1.0  0.4281022  0.2667662  0.4476571
N77 N 1.0  0.4209842  0.2663980  0.4090144
N77 N 1.0  0.4537976  0.2468044  0.4376604
N77 N 1.0  0.4288015  0.2769951  0.4404050
N77 N 1.0  0.4435822  0.2450385  0.4447469
C78 C 1.0  0.6695834  0.6302508  0.4805046
C78 C 1.0  0.6679313  0.6519860  0.4440319
C78 C 1.0  0.6356593  0.6705085  0.4616113
C78 C 1.0  0.6716673  0.6687078  0.4814450
C78 C 1.0  0.6413283  0.6407807  0.4826814
C78 C 1.0  0.6442305  0.6624776  0.4536814
C78 C 1.0  0.6579807  0.6697535  0.4779182
C78 C 1.0  0.6719502  0.6554570  0.4571716
C78 C 1.0  0.6375418  0.6450605  0.4904822
C78 C 1.0  0.6378750  0.6694789  0.4557055
C78 C 1.0  0.6666297  0.6726298  0.4811465
C78 C 1.0  0.6725185  0.6547163  0.4475469
C78 C 1.0  0.6479369  0.6330706  0.4707962
C78 C 1.0  0.6447978  0.6467956  0.4528207
C78 C 1.0  0.6460646  0.6605323  0.4823863
C78 C 1.0  0.6726022  0.6462396  0.4698835
C78 C 1.0  0.6533155  0.6323599  0.4728181
C78 C 1.0  0.6502026  0.6461027  0.4508368
C78 C 1.0  0.6423122  0.6616064  0.4780971
C78 C 1.0  0.6723302  0.6502660  0.4740479
C78 C 1.0  0.6548932  0.6343493  0.4780318
C78 C 1.0  0.6536534  0.6506297  0.4497785
C78 C 1.0  0.6435858  0.6652643  0.4737928
C78 C 1.0  0.6719396  0.6559061  0.4727984
C78 C 1.0  0.6509419  0.6371236  0.4812281
C78 C 1.0  0.6515899  0.6559578  0.4507712
C78 C 1.0  0.6487693  0.6678636  0.4738297
C78 C 1.0  0.6718018  0.6574889  0.4672211
C78 C 1.0  0.6455152  0.6379150  0.4793428
C78 C 1.0  0.6462163  0.6568136  0.4527499
C78 C 1.0  0.6526230  0.6668953  0.4780412
C78 C 1.0  0.6720651  0.6535885  0.4629498
C78 C 1.0  0.6440936  0.6358703  0.4741153
C78 C 1.0  0.6428823  0.6521782  0.4537616
C78 C 1.0  0.6511995  0.6632050  0.4822822
C78 C 1.0  0.6724537  0.6479777  0.4643629
C78 C 1.0  0.6464752  0.6308713  0.4653262
C78 C 1.0  0.6411307  0.6420765  0.4539028
C78 C 1.0  0.6447516  0.6567369  0.4869430
C78 C 1.0  0.6730559  0.6403166  0.4711509
C78 C 1.0  0.6407400  0.6284894  0.4579142
C78 C 1.0  0.6382569  0.6328440  0.4539490
C78 C 1.0  0.6393056  0.6508978  0.4923969
C78 C 1.0  0.6741780  0.6324310  0.4766335
C78 C 1.0  0.6605120  0.6335867  0.4802084
C78 C 1.0  0.6592679  0.6496895  0.4476610
C78 C 1.0  0.6394983  0.6662862  0.4694181
C78 C 1.0  0.6717095  0.6599675  0.4773085
H78 H 1.0  0.6698742  0.6323747  0.4844970
H78 H 1.0  0.6704099  0.6259117  0.4814303
H78 H 1.0  0.6686622  0.6475179  0.4438501
H78 H 1.0  0.6683366  0.6534074  0.4397679
H78 H 1.0  0.6320785  0.6678294  0.4623414
H78 H 1.0  0.6340333  0.6747129  0.4618342
H78 H 1.0  0.6715739  0.6664689  0.4853840
H78 H 1.0  0.6754296  0.6711946  0.4816074
H78 H 1.0  0.6374584  0.6415906  0.4805320
H78 H 1.0  0.6473862  0.6656573  0.4532583
H78 H 1.0  0.6587749  0.6720717  0.4741437
H78 H 1.0  0.6710995  0.6598441  0.4566433
H78 H 1.0  0.6337394  0.6453857  0.4880389
H78 H 1.0  0.6363923  0.6426337  0.4941096
H78 H 1.0  0.6412853  0.6723465  0.4548785
H78 H 1.0  0.6346644  0.6706010  0.4527390
H78 H 1.0  0.6668670  0.6750631  0.4773308
H78 H 1.0  0.6669525  0.6756556  0.4844796
H78 H 1.0  0.6719426  0.6592110  0.4475064
H78 H 1.0  0.6764931  0.6540326  0.4455217
H78 H 1.0  0.6563535  0.6302065  0.4703293
H78 H 1.0  0.6517050  0.6419487  0.4500970
H78 H 1.0  0.6383319  0.6595540  0.4781583
H78 H 1.0  0.6724477  0.6489456  0.4783261
H78 H 1.0  0.6520637  0.6386927  0.4852701
H78 H 1.0  0.6542394  0.6594755  0.4499555
H78 H 1.0  0.6497753  0.6707003  0.4705133
H78 H 1.0  0.6715047  0.6618464  0.4662294
H78 H 1.0  0.6399257  0.6364285  0.4725741
H78 H 1.0  0.6387209  0.6528152  0.4552892
H78 H 1.0  0.6541628  0.6624431  0.4855530
H78 H 1.0  0.6726624  0.6449427  0.4610759
H78 H 1.0  0.6499561  0.6292750  0.4629630
H78 H 1.0  0.6372593  0.6431452  0.4559322
H78 H 1.0  0.6482029  0.6558559  0.4896932
H78 H 1.0  0.6726859  0.6376078  0.4675766
H78 H 1.0  0.6444687  0.6267271  0.4560362
H78 H 1.0  0.6378595  0.6250316  0.4582522
H78 H 1.0  0.6343841  0.6344119  0.4557037
H78 H 1.0  0.6370510  0.6307894  0.4501155
H78 H 1.0  0.6429531  0.6505464  0.4950632
H78 H 1.0  0.6360754  0.6525850  0.4950590
H78 H 1.0  0.6740576  0.6301197  0.4727377
H78 H 1.0  0.6781896  0.6314439  0.4784506
H78 H 1.0  0.6613439  0.6357850  0.4840457
H78 H 1.0  0.6605377  0.6453728  0.4475874
H78 H 1.0  0.6358799  0.6636158  0.4695802
H78 H 1.0  0.6713068  0.6581761  0.4814168
N78 N 1.0  0.6415537  0.6307920  0.4634274
N78 N 1.0  0.6423059  0.6371019  0.4525957
N78 N 1.0  0.6399825  0.6546097  0.4876936
N78 N 1.0  0.6738282  0.6384187  0.4760124
N78 N 1.0  0.6641750  0.6306020  0.4778615
N78 N 1.0  0.6392315  0.6636614  0.4548830
N78 N 1.0  0.6400608  0.6699860  0.4656993
N78 N 1.0  0.6719635  0.6651839  0.4765608
N78 N 1.0  0.6420800  0.6422293  0.4876986
N78 N 1.0  0.6624574  0.6535560  0.4460145
N78 N 1.0  0.6614717  0.6695921  0.4818706
N78 N 1.0  0.6727779  0.6522682  0.4530513
C79 C 1.0  0.5167364  0.4427989  0.4910831
C79 C 1.0  0.4813427  0.4338166  0.4693562
C79 C 1.0  0.4747034  0.4743492  0.4719419
C79 C 1.0  0.5104869  0.4602526  0.4573116
C79 C 1.0  0.5012845  0.4681605  0.4967416
C79 C 1.0  0.4744492  0.4602710  0.4735502
C79 C 1.0  0.5001007  0.4680339  0.4630069
C79 C 1.0  0.4935241  0.4401243  0.4657955
C79 C 1.0  0.5047679  0.4771401  0.4958807
C79 C 1.0  0.4712533  0.4690455  0.4710394
C79 C 1.0  0.5067366  0.4653640  0.4565001
C79 C 1.0  0.4860865  0.4339865  0.4650761
C79 C 1.0  0.4966748  0.4533441  0.4986403
C79 C 1.0  0.4773590  0.4519270  0.4865466
C79 C 1.0  0.4993842  0.4742076  0.4774419
C79 C 1.0  0.5062475  0.4424204  0.4747303
C79 C 1.0  0.5013415  0.4505001  0.4967280
C79 C 1.0  0.4787495  0.4468261  0.4841639
C79 C 1.0  0.4936447  0.4748524  0.4779649
C79 C 1.0  0.5086684  0.4468607  0.4718928
C79 C 1.0  0.5060365  0.4533062  0.4948015
C79 C 1.0  0.4787579  0.4460557  0.4784255
C79 C 1.0  0.4900170  0.4733197  0.4737199
C79 C 1.0  0.5062437  0.4491132  0.4671418
C79 C 1.0  0.5059730  0.4590961  0.4948011
C79 C 1.0  0.4773498  0.4505495  0.4750407
C79 C 1.0  0.4922519  0.4710721  0.4688638
C79 C 1.0  0.5012603  0.4468319  0.4652462
C79 C 1.0  0.5013758  0.4620878  0.4966841
C79 C 1.0  0.4759372  0.4557040  0.4772680
C79 C 1.0  0.4979591  0.4703656  0.4681902
C79 C 1.0  0.4987205  0.4423975  0.4679688
C79 C 1.0  0.4967641  0.4591419  0.4985767
C79 C 1.0  0.4759756  0.4563175  0.4830342
C79 C 1.0  0.5014621  0.4719488  0.4725324
C79 C 1.0  0.5012722  0.4402522  0.4727139
C79 C 1.0  0.4918754  0.4502156  0.5006584
C79 C 1.0  0.4772959  0.4527654  0.4925618
C79 C 1.0  0.5032271  0.4758430  0.4818523
C79 C 1.0  0.5087802  0.4400004  0.4796925
C79 C 1.0  0.4832510  0.4488022  0.5047965
C79 C 1.0  0.4777582  0.4503340  0.5019094
C79 C 1.0  0.5060421  0.4798041  0.4902121
C79 C 1.0  0.5155410  0.4385573  0.4864537
C79 C 1.0  0.5109687  0.4503617  0.4928282
C79 C 1.0  0.4802025  0.4406202  0.4761322
C79 C 1.0  0.4840403  0.4741183  0.4744488
C79 C 1.0  0.5089631  0.4537358  0.4642912
H79 H 1.0  0.5197175  0.4458547  0.4895631
H79 H 1.0  0.5188522  0.4406901  0.4944662
H79 H 1.0  0.4825262  0.4310896  0.4727759
H79 H 1.0  0.4777594  0.4318278  0.4674664
H79 H 1.0  0.4739662  0.4759046  0.4761337
H79 H 1.0  0.4731338  0.4775792  0.4692080
H79 H 1.0  0.5141420  0.4614583  0.4597040
H79 H 1.0  0.5120934  0.4589836  0.4532898
H79 H 1.0  0.4972939  0.4699595  0.4977861
H79 H 1.0  0.4751066  0.4594142  0.4691819
H79 H 1.0  0.4969361  0.4664841  0.4602076
H79 H 1.0  0.4917114  0.4424953  0.4624277
H79 H 1.0  0.5006745  0.4784974  0.4972719
H79 H 1.0  0.5076461  0.4787961  0.4989374
H79 H 1.0  0.4717806  0.4676411  0.4667631
H79 H 1.0  0.4668765  0.4700887  0.4713913
H79 H 1.0  0.5032180  0.4642227  0.4538820
H79 H 1.0  0.5090030  0.4684584  0.4541215
H79 H 1.0  0.4847973  0.4364966  0.4615301
H79 H 1.0  0.4866813  0.4298347  0.4634100
H79 H 1.0  0.5013689  0.4460212  0.4967422
H79 H 1.0  0.4798188  0.4434138  0.4868608
H79 H 1.0  0.4920139  0.4766015  0.4817518
H79 H 1.0  0.5125198  0.4485521  0.4734315
H79 H 1.0  0.5095535  0.4613530  0.4933364
H79 H 1.0  0.4773449  0.4499762  0.4705987
H79 H 1.0  0.4894661  0.4698832  0.4655647
H79 H 1.0  0.4993679  0.4485542  0.4615703
H79 H 1.0  0.4931672  0.4613637  0.5000550
H79 H 1.0  0.4748832  0.4602942  0.4847805
H79 H 1.0  0.5058809  0.4714155  0.4720328
H79 H 1.0  0.4993278  0.4368197  0.4748345
H79 H 1.0  0.4921235  0.4457731  0.4999854
H79 H 1.0  0.4766780  0.4570334  0.4938472
H79 H 1.0  0.5075032  0.4746305  0.4811481
H79 H 1.0  0.5062238  0.4369538  0.4817981
H79 H 1.0  0.4840639  0.4443851  0.5041923
H79 H 1.0  0.4827287  0.4492923  0.5092525
H79 H 1.0  0.4768088  0.4546868  0.5027392
H79 H 1.0  0.4744068  0.4480196  0.5038542
H79 H 1.0  0.5102417  0.4786644  0.4889468
H79 H 1.0  0.5061532  0.4842880  0.4907128
H79 H 1.0  0.5127695  0.4353510  0.4880574
H79 H 1.0  0.5193718  0.4363916  0.4854515
H79 H 1.0  0.5140941  0.4529998  0.4909518
H79 H 1.0  0.4817291  0.4376614  0.4791600
H79 H 1.0  0.4828152  0.4753846  0.4785898
H79 H 1.0  0.5124982  0.4554592  0.4664783
N79 N 1.0  0.4877196  0.4524427  0.5030253
N79 N 1.0  0.4778993  0.4488650  0.4960631
N79 N 1.0  0.5017586  0.4784771  0.4861811
N79 N 1.0  0.5135801  0.4413005  0.4814546
N79 N 1.0  0.5116203  0.4451431  0.4932487
N79 N 1.0  0.4725287  0.4648923  0.4752209
N79 N 1.0  0.4805062  0.4734153  0.4705951
N79 N 1.0  0.5073821  0.4556317  0.4596285
N79 N 1.0  0.5054939  0.4711576  0.4956759
N79 N 1.0  0.4797291  0.4393817  0.4710256
N79 N 1.0  0.5052321  0.4678122  0.4618011
N79 N 1.0  0.4912576  0.4357320  0.4676399
C80 C 1.0  0.4875018  0.5773814  0.2890379
C80 C 1.0  0.4886643  0.6198471  0.2899121
C80 C 1.0  0.5275491  0.6141684  0.3021347
C80 C 1.0  0.5138632  0.5958905  0.2679026
C80 C 1.0  0.5120443  0.5809729  0.3063227
C80 C 1.0  0.5136702  0.6169310  0.3013641
C80 C 1.0  0.5209856  0.5995516  0.2795956
C80 C 1.0  0.4942657  0.6102088  0.2811612
C80 C 1.0  0.5204765  0.5764055  0.3050788
C80 C 1.0  0.5231002  0.6187417  0.3025083
C80 C 1.0  0.5193982  0.5981523  0.2701604
C80 C 1.0  0.4894218  0.6181524  0.2837960
C80 C 1.0  0.4978756  0.5873283  0.3081227
C80 C 1.0  0.5019099  0.6097869  0.3089572
C80 C 1.0  0.5231587  0.5911286  0.2926848
C80 C 1.0  0.4926569  0.5945820  0.2816123
C80 C 1.0  0.4951289  0.5851891  0.3034964
C80 C 1.0  0.4974980  0.6111192  0.3054373
C80 C 1.0  0.5242887  0.5954000  0.2964411
C80 C 1.0  0.4973856  0.5930084  0.2786472
C80 C 1.0  0.4977935  0.5816726  0.2997330
C80 C 1.0  0.4982780  0.6142882  0.3006548
C80 C 1.0  0.5243558  0.6009517  0.2947966
C80 C 1.0  0.5010751  0.5969267  0.2765116
C80 C 1.0  0.5033456  0.5803295  0.3006810
C80 C 1.0  0.5036370  0.6161220  0.2994090
C80 C 1.0  0.5232352  0.6021939  0.2892442
C80 C 1.0  0.4999572  0.6025445  0.2774186
C80 C 1.0  0.5062336  0.5823914  0.3052677
C80 C 1.0  0.5081439  0.6148759  0.3028236
C80 C 1.0  0.5220896  0.5980422  0.2853743
C80 C 1.0  0.4952782  0.6042738  0.2803584
C80 C 1.0  0.5034346  0.5858911  0.3089346
C80 C 1.0  0.5072010  0.6116919  0.3075776
C80 C 1.0  0.5220592  0.5925298  0.2871757
C80 C 1.0  0.4916785  0.6002289  0.2824345
C80 C 1.0  0.4948898  0.5909601  0.3119683
C80 C 1.0  0.5011281  0.6065021  0.3140057
C80 C 1.0  0.5231217  0.5852898  0.2943585
C80 C 1.0  0.4887388  0.5905057  0.2838320
C80 C 1.0  0.4934192  0.5962058  0.3199572
C80 C 1.0  0.4962732  0.6018385  0.3209472
C80 C 1.0  0.5243833  0.5776741  0.3001819
C80 C 1.0  0.4848006  0.5817947  0.2852858
C80 C 1.0  0.4949366  0.5793721  0.2948919
C80 C 1.0  0.4935157  0.6156103  0.2971243
C80 C 1.0  0.5256056  0.6052729  0.2988777
C80 C 1.0  0.5059479  0.5950716  0.2733966
H80 H 1.0  0.4904924  0.5749963  0.2866084
H80 H 1.0  0.4843469  0.5743944  0.2902600
H80 H 1.0  0.4850135  0.6177532  0.2915911
H80 H 1.0  0.4876662  0.6242451  0.2900819
H80 H 1.0  0.5280128  0.6122129  0.3061961
H80 H 1.0  0.5315439  0.6160999  0.3013087
H80 H 1.0  0.5139701  0.5913606  0.2679768
H80 H 1.0  0.5135301  0.5969767  0.2635350
H80 H 1.0  0.5139433  0.5832625  0.3096997
H80 H 1.0  0.5139313  0.6188755  0.2973145
H80 H 1.0  0.5206012  0.6039749  0.2788610
H80 H 1.0  0.4976332  0.6128765  0.2798223
H80 H 1.0  0.5218723  0.5787051  0.3087254
H80 H 1.0  0.5209269  0.5720571  0.3062003
H80 H 1.0  0.5228271  0.6208767  0.2985203
H80 H 1.0  0.5245024  0.6218905  0.3054215
H80 H 1.0  0.5193972  0.6026726  0.2698363
H80 H 1.0  0.5227340  0.5967904  0.2674424
H80 H 1.0  0.4929102  0.6204509  0.2820399
H80 H 1.0  0.4858192  0.6195341  0.2814551
H80 H 1.0  0.4908328  0.5862385  0.3027866
H80 H 1.0  0.4933951  0.6096606  0.3064860
H80 H 1.0  0.5251465  0.5943404  0.3007074
H80 H 1.0  0.4981612  0.5886457  0.2779947
H80 H 1.0  0.5054884  0.5776174  0.2978330
H80 H 1.0  0.5042642  0.6185789  0.2957170
H80 H 1.0  0.5232857  0.6064804  0.2879478
H80 H 1.0  0.5027941  0.6055944  0.2757723
H80 H 1.0  0.5055790  0.5875304  0.3125086
H80 H 1.0  0.5106711  0.6107181  0.3102361
H80 H 1.0  0.5211796  0.5893007  0.2841993
H80 H 1.0  0.4880505  0.6015430  0.2847086
H80 H 1.0  0.4907854  0.5921782  0.3105825
H80 H 1.0  0.5049451  0.6053097  0.3160691
H80 H 1.0  0.5216620  0.5824477  0.2911895
H80 H 1.0  0.4855539  0.5922358  0.2864991
H80 H 1.0  0.4892568  0.5969195  0.3183134
H80 H 1.0  0.4927685  0.5941934  0.3239441
H80 H 1.0  0.5003297  0.6011345  0.3228409
H80 H 1.0  0.4939222  0.6041268  0.3240468
H80 H 1.0  0.5231505  0.5751696  0.2966121
H80 H 1.0  0.5285322  0.5762417  0.3012323
H80 H 1.0  0.4816200  0.5840009  0.2876416
H80 H 1.0  0.4825574  0.5797023  0.2819753
H80 H 1.0  0.4976052  0.5771551  0.2920261
H80 H 1.0  0.4897078  0.6134956  0.2982557
H80 H 1.0  0.5258612  0.6038130  0.3031268
H80 H 1.0  0.5066186  0.5906221  0.2734533
N80 N 1.0  0.4968675  0.5925927  0.3165788
N80 N 1.0  0.4963977  0.6051234  0.3158925
N80 N 1.0  0.5246651  0.5836017  0.2991127
N80 N 1.0  0.4889731  0.5853442  0.2827653
N80 N 1.0  0.4897538  0.5798770  0.2940439
N80 N 1.0  0.5178715  0.6165192  0.3045290
N80 N 1.0  0.5263531  0.6103441  0.2976288
N80 N 1.0  0.5091768  0.5983389  0.2708017
N80 N 1.0  0.5147191  0.5773595  0.3035613
N80 N 1.0  0.4937349  0.6189574  0.2930519
N80 N 1.0  0.5205104  0.5960319  0.2756943
N80 N 1.0  0.4898283  0.6121619  0.2832412
C81 C 1.0  0.4787545  0.3832473  0.4634713
C81 C 1.0  0.4837952  0.3617872  0.4271462
C81 C 1.0  0.4533659  0.3383245  0.4418852
C81 C 1.0  0.4486791  0.3791495  0.4397456
C81 C 1.0  0.4645650  0.3576944  0.4711985
C81 C 1.0  0.4658462  0.3436016  0.4377324
C81 C 1.0  0.4477398  0.3653787  0.4429615
C81 C 1.0  0.4737759  0.3706568  0.4318149
C81 C 1.0  0.4558692  0.3571773  0.4753969
C81 C 1.0  0.4581253  0.3377798  0.4376543
C81 C 1.0  0.4449799  0.3739470  0.4394302
C81 C 1.0  0.4802997  0.3669443  0.4257186
C81 C 1.0  0.4788763  0.3594154  0.4651481
C81 C 1.0  0.4786360  0.3463012  0.4464578
C81 C 1.0  0.4502003  0.3584564  0.4568549
C81 C 1.0  0.4733062  0.3784743  0.4454404
C81 C 1.0  0.4790912  0.3651629  0.4644824
C81 C 1.0  0.4812782  0.3502652  0.4431510
C81 C 1.0  0.4513524  0.3530551  0.4550857
C81 C 1.0  0.4676028  0.3794458  0.4458347
C81 C 1.0  0.4746378  0.3685664  0.4659700
C81 C 1.0  0.4789812  0.3520694  0.4381518
C81 C 1.0  0.4513430  0.3516307  0.4494731
C81 C 1.0  0.4639202  0.3776092  0.4417614
C81 C 1.0  0.4698840  0.3660800  0.4681488
C81 C 1.0  0.4738991  0.3498258  0.4364866
C81 C 1.0  0.4501638  0.3557668  0.4455833
C81 C 1.0  0.4660613  0.3747158  0.4372143
C81 C 1.0  0.4695153  0.3603385  0.4688763
C81 C 1.0  0.4711389  0.3458599  0.4396770
C81 C 1.0  0.4489936  0.3612045  0.4471917
C81 C 1.0  0.4717306  0.3736677  0.4366775
C81 C 1.0  0.4740460  0.3570750  0.4673431
C81 C 1.0  0.4735677  0.3441552  0.4446591
C81 C 1.0  0.4490419  0.3624742  0.4528501
C81 C 1.0  0.4752905  0.3755714  0.4408407
C81 C 1.0  0.4836678  0.3560330  0.4635684
C81 C 1.0  0.4810317  0.3443497  0.4516868
C81 C 1.0  0.4501565  0.3599825  0.4627340
C81 C 1.0  0.4772079  0.3804211  0.4496692
C81 C 1.0  0.4890727  0.3480564  0.4627531
C81 C 1.0  0.4876923  0.3433730  0.4586284
C81 C 1.0  0.4504667  0.3586233  0.4723027
C81 C 1.0  0.4801800  0.3851763  0.4575469
C81 C 1.0  0.4748389  0.3746029  0.4653290
C81 C 1.0  0.4819314  0.3561980  0.4348137
C81 C 1.0  0.4525320  0.3459054  0.4478305
C81 C 1.0  0.4579863  0.3787673  0.4423414
H81 H 1.0  0.4747258  0.3849495  0.4646577
H81 H 1.0  0.4816965  0.3851059  0.4663451
H81 H 1.0  0.4874952  0.3630844  0.4294175
H81 H 1.0  0.4853528  0.3599883  0.4233116
H81 H 1.0  0.4544065  0.3359533  0.4456039
H81 H 1.0  0.4496969  0.3363038  0.4402038
H81 H 1.0  0.4480054  0.3812108  0.4437249
H81 H 1.0  0.4472750  0.3821135  0.4366457
H81 H 1.0  0.4646010  0.3531970  0.4710417
H81 H 1.0  0.4641597  0.3456552  0.4341011
H81 H 1.0  0.4483682  0.3639934  0.4387261
H81 H 1.0  0.4705508  0.3689480  0.4291826
H81 H 1.0  0.4564715  0.3526868  0.4753126
H81 H 1.0  0.4553554  0.3582025  0.4797620
H81 H 1.0  0.4569690  0.3399265  0.4338344
H81 H 1.0  0.4585256  0.3334415  0.4364768
H81 H 1.0  0.4454517  0.3720355  0.4353484
H81 H 1.0  0.4406575  0.3752313  0.4396225
H81 H 1.0  0.4767400  0.3656785  0.4232160
H81 H 1.0  0.4827224  0.3696331  0.4230226
H81 H 1.0  0.4827811  0.3670638  0.4627991
H81 H 1.0  0.4852019  0.3519364  0.4445194
H81 H 1.0  0.4522472  0.3499288  0.4581655
H81 H 1.0  0.4660448  0.3816932  0.4493819
H81 H 1.0  0.4663938  0.3686253  0.4693314
H81 H 1.0  0.4721049  0.3512027  0.4326207
H81 H 1.0  0.4501464  0.3546880  0.4412366
H81 H 1.0  0.4632331  0.3732891  0.4340481
H81 H 1.0  0.4738581  0.3526315  0.4678711
H81 H 1.0  0.4714530  0.3410861  0.4471423
H81 H 1.0  0.4481358  0.3666730  0.4541187
H81 H 1.0  0.4796803  0.3747757  0.4404452
H81 H 1.0  0.4869224  0.3582871  0.4614290
H81 H 1.0  0.4783248  0.3416897  0.4541048
H81 H 1.0  0.4497405  0.3643948  0.4635151
H81 H 1.0  0.4814231  0.3789344  0.4491476
H81 H 1.0  0.4922021  0.3507739  0.4609204
H81 H 1.0  0.4910726  0.3462518  0.4663743
H81 H 1.0  0.4847648  0.3405058  0.4605637
H81 H 1.0  0.4914186  0.3409281  0.4579154
H81 H 1.0  0.4497233  0.3630825  0.4726184
H81 H 1.0  0.4470014  0.3567088  0.4744694
H81 H 1.0  0.4843237  0.3836982  0.4564611
H81 H 1.0  0.4805071  0.3896777  0.4575306
H81 H 1.0  0.4709367  0.3766976  0.4661253
H81 H 1.0  0.4855376  0.3579919  0.4368212
H81 H 1.0  0.4539052  0.3432441  0.4511896
H81 H 1.0  0.4568109  0.3805595  0.4462984
N81 N 1.0  0.4840671  0.3508725  0.4645897
N81 N 1.0  0.4858830  0.3456138  0.4533310
N81 N 1.0  0.4505589  0.3564867  0.4666648
N81 N 1.0  0.4758522  0.3836011  0.4536545
N81 N 1.0  0.4791914  0.3772534  0.4639631
N81 N 1.0  0.4633663  0.3395603  0.4400466
N81 N 1.0  0.4520158  0.3441138  0.4428951
N81 N 1.0  0.4544344  0.3777922  0.4385641
N81 N 1.0  0.4605135  0.3603738  0.4732584
N81 N 1.0  0.4804615  0.3576172  0.4299495
N81 N 1.0  0.4460407  0.3702483  0.4440727
N81 N 1.0  0.4788948  0.3700545  0.4306897
C82 C 1.0  0.6057407  0.6611587  0.5760267
C82 C 1.0  0.5734830  0.6562517  0.5488088
C82 C 1.0  0.5877490  0.6177792  0.5456439
C82 C 1.0  0.5795507  0.6337017  0.5826911
C82 C 1.0  0.6152250  0.6360540  0.5621054
C82 C 1.0  0.5843526  0.6313742  0.5435255
C82 C 1.0  0.5844862  0.6260522  0.5718289
C82 C 1.0  0.5757375  0.6516955  0.5620380
C82 C 1.0  0.6184453  0.6280825  0.5665319
C82 C 1.0  0.5841968  0.6218006  0.5421715
C82 C 1.0  0.5795314  0.6279452  0.5799140
C82 C 1.0  0.5709803  0.6557688  0.5546702
C82 C 1.0  0.6106522  0.6495705  0.5557196
C82 C 1.0  0.5940171  0.6435623  0.5412789
C82 C 1.0  0.5993815  0.6243658  0.5671081
C82 C 1.0  0.5880295  0.6546619  0.5713704
C82 C 1.0  0.6092381  0.6525867  0.5604553
C82 C 1.0  0.5905207  0.6479097  0.5428617
C82 C 1.0  0.5985064  0.6227897  0.5615962
C82 C 1.0  0.5876409  0.6501502  0.5749928
C82 C 1.0  0.6097354  0.6503174  0.5657687
C82 C 1.0  0.5850951  0.6469503  0.5446408
C82 C 1.0  0.5931754  0.6222680  0.5593964
C82 C 1.0  0.5834662  0.6461741  0.5744550
C82 C 1.0  0.6116816  0.6448870  0.5662689
C82 C 1.0  0.5831879  0.6414769  0.5448379
C82 C 1.0  0.5886502  0.6233862  0.5628460
C82 C 1.0  0.5796271  0.6467756  0.5701502
C82 C 1.0  0.6131384  0.6417375  0.5616225
C82 C 1.0  0.5865565  0.6370294  0.5432895
C82 C 1.0  0.5893601  0.6249695  0.5683701
C82 C 1.0  0.5798819  0.6512247  0.5664533
C82 C 1.0  0.6125859  0.6441441  0.5563850
C82 C 1.0  0.5919666  0.6381530  0.5415303
C82 C 1.0  0.5947616  0.6254480  0.5704260
C82 C 1.0  0.5841222  0.6551236  0.5671230
C82 C 1.0  0.6100997  0.6521479  0.5502474
C82 C 1.0  0.5997000  0.6445284  0.5393657
C82 C 1.0  0.6049548  0.6248821  0.5694673
C82 C 1.0  0.5923669  0.6588777  0.5719258
C82 C 1.0  0.6109948  0.6529914  0.5406562
C82 C 1.0  0.6074175  0.6496342  0.5365594
C82 C 1.0  0.6145926  0.6241782  0.5698130
C82 C 1.0  0.5998080  0.6635362  0.5759795
C82 C 1.0  0.6083047  0.6534619  0.5707642
C82 C 1.0  0.5815805  0.6516477  0.5462134
C82 C 1.0  0.5924732  0.6205617  0.5536097
C82 C 1.0  0.5832090  0.6415466  0.5783804
H82 H 1.0  0.6062214  0.6584386  0.5796191
H82 H 1.0  0.6086482  0.6645387  0.5767274
H82 H 1.0  0.5759596  0.6600380  0.5485599
H82 H 1.0  0.5701300  0.6568558  0.5458492
H82 H 1.0  0.5918496  0.6174078  0.5437517
H82 H 1.0  0.5859551  0.6136475  0.5453573
H82 H 1.0  0.5831102  0.6339918  0.5854809
H82 H 1.0  0.5759372  0.6340255  0.5853751
H82 H 1.0  0.6156877  0.6338939  0.5581847
H82 H 1.0  0.5803082  0.6310245  0.5454669
H82 H 1.0  0.5805775  0.6260611  0.5695986
H82 H 1.0  0.5730153  0.6481340  0.5616432
H82 H 1.0  0.6190422  0.6264172  0.5623601
H82 H 1.0  0.6225437  0.6279935  0.5684198
H82 H 1.0  0.5800141  0.6219649  0.5439078
H82 H 1.0  0.5836743  0.6200690  0.5380367
H82 H 1.0  0.5758278  0.6275554  0.5773315
H82 H 1.0  0.5790573  0.6247971  0.5831131
H82 H 1.0  0.5682876  0.6521277  0.5548392
H82 H 1.0  0.5682341  0.6592822  0.5553647
H82 H 1.0  0.6077392  0.6567874  0.5600433
H82 H 1.0  0.5920830  0.6521031  0.5426713
H82 H 1.0  0.6020646  0.6219430  0.5590113
H82 H 1.0  0.5906499  0.6497741  0.5782891
H82 H 1.0  0.6121045  0.6430482  0.5703308
H82 H 1.0  0.5789928  0.6407104  0.5462066
H82 H 1.0  0.5845172  0.6229851  0.5611682
H82 H 1.0  0.5763858  0.6437153  0.5697167
H82 H 1.0  0.6136898  0.6417928  0.5527365
H82 H 1.0  0.5945899  0.6347293  0.5403242
H82 H 1.0  0.5953356  0.6266675  0.5746972
H82 H 1.0  0.5843372  0.6585757  0.5642775
H82 H 1.0  0.6080546  0.6561564  0.5502678
H82 H 1.0  0.6021365  0.6407903  0.5387831
H82 H 1.0  0.6050753  0.6266491  0.5736043
H82 H 1.0  0.5925324  0.6618442  0.5685460
H82 H 1.0  0.6091742  0.6571071  0.5411890
H82 H 1.0  0.6150306  0.6537365  0.5387784
H82 H 1.0  0.6093821  0.6456182  0.5358192
H82 H 1.0  0.6074698  0.6517125  0.5325532
H82 H 1.0  0.6142117  0.6256977  0.5740654
H82 H 1.0  0.6165945  0.6201510  0.5701903
H82 H 1.0  0.5994088  0.6664629  0.5725430
H82 H 1.0  0.5992156  0.6660206  0.5797006
H82 H 1.0  0.6083622  0.6510564  0.5745668
H82 H 1.0  0.5837192  0.6556033  0.5463912
H82 H 1.0  0.5962971  0.6203503  0.5512463
H82 H 1.0  0.5867265  0.6412685  0.5811734
N82 N 1.0  0.6118531  0.6499424  0.5457871
N82 N 1.0  0.6016940  0.6493229  0.5384307
N82 N 1.0  0.6093453  0.6233981  0.5669466
N82 N 1.0  0.5957029  0.6591193  0.5760058
N82 N 1.0  0.6070908  0.6585962  0.5707380
N82 N 1.0  0.5869007  0.6271628  0.5416261
N82 N 1.0  0.5878016  0.6193967  0.5514525
N82 N 1.0  0.5792229  0.6380957  0.5785744
N82 N 1.0  0.6164296  0.6337630  0.5667029
N82 N 1.0  0.5764337  0.6512170  0.5472902
N82 N 1.0  0.5847244  0.6269129  0.5770286
N82 N 1.0  0.5752904  0.6559015  0.5588850
C83 C 1.0  0.3747472  0.3830651  0.3757230
C83 C 1.0  0.3363921  0.3683238  0.3649049
C83 C 1.0  0.3478841  0.3351885  0.3864375
C83 C 1.0  0.3501431  0.3725857  0.4034545
C83 C 1.0  0.3793533  0.3537047  0.3812682
C83 C 1.0  0.3445749  0.3444613  0.3762437
C83 C 1.0  0.3518115  0.3589237  0.4000743
C83 C 1.0  0.3418120  0.3731237  0.3770884
C83 C 1.0  0.3833022  0.3500874  0.3893200
C83 C 1.0  0.3437111  0.3365988  0.3818067
C83 C 1.0  0.3491885  0.3665677  0.4053838
C83 C 1.0  0.3354716  0.3722854  0.3698356
C83 C 1.0  0.3738035  0.3603858  0.3682703
C83 C 1.0  0.3537873  0.3499729  0.3647653
C83 C 1.0  0.3649069  0.3516023  0.3953942
C83 C 1.0  0.3562007  0.3788693  0.3797227
C83 C 1.0  0.3737761  0.3659590  0.3698392
C83 C 1.0  0.3509862  0.3548951  0.3635181
C83 C 1.0  0.3625788  0.3470437  0.3926683
C83 C 1.0  0.3565896  0.3779959  0.3854424
C83 C 1.0  0.3755421  0.3676477  0.3750984
C83 C 1.0  0.3461717  0.3564476  0.3663348
C83 C 1.0  0.3568447  0.3463126  0.3923271
C83 C 1.0  0.3522698  0.3755794  0.3884465
C83 C 1.0  0.3773437  0.3635995  0.3788259
C83 C 1.0  0.3441735  0.3529520  0.3705087
C83 C 1.0  0.3534098  0.3502903  0.3947783
C83 C 1.0  0.3474748  0.3740013  0.3855917
C83 C 1.0  0.3774303  0.3579780  0.3774043
C83 C 1.0  0.3468564  0.3480047  0.3718695
C83 C 1.0  0.3555819  0.3548954  0.3975351
C83 C 1.0  0.3469351  0.3748075  0.3798833
C83 C 1.0  0.3756357  0.3564504  0.3721152
C83 C 1.0  0.3516673  0.3465885  0.3689581
C83 C 1.0  0.3613453  0.3554871  0.3977911
C83 C 1.0  0.3513495  0.3772399  0.3770151
C83 C 1.0  0.3719547  0.3588309  0.3626973
C83 C 1.0  0.3588157  0.3482860  0.3618059
C83 C 1.0  0.3709159  0.3523838  0.3958131
C83 C 1.0  0.3606914  0.3814399  0.3765414
C83 C 1.0  0.3703738  0.3530361  0.3551195
C83 C 1.0  0.3657349  0.3486395  0.3550602
C83 C 1.0  0.3802821  0.3501394  0.3949528
C83 C 1.0  0.3690984  0.3859788  0.3750498
C83 C 1.0  0.3755707  0.3734872  0.3767687
C83 C 1.0  0.3433636  0.3616233  0.3648454
C83 C 1.0  0.3546075  0.3414452  0.3894647
C83 C 1.0  0.3528594  0.3747914  0.3944399
H83 H 1.0  0.3760356  0.3833087  0.3800608
H83 H 1.0  0.3778633  0.3854075  0.3734489
H83 H 1.0  0.3388625  0.3704343  0.3617466
H83 H 1.0  0.3324140  0.3675231  0.3629301
H83 H 1.0  0.3513397  0.3328560  0.3846623
H83 H 1.0  0.3459213  0.3323387  0.3893353
H83 H 1.0  0.3543107  0.3738895  0.4046664
H83 H 1.0  0.3473604  0.3752991  0.4057480
H83 H 1.0  0.3787052  0.3494810  0.3798567
H83 H 1.0  0.3411589  0.3462861  0.3785348
H83 H 1.0  0.3474626  0.3582734  0.3991168
H83 H 1.0  0.3389469  0.3708095  0.3796741
H83 H 1.0  0.3827377  0.3460359  0.3873706
H83 H 1.0  0.3877427  0.3504182  0.3900559
H83 H 1.0  0.3401280  0.3386949  0.3836247
H83 H 1.0  0.3420730  0.3327496  0.3801130
H83 H 1.0  0.3449315  0.3653549  0.4044116
H83 H 1.0  0.3494374  0.3664358  0.4098883
H83 H 1.0  0.3327776  0.3702732  0.3728736
H83 H 1.0  0.3331336  0.3758673  0.3683966
H83 H 1.0  0.3723824  0.3690729  0.3669369
H83 H 1.0  0.3526044  0.3575271  0.3602755
H83 H 1.0  0.3653138  0.3440228  0.3908100
H83 H 1.0  0.3603314  0.3792522  0.3875596
H83 H 1.0  0.3787310  0.3648057  0.3829099
H83 H 1.0  0.3404482  0.3541298  0.3726984
H83 H 1.0  0.3489715  0.3497440  0.3945312
H83 H 1.0  0.3441176  0.3721343  0.3878946
H83 H 1.0  0.3756697  0.3521335  0.3709228
H83 H 1.0  0.3537581  0.3427649  0.3699906
H83 H 1.0  0.3630488  0.3590393  0.3999218
H83 H 1.0  0.3509533  0.3778769  0.3725995
H83 H 1.0  0.3701381  0.3621955  0.3603247
H83 H 1.0  0.3608752  0.3446749  0.3635285
H83 H 1.0  0.3721679  0.3563418  0.3975503
H83 H 1.0  0.3600909  0.3813840  0.3720820
H83 H 1.0  0.3689104  0.3567666  0.3530033
H83 H 1.0  0.3738130  0.3515439  0.3526066
H83 H 1.0  0.3672876  0.3448180  0.3569367
H83 H 1.0  0.3648297  0.3475489  0.3507751
H83 H 1.0  0.3810704  0.3540927  0.3970233
H83 H 1.0  0.3821590  0.3470282  0.3976297
H83 H 1.0  0.3679367  0.3859712  0.3706698
H83 H 1.0  0.3695819  0.3903367  0.3761197
H83 H 1.0  0.3765168  0.3741836  0.3811126
H83 H 1.0  0.3456244  0.3642035  0.3619328
H83 H 1.0  0.3576804  0.3389798  0.3872895
H83 H 1.0  0.3569657  0.3756894  0.3960470
N83 N 1.0  0.3724116  0.3539617  0.3607185
N83 N 1.0  0.3606813  0.3507872  0.3575514
N83 N 1.0  0.3744468  0.3487689  0.3942969
N83 N 1.0  0.3649746  0.3835917  0.3787454
N83 N 1.0  0.3745872  0.3774779  0.3734609
N83 N 1.0  0.3463841  0.3396253  0.3773282
N83 N 1.0  0.3494965  0.3401369  0.3894827
N83 N 1.0  0.3489305  0.3731969  0.3975794
N83 N 1.0  0.3816164  0.3547690  0.3859139
N83 N 1.0  0.3386570  0.3630504  0.3667548
N83 N 1.0  0.3534170  0.3628843  0.4031678
N83 N 1.0  0.3407259  0.3742474  0.3720497
C84 C 1.0  0.4973021  0.3310863  0.3786566
C84 C 1.0  0.4606501  0.3252220  0.3579758
C84 C 1.0  0.4759315  0.2877534  0.3504758
C84 C 1.0  0.4743154  0.3019715  0.3890564
C84 C 1.0  0.5051379  0.3070307  0.3621057
C84 C 1.0  0.4715127  0.3011929  0.3496361
C84 C 1.0  0.4774183  0.2949734  0.3771292
C84 C 1.0  0.4656611  0.3203765  0.3703153
C84 C 1.0  0.5095523  0.2991177  0.3654832
C84 C 1.0  0.4715750  0.2916749  0.3479282
C84 C 1.0  0.4740435  0.2963163  0.3860907
C84 C 1.0  0.4593634  0.3244069  0.3641833
C84 C 1.0  0.4987401  0.3204625  0.3573058
C84 C 1.0  0.4799338  0.3139813  0.3460951
C84 C 1.0  0.4911752  0.2942975  0.3695602
C84 C 1.0  0.4793705  0.3237390  0.3772242
C84 C 1.0  0.4981258  0.3232377  0.3623501
C84 C 1.0  0.4765997  0.3180676  0.3485065
C84 C 1.0  0.4893239  0.2928532  0.3642575
C84 C 1.0  0.4799203  0.3190974  0.3806567
C84 C 1.0  0.4997605  0.3208297  0.3673659
C84 C 1.0  0.4716789  0.3167415  0.3512545
C84 C 1.0  0.4836996  0.2920982  0.3631053
C84 C 1.0  0.4759248  0.3149081  0.3807630
C84 C 1.0  0.5020357  0.3155065  0.3672486
C84 C 1.0  0.4701225  0.3111643  0.3515803
C84 C 1.0  0.4798822  0.2928428  0.3674066
C84 C 1.0  0.4712961  0.3154276  0.3773080
C84 C 1.0  0.5027158  0.3125979  0.3622779
C84 C 1.0  0.4733432  0.3069697  0.3492228
C84 C 1.0  0.4815736  0.2942844  0.3727532
C84 C 1.0  0.4706039  0.3200014  0.3738255
C84 C 1.0  0.5010349  0.3151372  0.3573530
C84 C 1.0  0.4782445  0.3084580  0.3465045
C84 C 1.0  0.4872412  0.2950050  0.3737490
C84 C 1.0  0.4746932  0.3241132  0.3738326
C84 C 1.0  0.4970050  0.3231799  0.3521581
C84 C 1.0  0.4850802  0.3153331  0.3431665
C84 C 1.0  0.4970682  0.2950558  0.3708218
C84 C 1.0  0.4835169  0.3281763  0.3771141
C84 C 1.0  0.4959729  0.3243835  0.3426193
C84 C 1.0  0.4918389  0.3209611  0.3391480
C84 C 1.0  0.5066119  0.2948947  0.3692743
C84 C 1.0  0.4913624  0.3331201  0.3798548
C84 C 1.0  0.4991741  0.3237236  0.3726736
C84 C 1.0  0.4683073  0.3211764  0.3536744
C84 C 1.0  0.4819707  0.2905428  0.3574944
C84 C 1.0  0.4766680  0.3101487  0.3844623
H84 H 1.0  0.4986081  0.3282833  0.3819691
H84 H 1.0  0.5001178  0.3346029  0.3789285
H84 H 1.0  0.4628386  0.3291502  0.3574172
H84 H 1.0  0.4567592  0.3257284  0.3557461
H84 H 1.0  0.4795988  0.2876792  0.3478150
H84 H 1.0  0.4743248  0.2835371  0.3503630
H84 H 1.0  0.4783307  0.3023747  0.3911183
H84 H 1.0  0.4712818  0.3020006  0.3923974
H84 H 1.0  0.5049359  0.3050288  0.3580803
H84 H 1.0  0.4679462  0.3005492  0.3523033
H84 H 1.0  0.4731547  0.2948304  0.3756959
H84 H 1.0  0.4630956  0.3166795  0.3702998
H84 H 1.0  0.5094083  0.2976254  0.3612069
H84 H 1.0  0.5139390  0.2992028  0.3665408
H84 H 1.0  0.4678073  0.2915428  0.3504429
H84 H 1.0  0.4703449  0.2900511  0.3439010
H84 H 1.0  0.4699323  0.2957987  0.3842556
H84 H 1.0  0.4743591  0.2930443  0.3891833
H84 H 1.0  0.4569404  0.3206139  0.3647114
H84 H 1.0  0.4566328  0.3277327  0.3655437
H84 H 1.0  0.4963674  0.3273567  0.3624150
H84 H 1.0  0.4778835  0.3223475  0.3481989
H84 H 1.0  0.4923487  0.2922960  0.3610018
H84 H 1.0  0.4835283  0.3187879  0.3832926
H84 H 1.0  0.5033324  0.3135644  0.3710704
H84 H 1.0  0.4663176  0.3101146  0.3536971
H84 H 1.0  0.4755270  0.2922600  0.3665406
H84 H 1.0  0.4681894  0.3122021  0.3773760
H84 H 1.0  0.5015237  0.3129724  0.3534628
H84 H 1.0  0.4807506  0.3052313  0.3446701
H84 H 1.0  0.4885739  0.2961165  0.3778780
H84 H 1.0  0.4741775  0.3276623  0.3711496
H84 H 1.0  0.4948052  0.3270617  0.3527439
H84 H 1.0  0.4875404  0.3117617  0.3419657
H84 H 1.0  0.4979032  0.2966919  0.3749300
H84 H 1.0  0.4828729  0.3312553  0.3738961
H84 H 1.0  0.4940875  0.3283686  0.3436687
H84 H 1.0  0.4995237  0.3254191  0.3400330
H84 H 1.0  0.4938202  0.3170904  0.3378717
H84 H 1.0  0.4910066  0.3231677  0.3352996
H84 H 1.0  0.5069905  0.2962514  0.3735816
H84 H 1.0  0.5088476  0.2909789  0.3690859
H84 H 1.0  0.4901563  0.3361287  0.3766883
H84 H 1.0  0.4913822  0.3354445  0.3837234
H84 H 1.0  0.5000907  0.3212035  0.3762872
H84 H 1.0  0.4702394  0.3252402  0.3536065
H84 H 1.0  0.4852671  0.2906276  0.3544320
H84 H 1.0  0.4806713  0.3099825  0.3865111
N84 N 1.0  0.4979647  0.3212241  0.3473532
N84 N 1.0  0.4866120  0.3202617  0.3420714
N84 N 1.0  0.5009527  0.2939083  0.3674414
N84 N 1.0  0.4875669  0.3284765  0.3804818
N84 N 1.0  0.4977234  0.3287780  0.3731019
N84 N 1.0  0.4738497  0.2971982  0.3471027
N84 N 1.0  0.4770327  0.2891823  0.3562294
N84 N 1.0  0.4729735  0.3064705  0.3852722
N84 N 1.0  0.5073272  0.3046648  0.3662826
N84 N 1.0  0.4634966  0.3204166  0.3557029
N84 N 1.0  0.4786206  0.2956775  0.3822177
N84 N 1.0  0.4643993  0.3246498  0.3674908
C85 C 1.0  0.7311716  0.4267455  0.4576872
C85 C 1.0  0.7435961  0.3863882  0.4624161
C85 C 1.0  0.7169841  0.3792048  0.4318573
C85 C 1.0  0.7460444  0.4080083  0.4274893
C85 C 1.0  0.7082998  0.4131604  0.4433237
C85 C 1.0  0.7235750  0.3802089  0.4443632
C85 C 1.0  0.7344030  0.3999919  0.4264522
C85 C 1.0  0.7461346  0.3961762  0.4524863
C85 C 1.0  0.7048678  0.4156763  0.4346404
C85 C 1.0  0.7197357  0.3759151  0.4365957
C85 C 1.0  0.7427870  0.4039786  0.4237475
C85 C 1.0  0.7481307  0.3892728  0.4589566
C85 C 1.0  0.7138976  0.4102413  0.4576248
C85 C 1.0  0.7189033  0.3879674  0.4572075
C85 C 1.0  0.7194608  0.4041967  0.4289106
C85 C 1.0  0.7413144  0.4111304  0.4521317
C85 C 1.0  0.7182563  0.4140438  0.4578831
C85 C 1.0  0.7240100  0.3886529  0.4598686
C85 C 1.0  0.7171330  0.3990006  0.4300126
C85 C 1.0  0.7416907  0.4121628  0.4464378
C85 C 1.0  0.7194567  0.4176004  0.4534629
C85 C 1.0  0.7289282  0.3866439  0.4575670
C85 C 1.0  0.7203272  0.3941710  0.4299702
C85 C 1.0  0.7434780  0.4080951  0.4427251
C85 C 1.0  0.7161841  0.4172672  0.4486978
C85 C 1.0  0.7286637  0.3839071  0.4524607
C85 C 1.0  0.7259906  0.3946241  0.4288092
C85 C 1.0  0.7448901  0.4028772  0.4448254
C85 C 1.0  0.7117841  0.4135122  0.4482860
C85 C 1.0  0.7236422  0.3831428  0.4496812
C85 C 1.0  0.7284619  0.3997390  0.4276888
C85 C 1.0  0.7445679  0.4016925  0.4504839
C85 C 1.0  0.7107114  0.4100277  0.4527844
C85 C 1.0  0.7188032  0.3852128  0.4521154
C85 C 1.0  0.7251297  0.4044847  0.4277690
C85 C 1.0  0.7427594  0.4058714  0.4540749
C85 C 1.0  0.7127786  0.4066356  0.4623829
C85 C 1.0  0.7137157  0.3900211  0.4596076
C85 C 1.0  0.7161381  0.4092812  0.4289016
C85 C 1.0  0.7394856  0.4153823  0.4560650
C85 C 1.0  0.7080017  0.4001399  0.4677204
C85 C 1.0  0.7079061  0.3939119  0.4662868
C85 C 1.0  0.7081436  0.4147104  0.4292378
C85 C 1.0  0.7368489  0.4241748  0.4591053
C85 C 1.0  0.7239916  0.4216333  0.4537098
C85 C 1.0  0.7341679  0.3874275  0.4605372
C85 C 1.0  0.7176877  0.3888202  0.4311070
C85 C 1.0  0.7438431  0.4093926  0.4368029
H85 H 1.0  0.7314492  0.4288373  0.4536769
H85 H 1.0  0.7302884  0.4300289  0.4606551
H85 H 1.0  0.7427790  0.3888445  0.4661351
H85 H 1.0  0.7452189  0.3824643  0.4639445
H85 H 1.0  0.7126350  0.3799436  0.4328932
H85 H 1.0  0.7168779  0.3766100  0.4281658
H85 H 1.0  0.7444888  0.4122160  0.4268475
H85 H 1.0  0.7503354  0.4081275  0.4260970
H85 H 1.0  0.7053900  0.4097274  0.4433231
H85 H 1.0  0.7276475  0.3792996  0.4426792
H85 H 1.0  0.7366030  0.3961123  0.4270532
H85 H 1.0  0.7469406  0.3931686  0.4492376
H85 H 1.0  0.7019077  0.4122924  0.4352064
H85 H 1.0  0.7023293  0.4193758  0.4341516
H85 H 1.0  0.7240090  0.3749432  0.4354420
H85 H 1.0  0.7176872  0.3719099  0.4369568
H85 H 1.0  0.7445197  0.3998144  0.4241882
H85 H 1.0  0.7435198  0.4050949  0.4194363
H85 H 1.0  0.7491397  0.3866830  0.4553773
H85 H 1.0  0.7519281  0.3894277  0.4613903
H85 H 1.0  0.7207711  0.4142863  0.4615815
H85 H 1.0  0.7241119  0.3907764  0.4638107
H85 H 1.0  0.7127489  0.3987521  0.4308942
H85 H 1.0  0.7405822  0.4162252  0.4449115
H85 H 1.0  0.7170303  0.4199755  0.4452327
H85 H 1.0  0.7324547  0.3823402  0.4506628
H85 H 1.0  0.7284808  0.3909018  0.4287664
H85 H 1.0  0.7462800  0.3997157  0.4419737
H85 H 1.0  0.7073318  0.4070972  0.4525630
H85 H 1.0  0.7149066  0.3846308  0.4499858
H85 H 1.0  0.7270183  0.4084522  0.4269015
H85 H 1.0  0.7425056  0.4049792  0.4584566
H85 H 1.0  0.7158697  0.4068362  0.4656471
H85 H 1.0  0.7101442  0.3897029  0.4568888
H85 H 1.0  0.7185296  0.4130745  0.4285241
H85 H 1.0  0.7388606  0.4138957  0.4602661
H85 H 1.0  0.7111779  0.4008907  0.4708644
H85 H 1.0  0.7041035  0.4012239  0.4697198
H85 H 1.0  0.7045528  0.3931175  0.4633439
H85 H 1.0  0.7067793  0.3915917  0.4699905
H85 H 1.0  0.7109118  0.4182281  0.4285313
H85 H 1.0  0.7052613  0.4147812  0.4257657
H85 H 1.0  0.7366473  0.4223156  0.4632328
H85 H 1.0  0.7398885  0.4274912  0.4594684
H85 H 1.0  0.7248216  0.4237519  0.4498276
H85 H 1.0  0.7338804  0.3900745  0.4641653
H85 H 1.0  0.7134086  0.3890995  0.4324717
H85 H 1.0  0.7421242  0.4133906  0.4356572
N85 N 1.0  0.7085502  0.4035014  0.4627447
N85 N 1.0  0.7133374  0.3920211  0.4644751
N85 N 1.0  0.7108771  0.4093361  0.4292912
N85 N 1.0  0.7386798  0.4204276  0.4547501
N85 N 1.0  0.7267742  0.4226383  0.4580781
N85 N 1.0  0.7191504  0.3787971  0.4418600
N85 N 1.0  0.7201351  0.3841788  0.4305574
N85 N 1.0  0.7459908  0.4061602  0.4332289
N85 N 1.0  0.7085886  0.4165630  0.4393018
N85 N 1.0  0.7387251  0.3852175  0.4590600
N85 N 1.0  0.7368613  0.4043565  0.4247964
N85 N 1.0  0.7465488  0.3949301  0.4575958
C86 C 1.0  0.3632677  0.5374167  0.6818646
C86 C 1.0  0.3789635  0.4992439  0.6919609
C86 C 1.0  0.3503108  0.4854119  0.6658577
C86 C 1.0  0.3766945  0.5146210  0.6538593
C86 C 1.0  0.3402469  0.5202922  0.6723357
C86 C 1.0  0.3579060  0.4889268  0.6772949
C86 C 1.0  0.3656199  0.5059032  0.6553465
C86 C 1.0  0.3798842  0.5073004  0.6803378
C86 C 1.0  0.3358767  0.5210759  0.6637451
C86 C 1.0  0.3537078  0.4831487  0.6707757
C86 C 1.0  0.3734160  0.5098295  0.6511865
C86 C 1.0  0.3829483  0.5017395  0.6876313
C86 C 1.0  0.3473015  0.5202027  0.6862859
C86 C 1.0  0.3538536  0.4985082  0.6890751
C86 C 1.0  0.3506923  0.5096206  0.6585635
C86 C 1.0  0.3739785  0.5216739  0.6779894
C86 C 1.0  0.3513782  0.5242321  0.6854684
C86 C 1.0  0.3591151  0.4999287  0.6910574
C86 C 1.0  0.3488561  0.5045697  0.6607426
C86 C 1.0  0.3737669  0.5217286  0.6721945
C86 C 1.0  0.3519161  0.5270351  0.6804204
C86 C 1.0  0.3639401  0.4978332  0.6886384
C86 C 1.0  0.3523759  0.4999927  0.6611822
C86 C 1.0  0.3755049  0.5171889  0.6690487
C86 C 1.0  0.3482623  0.5257015  0.6761310
[truncated: 1,603,590 more chars]
