# Supplementary material for: Coarse-grained modelling to predict the packing of porous organic cages
Source: Chem Sci. 2022 Oct 25;13(45):13588–99. doi: 10.1039/d2sc04511g (PMC9683088; doi:10.1039/d2sc04511g)
Supplement: SC-013-D2SC04511G-s007 [file SC-013-D2SC04511G-s007.cif]

data_findsym-output
_audit_creation_method         'generated by CrystalMaker X for macOS'
_cell_length_a                  19.569604
_cell_length_b                  19.569604
_cell_length_c                  18.458850
_cell_angle_alpha               90.000000
_cell_angle_beta                90.000000
_cell_angle_gamma              120.000000

_symmetry_space_group_name_H-M     'P 3'

loop_
_symmetry_equiv_pos_as_xyz
'+x,+y,+z'
'-y,+x-y,+z'
'-x+y,-x,+z'

loop_
_atom_site_label
_atom_site_type_symbol
_atom_site_occupancy
_atom_site_fract_x
_atom_site_fract_y
_atom_site_fract_z
 N108......  N 1.0  0.53728675  0.948003133333  0.168580966667
 C156+C8...  C 1.0  0.464112566667  0.902219433333  0.179472966667
 H191+H58...  H 1.0  0.4421691  0.868409883333  0.229179766667
 H162+H67...  H 1.0  0.562643916667  0.920245433333  0.274673766667
 C10+C151...  C 1.0  0.591191833333  0.953331566667  0.2254184
 H199+H56...  H 1.0  0.69412335  0.941884066667  0.237928833333
 C150+C3...  C 1.0  0.648781833333  0.927544766667  0.1971387
 C123+C30...  C 1.0  0.402928133333  0.890607083333  0.1272203
 C127+C34...  C 1.0  0.421007816667  0.922203433333  0.0571396
 H182+H79...  H 1.0  0.482076716667  0.956035866667  0.041252533333
 N104......  N 1.0  0.234414216667  0.391341216667  0.1846817
 C115+C46...  C 1.0  0.210275716667  0.390601766667  0.120403833333
 H190+H95...  H 1.0  0.22179865  0.361104233333  0.0762621
 C124+C24...  C 1.0  0.165158283333  0.428575566667  0.099571633333
 C135+C18...  C 1.0  0.1326976  0.41645105  0.0300515
 C131+C14...  C 1.0  0.0886854  0.450969033333  0.007888166667
 H187+H74...  H 1.0  0.177921366667  0.486395033333  0.2012631
 C128+C28...  C 1.0  0.323853033333  0.84699865  0.147396533333
 H172+H51...  H 1.0  0.036704033333  0.716824183333  0.149940333333
 H171+H66...  H 1.0  0.389588283333  0.375154266667  0.242841466667
 H181+H73...  H 1.0  0.360226416667  0.556616683333  0.765278166667
 C13+C141...  C 1.0  0.3182211  0.729708683333  0.765312833333
 C137+C17...  C 1.0  0.395390733333  0.743517266667  0.765406766667
 C117+C37...  C 1.0  0.205946783333  0.506663883333  0.7648338
 N105......  N 1.0  0.133932483333  0.48669445  0.756716933333
 H169+H81...  H 1.0  0.224426716667  0.463381383333  0.771936133333
 H175+H92...  H 1.0  0.67766945  0.647099483333  0.8130309
 C1+C113...  C 1.0  0.596961783333  0.673468683333  0.757615366667
 N210+N99...  N 1.0  0.611084083333  0.66453315  0.890026666667
 H188+H72...  H 1.0  0.62066025  0.761920566667  0.992199
 C110+C43...  C 1.0  0.365934483333  0.983152983333  0.819836033333
 H201+H62...  H 1.0  0.0449238  0.388051216667  0.706204833333
 H200+H61...  H 1.0  0.101841083333  0.364613683333  0.7610714
 H174+H91...  H 1.0  0.429818116667  0.011275033333  0.814325133333
 H168+H84...  H 1.0  0.525813133333  0.553647083333  0.9226129
 C154+C39...  C 1.0  0.561881933333  0.615749616667  0.935286733333
